# Supplementary material for: Deep and comparative analysis of the mycelium and appressorium transcriptomes of Magnaporthe grisea using MPSS, RL-SAGE, and oligoarray methods
Source: BMC Genomics. 2006 Dec 8;7:310. doi: 10.1186/1471-2164-7-310 (PMC1764740; doi:10.1186/1471-2164-7-310)
Supplement: Additional file 1 — Appressorial and mycelial MPSS tags, microarray up/down regulated genes and KOG analysis results [file 1471-2164-7-310-S1.xls]

## Sheet: AppressoriumSpecificTagsAndAnno
Additional File 1. Appressorium and myceliun specific tags and genes
MPSSTag	CopyNumber	Description	Expression
GATCAAGAACGTTCTCA	7092
GATCCACGAAAAACCAA	6561
GATCGGCGTTCGTCGTC	3620
GATCAAGAAGAAGGACG	3232	(MGG_06658.5) 40S ribosomal protein S5	Sense
GATCTGCTTGTCTTGTT	2895
GATCGTCGGACTGTAGG	2543
GATCGATGGAGCTCATA	1913
GATCAACATTGCCTCCA	1447	(MGG_06238.5) hypothetical protein	Sense
GATCTGTCGCGTGATGT	1408
GATCATTTGACTGAGCT	1404
GATCAAAAGTCGGCACC	1232
GATCGGCCGCAAGAAGG	1224	(MGG_01712.5) hypothetical protein similar to isocitrate dehydrogenase	Sense
GATCACTTTCATAGCGG	1215
GATCTGACGATGGTTCC	1215	(MGG_05932.5) predicted protein	Sense
GATCCTCGACTCCTTCC	1194
GATCGTCAAAGGGTTCA	1194
GATCCACGAAAAACCAC	1185
GATCTTCCGCTCGACCG	1066
GATCTCGAGACCCGCCC	1051
GATCACCAAGGCATACA	1041
GATCGAGGTCGACGAGG	1040	(MGG_00085.5) hypothetical protein	Sense
GATCCCGACCTCCCTCC	979
GATCAAGAAGGAGATGG	950	(MGG_00167.5) conserved hypothetical protein	Sense
GATCAACCCGCGCATGC	945	(MGG_08266.5) hypothetical protein	Sense
GATCACTTTTTCAGTTC	945
GATCACGCCGCGCATAA	943	(MGG_07616.5) hypothetical protein	Sense
GATCGTCGGACTGTACA	886
GATCGGCTCGGCCAGCG	842	(MGG_11210.5) hypothetical protein	Sense
GATCGGATGGGGGGGTG	840
GATCTTGGTTGGTTGGT	838
GATCGGCAACGAGAAAG	810
GATCCGCCAGCGGGGTA	803
GATCCTGTTTTTTGGTG	799
GATCATGATTGAGGATG	796
GATCACTTGAGAAAAAC	793
GATCGCCGGGCTGGACG	785	(MGG_01863.5) hypothetical protein	Sense
GATCTTGCGGGTGGCAG	767
GATCGGACTTGGTCTGT	765
GATCTCGAAGCAGGAAT	760
GATCTGATGGGTTTATT	758
GATCGACCTCCTGGTCG	751	(MGG_05989.5) hypothetical protein	Sense
GATCCCCAACGACGTCC	749
GATCAAGAACGTTCTAA	692
GATCAAGTGGCCCTGTA	681
GATCATGGAGAACATGG	680	(MGG_06148.5) peroxisomal hydratase-dehydrogenase-epimerase	Sense
GATCAAGGGTGACATCA	679	(MGG_07337.5) conserved hypothetical protein	Sense
GATCATCAAGGCCGCCG	655	(MGG_02409.5) conserved hypothetical protein	Sense
GATCAAGAATGGCAAGG	624
GATCTTGCGATATGGTC	605
GATCCCCTGAGGATAGG	584
GATCGGCTCTGCAAATG	575
GATCGTCTTGTGACTCT	559
GATCGTCAAAGGGTTAA	557
GATCCTGGGCGGAATGA	552	(MGG_05140.5) hypothetical protein	Sense
GATCAAGCTGGGTGGGT	535	(MGG_02439.5) hypothetical protein	Sense
GATCAAGGCGAGTTCGT	516
GATCTCGAGTCGGGCGA	513	(MGG_01320.5) hypothetical protein	Sense
GATCTCAGGGGGGCTCT	510
GATCCTCCGTGAGCAGG	504	(MGG_04203.5) hypothetical protein	Sense
GATCTCGGAATTAACTG	490	(MGG_08905.5) triosephosphate isomerase	Sense
GATCAGCGAGGCCGGCC	484
GATCGACTGCTTAGCAG	481
GATCTCGAGAACCTCAC	481	(MGG_01472.5) hypothetical protein	Sense
GATCGTCAACAGACAAT	475
GATCTGTCATTGACTTG	474
GATCAAGAGAAGGAGGG	472	(MGG_03483.5) hypothetical protein similar to NADH dehydrogenase	Sense
GATCAAGCCCGGGAGCA	472	(MGG_02812.5) hypothetical protein	Sense
GATCCCGGCCGAGGGCG	463	(MGG_05427.5) hypothetical protein	Sense
GATCTGTTTAGCGATTG	458
GATCGTCGGACTGTAGT	457
GATCAGGGAGTTCATGG	452
GATCACGGGGACACATA	451
GATCCTGTCTCGCCTGC	449
GATCGAAGATTTGGACC	449
GATCAGCATTGCAGGAG	447
GATCTTCAAGCACGATT	447	(MGG_13279.5) hypothetical protein	Sense
GATCAGCAGTGTAAACC	438	(MGG_11416.5) hypothetical protein	Sense
GATCTACGAGGAGACGA	436
GATCATGCTCGACCTCA	434	(MGG_03418.5) conserved hypothetical protein	Sense
GATCTGCAAAGCCAACG	420
GATCCTGCCTTTGGTAC	413	(MGG_05351.5) hypothetical protein	Sense
GATCGGACCAACAACTT	413
GATCGGTGCGAGTCCAG	413	(MGG_05871.5) hypothetical protein similar to integral membrane protein	Sense
GATCGCAAAATTTCAGA	411
GATCTTGAGGAGTTCAT	411	(MGG_05477.5) proteasome regulatory particle subunit Rpt2	Sense
GATCGCAGAGGGCCGCT	407	(MGG_02531.5) hypothetical protein	Sense
GATCATTTTCCCCCACC	401
GATCTGGGCTGGCATGA	399	(MGG_08711.5) hypothetical protein	Sense
GATCCTCGACTCCTTTC	397
GATCACCTCGCTCCCTC	393
GATCAATTGACACAATG	390
GATCAGGCCAACAGGCT	386
GATCGGCTTCAGCGCCA	386	(MGG_05413.5) hypothetical protein	Sense
GATCCAGAACTCAGTCT	384	(MGG_05292.5) hypothetical protein	Sense
GATCGGTCAAGCTCGCC	383
GATCGGACAAGGGTCCA	382	(MGG_12065.5) conserved hypothetical protein	Antisense
GATCGTGCTCCCAAGGC	379	(MGG_00689.5) hypothetical protein	Sense
GATCACGTAATGCAAGG	378
GATCGTTGACGTTTCCG	378	(MGG_06876.5) hypothetical protein	Sense
GATCGTCGGACTGTATA	376
GATCACCATTCCTCGAT	370
GATCTTTACCAACGTCC	370
GATCATCGCCGCCAAGG	365	(MGG_02410.5) hypothetical protein	Sense
GATCTTTGGCCCCGGCG	363	(MGG_03245.5) hypothetical protein	Sense
GATCTCAAGGTCGACCA	362	(MGG_02599.5) hypothetical protein	Sense
GATCTTGCGGGTGGGAG	361
GATCCGTTTCGGCATCG	358	(MGG_04346.5) conserved hypothetical protein	Sense
GATCTCGAGACCCGCTC	358	(MGG_08830.5) predicted protein	Sense
GATCTCGAGACCCGCTC	358	(MGG_08830.5) predicted protein	Sense
GATCCGCGACCATGATT	353
GATCGAGCGTGGGTTCC	352
GATCCATGGGGGCGAGA	345
GATCCTCGGACATGGGG	345
GATCGCAGCCGATAGAC	343
GATCCTGTCTCGCCTCA	338
GATCGATGGCTGAAAAG	338
GATCGCTGGATAGAGCT	338	(MGG_09297.5) hypothetical protein	Sense
GATCTGCTCTCAACTGA	329
GATCCGTGACGCCGGAA	326	(MGG_02889.5) predicted protein	Sense
GATCGGAGCAGGTATAG	326
GATCAAGAGGTCAGACG	324	(MGG_00992.5) hypothetical protein	Sense
GATCGGGAGCGGCCGGA	324	(MGG_10800.5) hypothetical protein	Sense
GATCGTCAAAGGGTAGA	322
GATCGGTGTCATGGCAC	320	(MGG_08896.5) conserved hypothetical protein	Sense
GATCTCGAGGTGCAAAG	320
GATCTTGGTGAAGAGGT	320
GATCGAGGAGCAGCGCT	317	(MGG_07466.5) hypothetical protein similar to septin	Sense
GATCTGCAGGGGCCAAG	317
GATCGTGTGTTCCCGAC	312	(MGG_01391.5) conserved hypothetical protein	Sense
GATCAAGAAGGAGGCCG	308	(MGG_08164.5) conserved hypothetical protein	Sense
GATCGGGCTGGGTCTTT	308
GATCGGGTACACTCGGA	308
GATCCTGTCTCGCCTCC	304
GATCGTCGAACTGTAGA	301
GATCAGTTCCTCTGCGG	298
GATCATCCTGATACGAC	297
GATCGTGTGTACATAAG	297
GATCGCTCTTCAATCAT	294
GATCAGCAAGCCGATAG	292
GATCGGTTCCGTCATTC	292
GATCCGCAAGGACGTGC	288	(MGG_14136.5) hypothetical protein	Sense
GATCCTGAAGCGCATGC	288
GATCGCCAACAGCGAAG	288
GATCCACCGGTCGTACC	285	(MGG_03765.5) hypothetical protein	Sense
GATCCACTTCTCGTCTG	285	(MGG_04934.5) hypothetical protein	Sense
GATCGAAAAAAAGAGCG	285
GATCGCCCGCACCTACC	283	(MGG_07403.5) hypothetical protein similar to transposase	Antisense
GATCGCCCGCACCTACC	283	(MGG_11810.5) hypothetical protein similar to transposase	Antisense
GATCGCCCGCACCTACC	283	(MGG_06431.5) hypothetical protein similar to transposase	Antisense
GATCGCCCGCACCTACC	283	(MGG_12277.5) hypothetical protein similar to transposase	Antisense
GATCAAGGAGAGGAAGG	282	(MGG_10522.5) hypothetical protein	Sense
GATCGCAGACGACAGCC	282	(MGG_06257.5) hypothetical protein	Sense
GATCCGCAGCCATTTTG	281
GATCTTCTCAACTTGAC	278
GATCAAGAACACAGGTC	276
GATCGACCGGATGCGCA	276	(MGG_02544.5) hypothetical protein	Sense
GATCTGATGTCAGTCGG	276
GATCAGTATCTTTCAGG	274
GATCGGAGATGTCTTGT	274
GATCCCTTGAACGAGAA	273	(MGG_05809.5) hypothetical protein	Sense
GATCGCCACTCCCGCCC	272
GATCAACCACGCCACGC	271	(MGG_07763.5) hypothetical protein	Sense
GATCGAGGAGCTGCTGC	270	(MGG_06336.5) hypothetical protein	Sense
GATCAGGAGGACTCGAT	268	(MGG_00188.5) hypothetical protein	Sense
GATCATCACTACTACCA	267
GATCGCTCTTCATTCAT	267
GATCAAGGACCTGTCCA	265	(MGG_08968.5) hypothetical protein	Sense
GATCATGTAGACTGCTG	265
GATCTTCAGCGCGAGGG	265
GATCGAGCATAGCGACG	263
GATCAGCAACGTCTAGA	262
GATCCACGTCGAGCGAG	259
GATCTCCTTGATGTATG	258
GATCTTCCTCTGGGTAC	253	(MGG_08776.5) hypothetical protein	Sense
GATCAACACCCTCACCC	251
GATCGTGTACGAGAACT	250	(MGG_01072.5) hypothetical protein	Sense
GATCGGACTTGCTCTCC	249
GATCTGTTGGTCTATCT	249
GATCTGGTACGTGGTGC	248	(MGG_10676.5) conserved hypothetical protein	Sense
GATCGGGCTGGGCGTCG	247	(MGG_02654.5) hypothetical protein	Sense
GATCTCTAGGAGCGTAT	247
GATCAACATCCCGCTAT	244
GATCGAATCTTTCTATG	244
GATCGTCATAGACTTGA	244
GATCAAGGTCGACCTCA	241	(MGG_09848.5) hypothetical protein	Sense
GATCGTCGGACTGTCGA	241
GATCATGAGACTGCCCC	240
GATCGTCCCCACCCACC	238
GATCATTTGGTGTTTGT	237
GATCCACGACAACGTAT	237	(MGG_08093.5) hypothetical protein	Sense
GATCCGCCAGCTTTTCG	237	(MGG_00373.5) hypothetical protein	Sense
GATCTACCCCACCCACC	236
GATCCCCGAGGAGCTGC	231	(MGG_10671.5) hypothetical protein	Sense
GATCATTTTCCCCCAAC	230
GATCGTCAACCCCGCCC	230
GATCCCCGCCGCATACT	228
GATCTTTGGCCCCGTCG	228	(MGG_03900.5) conserved hypothetical protein	Sense
GATCCGGATTGTCGCCT	226
GATCCCGGATTTTTTTA	224
GATCAGGCGTCAGGTGC	221
GATCGGAGCCTCTAGGT	221	(MGG_03715.5) predicted protein	Sense
GATCGGAAGATGGGTGA	219
GATCGGCAACCAGAACG	219
GATCTGGTGCGCCAGGA	218
GATCCTGTCTCGCCTTA	217
GATCAAGCGGTACATGT	216
GATCATTGGCGTCTACT	216
GATCCATGCCTTTTAGG	215
GATCTACCTGGTCATGA	215
GATCGTCGGACTGTATG	213
GATCTCAAGAAGAAGCG	213	(MGG_07008.5) hypothetical protein	Sense
GATCAAGAAGAACGAGC	212	(MGG_10188.5) hypothetical protein	Sense
GATCGTCGGAGTGTAGA	212
GATCTTTGGTTGAATGC	212
GATCACGTGGTAACCAT	210	(MGG_08843.5) hypothetical protein	Sense
GATCACGAGGCCATTTT	209	(MGG_08887.5) hypothetical protein	Sense
GATCAGGAACGTGTAGG	207
GATCGCCCCCACCCACC	207
GATCAACGAGAAGCGCC	206	(MGG_03087.5) conserved hypothetical protein	Sense
GATCACTCCTACAGGAC	206
GATCTTTTAATGCTTGG	206
GATCAGTTGTCGGAGAT	205
GATCCCCGCCGACGGCC	203	(MGG_09027.5) hypothetical protein	Sense
GATCCGTGGTCGCCACC	203	(MGG_09119.5) hypothetical protein	Sense
GATCCCCATACAAAGAA	201
GATCGCCATATGTGGAC	201
GATCGGCTGGCTGCGTG	200
GATCAGGGAATTCTGGT	199
GATCATCTGCGCAAAGC	199	(MGG_09956.5) hypothetical protein	Sense
GATCTTGAGACGGGTGT	199
GATCTTGGGGAAAATGG	198
GATCCGCCAGGCCACCT	196	(MGG_06953.5) predicted protein	Sense
GATCAAAAGAACATTCC	195
GATCAGGTAGTGCCACA	195	(MGG_01678.5) hypothetical protein	Sense
GATCGCATCTCGGAACT	195	(MGG_10660.5) predicted protein	Sense
GATCTGCTTGTCTTGCT	195
GATCAACTCTGCCCTAC	192
GATCCGCTCGACGGGGT	192	(MGG_05529.5) hypothetical protein	Sense
GATCTCTCTGGTCTAGA	190
GATCGACGTCAAGACAA	189	(MGG_04143.5) RAS small monomeric GTPase Rab6	Sense
GATCGTCAACGTCCCTT	189
GATCACAGCTGGATACT	187	(MGG_06917.5) GTP cyclohydrolase II, putative	Sense
GATCATTGTTTCTTCCA	187
GATCAAGTCTGCCAAGG	186
GATCACTATAGGTGGCA	186	(MGG_04225.5) hypothetical protein	Sense
GATCACTGCGAGCATGT	186
GATCGATGCTCTCCACC	186	(MGG_04014.5) hypothetical protein	Sense
GATCCTCGACATTCATT	185
GATCTGTCCGACGCACC	185
GATCGAGGAGGCCCGGA	183	(MGG_00550.5) hypothetical protein	Sense
GATCTTCGATTCCCGCT	183
GATCAGAGTTCTACAGT	181
GATCATCTGAGAAAACA	180
GATCCGCTGAGGGACGA	178	(MGG_08347.5) hypothetical protein	Sense
GATCGAGGAGCTCTACG	178	(MGG_09535.5) conserved hypothetical protein	Sense
GATCTGGCATTTTGTCC	178
GATCTGGTGGCCGATGT	175	(MGG_10380.5) hypothetical protein	Sense
GATCTTTTCCCGCCAGC	175
GATCCAAGGTGCTGGCT	173	(MGG_09601.5) hypothetical protein	Sense
GATCCGTCCACCTTGCG	173	(MGG_01866.5) hypothetical protein	Sense
GATCTGGCCATGTTCAT	172	(MGG_04481.5) predicted protein	Sense
GATCATCTTACTTGCCT	171
GATCCAAGTTGTCGACC	171
GATCCACGAGGACCACG	171	(MGG_13764.5) hypothetical protein	Sense
GATCAGCCTCGTCCATC	169
GATCATCAGAGGCAAAT	169
GATCATTTGACTGAGCG	169
GATCTTCCCACCCACCC	169
GATCCGCATCGACCAAC	168
GATCGGAAAGACACTAG	168
GATCGTTTCACTGCGTA	168
GATCATTTCGCTCCCGA	167
GATCGGCGTGGCGGATG	167	(MGG_05352.5) predicted protein	Sense
GATCACAGAACCTGACG	164
GATCATGGACAGGCCGG	164
GATCCTTCGTCTGGGCT	164
GATCGCGAGTTTGTTGC	164	(MGG_07016.5) hypothetical protein	Sense
GATCTTTTGCCCACTAA	163
GATCATGGGAAGGAGCA	162
GATCGTCGACGCCGCCG	162	(MGG_07062.5) hypothetical protein	Sense
GATCGGTCAAATCTAAG	161
GATCCTCGACTCCTTCT	160
GATCGGTTCGAGATTAC	160
GATCGTTGGAAACCATG	160
GATCTGGAAAGGCCGGC	160
GATCAAAAGTAGTCGCG	157
GATCAAGTAGCGGTACG	157
GATCCTTACGAATTAGG	157
GATCGGCCACGGACTCG	157	(MGG_04643.5) hypothetical protein	Sense
GATCTGAAAATTCAGAG	157	(MGG_10926.5) hypothetical protein	Sense
GATCACCGTGGGCATAA	155	(MGG_09022.5) hypothetical protein	Sense
GATCATGACTGTTTGGA	155
GATCATGAGATTCATTG	155
GATCGAGCTGTGCCGGG	155	(MGG_07462.5) hypothetical protein	Sense
GATCGTGCTCCCAAGCC	155
GATCAGGGAGACCAGGG	154	(MGG_05345.5) hypothetical protein	Sense
GATCCAGACCTTCATTC	153
GATCCGCACCGGCTCCA	153	(MGG_10878.5) hypothetical protein	Sense
GATCTTTACCGCGAGTT	153	(MGG_01361.5) hypothetical protein	Sense
GATCTTTTGGATGTGAC	153
GATCCAGTGGAATTCCG	152	(MGG_12979.5) hypothetical protein	Sense
GATCGGGCCAGGCCGGG	152
GATCACGTCGAACCCCC	151
GATCAGCCAAACTTTGG	151
GATCCTGAAGCGCATCG	151
GATCTGGCACACTCGAA	151	(MGG_04056.5) hypothetical protein	Sense
GATCTTCTGTCATCTGA	151
GATCACTTGTGGAAACA	149
GATCGATATCACGGTGC	149
GATCGTGCAGTCATACA	149	(MGG_00929.5) hypothetical protein	Sense
GATCTGATTCGACCCCA	149
GATCACCGCCGCGGCCT	148	(MGG_01444.5) predicted protein	Sense
GATCATGTCACCTGAAG	148
GATCATTCCTGCTGAAC	148
GATCATTTTGAGAGGTT	148
GATCCAACTCCTGATCG	148
GATCGGCGACGGGGATG	148	(MGG_07614.5) hypothetical protein	Sense
GATCACAACCTGATGGC	146	(MGG_12850.5) hypothetical protein	Sense
GATCATGCAGCTCGTCG	146	(MGG_01679.5) hypothetical protein	Sense
GATCCAACTATTCACTA	146
GATCCTCTCGAGGTTGT	146
GATCGTGGGACTGTAGA	146
GATCTAGAGAGCTGCGC	146
GATCTCAGGGCGGCGAC	146	(MGG_02450.5) hypothetical protein	Sense
GATCACGTACGACGCCG	145	(MGG_12580.5) hypothetical protein	Sense
GATCAGTTGGAGGAGGC	145	(MGG_00956.5) hypothetical protein	Sense
GATCATCTGGAATCTAA	145
GATCCACGAAAAAACAA	145
GATCATGACTATGTTGA	144
GATCGGGCTAAATGACT	144
GATCTGTCTGTTTTTGG	144
GATCGGTTTGGCTTTCT	143
GATCTTGAGGATGCCTA	143	(MGG_00908.5) conserved hypothetical protein	Sense
GATCAACATGGCCACCA	142	(MGG_09195.5) hypothetical protein	Sense
GATCGAAAGGTGTTGGG	142
GATCGACGAGTACAAGA	142	(MGG_03891.5) predicted protein	Sense
GATCATGGAGCTCGGCG	141	(MGG_08074.5) hypothetical protein	Sense
GATCCTGCAATGGGGGG	141
GATCGCCTCTGCAACCC	141
GATCGGCCCACGGCGGA	141	(MGG_03437.5) hypothetical protein	Sense
GATCAACATTGCCTCCC	140
GATCAGGGGAGCTGTGG	140
GATCGGATTGTGGTGGC	140
GATCAAGCCTGACCGCC	139
GATCGACCACTATGACA	139	(MGG_08746.5) hypothetical protein	Sense
GATCGGCATGAGGCGGA	139
GATCGGGTGGCCAAAAA	139
GATCGTACGGCAAAAGG	139
GATCGTCTGCACAGTTC	139
GATCTATTGGACTGCCT	139
GATCTCCGGGCTGGAAG	139	(MGG_09798.5) hypothetical protein	Sense
GATCTCCGGGCTGGAAG	139	(MGG_08107.5) hypothetical protein	Sense
GATCTCGACTGCGACGA	139
GATCTGCCGTGTATATT	139
GATCAAAGATTGGAGGG	137
GATCACCACCGGCCAGA	137	(MGG_04083.5) conserved hypothetical protein	Sense
GATCAGAGTCACATAGT	137
GATCATCCGTACCAGAA	137	(MGG_01887.5) hypothetical protein	Sense
GATCATGAAGCGCATGG	137
GATCTCTGTCTTTTTGA	137
GATCTGGGAATTTCTAT	137
GATCGACCCCACCCACC	136
GATCTTTCAAGCGGCCT	136
GATCCATCGTCGGCGTT	135
GATCTAGACTCGCTGGA	135
GATCACGTACCCATACA	134	(MGG_03247.5) hypothetical protein	Sense
GATCCATGGATTAAGTC	134
GATCGAAACGCAGATGA	134
GATCGAACCTACAAGCT	134
GATCGAGTACCTCAACC	134
GATCGTTCTGGCCTATA	134
GATCTTGAGGTTGGAGA	134	(MGG_13209.5) hypothetical protein	Sense
GATCAAAAACACTTAGG	132
GATCAACACCCTGACTT	132
GATCACCATCAAGACCC	132	(MGG_06348.5) conserved hypothetical protein	Sense
GATCACTGGTATCATCA	132	(MGG_14279.5) glutamine synthetase	Sense
GATCATCGGCCTGTCGG	132
GATCCAATTGGCCGTTC	132
GATCGCCATCATCAGGG	132	(MGG_08354.5) predicted protein	Sense
GATCGGGCAGCCCGAGG	132	(MGG_00697.5) hypothetical protein	Sense
GATCTATCTATCTATGC	132
GATCTGTCATGATGGCT	132
GATCGCTCGAGGGCTGT	131	(MGG_02653.5) hypothetical protein	Sense
GATCTCGGCGTTTGGCC	131
GATCTGGACTGCGGCCT	131
GATCTGTAAGCGATGAT	131
GATCTGTGTCGGGACCG	131	(MGG_01091.5) hypothetical protein	Sense
GATCAACATCGTCTACG	130	(MGG_12474.5) hypothetical protein	Sense
GATCCAGAGCTTGGAGT	130
GATCGTTTCACTGCTTA	130
GATCTTCACGGTCTTCC	130	(MGG_04836.5) hypothetical protein	Sense
GATCGGTATGATGTGTG	129
GATCATATGTGAGGGAC	128
GATCATTTTCGAATTCA	128
GATCCTGCAATGGGACG	128
GATCCTTCTTATCTTTC	128
GATCGTTGATATTCAGG	128	(MGG_03863.5) predicted protein	Sense
GATCTGGTTGGTGAGAA	128
GATCAAGGTCAAGATAC	126	(MGG_12473.5) hypothetical protein	Sense
GATCCAGGCCTCGGCCG	126	(MGG_00786.5) hypothetical protein	Sense
GATCCATTCGAGCCAAG	126
GATCCCGGGAAAGCAAG	126
GATCCGTATGAGCATGG	126	(MGG_07546.5) hypothetical protein	Sense
GATCGCCAAAAAACAGG	126
GATCGGCACTGCGTGCC	126
GATCGTCAAAGGCTTGC	126
GATCTGGTAGTCTCGCT	126
GATCTGTCGCATCTTGC	125	(MGG_02476.5) hypothetical protein	Sense
GATCAACAAGCTGGAGG	123	(MGG_10381.5) hypothetical protein	Sense
GATCCCCGGCGTGGTAT	123
GATCCTGTCGAGCCCTG	123
GATCGAGCTCGATTCGC	123
GATCGAGGTCGGCGACG	123	(MGG_02239.5) hypothetical protein	Sense
GATCGGGAAAAGAGTGA	123
GATCTACCTCGACGGTC	123
GATCTGACGATGGTTCG	123
GATCTGCCCGAATCGTG	123
GATCTTGATTGCCTAGA	123
GATCCAAGGTGGCCTCG	122	(MGG_06585.5) hypothetical protein	Sense
GATCAGCACTAGCAAAG	121
GATCCTTTTGTCCCGCA	121
GATCGTCGGATTGTAGA	121
GATCAAGGCCGGTGCCG	120	(MGG_10957.5) hypothetical protein	Sense
GATCAGACACGAGCCCT	120	(MGG_06954.5) hypothetical protein	Sense
GATCCGCCCCACCCACC	120
GATCCGTCCCCAAGGCC	120
GATCACTATCGAATGCC	119
GATCCACGTAAAGACAG	119	(MGG_01687.5) 3-hydroxyisobutyrate dehydrogenase, putative	Sense
GATCCACTCTTGAGGAA	119
GATCCATGGCCAAAGAA	119	(MGG_00058.5) hypothetical protein	Sense
GATCCCCTGCCTGTCCA	119	(MGG_00450.5) phosphoenolpyruvate carboxykinase	Sense
GATCCCTGGCGAGTTCT	119	(MGG_08317.5) conserved hypothetical protein	Sense
GATCCTCTGGCTTGGGT	119
GATCGCATGGTCGTCCT	119	(MGG_00504.5) hypothetical protein	Sense
GATCGCCGTGGAGGCGC	119	(MGG_13284.5) hypothetical protein	Sense
GATCTCTACTTTGCGCT	119	(MGG_02465.5) hypothetical protein	Sense
GATCTGATGTCATTCGG	119
GATCTGGCCCCATCCCC	119
GATCTTCTGATAGAATG	119	(MGG_02824.5) conserved hypothetical protein	Sense
GATCAAGAGAGACGGGA	117
GATCAAGATTTGCAACC	117
GATCACTGGATGAAAGG	117
GATCAGTTTGTCAAACT	117	(MGG_05814.5) hypothetical protein	Sense
GATCGAGCTCGGTGAGT	117
GATCGGAGTAACGGTAT	117
GATCTTCTAGGTCTAGA	117
GATCAAGAAAGCTATGA	116
GATCAAGCACAAGCGCA	116	(MGG_07928.5) ubiquitin	Sense
GATCCACGATATCCCAA	116	(MGG_09511.5) hypothetical protein	Sense
GATCCAGAACTCAGTCA	116
GATCCAGAAGAGGAAGG	116	(MGG_07309.5) hypothetical protein	Sense
GATCCTGACATGGAGAT	116	(MGG_12335.5) hypothetical protein	Sense
GATCGGCTTGCACCTTT	116
GATCGTCGGACTGTACC	116
GATCAACAGCAGCAACG	114	(MGG_05008.5) hypothetical protein	Sense
GATCAGAATGTCGGCTT	114
GATCAGGTCATGAGACT	114
GATCATTTTCCCCCAAG	114
GATCCCCAAAGACGAAC	114
GATCCGAAAGGGGCCCA	114
GATCCGCAAGCCCCCCT	114
GATCGAGGCTGGAATCA	114	(MGG_08768.5) hypothetical protein	Sense
GATCGGCAACAAGAACG	114
GATCGGTTGAGGATGCC	114
GATCTCAAGGCCGCATG	114	(MGG_04618.5) amidophosphoribosyltransferase, putative	Sense
GATCACGACCTGATTTA	113
GATCCCCAGGGGCCCAC	113
GATCGAAGATAAAGGGG	113
GATCTCTTCGGCATTCA	113
GATCTTCCGCTCGACTT	113
GATCCGCTGCTTCGTCA	112
GATCCTGCCCATCAATG	112	(MGG_04205.5) hypothetical protein	Sense
GATCGGCGGACGGTCGG	112	(MGG_07677.5) hypothetical protein	Sense
GATCAAAGCTAGTTTGC	111
GATCCCTCGATGGCTCT	111	(MGG_08748.5) predicted protein	Sense
GATCGAGGACGAGTACG	111	(MGG_07237.5) hypothetical protein	Sense
GATCGTCGGACTGTACG	111
GATCTCCATCGCCAAGC	111
GATCTCTAGGTGCTTAG	111
GATCTTCATGAGACCAG	111
GATCAACGAGTGTTAAG	110
GATCAGTAGGGAGTGGG	110
GATCATTGACTTCTCGA	110
GATCCGCCAGACTCTAT	110
GATCCTCTCGGTCGCCC	110
GATCCTGGCACTACAAT	110
GATCGTGGTCCTCGTAC	110	(MGG_07787.5) hypothetical protein	Sense
GATCTAAAGAAAGTTTG	110
GATCTTGGTCTTGGAAG	110
GATCAAAAAGGAGGTAG	108
GATCAGGCCGACTTCCG	108	(MGG_04253.5) hypothetical protein	Sense
GATCAGTATTAATCGCC	108
GATCATCTCCTCAAGCT	108
GATCGACTGGACTAACC	108
GATCTCAGTCAGATTGC	108
GATCCAGCACGGCAACC	107
GATCCCAGTGGCAGACC	107
GATCCCGAGTTTTGTAT	107
GATCGAGCACGAGGCGT	107	(MGG_10058.5) predicted protein	Sense
GATCAAAAATGGGATAG	105
GATCATCGACGCGTTCA	105	(MGG_05020.5) hypothetical protein	Sense
GATCCGTGGCGGTACGG	105	(MGG_10745.5) hypothetical protein	Sense
GATCCTAAAAGCCATCG	105
GATCCTGAATCTGCGCC	105
GATCTGCATTTTCCTGA	105	(MGG_09660.5) hypothetical protein	Sense
GATCTTTAGCCTTGCTA	105
GATCAAGTTCTTGTTCA	104
GATCGACCTGTCTGAGG	104	(MGG_00223.5) hypothetical protein	Sense
GATCGTGAACACTGTAA	104
GATCTGTATGGGGTCCA	104	(MGG_07842.5) hypothetical protein	Sense
GATCACCATTTTTTCAG	103	(MGG_00669.5) hypothetical protein	Sense
GATCATCGAGCATTCCC	103
GATCCCAAATTGGAAGG	103
GATCCCAACACGCACAA	103	(MGG_10414.5) hypothetical protein	Sense
GATCCCAGGTTTGTTGG	103
GATCCCTTGTAGAATGT	103
GATCCTTGGCCGCTGCA	103
GATCGGCGACGAGGGCG	103
GATCGTCAAAGGGTTTA	103
GATCAGAAGGACTGCCT	102
GATCAGTTCCTCACCGC	102
GATCGAGGTAGAGGAGC	102	(MGG_09372.5) hypothetical protein	Sense
GATCTCGATGGGAGTTG	102	(MGG_11073.5) hypothetical protein	Sense
GATCAAAATCACGATAC	101
GATCACTTGTTGAAGGG	101
GATCCATCCATGGGTGC	101
GATCCATGGCATCTACC	101
GATCGTTCTGATGGTGA	101
GATCATCGTTTGTTTGG	100
GATCATTGACCGCCACG	100	(MGG_09562.5) hypothetical protein	Sense
GATCCTACCTACAACCG	100
GATCGCGAAATTATTTG	100
GATCGCGTCCGGATGTT	100	(MGG_03862.5) hypothetical protein	Sense
GATCGTCATCGAAATAG	100
GATCGTCGAGATTCTAT	100	(MGG_00468.5) hypothetical protein	Sense
GATCGTCGGTTCAGCAG	100
GATCTGGTCGAGGTCGG	100
GATCTTGCCGGGTTGTG	100	(MGG_01143.5) predicted protein	Sense
GATCTTGCGGGTGGCCA	100
GATCAATGGAGAAGAGC	99	(MGG_07521.5) hypothetical protein	Sense
GATCACTGCGATTTTGT	99	(MGG_02626.5) hypothetical protein	Sense
GATCCATGGCTGCAGCA	99	(MGG_06239.5) hypothetical protein	Antisense
GATCGACAAGGACCAGT	99	(MGG_13610.5) hypothetical protein	Sense
GATCAAGCCCGACGACC	98
GATCATGTCCCAAGGTT	98
GATCCCCTTTTGACATT	98	(MGG_09017.5) hypothetical protein	Sense
GATCGGCGCTGGGCTGT	98	(MGG_07890.5) hypothetical protein	Sense
GATCGGGCGGAATGCCG	98
GATCGTTTTCAAACGAA	98	(MGG_06991.5) predicted protein	Sense
GATCTGCAACGAGAACG	98
GATCTGCGGTTATGTCA	98
GATCTTCGTTCGCTACC	98
GATCAGCTGGAAGATAA	97
GATCGCATCAAATCTCA	97
GATCTGGGTTATGGTAC	97	(MGG_05109.5) hypothetical protein	Sense
GATCAACATTCAGAACA	96	(MGG_13204.5) conserved hypothetical protein	Sense
GATCAAGGTCGGGATTC	96
GATCACGCACAGAAACG	96
GATCACTTGTTAATGGT	96
GATCAGGGTCGAGGTGC	96	(MGG_05297.5) hypothetical protein	Sense
GATCATGCACTTTGAAG	96
GATCATTACCAACTGAT	96
GATCATTCAGGTCCAGA	96	(MGG_07931.5) hypothetical protein	Sense
GATCCAACTTCGCCGAG	96	(MGG_04913.5) conserved hypothetical protein	Sense
GATCCACAGACAAGTTT	96
GATCCCTTGTGCTGGCT	96
GATCCGTGGGCATATCC	96
GATCCTGGGACGAGAGA	96
GATCCTTTGATAATGTT	96
GATCGAACTGCGAGCTT	96
GATCGCTCCCGGCAGGC	96	(MGG_12111.5) hypothetical protein	Sense
GATCGTTTTGTTTCTTT	96
GATCTCCGACGACGAAC	96	(MGG_06667.5) predicted protein	Sense
GATCTGGAGTCGGTGCC	96
GATCTTCCGCTCGACTC	96
GATCTTTAGACAAAGGA	96
GATCTTTGAGTACTGCC	96	(MGG_05110.5) predicted protein	Sense
GATCAACTCTTCCTCCT	94	(MGG_08643.5) hypothetical protein	Antisense
GATCACCATTCCTCCAT	94
GATCAGCGAGGCCTGCA	94	(MGG_07402.5) hypothetical protein	Sense
GATCAGGCGTAAACGAC	94
GATCATCCCACCCACCC	94
GATCATGCATGTCGATG	94
GATCATGTATTGCCCAC	94
GATCCCCGCAAGAGAGC	94
GATCCCTGGACGCATGC	94
GATCCGGTGCCGACTCG	94	(MGG_12736.5) hypothetical protein	Sense
GATCCGTGACGCCGGCC	94
GATCCTCGGGTGGTGGT	94	(MGG_08670.5) hypothetical protein	Sense
GATCCTGCAGGAAAGAG	94	(MGG_13616.5) predicted protein	Antisense
GATCGCACACTATCAGG	94	(MGG_09807.5) hypothetical protein	Sense
GATCGGAAAGCGATATG	94	(MGG_07628.5) hypothetical protein	Sense
GATCGTCAAAGGGTGGA	94
GATCGTCCCTCGGCCGT	94	(MGG_12128.5) hypothetical protein	Sense
GATCGTGTTCTCTTTTG	94	(MGG_07259.5) hypothetical protein	Sense
GATCTACGTACACGGGT	94
GATCTTCCAGGCAGTCG	94	(MGG_01304.5) hypothetical protein	Sense
GATCTTGTCCGGTAGCT	94	(MGG_00809.5) hypothetical protein	Antisense
GATCAAGGAGCTCATGA	93	(MGG_06169.5) hypothetical protein	Sense
GATCAAGTGGGCGTAAT	93
GATCACTCGGACCCAAG	93	(MGG_04671.5) hypothetical protein	Sense
GATCAGGCCCGGATTTA	93
GATCGAGATTGACCCGA	93	(MGG_13107.5) hypothetical protein	Sense
GATCTCTGCGTTGGCAA	93	(MGG_09272.5) conserved hypothetical protein	Sense
GATCTGGTCTGTTGCCT	93
GATCAACGTGCCTCTCT	91
GATCAGGCAAAGGAGTG	91
GATCAGGCTGTCAAGAG	91	(MGG_01593.5) hypothetical protein	Sense
GATCATCTTTAGCCGAT	91
GATCCGTCATAACAGGT	91
GATCCTCGGCTTCCCTC	91	(MGG_08170.5) hypothetical protein	Sense
GATCCTCTGGTACAACC	91
GATCCTTCATCGAGTCA	91
GATCGCCAACTCGTTTC	91	(MGG_10938.5) hypothetical protein	Sense
GATCGGAGTTGCGGTCT	91	(MGG_00575.5) hypothetical protein	Sense
GATCGGCGGTTCGGCCC	91
GATCGTAGTTAAGTTTT	91
GATCGTGGGCTCGCCCG	91	(MGG_04540.5) hypothetical protein	Sense
GATCTCCATCGCCAACG	91
GATCTGAACTGTCATGC	91
GATCTGCTCAGCCCTTC	91
GATCTGGCCCGCCCGGC	91	(MGG_12423.5) hypothetical protein	Sense
GATCTGTCCGACGCACA	91
GATCTGTCGCACAAGGT	91	(MGG_05685.5) hypothetical protein	Sense
GATCAGACGTAATCAGA	90
GATCAGGTGTAACCAGA	90
GATCAGTTGCTTTGGAA	90
GATCATTATTTGACCCC	90
GATCCTCGACGAGGAGC	90
GATCATCATAGGGGGGT	89
GATCCACAGTCATCATA	89
GATCCCCCTCAACCGAT	89	(MGG_04940.5) hypothetical protein	Sense
GATCCGGTCAACTGGGA	89
GATCGGACATTCGTTCT	89
GATCGTTCTGCTGTCCA	89
GATCGTTGGTTTGATTT	89
GATCTAACAAGGTCGAT	89
GATCTATTCAACGGTGT	89	(MGG_10413.5) hypothetical protein	Sense
GATCTGTCCGACGCAAG	89
GATCTTTTGGGGTTTGG	89
GATCAAAGCAAACAATG	88
GATCAAGAAGAACAAGA	88	(MGG_06952.5) ribosomal protein L38e	Sense
GATCAAGACCATTGACT	88	(MGG_05844.5) hypothetical protein	Sense
GATCACGGATGGCGGTG	88	(MGG_00180.5) hypothetical protein	Sense
GATCATCTTGTTCTTTG	88
GATCCACACCGTCAACC	88
GATCGAGGGGCATAGAC	88
GATCGGCAACGAGAACC	88
GATCGTCGGACTGTAAG	88
GATCTATATCAATCCCC	88
GATCAAGCGATGCAACC	87
GATCAGCAGTTTGCAGT	87
GATCATTTGCCATTCGT	87
GATCCACTACCTCCGTA	87
GATCCCAAAGCAAAGTC	87
GATCCGCCTCTCCCCCC	87
GATCCTCGGGGAGATGC	87	(MGG_04568.5) hypothetical protein	Sense
GATCGACAAAGCTGGAA	87
GATCGGTACTATGACAC	87
GATCGGTCTGCACTGTC	87	(MGG_05828.5) hypothetical protein	Sense
GATCTAAGCAACACGGG	87
GATCTAATGCTTGGGTC	87
GATCTGTATTTTAGGGT	87
GATCAAGAACAGGACAA	85
GATCAATAGGGACTTTG	85
GATCACGGCTGTGCCCG	85
GATCAGGCCCATCAATC	85
GATCCCTCCCGCCTGGG	85	(MGG_08736.5) hypothetical protein	Sense
GATCGCTTCAACCATAT	85	(MGG_06383.5) hypothetical protein	Sense
GATCGGAACGACACGCT	85	(MGG_08800.5) hypothetical protein	Sense
GATCGGTGCCGACCTTG	85	(MGG_05932.5) predicted protein	Sense
GATCTACGAGGAGACAT	85
GATCTTGGCATGGCGCA	85
GATCAAAAAGGTTGTAG	84	(MGG_09138.5) hypothetical protein	Sense
GATCAACGCACTCGTCG	84	(MGG_08287.5) predicted protein	Sense
GATCAAGGAATCCCGAG	84	(MGG_03414.5) hypothetical protein	Sense
GATCAAGTAAGAGGGAG	84
GATCAGTCCAGTTTCCT	84
GATCCAAGAATTGGGCG	84
GATCCACGGGGAAAGGA	84
GATCCCGGCGTTTGTTC	84
GATCGACGAGGTTGCGG	84
GATCGAGATTTGGGCGT	84
GATCGCGGATACCCCAC	84
GATCGGACGGGCAGTTT	84
GATCGGGCCGCCAGGGG	84	(MGG_01138.5) hypothetical protein	Sense
GATCGGTTCCCGCAGCC	84	(MGG_08985.5) hypothetical protein	Sense
GATCTGACAACTACTGG	84	(MGG_07794.5) hypothetical protein	Sense
GATCTGGGTTTAGCCGC	84	(MGG_01154.5) hypothetical protein	Sense
GATCTTGGTTGGTTTTT	84
GATCAAAAACAGAAGCT	82	(MGG_02623.5) hypothetical protein	Sense
GATCAAGGCATCCTGGT	82	(MGG_09730.5) predicted protein	Antisense
GATCACCCCACCCACCC	82
GATCACGTTGGTAAGAG	82	(MGG_06747.5) hypothetical protein	Sense
GATCAGTGCTGAGTACC	82
GATCATCTTCTGTTGAT	82
GATCCACGAAAAGCCTT	82
GATCCGAACCATTAAAG	82
GATCCGCGGACTACACC	82
GATCCGTGATTATAGAA	82
GATCGAGGACGTACCTT	82	(MGG_00769.5) hypothetical protein	Sense
GATCGAGGACTTCCCCG	82	(MGG_03332.5) hypothetical protein	Sense
GATCGGGAGCCTGTTGA	82
GATCGGTGTGCTCTCGT	82
GATCGGTTCCGTCATCG	82
GATCGTCGGACTGTGGT	82
GATCGTTCGAGCAGGCA	82
GATCTACCAAGTTTGCG	82	(MGG_13117.5) hypothetical protein	Sense
GATCTAGAATCCAATGG	82
GATCTCGATGTGCCGGT	82
GATCTCGTGAACCTGTA	82	(MGG_03214.5) hypothetical protein	Sense
GATCTGCTTGGCTACCT	82
GATCACGTCGGTGAACC	81	(MGG_08275.5) predicted protein	Antisense
GATCGATTGGGGTTGCA	81
GATCAAGTTCGAGACGG	80	(MGG_00129.5) predicted protein	Sense
GATCATGATAGCTGCCA	80
GATCATGGAGCTCCACC	80	(MGG_00212.5) hypothetical protein	Sense
GATCATTTTCCCCCACA	80
GATCCCTTGCCACGTTT	80
GATCCGAATGGGAAATG	80
GATCCGACATTTTGCCT	80
GATCCGCGACGAGAACG	80	(MGG_09889.5) hypothetical protein	Sense
GATCGGTGGAACCACGA	80	(MGG_11710.5) predicted protein	Sense
GATCTATAGACTTGACG	80
GATCAGTGCATCTGGCT	79	(MGG_11400.5) hypothetical protein	Sense
GATCAGTGTGTTCTGTC	79
GATCGAGGGCTGAGAGA	79
GATCGTCGGACTGTCGG	79
GATCACCCCATGAGGTA	78
GATCAGATTGTCGCTTG	78
GATCATCAAGACAAGCG	78	(MGG_10154.5) hypothetical protein	Sense
GATCATGAGAAGGTAGT	78
GATCCCACAGCCTCGAC	78	(MGG_04185.5) hypothetical protein	Sense
GATCCCGTCGGCTTGCT	78
GATCGACTCCGACAAGG	78
GATCGGTGGCACAGAGC	78
GATCGTCGGACTGTAAA	78
GATCGTCGGCGCAAACT	78	(MGG_09055.5) hypothetical protein	Sense
GATCTACCGACGTGCCG	78
GATCTATACGGCTTCGA	78
GATCTGAAGAATGAGGA	78	(MGG_09758.5) hypothetical protein	Sense
GATCTGCCGGTGTTCCC	78
GATCTTCTCCCTTGAGT	78
GATCACCGGCACCATGC	76
GATCAGAAGGGCGAGGC	76
GATCCAATAATCGCAAC	76
GATCCCGGACAACTTTA	76	(MGG_00314.5) hypothetical protein	Sense
GATCGAGTTCTCACGAG	76
GATCGTCAAAGGGTTGC	76
GATCGTTGCTCACAACC	76
GATCTCGGCGTTCGGTC	76
GATCTCGGCGTTTGGTT	76
GATCTCTTTCTTGAAAC	76
GATCTGGAGTTGGAGGA	76
GATCACTTCCTTGTCAG	75
GATCAGACTTAGCAAAC	75
GATCAGGAAAGGCTATA	75
GATCATAACCACGGTTG	75
GATCATGTTCTTCTGCC	75
GATCCACGACAAGGTAT	75
GATCCAGCGGACTGGAT	75	(MGG_03082.5) hypothetical protein	Sense
GATCCCGGCGCTGCAGC	75
GATCCCGGCGTGTAGTT	75	(MGG_06554.5) hypothetical protein	Sense
GATCCGTTTCTTGTTCT	75
GATCGGTGCCCAAAAGA	75
GATCTGCTCGAGGACTA	75
GATCTGGCTCCGCAGCA	75
GATCTGTGGTACGGCGA	75	(MGG_10800.5) hypothetical protein	Sense
GATCTTGGAGAACATGC	75
GATCTTGGTTTAACTCG	75
GATCAACTGTAAAGAAC	73
GATCAAGAGGGGACTCA	73	(MGG_02473.5) hypothetical protein	Sense
GATCAAGGATGGTAACA	73	(MGG_01318.5) hypothetical protein	Sense
GATCACCTGCCGGTTAC	73
GATCACGGTCGACTTGA	73	(MGG_08590.5) hypothetical protein	Sense
GATCAGAATGAGGCTTT	73
GATCATGCATGCATGGA	73
GATCCACTTGTCTCTGT	73
GATCCATTCGCCGTGGC	73	(MGG_07255.5) conserved hypothetical protein	Sense
GATCCCATTTCGGTCTG	73
GATCCCCAACCAAGCTC	73
GATCCCGTCAACGGAGA	73
GATCCCTCTTTCTCTCT	73
GATCCTATGAAATAGGG	73
GATCCTCCAGAACCGTC	73
GATCCTTACGAACTGGC	73
GATCCTTCAGCCCCAAC	73
GATCGAACAAGTCTACG	73
GATCGGCCTGTGGGAGC	73
GATCGGTGGTTTGGACT	73
GATCGTCGGACTGTATT	73
GATCGTGAACTTCATTT	73
GATCGTGCTGTAGGTTC	73
GATCTAATCCTTGAGCG	73
GATCTACACCGGATTGT	73
GATCTCTCTTGCATTTT	73
GATCTGCAACATTTGTT	73
GATCTGGAATCAACCAT	73
GATCAAAGAATTCATCG	72	(MGG_04504.5) hypothetical protein	Sense
GATCAAGATTCAAGCGG	72
GATCAATATTTACAGGG	72
GATCAATGGGTGTTTAC	72	(MGG_03896.5) hypothetical protein	Sense
GATCACAGCTGGTAGGA	72
GATCAGGGAACGAGTAT	72	(MGG_05171.5) hypothetical protein	Sense
GATCAGTGGAAAGGGTT	72	(MGG_11494.5) hypothetical protein	Sense
GATCATCACGCCCAACC	72
GATCATCGCGATTCTAA	72
GATCATTTTTGTGTAGG	72
GATCGATGGCGCACATG	72	(MGG_05050.5) predicted protein	Sense
GATCGCACGGGCGGCTC	72	(MGG_08373.5) hypothetical protein	Sense
GATCTCGGAGAGCCGAC	72
GATCTGGGGCGAGCCCG	72
GATCTGTTCCACCTCAA	72	(MGG_07179.5) hypothetical protein	Sense
GATCATGGCAGTTGTGG	71
GATCCAACTCCTGATAA	71	(MGG_08483.5) hypothetical protein	Sense
GATCCAACTCCTGATAA	71	(MGG_06818.5) hypothetical protein	Sense
GATCCACGAGTGCCAAA	71	(MGG_07060.5) hypothetical protein similar to karyopherin alpha	Sense
GATCCAGACTACCCCAG	71
GATCCGCACTTAATGCT	71
GATCCGGGCGGAGATGT	71
GATCCTGAAGCGCATGA	71
GATCGCCTCTGGGGTTT	71
GATCGGGCATTCATGCA	71
GATCGGTCACGGCGTCA	71
GATCGGTCTAATCAGAT	71
GATCGGTGGCGACCGGG	71
GATCGGTTATATGTTGG	71
GATCTACGACGAGACAA	71
GATCTTCCATGAGCAAC	71
GATCAAGTTCTACATCG	70
GATCAATCCACCGTGGG	70
GATCACGAGCATGCCAT	70
GATCAGCAGTGGAACAA	70
GATCAGTCGAGGCGTTT	70
GATCGAAACTGGGGAAG	70
GATCGAGATGCAGTGAT	70
GATCGCCGGGTCGAATA	70
GATCTACATCTATGGCC	70
GATCTCGAAGCAGGACT	70
GATCTGGACCTGACGGT	70
GATCTGTATAGTGTAGC	70
GATCAAGGTCGAGGACG	69	(MGG_02682.5) hypothetical protein	Sense
GATCAATTGGGCGTACG	69
GATCACGAGACAAACAA	69
GATCACGAGTGACATCT	69
GATCAGGACTGGCCAGC	69
GATCATACTGTTTTGGG	69
GATCATATGGACTTTTC	69
GATCGAGAACGCCAACA	69
GATCGAGAAGAGATACT	69	(MGG_12159.5) hypothetical protein	Sense
GATCGGTTCCGTCATCC	69
GATCTCACACCACATCG	69
GATCTCACCAGGCGACA	69
GATCTCGGAGAACACGT	69	(MGG_03118.5) hypothetical protein	Sense
GATCTCTGCTCTTTCAT	69
GATCTGCTTGTCTTGTC	69
GATCTTCAGGACTCTCG	69	(MGG_04227.5) hypothetical protein	Sense
GATCTTGGATTCAAGCG	69	(MGG_14009.5) hypothetical protein	Sense
GATCTTGTTGGGAGATT	69	(MGG_11693.5) hypothetical protein	Sense
GATCAATCCATCAAAAA	68
GATCAGCAAAAGGCCAA	68	(MGG_08196.5) hypothetical protein	Sense
GATCAGCAGTGGAACCA	68
GATCATGAATGGAACCA	68
GATCATTGTTTCTTTCT	68
GATCCACTGGCCACACC	68	(MGG_01407.5) hypothetical protein	Sense
GATCCATGGTGGCGGCC	68
GATCCGCTCATGTACGG	68	(MGG_01996.5) hypothetical protein	Sense
GATCCGGACCAGCGGTT	68	(MGG_02309.5) hypothetical protein	Sense
GATCCTCATCCTGCGCC	68
GATCGCCGGCCGCCTCG	68
GATCGCCTACGCTCGCT	68	(MGG_09114.5) hypothetical protein	Sense
GATCGCGCTGTTTTATG	68
GATCTGTTGTCATCGGT	68
GATCAACTCTTCCTCCC	67
GATCACACAGACGACAG	67	(MGG_05190.5) hypothetical protein	Sense
GATCATTGGGTGGAACG	67	(MGG_12291.5) hypothetical protein	Sense
GATCCAGGTGCCCGTCA	67	(MGG_11489.5) hypothetical protein	Sense
GATCCCAACCGACGCGC	67
GATCGAGAGGAGGGTTG	67	(MGG_07924.5) predicted protein	Sense
GATCGAGGCGAGTTGAG	67
GATCGGGCTGGGTCTTC	67
GATCGGTTCCGTCATAG	67
GATCTCGACATTACTGT	67
GATCTGTGTTTAAGACC	67
GATCTTAGCTTGTTTAA	67
GATCAACAACAAGGTCG	66	(MGG_08983.5) conserved hypothetical protein	Sense
GATCAACGATTGTTACG	66
GATCACCATCAGCGCGC	66	(MGG_09298.5) predicted protein	Sense
GATCATAAAGCATTGGA	66
GATCCCAATGACAAAGG	66
GATCCGTGATATTTGAG	66
GATCCTCCCAGTAAAGG	66	(MGG_04715.5) hypothetical protein	Sense
GATCCTCGCATGGTTGA	66
GATCGACGAGCTCGAGG	66	(MGG_07718.5) hypothetical protein	Sense
GATCGCCAAAATAAGCG	66
GATCGGCCCACGCTCGG	66
GATCGGCTCGCTGCTGT	66	(MGG_12388.5) hypothetical protein	Sense
GATCGTGCTCACCGACT	66	(MGG_05539.5) hypothetical protein	Sense
GATCTGCATACAGCGGC	66
GATCTGCTCCTCGGTCA	66	(MGG_08761.5) hypothetical protein	Antisense
GATCTTGGGAAAGAACT	66	(MGG_02122.5) predicted protein	Sense
GATCAAACCCTGCTAGT	65
GATCAACAACGCCCGCG	65	(MGG_12865.5) hypothetical protein	Sense
GATCAAGAAGACGGAGC	65	(MGG_13644.5) predicted protein	Antisense
GATCAAGGTTGAAGTCA	65
GATCAATCCTTGGTTGG	65	(MGG_00308.5) hypothetical protein	Sense
GATCACAAGGTCACCTG	65
GATCACACTTTCCACTT	65
GATCACTAGGAACAAGT	65
GATCAGTAGAAGAGGGA	65
GATCGAAGACAACAAGA	65	(MGG_03632.5) hypothetical protein	Sense
GATCGCCTGGATGGGTT	65
GATCGGTCAGAGGAAGC	65	(MGG_04522.5) hypothetical protein	Sense
GATCGTTCGAGCCCACG	65	(MGG_02880.5) hypothetical protein	Sense
GATCTGAGGGCGATGGC	65	(MGG_07019.5) hypothetical protein	Sense
GATCTGGCTTTGTCCAT	65
GATCTTTCGCATCTTTT	65
GATCACCGTGCCGACAT	64	(MGG_02459.5) hypothetical protein	Sense
GATCACTGTATGTGACT	64
GATCAGAGGGACGTACT	64
GATCATCTGTTATCCCA	64
GATCATGAGACCACTTT	64
GATCATGATGAAGTCGT	64	(MGG_05174.5) hypothetical protein	Sense
GATCATTTTCACACTCC	64
GATCCATATTTGCTCTT	64
GATCCGCGGCCGCCGCG	64	(MGG_02187.5) predicted protein	Sense
GATCCTCTTGTTCTTTT	64
GATCCTGAAGCGCAAGA	64
GATCCTTGGCGGTTTCC	64	(MGG_01275.5) predicted protein	Sense
GATCGCGCTAGAGTCGA	64
GATCGCTACTACCCCAC	64
GATCGCTCAGGCTATGG	64	(MGG_00892.5) hypothetical protein	Sense
GATCGGCGAGGAGTTCC	64	(MGG_07756.5) hypothetical protein	Sense
GATCGTCAGCCAGAACA	64
GATCGTCGGACTGTTGA	64
GATCGTCTGGTGATATA	64
GATCGTCTTGATTTTCA	64
GATCTCGGTTCATTTAG	64
GATCTGACGTCGCGGCT	64	(MGG_06132.5) hypothetical protein	Sense
GATCTGATGTCAATCGT	64
GATCTGCGGTGTTCTGA	64
GATCTGGATTTATCAGC	64
GATCTTCAGTTGTCAAT	64
GATCTTGACTGGATGAC	64
GATCTTGATTTCCGTCT	64
GATCTTTGCAGTCATTT	64
GATCAAACCTACGTATG	62
GATCAAACGTTGGCTAG	62
GATCACACCCCACCCCC	62	(MGG_01673.5) hypothetical protein	Sense
GATCACATTTCTGGCAT	62
GATCACGCATATCAAAA	62
GATCACGGTCTAGAGGG	62
GATCAGACCAAGGCGTT	62
GATCAGGCCATTCCAGG	62	(MGG_02942.5) hypothetical protein	Sense
GATCATTCCCAGTGGTG	62	(MGG_08583.5) hypothetical protein	Sense
GATCCAGCAAGAAAAGA	62
GATCCAGCTCTTGGACT	62	(MGG_01446.5) hypothetical protein	Antisense
GATCCCACCGCCTTTGG	62
GATCCCCCCGCCCATCC	62
GATCCCTGGACGCATAC	62
GATCCGCTTTGTTATTG	62
GATCCGTCGGACTGTAG	62
GATCCTGGATATTCTCC	62
GATCCTTCGGGGTTGAA	62
GATCGAAACAACAATAT	62	(MGG_00532.5) hypothetical protein	Sense
GATCGACAGGGATGGGA	62	(MGG_00659.5) hypothetical protein	Sense
GATCGACATGAAGAAGA	62
GATCGCACGTACTGCTT	62
GATCGCTGCTCTCCAGC	62
GATCGGCTTGCCAGTGG	62
GATCGGTTCAGTGGACT	62	(MGG_04530.5) hypothetical protein	Sense
GATCGTCAAAGGGTGAA	62
GATCGTCGGACTGTAAT	62
GATCGTGCTCTGCGTTC	62
GATCTCTCATACATTCC	62
GATCTGGCATCCTTGCA	62
GATCTGTTCTGGCCTGA	62
GATCTTATGCGGCAGGG	62	(MGG_02065.5) hypothetical protein	Sense
GATCTTGGAAGAGGATA	62
GATCTTTCTCGGTTCGG	62
GATCAAGGAGGTTCTGG	61	(MGG_00949.5) hypothetical protein	Sense
GATCATACCCGCCTGAA	61
GATCGAAAGATGAAAAG	61
GATCGACGACGGCAAGA	61	(MGG_14145.5) predicted protein	Sense
GATCGAGAACACCATAA	61
GATCGCAAGGACCGCGA	61	(MGG_06938.5) hypothetical protein	Sense
GATCGGAGCCCCGATAC	61	(MGG_03851.5) hypothetical protein	Sense
GATCGGATGGGGGGTTC	61
GATCGGTGCCAAGCGCA	61	(MGG_03251.5) conserved hypothetical protein	Sense
GATCTAACGAAGCCGTG	61
GATCTACGAGGAGACAA	61
GATCTCACTCAAGCAAC	61
GATCTCTCGGTCTTTTG	61
GATCTGATAGCCGGCAA	61	(MGG_13230.5) hypothetical protein	Sense
GATCTTTTTCCCAATCG	61
GATCAAGACCAGGACGT	59	(MGG_06105.5) hypothetical protein	Sense
GATCACGGGTACCTACC	59	(MGG_08129.5) hypothetical protein	Sense
GATCAGTTCGGACAAGT	59	(MGG_09075.5) hypothetical protein	Sense
GATCATGAGAGGTGGCT	59	(MGG_04605.5) hypothetical protein	Sense
GATCATGATGACTGACA	59
GATCATTCAGGGGGTTC	59
GATCATTCCTCACATGA	59
GATCCCATCTACCGACC	59
GATCCGTTGGTCTGTAG	59
GATCCTCGGCGCCGCCC	59
GATCCTGGACAGGCTGA	59	(MGG_00664.5) hypothetical protein	Sense
GATCGACGAAAAGCGTC	59	(MGG_05899.5) hypothetical protein	Sense
GATCGATGCCGGTATCG	59	(MGG_03165.5) heat shock protein 60, mitochondrial precursor	Sense
GATCGCAACAGCGCTGT	59	(MGG_07728.5) hypothetical protein	Sense
GATCGCCACTCCCGCTC	59
GATCGGCCATTGCTTCC	59
GATCGTATGGGCGAAAT	59
GATCGTCTATGAGTTGA	59	(MGG_13927.5) predicted protein	Antisense
GATCGTTGTTAGTTTTG	59
GATCTCATTTGACAATG	59	(MGG_08079.5) hypothetical protein	Sense
GATCTTACATAAAGACA	59
GATCTTAGGAACCTATC	59
GATCTTTGGATAGACTG	59
GATCAAAAGCAAGGACT	58
GATCCAACTCCTGATAC	58
GATCGAACTCTCTCAGC	58	(MGG_07878.5) hypothetical protein	Sense
GATCGAGGAGGCGTCGA	58	(MGG_08178.5) hypothetical protein	Sense
GATCGAGGGACAGGATG	58	(MGG_06880.5) hypothetical protein	Sense
GATCGGAAGGATGCGCG	58
GATCGGACCTCACCGGC	58	(MGG_09458.5) GTP cyclohydrolase I, putative	Sense
GATCTAAAGAACTTATC	58
GATCTATCGTCGCATAC	58
GATCAGCACAGGCGAAA	57
GATCAGGCGGAAGTTGG	57
GATCATGTTGAAGAAGA	57	(MGG_00458.5) hypothetical protein	Sense
GATCATTTCACGTGCCT	57
GATCCACGGTAGAAAGA	57
GATCCCATCATCACCAC	57
GATCCGCGGATACAAAT	57	(MGG_05153.5) hypothetical protein	Sense
GATCCGGCTGCCCCGGG	57	(MGG_00374.5) hypothetical protein	Sense
GATCCTCCTCCGCCCCC	57
GATCCTTACGAATTTGG	57
GATCGGACTTGGTCTCT	57
GATCGTAGATGGACAAA	57
GATCTTTACACGGACTA	57
GATCACTCCTGGGGAGT	56	(MGG_05229.5) hypothetical protein	Sense
GATCAGGCATTGAGGAT	56	(MGG_05133.5) hypothetical protein	Sense
GATCCTGGAGACCGACG	56	(MGG_05508.5) hypothetical protein	Sense
GATCCTGGAGACCGACG	56	(MGG_13431.5) hypothetical protein similar to reverse transcriptase	Sense
GATCCTGGAGACCGACG	56	(MGG_11743.5) hypothetical protein similar to reverse transcriptase	Sense
GATCCTGGAGACCGACG	56	(MGG_11811.5) hypothetical protein similar to reverse transcriptase	Sense
GATCCTGGAGACCGACG	56	(MGG_03410.5) hypothetical protein	Sense
GATCCTGGAGACCGACG	56	(MGG_13643.5) hypothetical protein similar to reverse transcriptase	Sense
GATCCTGGAGACCGACG	56	(MGG_14149.5) conserved hypothetical protein	Sense
GATCCTGGAGACCGACG	56	(MGG_13587.5) hypothetical protein similar to reverse transcriptase	Sense
GATCCTGGAGACCGACG	56	(MGG_14460.5) hypothetical protein	Sense
GATCCTGGAGACCGACG	56	(MGG_11152.5) hypothetical protein similar to reverse transcriptase	Sense
GATCCTGGAGACCGACG	56	(MGG_09141.5) hypothetical protein	Sense
GATCCTGGAGACCGACG	56	(MGG_11629.5) hypothetical protein similar to reverse transcriptase	Sense
GATCCTGGAGACCGACG	56	(MGG_13639.5) hypothetical protein similar to reverse transcriptase	Sense
GATCCTGGAGACCGACG	56	(MGG_13705.5) hypothetical protein similar to reverse transcriptase	Sense
GATCCTGGAGACCGACG	56	(MGG_13125.5) conserved hypothetical protein	Sense
GATCCTGGAGACCGACG	56	(MGG_10125.5) hypothetical protein similar to reverse transcriptase	Sense
GATCCTGGAGACCGACG	56	(MGG_14031.5) hypothetical protein similar to reverse transcriptase	Sense
GATCCTGGAGACCGACG	56	(MGG_12531.5) hypothetical protein	Sense
GATCCTGGAGACCGACG	56	(MGG_14106.5) hypothetical protein similar to reverse transcriptase	Sense
GATCCTGGAGACCGACG	56	(MGG_11671.5) hypothetical protein similar to reverse transcriptase	Sense
GATCCTGGAGACCGACG	56	(MGG_14285.5) hypothetical protein similar to reverse transcriptase	Sense
GATCCTGGAGACCGACG	56	(MGG_01340.5) hypothetical protein similar to reverse transcriptase	Sense
GATCCTGGAGACCGACG	56	(MGG_13060.5) hypothetical protein similar to reverse transcriptase	Sense
GATCCTGGAGACCGACG	56	(MGG_13355.5) hypothetical protein similar to reverse transcriptase	Sense
GATCCTGGAGACCGACG	56	(MGG_13837.5) hypothetical protein	Sense
GATCCTGGAGACCGACG	56	(MGG_13054.5) hypothetical protein similar to reverse transcriptase	Sense
GATCCTGGAGACCGACG	56	(MGG_11976.5) conserved hypothetical protein	Sense
GATCCTGGAGACCGACG	56	(MGG_05835.5) hypothetical protein similar to reverse transcriptase	Sense
GATCCTGGAGACCGACG	56	(MGG_11347.5) conserved hypothetical protein	Sense
GATCCTGGAGACCGACG	56	(MGG_13318.5) hypothetical protein similar to reverse transcriptase	Sense
GATCCTGGAGACCGACG	56	(MGG_12542.5) hypothetical protein similar to reverse transcriptase	Sense
GATCCTGGAGACCGACG	56	(MGG_13099.5) hypothetical protein	Sense
GATCCTGGAGACCGACG	56	(MGG_12838.5) hypothetical protein similar to reverse transcriptase	Sense
GATCCTGGAGACCGACG	56	(MGG_12326.5) hypothetical protein	Sense
GATCCTGGAGACCGACG	56	(MGG_13051.5) hypothetical protein similar to reverse transcriptase	Sense
GATCCTGGAGACCGACG	56	(MGG_12278.5) hypothetical protein similar to reverse transcriptase	Sense
GATCCTGGAGACCGACG	56	(MGG_07948.5) hypothetical protein similar to reverse transcriptase	Sense
GATCCTGGAGACCGACG	56	(MGG_11981.5) hypothetical protein similar to reverse transcriptase	Sense
GATCCTGGAGACCGACG	56	(MGG_13114.5) hypothetical protein similar to reverse transcriptase	Sense
GATCGAGAACGCCAAAT	56
GATCGAGTCTTCATATG	56
GATCGCCCTCATGTGGT	56
GATCGGATGGAAAGTGT	56	(MGG_07164.5) hypothetical protein	Sense
GATCTTAGGGACGGCTG	56
GATCTTGAGCAATGCTT	56
GATCAAAAGAATTGCAA	55
GATCAACTCGAGCCAAC	55
GATCAAGAGGTTCCCAA	55
GATCAAGGAGATGAGGC	55	(MGG_06723.5) predicted protein	Sense
GATCAATGGGACTTTTA	55	(MGG_09742.5) predicted protein	Sense
GATCAGACAGTGGAATC	55	(MGG_03455.5) predicted protein	Sense
GATCAGCCGTTCGCCTC	55
GATCATAGTATAGAGTG	55
GATCATCACTACCACAT	55
GATCATCTGTCATTTCC	55
GATCATTTCTCGAAGCT	55
GATCCAATGAATTTGTC	55
GATCCACCTTGTTGAGT	55
GATCCACTGCTTTCGCA	55
GATCCAGTTCCTCTGGG	55
GATCCGCTCCTCTGACG	55
GATCCTGTCTCGCCTAA	55
GATCGCCCTCATGTGTC	55
GATCGCCGAGGGCAAGG	55	(MGG_07162.5) hypothetical protein	Sense
GATCGCCTGCAAAGGTT	55	(MGG_02103.5) hypothetical protein	Sense
GATCGCGCGTTGCGTGT	55
GATCGCTACTCTGCAGT	55	(MGG_02332.5) hypothetical protein	Sense
GATCGGAGGTAGTCTCG	55
GATCGGCAACGACAACC	55
GATCGGCCGGTCTTTTA	55
GATCGGGAACAGCATCT	55	(MGG_05326.5) hypothetical protein	Sense
GATCGGGACATGGAGAA	55
GATCGTCAAAGGGTCGA	55
GATCGTCTCTACCTTTT	55
GATCGTTATGCAGAAAA	55
GATCGTTCGTCACAACT	55
GATCTAAGGTATTCTGG	55	(MGG_06059.5) hypothetical protein	Sense
GATCTACATAAATCACG	55
GATCTACCCAATGCAAC	55	(MGG_12104.5) predicted protein	Sense
GATCTAGCATGGTCAGT	55
GATCTATTGCGGTTTCC	55	(MGG_08451.5) predicted protein	Sense
GATCTCATGGGGGGAGA	55
GATCTCGGCGTTTGGGC	55
GATCTGAATCTAGTGCA	55
GATCTGGCCCCATCTCT	55
GATCTTGCACCGCAACA	55
GATCTTGTTTCCTTTTT	55
GATCAAACTGTCTATTG	53	(MGG_06944.5) hypothetical protein	Sense
GATCAACACCGACGGAC	53
GATCAACATTGCACGCG	53	(MGG_09523.5) hypothetical protein	Sense
GATCAAGACCTCTGGTC	53
GATCAAGCCCGTCAAAA	53	(MGG_03175.5) hypothetical protein	Sense
GATCACACCCACCCACC	53
GATCACGGTTACTGCTG	53
GATCATATACCCAGACA	53
GATCATTCCCACCCACC	53
GATCATTGTCACCAACA	53
GATCCCATTTTCTACGT	53	(MGG_01147.5) hypothetical protein	Sense
GATCCCGGCATAAATCC	53
GATCCCTCCACGAAAAC	53
GATCCGCCAGCGGGGAG	53
GATCGAACGTCGGCGCG	53
GATCGACAAATATGAAC	53
GATCGACCGTGTCTGGT	53
GATCGACTATTGAAGAT	53	(MGG_12764.5) hypothetical protein	Sense
GATCGAGCTCGGTGAGC	53
GATCGGCAACGAGAAGG	53
GATCGGTGGAATATTTT	53
GATCGTGACGCGGGACG	53	(MGG_01317.5) hypothetical protein	Sense
GATCTGGACAAGTGTAG	53	(MGG_07452.5) hypothetical protein	Sense
GATCAAAAGGGCTTTCT	52
GATCAACAGCAACGAAT	52
GATCAACATCAACAAGG	52	(MGG_03096.5) hypothetical protein	Sense
GATCAAGCCGAATATAG	52	(MGG_01625.5) hypothetical protein	Sense
GATCAATCAGCATGGCA	52
GATCAATGATTCGACGA	52
GATCACGAACAAAACGC	52
GATCACGATGGCTTCAT	52
GATCAGAGAAGTTGGCT	52
GATCAGCTTTCAGGTTC	52
GATCATCACGCCCAACA	52
GATCATCAGTTGGCACA	52
GATCATCCAGTAAGGCT	52
GATCATCGGCATTGCTT	52
GATCATCTGAACTGACT	52
GATCATCTTCTTCACAG	52	(MGG_08771.5) hypothetical protein	Sense
GATCATGAGAGCATATT	52
GATCATGTCTGGTTTCC	52
GATCATTCGCAATTCGG	52
GATCATTTGCTGAGCTA	52
GATCCAACCTTGTCAAC	52
GATCCAGAGGGGCAACC	52
GATCCATATTCCTCAAG	52	(MGG_01748.5) hypothetical protein	Sense
GATCCCACCCTGGCACT	52	(MGG_11513.5) hypothetical protein similar to heat shock protein 70	Sense
GATCCCCGGATTTCAAG	52
GATCCGCTTCTTGGTTG	52
GATCCGTCTATTGCCCA	52
GATCCTCGACTGGAACA	52
GATCCTGTCCCGCATCC	52	(MGG_02331.5) predicted protein	Sense
GATCCTTCAAGGAAAGG	52	(MGG_01277.5) hypothetical protein	Sense
GATCGACGCCTGCCGCC	52
GATCGATACCCCGGTAT	52
GATCGATGCAGGGCGCA	52	(MGG_04923.5) hypothetical protein	Sense
GATCGCTTGCCAGCTTT	52
GATCGGACTGGCTGGAG	52
GATCGGCAACGAGAACA	52
GATCGGGCCCACCCACC	52
GATCGTCGGACTCTAGA	52
GATCGTGTGTTCCCGCC	52
GATCGTTTCCCTTGGTA	52	(MGG_05327.5) predicted protein	Sense
GATCTCGGAAGAGAGTT	52
GATCTCTTGACAAATTC	52
GATCTGCGCCGGGCATT	52	(MGG_00652.5) hypothetical protein	Sense
GATCTGGACCATGCAGC	52
GATCTGGAGGTGCATCA	52	(MGG_07657.5) predicted protein	Sense
GATCTGGGCAACTTGCC	52
GATCTGTCATGCAATTC	52
GATCAAATACGAGCGGC	50
GATCAACCACAAGCTCG	50
GATCAAGGACGGAACTC	50
GATCAAGTGTGTTGCTA	50
GATCACCCAGCTGACTG	50	(MGG_03649.5) hypothetical protein	Sense
GATCAGACGAAACATGG	50
GATCAGGGCATCGATAG	50
GATCAGTTTGTTCCTTA	50
GATCATCAAAGACGAGC	50
GATCATCAGGTTCGACG	50
GATCATCGAGAGTAAAG	50
GATCATTTAGGAGAGAA	50
GATCCAACACCATTCTG	50
GATCCAAGCAAGCAAAT	50
GATCCACCTTTCATCCT	50
GATCCACGGCAATGACG	50	(MGG_03201.5) hypothetical protein similar to acetyl-coenzyme A synthase	Sense
GATCCAGGTCCCGGCGG	50
GATCCATCATCGAAAGG	50
GATCCCAAGGCCGCCAG	50	(MGG_05802.5) hypothetical protein	Sense
GATCCCCAAGACTGTCT	50
GATCCCGGTCTTCCCTG	50	(MGG_10492.5) hypothetical protein	Sense
GATCCGCCGTCCGCGAC	50	(MGG_00207.5) hypothetical protein	Sense
GATCCTTTCCAGGTTGA	50
GATCGCCCACAAGGAGA	50	(MGG_03738.5) hypothetical protein	Sense
GATCGCGAAAGCGAGCC	50	(MGG_08272.5) hypothetical protein	Sense
GATCGCGCTACAACTAC	50	(MGG_00112.5) predicted protein	Sense
GATCGCTCAACCAAGGC	50
GATCGGCGGTTCGGCGA	50
GATCGGGAGATAATCGG	50
GATCGGTACTATGACAT	50
GATCGTCAAGTTCATGA	50	(MGG_08369.5) hypothetical protein	Sense
GATCGTTCGGACGACAA	50
GATCTATGCGCTTGTCG	50
GATCTCCGAACCCAGAA	50	(MGG_09433.5) hypothetical protein	Sense
GATCTGGTTTATAGTTA	50
GATCTGTCAGGTTGGCC	50
GATCTGTGTGTAGGTAG	50
GATCTTGACGGCCATGT	50
GATCTTGATTGCCTAAA	50
GATCAAAAAGTTTCTGG	49	(MGG_13106.5) hypothetical protein	Sense
GATCAACCTGCTAGACG	49	(MGG_09200.5) hypothetical protein	Sense
GATCAAGCGTACGATTT	49	(MGG_05264.5) hypothetical protein	Sense
GATCACTCTGGTTGGCC	49
GATCAGAAGATGATTTG	49	(MGG_08206.5) hypothetical protein	Sense
GATCCACATCTACAAAT	49
GATCCCATACGTGGTCT	49	(MGG_00039.5) hypothetical protein	Sense
GATCCCGACCTCCCCCC	49
GATCCCGCTGGAGCCGC	49	(MGG_04407.5) hypothetical protein	Sense
GATCCGCTCCATGATGA	49
GATCCTAGCGTAGGGCT	49
GATCCTGCGCCGCTGCC	49	(MGG_13060.5) hypothetical protein similar to reverse transcriptase	Sense
GATCCTGCGCCGCTGCC	49	(MGG_13097.5) hypothetical protein	Antisense
GATCCTGCGCCGCTGCC	49	(MGG_13318.5) hypothetical protein similar to reverse transcriptase	Sense
GATCCTGCGCCGCTGCC	49	(MGG_11743.5) hypothetical protein similar to reverse transcriptase	Sense
GATCCTGCGCCGCTGCC	49	(MGG_07948.5) hypothetical protein similar to reverse transcriptase	Sense
GATCCTGCGCCGCTGCC	49	(MGG_13837.5) hypothetical protein	Sense
GATCCTGCGCCGCTGCC	49	(MGG_12278.5) hypothetical protein similar to reverse transcriptase	Sense
GATCCTGCGCCGCTGCC	49	(MGG_11629.5) hypothetical protein similar to reverse transcriptase	Sense
GATCCTGCGCCGCTGCC	49	(MGG_13051.5) hypothetical protein similar to reverse transcriptase	Sense
GATCCTGCGCCGCTGCC	49	(MGG_10125.5) hypothetical protein similar to reverse transcriptase	Sense
GATCCTGCGCCGCTGCC	49	(MGG_13431.5) hypothetical protein similar to reverse transcriptase	Sense
GATCCTGCGCCGCTGCC	49	(MGG_11347.5) conserved hypothetical protein	Sense
GATCCTGCGCCGCTGCC	49	(MGG_14334.5) hypothetical protein	Sense
GATCCTGCGCCGCTGCC	49	(MGG_12326.5) hypothetical protein	Sense
GATCCTGCGCCGCTGCC	49	(MGG_13587.5) hypothetical protein similar to reverse transcriptase	Sense
GATCCTGCGCCGCTGCC	49	(MGG_13705.5) hypothetical protein similar to reverse transcriptase	Sense
GATCCTGCGCCGCTGCC	49	(MGG_05508.5) hypothetical protein	Sense
GATCCTGCGCCGCTGCC	49	(MGG_11981.5) hypothetical protein similar to reverse transcriptase	Sense
GATCCTGCGCCGCTGCC	49	(MGG_14285.5) hypothetical protein similar to reverse transcriptase	Sense
GATCCTGCGCCGCTGCC	49	(MGG_13297.5) hypothetical protein similar to reverse transcriptase	Sense
GATCCTGCGCCGCTGCC	49	(MGG_14031.5) hypothetical protein similar to reverse transcriptase	Sense
GATCCTGCGCCGCTGCC	49	(MGG_12838.5) hypothetical protein similar to reverse transcriptase	Sense
GATCCTGCGCCGCTGCC	49	(MGG_13314.5) hypothetical protein	Sense
GATCCTGCGCCGCTGCC	49	(MGG_12542.5) hypothetical protein similar to reverse transcriptase	Sense
GATCCTGCGCCGCTGCC	49	(MGG_11767.5) hypothetical protein	Sense
GATCCTGCGCCGCTGCC	49	(MGG_13355.5) hypothetical protein similar to reverse transcriptase	Sense
GATCCTGCGCCGCTGCC	49	(MGG_11152.5) hypothetical protein similar to reverse transcriptase	Sense
GATCCTGCGCCGCTGCC	49	(MGG_01340.5) hypothetical protein similar to reverse transcriptase	Sense
GATCCTGCGCCGCTGCC	49	(MGG_13061.5) hypothetical protein similar to reverse transcriptase	Sense
GATCCTGCGCCGCTGCC	49	(MGG_11671.5) hypothetical protein similar to reverse transcriptase	Sense
GATCCTGCGCCGCTGCC	49	(MGG_13114.5) hypothetical protein similar to reverse transcriptase	Sense
GATCCTGCGCCGCTGCC	49	(MGG_09141.5) hypothetical protein	Sense
GATCCTGCGCCGCTGCC	49	(MGG_11942.5) hypothetical protein	Sense
GATCCTGCGCCGCTGCC	49	(MGG_11811.5) hypothetical protein similar to reverse transcriptase	Sense
GATCCTGCGCCGCTGCC	49	(MGG_14106.5) hypothetical protein similar to reverse transcriptase	Sense
GATCCTGCGCCGCTGCC	49	(MGG_13639.5) hypothetical protein similar to reverse transcriptase	Sense
GATCCTGCGCCGCTGCC	49	(MGG_05835.5) hypothetical protein similar to reverse transcriptase	Sense
GATCCTGCGCCGCTGCC	49	(MGG_13061.5) hypothetical protein similar to reverse transcriptase	Sense
GATCCTGCGCCGCTGCC	49	(MGG_13554.5) hypothetical protein similar to reverse transcriptase	Sense
GATCCTGCGCCGCTGCC	49	(MGG_13054.5) hypothetical protein similar to reverse transcriptase	Sense
GATCCTGCGCCGCTGCC	49	(MGG_13643.5) hypothetical protein similar to reverse transcriptase	Sense
GATCCTGCGCCGCTGCC	49	(MGG_01019.5) hypothetical protein	Sense
GATCCTGCGCCGCTGCC	49	(MGG_01339.5) hypothetical protein	Sense
GATCCTTACGAATTGGC	49
GATCGAAAAGGCTGTGA	49
GATCGACCAGCTGGATG	49
GATCGCCCACGTCGGCG	49	(MGG_12853.5) hypothetical protein	Sense
GATCGCCCACGTCGGCG	49	(MGG_01750.5) hypothetical protein	Sense
GATCGGGTATTTAGACT	49
GATCGTGGTCTGGAAGG	49	(MGG_03183.5) hypothetical protein	Sense
GATCTCACATACCTTGA	49
GATCTCGGATTTTGACT	49
GATCTTGCTTTCGCTGC	49
GATCTTGGCCTGTAAAT	49	(MGG_11351.5) hypothetical protein	Antisense
GATCAACTTGACGAAGA	48	(MGG_09271.5) hypothetical protein	Sense
GATCACGGAAGGAAGTG	48	(MGG_10518.5) hypothetical protein	Sense
GATCAGCATAGCAGCAA	48
GATCAGTCGCGAATATA	48
GATCATGCAAATGGCCA	48
GATCATGCAGACTGGAT	48
GATCCAGCCCCGGGCCA	48	(MGG_03709.5) hypothetical protein	Sense
GATCCAGTCCACAGGTC	48
GATCCATGAGGTTGGAC	48
GATCCCGGCGGCGTAGA	48	(MGG_04584.5) conserved hypothetical protein	Antisense
GATCCGAAAGCTTGTTT	48
GATCCGACTTTCCCGGT	48	(MGG_11335.5) hypothetical protein	Sense
GATCCGCGCAAGCCCAA	48	(MGG_05233.5) hypothetical protein	Sense
GATCCGCGCAAGCCCAA	48	(MGG_09960.5) hypothetical protein	Sense
GATCCGCTACAAAATGA	48
GATCCGCTCCGACACCA	48	(MGG_05912.5) hypothetical protein	Sense
GATCCGGAGGTGTAGGA	48
GATCCGGTTTGCTTTTT	48
GATCCGTCTTGGGAAAA	48
GATCCTAACGTTCATGT	48
GATCCTCCCTTTTTCTC	48
GATCCTGGGGGTGTATA	48
GATCCTGGTAACAGGGC	48
GATCCTTCTTCTTAGTC	48
GATCGCACCTTTTTAAA	48
GATCGCCAACAGCGAAC	48
GATCGGGCTGTTTTCCA	48
GATCGTCGGTGGTCTTG	48
GATCTGCAATCTCGGAC	48
GATCTGTGGATGGATGG	48
GATCTTCTCGTAGTCGG	48	(MGG_03521.5) conserved hypothetical protein	Antisense
GATCTTGCGGGTGGCTG	48
GATCTTTGCGGGCAACC	48
GATCTTTGTGGCATATC	48
GATCAAACTTATGAAGC	47
GATCAAGGAGCTACTGG	47	(MGG_06993.5) NifU-related protein	Sense
GATCACGACGGTGGTAT	47	(MGG_01515.5) predicted protein	Sense
GATCACGCCCACCCACC	47
GATCACTGTCATTTTTT	47
GATCAGCTGGCATGTTT	47
GATCAGGACGCCGAGGG	47	(MGG_08610.5) predicted protein	Sense
GATCAGGCACACCGACG	47	(MGG_03102.5) hypothetical protein	Antisense
GATCATATGTTGCAATT	47
GATCCACACAGACTGCC	47
GATCCCAGAGAGGCTGC	47	(MGG_03977.5) predicted protein	Sense
GATCCCCAACGACGTAG	47
GATCGACCCCAAGACGT	47	(MGG_11657.5) hypothetical protein	Sense
GATCGAGAGGGGCTTGG	47	(MGG_08203.5) hypothetical protein	Sense
GATCGGAATGGGAAATG	47
GATCGGAGCAAGAGAAA	47
GATCGGGCGACCAGTCT	47
GATCGGTACTTTCTGCC	47
GATCGTAGACCAAGCCG	47	(MGG_01707.5) hypothetical protein	Sense
GATCTCAAAGTTGCTCG	47	(MGG_04975.5) hypothetical protein	Antisense
GATCTGCTTATCAACCT	47
GATCTGGCCCTACCAGC	47	(MGG_10508.5) hypothetical protein	Sense
GATCTTGGACTGTATCT	47
GATCTTTGAGGACGGTA	47	(MGG_04637.5) hypothetical protein	Sense
GATCTTTTACTGGAGCT	47
GATCAAAAAGGGCTTCT	46	(MGG_02433.5) hypothetical protein	Sense
GATCAACGGCCTGCTGT	46
GATCAACTCATCAGAGA	46
GATCAAGAACAGGACGA	46
GATCACGTCAGCCTTTT	46
GATCACGTTGCTGTTGT	46
GATCAGCTCATTACCTA	46
GATCAGTAAGAATCACA	46
GATCAGTGTAAAGGCAA	46
GATCATCAAGTGGACTA	46	(MGG_00478.5) hypothetical protein	Sense
GATCATCGGTAAGGGTA	46
GATCATCTTACGAGATC	46
GATCATGAGCCTGACAG	46	(MGG_07963.5) hypothetical protein	Sense
GATCATGGAGCATTGTC	46
GATCATGTCATGTGCTA	46
GATCATGTTCTGATATC	46
GATCATTCCTCAATTTC	46
GATCCAACCAGACTTGG	46
GATCCAATGAATTAGAC	46
GATCCACCAGGCTGTTT	46
GATCCACGAAAAACCGA	46
GATCCAGGCATGCCTAA	46	(MGG_02773.5) hypothetical protein	Sense
GATCCAGTGCCATTGTG	46
GATCCCAGAGTGTTTAT	46
GATCCCATAACTACTCA	46
GATCCCGAGCTGTGCGC	46	(MGG_08458.5) conserved hypothetical protein	Sense
GATCCCGGCCTGCCACA	46	(MGG_13253.5) hypothetical protein	Sense
GATCCCGTCTGCGTCGC	46	(MGG_03361.5) hypothetical protein	Sense
GATCCGACACTGTCCAA	46
GATCCGGGTTTCTAGGG	46	(MGG_03584.5) hypothetical protein	Sense
GATCCTCGGTTTCCTCC	46
GATCCTGCACGGGTGGA	46
GATCCTGCTGCAGCTCT	46
GATCGACAGACAAAGCC	46
GATCGAGCTTTTTGCGA	46
GATCGATGATGTCGGTA	46
GATCGATTTCCATCCAG	46
GATCGCAACATCTTGCG	46	(MGG_13308.5) hypothetical protein	Sense
GATCGCAAGGAGGGAGG	46
GATCGCAATGGCTCACG	46	(MGG_11168.5) hypothetical protein	Sense
GATCGCACTTAAGGCGC	46	(MGG_02783.5) hypothetical protein	Sense
GATCGCATGTTTGATTT	46
GATCGCCCGGTCTGCAT	46
GATCGCCGACGCATCTG	46	(MGG_04003.5) hypothetical protein	Sense
GATCGCCTTAAGGCATC	46
GATCGCGCTTATGCAAG	46
GATCGCTCGTGAAGAAC	46	(MGG_12396.5) hypothetical protein	Sense
GATCGGACAAGTAGACC	46
GATCGGCTTTTCCTTGC	46
GATCGGGGCTGCAGTCT	46	(MGG_10720.5) hypothetical protein	Sense
GATCGTCGACTGTAGAA	46
GATCGTCGGACTGTGGA	46
GATCGTCTCTGTGAGAG	46
GATCTACGGAAGAGACA	46	(MGG_00364.5) hypothetical protein	Antisense
GATCTAGCCCGGAGAAA	46
GATCTCCTCTCACCCAC	46
GATCTGACTACGGTGAC	46
GATCTTCCCTGCCGAGC	46
GATCTTGAGACGTATTG	46
GATCTTGCGTCAAAGGC	46
GATCTTTTTGTCCACCG	46
GATCAAGAAGGCAAAAA	44
GATCAATGCCAACCGTT	44
GATCACAAAGAAACACA	44
GATCACAACCAAGCACT	44
GATCAGACGCTACAACC	44	(MGG_06154.5) hypothetical protein similar to ras protein	Sense
GATCAGAGCTTGTGGAG	44	(MGG_06040.5) hypothetical protein	Sense
GATCAGAGCTTGTTGGT	44
GATCAGGGACTGGTTCA	44
GATCAGTTGGCGAGCAG	44
GATCATACGGACGGTGA	44
GATCATTCGCTGCGTGC	44
GATCATTGACGTCGCCC	44	(MGG_01216.5) hypothetical protein	Sense
GATCCTCGCGGAGATGG	44	(MGG_09541.5) hypothetical protein	Sense
GATCGACACGGCGCTCC	44
GATCGACCGTCAAAACA	44
GATCGACGAAGACTGCC	44
GATCGAGTCACGAGTTG	44
GATCGGACAGGCTTGAT	44
GATCGGACTTGGCCTGC	44
GATCGGCCGGTCACGGA	44	(MGG_02997.5) hypothetical protein	Sense
GATCGGTTGGGACTTGA	44
GATCTGAACCTGCCGCA	44	(MGG_12424.5) hypothetical protein	Sense
GATCTGATGTCAATCGC	44
GATCTGGGTCGACAACC	44	(MGG_05489.5) hypothetical protein	Sense
GATCTTATACTCAGTGC	44
GATCTTATTTGTCTAGC	44
GATCTTGATTTTCAGCG	44
GATCAAATCATGTCTCC	43
GATCAACAAGCTCATGC	43	(MGG_02820.5) hypothetical protein	Sense
GATCAACAATCTTAGGA	43
GATCAACCCTCGGCGCA	43	(MGG_05598.5) hypothetical protein	Sense
GATCAACTGCAGGCCAT	43	(MGG_04895.5) isocitrate lyase	Sense
GATCAAGAGGGAGAGGG	43	(MGG_00881.5) conserved hypothetical protein	Sense
GATCACAAAATACGCGG	43	(MGG_03157.5) hypothetical protein	Sense
GATCACAATTTCAGACT	43
GATCACCCCTACCACCC	43
GATCACGCATATCATGC	43
GATCACTGCCGAATGAC	43
GATCACTTTACGCCTAT	43	(MGG_12122.5) conserved hypothetical protein	Sense
GATCAGCGACATGGCTT	43
GATCATATCACGACCGG	43
GATCATCGAGACTACAG	43
GATCATCGAGAGTACCG	43
GATCCAAGCCGCAGTCC	43
GATCCAGCTCTTCTTGC	43	(MGG_05153.5) hypothetical protein	Antisense
GATCCATCATATTCACG	43
GATCCATTTTTGCTTAT	43
GATCCCAGACGGTGTAG	43	(MGG_11860.5) hypothetical protein	Sense
GATCCCATCCGACAAAG	43	(MGG_09728.5) hypothetical protein	Antisense
GATCCCCGCCACCGGCA	43	(MGG_11849.5) hypothetical protein	Sense
GATCCCCGCCACCGGCA	43	(MGG_11856.5) hypothetical protein	Sense
GATCCCTGCATCCTCAC	43
GATCCGACTTGGATGGG	43	(MGG_07265.5) hypothetical protein	Antisense
GATCCGCACCGCCAACC	43
GATCCGCGAGATCCACC	43
GATCCGCGGACCGAGTG	43
GATCCGTCCAGCGAACC	43
GATCCGTTATATTCCTG	43	(MGG_01352.5) hypothetical protein	Sense
GATCCTCACTACACATA	43
GATCCTCATCTCGTACC	43	(MGG_12462.5) hypothetical protein	Antisense
GATCCTCCTAAACATGG	43
GATCCTCTCTTTCCATT	43
GATCGAAAGAAAAATGG	43	(MGG_01183.5) hypothetical protein	Sense
GATCGACAGCGCGGGGG	43
GATCGAGCACAATGGGC	43	(MGG_13691.5) hypothetical protein	Sense
GATCGATGGGTGGCGCC	43
GATCGCTTGGTCTCCCG	43
GATCGGCAGGGGGCAGG	43
GATCGGCTGAGGAGCCA	43	(MGG_05080.5) predicted protein	Sense
GATCGGGCAGCCCGACG	43
GATCGGTGATATGTTGT	43
GATCGGTTGGACAGATT	43
GATCGTCAAAAAATGAA	43
GATCGTCGATATCAAGA	43
GATCGTCGGTGCTGAAC	43
GATCGTGGTCTAGTGGG	43
GATCTAATGATACTGCA	43
GATCTCGAAACCTGTCG	43
GATCTCGAGCAGGGCTT	43	(MGG_12139.5) hypothetical protein	Sense
GATCTCGATTTTCTCCT	43	(MGG_06151.5) conserved hypothetical protein	Sense
GATCTGAGCAGGGGATG	43
GATCTGCTACCTGGGTG	43
GATCTGGGCTTCCATTT	43
GATCTGTTCTAAATCTG	43
GATCTTATGGCGGCGAG	43	(MGG_08374.5) predicted protein	Sense
GATCAAATCTCTTGGCT	41	(MGG_03761.5) hypothetical protein	Sense
GATCAACCGTTGAAAGG	41
GATCAAGAGGCCATCCT	41	(MGG_12153.5) predicted protein	Sense
GATCAAGAGGCCATCCT	41	(MGG_04111.5) hypothetical protein	Sense
GATCAAGATGCCTGCTT	41
GATCAAGCACACCAGGG	41
GATCAAGCCAGAATATG	41	(MGG_06088.5) hypothetical protein	Sense
GATCAAGGCGAGTTGGA	41	(MGG_13633.5) predicted protein	Sense
GATCAATGTGTACCGGT	41
GATCAATTTGTCGGTGC	41	(MGG_04406.5) hypothetical protein	Sense
GATCACCGGGTTTCTGA	41
GATCACGACCTTGATGC	41
GATCACGGTATGTGAAA	41
GATCACGTAATGCAAGC	41
GATCACTGCAACCTCCA	41
GATCAGGCGAGCGTCGT	41	(MGG_09818.5) predicted protein	Sense
GATCAGGGCTGTGGACC	41
GATCAGTGGGAGTTTAG	41	(MGG_03174.5) hypothetical protein	Sense
GATCATCACTACTACTA	41
GATCATCATCGCCGAGA	41	(MGG_05946.5) hypothetical protein	Sense
GATCATCGATATTGTCC	41	(MGG_12369.5) hypothetical protein	Sense
GATCATGGGCAGGGGGG	41
GATCCAGTGTTGCGCAG	41	(MGG_12812.5) predicted protein	Sense
GATCCATGACTGTATGC	41
GATCCATGAGACCCACC	41
GATCCATGGAAATTTCG	41
GATCCCACAGCACGGAT	41
GATCCCCCGCACCGAGT	41
GATCCCCTCCAGCATGC	41	(MGG_07780.5) hypothetical protein	Sense
GATCCCGGTCCTGCTAT	41	(MGG_00377.5) hypothetical protein	Sense
GATCCCGTCCAGTCTCA	41
GATCCCTAGGGACGGTG	41
GATCCGAAAAGGTTGTT	41
GATCCGATGCTGACACG	41
GATCCGCAAGTACGGAC	41
GATCCGGTTGCAAGCTA	41
GATCCGTGGGAGGACGG	41	(MGG_01199.5) predicted protein	Antisense
GATCCGTTGTGTCTGGT	41
GATCCTCGGACGAAAAC	41	(MGG_02496.5) conserved hypothetical protein	Antisense
GATCCTCGTGACTGTGA	41
GATCCTGATGTCAAGGA	41	(MGG_06877.5) hypothetical protein	Sense
GATCCTGCATGGGGCGT	41
GATCCTGCCCACTGGCG	41
GATCCTGTCGAACCATG	41
GATCGAAATCCCGGATG	41
GATCGCAGGCTCAAAAG	41	(MGG_01778.5) hypothetical protein	Sense
GATCGCCAGCACGAGCT	41	(MGG_08750.5) hypothetical protein	Sense
GATCGCCCTCATGTAGC	41
GATCGCCGAGCAGAACG	41	(MGG_12392.5) hypothetical protein	Sense
GATCGCTGAATGTCTGG	41
GATCGGAATTCTTGGAT	41
GATCGGATGTCTCTCGC	41
GATCGGCTAACCAGAAG	41
GATCGGGTGTCACTGCG	41	(MGG_14310.5) hypothetical protein	Sense
GATCGGGTGTTCAAAAT	41
GATCGGTTGTGTTTGGG	41
GATCGTCGAAGTGTAGA	41
GATCGTCGGACTGGGTT	41
GATCGTCGGGCTGTGGT	41
GATCGTCTTCCAGATTA	41
GATCTACGACAGCATTT	41	(MGG_07068.5) hypothetical protein	Sense
GATCTCCTTGGGTTGTT	41
GATCTCGCCATTTCTTC	41
GATCTCGGGTGTCGGCA	41
GATCTCTGTTCTTCTTT	41
GATCTCTTCAACCGCCC	41
GATCTGCACCCCCCAGT	41
GATCTGCCCACCCACCC	41
GATCTGGAAGCGTTGAT	41	(MGG_09005.5) hypothetical protein	Sense
GATCTGTTGAGGACGAA	41	(MGG_03267.5) hypothetical protein	Sense
GATCTTGACACCCCGAG	41
GATCTTTTGTTTCTTCG	41
GATCAAACCCTTTCATT	40
GATCAAGAAGATGCGCA	40	(MGG_04415.5) hypothetical protein	Sense
GATCAAGCGGGCTCAGG	40	(MGG_03723.5) hypothetical protein	Sense
GATCAAGGAGGGGCTGG	40	(MGG_08859.5) conserved hypothetical protein	Sense
GATCACGACGACGACGA	40
GATCACGCTATTCCGGC	40	(MGG_14002.5) hypothetical protein	Sense
GATCACGGCAATTGGAC	40
GATCACTCGTCATCGAG	40	(MGG_08585.5) hypothetical protein similar to recombinational repair protein	Sense
GATCACTTTTTCAGGCC	40
GATCAGACTTAGCATAT	40
GATCAGCTGCCCTGTAG	40
GATCAGTCGGGCATCCC	40
GATCAGTTGCTTCCCGT	40
GATCAGTTTTTTTGGCC	40
GATCATATTGGCCTGTT	40
GATCCCGACCTCCACAC	40
GATCCGCGGCGGCGTCG	40	(MGG_01387.5) hypothetical protein	Sense
GATCCGTGGACCGGACC	40
GATCCTGAAATTGCTCT	40
GATCGACGTCGCGGCGG	40	(MGG_02733.5) hypothetical protein	Antisense
GATCGCATCTTCTCTGG	40	(MGG_07423.5) predicted protein	Antisense
GATCGGCCTTTGGTAAC	40
GATCGGGATGAGAAACA	40
GATCGGGATGAGTTATG	40
GATCGTAACACTGGTGC	40
GATCGTGGGGTCTTGTC	40
GATCGTTTGGAATTAAG	40
GATCTACAAATCGAGAG	40	(MGG_06049.5) hypothetical protein	Sense
GATCTACAACTAGAACC	40
GATCTCATCATTTAGGT	40
GATCTCGAGTAGCATCG	40
GATCAACCAAATTCACC	39
GATCAACGGAAATGGCA	39
GATCAGCGACATCGATC	39
GATCAGCTCGTGTATAT	39
GATCAGTCATCCGTCTG	39
GATCATCAACGAGTACT	39	(MGG_03244.5) vacuolar ATP synthase subunit B	Sense
GATCATCAGTTAAGTCT	39
GATCATCTTACCCATGA	39	(MGG_11596.5) hypothetical protein	Antisense
GATCATTCATACTCTAC	39
GATCATTTCAACCAAGA	39	(MGG_04957.5) hypothetical protein	Sense
GATCCAAAAGGGTTGGT	39
GATCCAAAGACTCGGTA	39	(MGG_03546.5) hypothetical protein	Sense
GATCCAAATGAATGGAA	39
GATCCAACAGGGCGCCG	39	(MGG_04431.5) hypothetical protein	Sense
GATCCAAGGCCGTATGG	39
GATCCAGTGGCCCACCA	39
GATCCATGTCGCAAAAA	39
GATCCCAATGGCCATCC	39
GATCCCCTGAATTCGAG	39	(MGG_14355.5) conserved hypothetical protein	Sense
GATCCCCTGAATTCGAG	39	(MGG_11949.5) conserved hypothetical protein	Sense
GATCCCCTGAATTCGAG	39	(MGG_08382.5) conserved hypothetical protein	Sense
GATCCCCTGAATTCGAG	39	(MGG_13920.5) conserved hypothetical protein	Sense
GATCCCCTGAATTCGAG	39	(MGG_09088.5) conserved hypothetical protein	Sense
GATCCCCTGAATTCGAG	39	(MGG_14079.5) conserved hypothetical protein	Sense
GATCCCCTGAATTCGAG	39	(MGG_12161.5) conserved hypothetical protein	Sense
GATCCCCTGAATTCGAG	39	(MGG_14406.5) conserved hypothetical protein	Sense
GATCCCCTGAATTCGAG	39	(MGG_13661.5) conserved hypothetical protein	Sense
GATCCCCTGAATTCGAG	39	(MGG_11828.5) conserved hypothetical protein	Sense
GATCCCCTGAATTCGAG	39	(MGG_13876.5) conserved hypothetical protein	Sense
GATCCCCTGAATTCGAG	39	(MGG_13295.5) conserved hypothetical protein	Sense
GATCCCCTGAATTCGAG	39	(MGG_02577.5) conserved hypothetical protein	Sense
GATCCCCTGAATTCGAG	39	(MGG_11826.5) conserved hypothetical protein	Sense
GATCCCCTGAATTCGAG	39	(MGG_10386.5) conserved hypothetical protein	Sense
GATCCCCTGAATTCGAG	39	(MGG_14030.5) conserved hypothetical protein	Sense
GATCCCCTGAATTCGAG	39	(MGG_13605.5) conserved hypothetical protein	Sense
GATCCCCTGAATTCGAG	39	(MGG_14373.5) conserved hypothetical protein	Sense
GATCCCCTGAATTCGAG	39	(MGG_13965.5) conserved hypothetical protein	Sense
GATCCCGACGATGCCGT	39	(MGG_06575.5) hypothetical protein	Sense
GATCCGCAAGTACACCA	39	(MGG_04861.5) glycine cleavage system H protein, putative	Sense
GATCCTCTCCCAAAAAA	39
GATCCTGCAGGAGATTC	39
GATCGCTATTCCTTTTT	39
GATCGCTCCATGGGAAA	39
GATCGCTTTGTTACTCT	39
GATCGGCAGAGGCTCAA	39
GATCGGGCGTGGGAGTG	39
GATCGTCAAAGGGTCCA	39
GATCGTCACATCAACGA	39	(MGG_06364.5) hypothetical protein	Sense
GATCGTCACTAAGTGGG	39
GATCGTCGCTGTGACGA	39
GATCGTCGGGCTGTAGA	39
GATCGTCTTTTCTTTAT	39
GATCGTGTTCTCTTTTT	39
GATCGTTGCCGATTACT	39	(MGG_11576.5) hypothetical protein	Sense
GATCTAGCCTTGCTTGC	39
GATCTGCTCAGCTTTCT	39	(MGG_10235.5) predicted protein	Sense
GATCTGGATGGCGATAT	39
GATCTTCACTCGTACAC	39	(MGG_04847.5) hypothetical protein	Sense
GATCTTCAGGAGGGCCA	39	(MGG_00155.5) hypothetical protein	Sense
GATCTTCGAGTCAACAT	39	(MGG_06020.5) hypothetical protein	Sense
GATCTTCTGAGTGGCCT	39	(MGG_08564.5) saccharopine dehydrogenase	Antisense
GATCAACTCTTCCTTCC	38
GATCAAGAAGGCGGCAC	38	(MGG_03629.5) hypothetical protein	Sense
GATCAAGACCAAAATCG	38	(MGG_00127.5) hypothetical protein	Sense
GATCAAGACCATGGGTG	38
GATCAAGCGCTTCACGA	38
GATCACATCCACTTCCT	38	(MGG_01561.5) hypothetical protein	Sense
GATCACGGTGGATGCGA	38	(MGG_05120.5) predicted protein	Sense
GATCACTACTGAAAGTC	38
GATCAGATGGAACCACT	38
GATCAGGACGATTCGGA	38	(MGG_05807.5) hypothetical protein	Sense
GATCAGGTGCTGAAAAA	38
GATCATTCCAGGCATAA	38
GATCATTTGAGGTTTCC	38
GATCCCCCTGTAGAACC	38
GATCCCGGCCGAGGGCC	38
GATCCGTGGCAAAGGTC	38
GATCCGTTTCGGCATCC	38
GATCCTATTCTTCACGG	38
GATCCTTGCAGGGTCAT	38
GATCGAATGTCTGAATT	38
GATCGACAAAACAAACA	38
GATCGACGAGGTTGCCT	38	(MGG_00771.5) hypothetical protein	Sense
GATCGATGCGACGTTTA	38	(MGG_08010.5) hypothetical protein	Antisense
GATCGATTGGGGAAAAG	38
GATCGGAAGAAGGTATC	38	(MGG_00764.5) hypothetical protein	Sense
GATCGGAGATACGATGA	38
GATCGGCCCTGCCCTGC	38	(MGG_06685.5) cytochrome c	Sense
GATCGGGCTTTTTACGG	38	(MGG_02031.5) hypothetical protein	Sense
GATCGGGTGGAGTTTTG	38
GATCGGTAGCCCAATCG	38
GATCGTAAGGTTATCCG	38
GATCGTACCGTAACACC	38
GATCGTTTCTATATTGA	38
GATCTAAGAATGGAACG	38
GATCTACGAGGAGACAC	38
GATCTACGAGGAGACCG	38
GATCTCATCCACACAAC	38	(MGG_07466.5) hypothetical protein similar to septin	Sense
GATCTCGGCGTTTGGTA	38
GATCTCGTCGGTGCTCA	38	(MGG_04775.5) hypothetical protein	Sense
GATCTCTGGTGACAAGC	38
GATCTGAGCTTTTGCCG	38
GATCTGCCAGATGCGCG	38	(MGG_10275.5) hypothetical protein	Sense
GATCTGGCCATCAGGGA	38
GATCTTGGGGTGACGTC	38
GATCAAAAAGACGAAGC	37	(MGG_05268.5) hypothetical protein	Sense
GATCAAAAAGGAGGAAG	37
GATCAAAATAGCCTGCT	37
GATCAAACTTGACAGAC	37
GATCAACCGGCCCTGGG	37	(MGG_07542.5) hypothetical protein	Sense
GATCAACCTGGCCCCCT	37
GATCAACTATGCAGAAG	37
GATCAACTTTTCTACAG	37
GATCAAGAATTGATGAA	37
GATCAAGCCCACCAGGC	37
GATCAAGGTCGAGCAGG	37	(MGG_08095.5) hypothetical protein	Sense
GATCAATACTCTCCACC	37
GATCAATTTTCCTTGCT	37
GATCACAATGTTGAGCA	37
GATCACCCTGGACACGG	37
GATCACCGAGTACATGG	37
GATCACGATTCAGTCAT	37
GATCACGCTCCCGAAGG	37
GATCACGCTGGACTTGG	37
GATCACGGAGAAAAAGA	37
GATCACTCTAATAAGCG	37	(MGG_08709.5) predicted protein	Sense
GATCACTGTGGCCTGCT	37	(MGG_10438.5) hypothetical protein	Antisense
GATCACTTCACAATGGT	37
GATCAGAGTGTACGATT	37	(MGG_07744.5) hypothetical protein	Sense
GATCAGGACCACTGACT	37	(MGG_02303.5) hypothetical protein	Sense
GATCAGGTCTCAACGAT	37
GATCAGTTCAAAAAACC	37	(MGG_03907.5) hypothetical protein	Sense
GATCATCATAAGCCATC	37
GATCATCATTGCACTTG	37
GATCATCGACGAGCGTC	37	(MGG_13030.5) predicted protein	Sense
GATCATCTCAATGGGTG	37	(MGG_00913.5) hypothetical protein	Sense
GATCATCTTTGGGCCTG	37	(MGG_04525.5) hypothetical protein	Sense
GATCATGCGACTACACG	37
GATCATGGGTATTCGTG	37
GATCATTGACGCTTGGG	37
GATCATTGACGGCGTTG	37	(MGG_01551.5) hypothetical protein	Sense
GATCCAAGTGGGCAAGA	37
GATCCACGAAAAACCAG	37
GATCCAGAACGAGGCCG	37
GATCCATAAGCCAACCC	37
GATCCATATTGCCTGCG	37
GATCCATCAGCACTTGT	37	(MGG_07673.5) predicted protein	Sense
GATCCATCTCTAGAGGA	37	(MGG_03179.5) hypothetical protein	Sense
GATCCGGAGATGTTGAT	37
GATCCGGCTGCTCTTTT	37
GATCCGTCGTGCAACAC	37
GATCCTCACCGTATAGG	37
GATCCTCAGCACCAAGC	37
GATCCTCGTCGGCGAGC	37
GATCCTGTTAGTTTGTT	37
GATCCTTGCGTTGTTTG	37
GATCGAAAAAAAAAAAA	37
GATCGAAGCGTCAAAGA	37
GATCGACACGACGCCCC	37
GATCGAGGAATCGCCAT	37
GATCGCCCGTATTCCAA	37
GATCGCCGGCCGCAAGG	37	(MGG_01706.5) predicted protein	Sense
GATCGCTTTGGATGTAT	37
GATCGGAACGGTATCTC	37
GATCGGATTTCGGTCAA	37
GATCGGCAGGCGTTCAT	37	(MGG_04146.5) hypothetical protein	Sense
GATCGGCGCCGTTAAAG	37
GATCGGCGTTCCTCGCC	37
GATCGGCTTGAATGATA	37
GATCGGGCTACCGATTG	37
GATCGTCCGAACCCGAA	37	(MGG_03477.5) hypothetical protein	Sense
GATCGTCGCCAATTTCC	37	(MGG_04328.5) hypothetical protein	Sense
GATCGTCGCTTTTTCAG	37
GATCGTCGTTCTTGCCT	37
GATCGTCTCAGCCCAAG	37
GATCGTCTTTTTTTTCT	37
GATCTATCTCGGTAGTT	37
GATCTATGAAAAGGGCA	37
GATCTATGCAACAACCT	37
GATCTATGTATCACTCA	37
GATCTATTCTGGGGAGC	37
GATCTCGTGGGAGTTGA	37	(MGG_02089.5) predicted protein	Antisense
GATCTGCTCGAAGAGCG	37	(MGG_01703.5) hypothetical protein	Sense
GATCTGGGTTATATCAA	37
GATCTGTTGCTCTATAT	37
GATCTTCCTCTTACGCA	37
GATCTTTCACACACGCA	37	(MGG_07098.5) hypothetical protein	Sense
GATCTTTGCATGCTGCT	37	(MGG_06392.5) conserved hypothetical protein	Sense
GATCTTTTCCTTTCTTG	37
GATCTTTTGCCCAAACA	37
GATCAAAAGTCCTGGTG	35
GATCAAGCTCTCGCCTT	35	(MGG_10499.5) hypothetical protein	Sense
GATCAATGGGGCCTTTG	35	(MGG_08453.5) hypothetical protein	Sense
GATCAATTGAGTGCTTT	35	(MGG_04549.5) hypothetical protein	Sense
GATCAATTTGTTAGGTG	35
GATCACCAACCCTTTGT	35
GATCACCACGGACAGCA	35
GATCACGCATTCAGATC	35
GATCACGTGGAGACGCC	35
GATCAGAGGAAGAGACT	35	(MGG_04854.5) hypothetical protein	Sense
GATCAGATTGTTGGGCT	35
GATCAGGAAGAAGACGA	35	(MGG_04031.5) hypothetical protein	Sense
GATCAGTGCAATACAGG	35
GATCATCTTCTTCACTA	35
GATCCACCTCGACCGCG	35	(MGG_06264.5) hypothetical protein	Sense
GATCCATCCGAGTCAGT	35
GATCCCTCGGTATTAGT	35
GATCGACAGCCAAATCC	35
GATCGATACCAATACTT	35
GATCGCTTCTTTGTACC	35	(MGG_09310.5) hypothetical protein	Sense
GATCGGGAGGCAGACAA	35	(MGG_06240.5) hypothetical protein	Sense
GATCGGGTGTTTGGGTT	35	(MGG_07773.5) hypothetical protein	Sense
GATCGGTGACGAAAGCC	35	(MGG_03239.5) conserved hypothetical protein	Sense
GATCGTCTGCGAGTGTC	35
GATCGTTGACGACAATG	35
GATCTAATCAAGTATCG	35
GATCTACAAGGGACTTA	35	(MGG_03652.5) hypothetical protein	Sense
GATCTATGAAGCCACCA	35
GATCTCGAGAACCCCAA	35	(MGG_04344.5) hypothetical protein	Sense
GATCTCGAGGCTATGTC	35
GATCTGGTTTTCCGCCC	35
GATCTTATTTGCAGCTG	35
GATCTTCCAAGACTGGC	35
GATCTTCGATTGCCGGC	35
GATCTTGACGCAGCGCA	35
GATCTTTGGGGACAGGA	35
GATCTTTTAGTCAGGCT	35
GATCAAAAGGGCTGTGG	34
GATCAAAAGTCCCGAGC	34
GATCAAAATGGCCAACT	34
GATCAAGACCGTCCTCC	34
GATCAAGGAGCTTCAGA	34	(MGG_04321.5) hypothetical protein	Sense
GATCAAGGGATGGTGGC	34	(MGG_09311.5) hypothetical protein	Antisense
GATCAAGTGTAACCTTT	34
GATCAATACTCAAACAC	34
GATCACCCTTGGTGGTG	34	(MGG_01809.5) hypothetical protein	Sense
GATCACCTGGAAGAACT	34	(MGG_07089.5) hypothetical protein	Sense
GATCACGATGTTCAGCG	34
GATCACGCACAGAGGTT	34	(MGG_11039.5) hypothetical protein	Antisense
GATCACTCATCCCCCGG	34
GATCACTGGGAGGCTTT	34
GATCAGCATAGCCATGC	34
GATCAGCGGAACCACCT	34
GATCAGGGACGTTGTTG	34	(MGG_05274.5) hypothetical protein	Sense
GATCATATGAGTCATAG	34
GATCATCACTCAAGGCT	34
GATCATGATACCACTAT	34
GATCATGCCCTGCTCCT	34	(MGG_05210.5) hypothetical protein	Antisense
GATCATGGAAGTGCTGC	34	(MGG_06922.5) hypothetical protein	Sense
GATCATGGGCGGGCGGG	34
GATCATGGTCGAAACTG	34
GATCCAAAGTTGTAATG	34
GATCCACGACCTGGCCA	34
GATCCACTGCACGCCGC	34	(MGG_07517.5) hypothetical protein	Sense
GATCCAGACGAGCTTTC	34
GATCCAGACTCAAGACC	34
GATCCAGCCAAGCAAAC	34
GATCCAGGCTAGAAAAT	34
GATCCATCCGTCAACTG	34
GATCCATCGGGCGAGCC	34	(MGG_12811.5) predicted protein	Antisense
GATCCATCTGGGACTGA	34
GATCCATGGTGCCGGCC	34
GATCCCACTCAGAGTTT	34
GATCCCACTTTAGAAAG	34
GATCCCCAGGTCTGTTG	34
GATCCCGACTTTCCCAG	34
GATCCCGTCGATGAGGC	34	(MGG_09273.5) hypothetical protein	Antisense
GATCCGATTCAGGAATA	34
GATCCGTTGACTAATGA	34
GATCCTAGGGCATAATG	34
GATCCTCAGCTCGCCCA	34	(MGG_08450.5) hypothetical protein	Sense
GATCCTCATTCTCATTC	34
GATCCTCCACGGCCCCG	34	(MGG_05147.5) hypothetical protein	Sense
GATCCTCCATCAGTCGA	34
GATCCTCCCCACCGCCA	34
GATCCTCCCTAAAAAAA	34
GATCCTCGAGTGCGAAA	34
GATCCTGCAATGGGAGT	34
GATCCTGGACGCCATGG	34	(MGG_01281.5) hypothetical protein	Sense
GATCGACCGGACCAACC	34
GATCGACGAGAACGAAA	34
GATCGATACAGGGGTTT	34
GATCGATGCTTGGAGGC	34
GATCGCCATAGCAATCT	34
GATCGCCTGTCGACCGA	34	(MGG_09486.5) hypothetical protein	Sense
GATCGCGCAAGCAAGCA	34
GATCGGAACCTCTAACC	34
GATCGGACCGACCCATA	34
GATCGGCGCCGCCGCCG	34	(MGG_02127.5) hypothetical protein	Sense
GATCGGCTTCCTGGCGA	34	(MGG_00202.5) predicted protein	Sense
GATCGGTCACCTCGCAG	34
GATCGGTTGCGATGGCA	34
GATCGTATTTACCCATC	34
GATCGTCAAAACGGTAT	34
GATCGTCATGGTTTTCT	34	(MGG_04389.5) conserved hypothetical protein	Sense
GATCGTCGGGACTGTAG	34
GATCGTTCCAGCCCAGC	34
GATCGTTTGTTCTCTTT	34
GATCGTTTTGTGAGCAT	34	(MGG_05478.5) hypothetical protein	Sense
GATCTAAGGCTGTTTGG	34	(MGG_04649.5) hypothetical protein	Sense
GATCTACCTGTATCGAT	34
GATCTATCTACCCGTTT	34
GATCTATGTCTGGACAA	34
GATCTCCTCATCGGCAG	34	(MGG_01180.5) hypothetical protein	Sense
GATCTCGCACAATAGCA	34
GATCTCGGATGGCCTGG	34	(MGG_02419.5) hypothetical protein	Sense
GATCTCGGCATGCTCCC	34
GATCTGACTGGCTACAG	34
GATCTGAGTGGTATAAC	34
GATCTGCAAACTCAATT	34	(MGG_08136.5) hypothetical protein	Sense
GATCTGCCGGTTCAAAA	34	(MGG_07781.5) hypothetical protein	Sense
GATCTGGTCCCGCCCGA	34	(MGG_00277.5) hypothetical protein	Sense
GATCTTCGTATCCCGAT	34
GATCTTCTGCCACACAG	34	(MGG_02393.5) hypothetical protein	Sense
GATCTTGCATCTTCTGT	34
GATCTTTTCAGTAGCCA	34
GATCAAAGCAACCATAG	32
GATCAACTGACTAACTC	32
GATCAACTGCCTTTATG	32
GATCAAGATTGTTGGGT	32
GATCAAGGGGCTTTTGT	32
GATCAATAAGAATTTCG	32	(MGG_00966.5) hypothetical protein	Sense
GATCAATCTGTAGACAG	32
GATCACAGATAGACAGT	32
GATCACATTGCGCAATC	32
GATCACGAGGCTTTCTG	32	(MGG_08884.5) hypothetical protein	Sense
GATCACGAGGGATACCT	32	(MGG_06946.5) hypothetical protein	Sense
GATCACTGAAACGATTC	32
GATCAGACCCGAGACGA	32	(MGG_08852.5) hypothetical protein	Sense
GATCAGCAAAAGGCCGT	32	(MGG_06684.5) hypothetical protein	Sense
GATCAGCGGATTGACAG	32
GATCAGGGCGGAGACAT	32
GATCATATCATCCACCA	32
GATCATCGAGACTACCG	32
GATCATCGGCGACGACC	32	(MGG_04640.5) hypothetical protein	Sense
GATCATGCAAGAAAACT	32	(MGG_05459.5) hypothetical protein	Sense
GATCATTACCACACCCG	32
GATCATTCATCTCGTCG	32
GATCCAACATCAAACTT	32
GATCCACAGTTGATGGT	32
GATCCACCAAAGGGCTC	32
GATCCACTATGAGGGCG	32
GATCCACTCGGCCATGG	32	(MGG_11289.5) hypothetical protein	Antisense
GATCCAGACGTGGATAA	32	(MGG_06836.5) hypothetical protein	Sense
GATCCAGCACAATCAGG	32	(MGG_09914.5) conserved hypothetical protein	Sense
GATCCAGCCGCAACAAT	32
GATCCAGGCGTAGGCGT	32	(MGG_03507.5) predicted protein	Antisense
GATCCAGTCGGGGATTC	32
GATCCAGTGCGATTGCT	32
GATCCATCTTGGGGTTG	32
GATCCATGGATGAATAT	32
GATCCATTCCTTGTTAT	32
GATCCCATCTTGTCGTC	32
GATCCCCAACCCGTCAG	32
GATCCCCATCGTCGAGA	32	(MGG_07317.5) hypothetical protein	Sense
GATCCCCGCATCACTCT	32
GATCCCCTGTTTTACTC	32
GATCCCGGCAATCGTAC	32
GATCCCGTACGTCAGCC	32	(MGG_08063.5) pyruvate kinase	Sense
GATCCGAACCGCCAGCG	32
GATCCGCAACGTCACTT	32	(MGG_08752.5) hypothetical protein	Sense
GATCCGCAAGAGCACGT	32	(MGG_08993.5) hypothetical protein	Sense
GATCCGCGACTGTAAAT	32
GATCCGGCAACCGCACA	32
GATCCGGCACGCCTCCA	32
GATCCGGCAGCATTAAA	32	(MGG_02794.5) hypothetical protein	Sense
GATCCGGGAAAGGTAGT	32	(MGG_00252.5) hypothetical protein	Sense
GATCCGGTGTCCCCACC	32
GATCCGTCCTCGACTCT	32	(MGG_07202.5) citrate synthase, mitochondrial precursor	Sense
GATCCGTCGGTATTGTG	32
GATCCTACCGAGTATCC	32	(MGG_01156.5) hypothetical protein	Sense
GATCCTAGTTTTAGTAC	32
GATCCTCAACGCTCCTC	32	(MGG_04251.5) hypothetical protein	Sense
GATCCTGCCAAGCAACG	32
GATCCTGGCCGCCGATC	32
GATCCTGGGTCTGAGCA	32	(MGG_08619.5) hypothetical protein	Sense
GATCCTTATTGAAGTTG	32
GATCCTTTTTGTCGTGG	32
GATCGAACTGGACGACT	32
GATCGAAGACAGATTCC	32
GATCGACCAGGTCCCGC	32
GATCGAGAAGCGCTTCG	32	(MGG_02661.5) ATP synthase D chain, mitochondrial	Sense
GATCGAGAAGGACATCC	32	(MGG_09208.5) hypothetical protein	Sense
GATCGATGATAGTGATG	32
GATCGCACGGCACGGCT	32
GATCGCAGATGGGTGGT	32
GATCGCCGAATTGGAGA	32
[truncated: 6,146 more rows]

## Sheet: MyceliumSpecificTagsAndAnnotati
MPSSTag	CopyNumber	Description	Expression
GATCCCCGCCGACCAGC	5055	(MGG_10456.5) predicted protein	Sense
GATCAGAGCCCTCATGG	4944	(MGG_02355.5) predicted protein	Sense
GATCGAGCGTGGGTTTT	4233
GATCCGTAACTTCGTGA	3951
GATCGGCCGCTTGGCCG	3669
GATCAATGGCCCCTGGC	3305
GATCGGTGCCTTGACGC	2958	(MGG_09015.5) hypothetical protein	Sense
GATCCGATTGAATAGCG	2943
GATCCCTCCGCTGGTTC	2628
GATCCAAGCCATCATTT	2320	(MGG_02805.5) predicted protein	Sense
GATCGATTGTTACCAAA	2240
GATCGGCGACAACCCGG	2196	(MGG_00099.5) hypothetical protein	Sense
GATCACGGGCGGTGTAC	1891	(MGG_09226.5) hypothetical protein	Sense
GATCTTTGCGCAAAAGA	1749	(MGG_05058.5) hypothetical protein	Sense
GATCAACAAGATTGTCT	1671
GATCTGGTCGAAGTTAA	1363	(MGG_09031.5) conserved hypothetical protein	Sense
GATCAAAAATTGAGATG	1352
GATCCCAGCAACAGCAG	1268	(MGG_10570.5) predicted protein	Sense
GATCCAGGCCAGAGCTA	1138	(MGG_07910.5) hypothetical protein	AntiSense
GATCGAGATATTGACGA	1122
GATCGAAGAGCAGTCAC	1035
GATCTTTTCGTCGCTTT	1013	(MGG_03651.5) hypothetical protein	Sense
GATCACACTTTTCATTT	986
GATCCCAGGACCAGACC	985	(MGG_03212.5) hypothetical protein	Sense
GATCGCAGCCGCCCCAA	933	(MGG_07287.5) hypothetical protein	Sense
GATCAAAACAAGGCATA	882
GATCAACCTCTCAGCTT	878
GATCCGCAACCCCCCCC	848
GATCTGGCTTAGAAACG	847	(MGG_08139.5) conserved hypothetical protein	AntiSense
GATCTCGGCGTTTGTTC	795
GATCGAGGCGCGCATGA	786	(MGG_12574.5) hypothetical protein	Sense
GATCCCGCCGAGGTTGG	778	(MGG_03689.5) hypothetical protein	Sense
GATCGCAAACCATGGGT	769
GATCACACTTTTCACTC	758
GATCTCACTGGTGAGGT	754	(MGG_04465.5) hypothetical protein	Sense
GATCCGGTCCGGGGCAA	746
GATCCTGACCTCCAAGA	746
GATCTCCCAAGAATCTC	742
GATCAGATTCGACAAGA	711
GATCGACAATGAGCTGG	708	(MGG_13014.5) hypothetical protein	Sense
GATCAGCGGCCCGACCA	691	(MGG_08809.5) hypothetical protein	AntiSense
GATCCACAGGGCGGAAT	630	(MGG_10714.5) conserved hypothetical protein	Sense
GATCCGTCGACGTCCAA	629
GATCATGGCGTCTAGGT	624
GATCAAGGCGAGTTCTT	611
GATCCGTAACTTCGGGC	596
GATCTGTGGATGGATGT	596
GATCCAGTCGACAAAGG	579	(MGG_09235.5) hypothetical protein	AntiSense
GATCGGCCGCTTGGCGG	575
GATCGGAGAAAAAGAAA	563
GATCTTTGGCGCGTTTG	560
GATCAGCGTCTGGGCCA	545
GATCAACCAGCACGTCG	509	(MGG_09272.5) conserved hypothetical protein	Sense
GATCAGGTCGATGAGGA	507	(MGG_01310.5) hypothetical protein	Sense
GATCGACCCGGCGACGG	489	(MGG_09922.5) hypothetical protein	Sense
GATCAAGGCCCTCGAGG	482	(MGG_05480.5) hypothetical protein similar to succinyl-CoA synthetase	Sense
GATCGTTGCTGGTTGCG	479	(MGG_04946.5) hypothetical protein	Sense
GATCCAAGGTCTGCCGG	469	(MGG_06298.5) predicted protein	Sense
GATCCTGACCTGCAAGC	466
GATCCGACGCAACGTGT	456
GATCGCGGCGGAGCCGA	456	(MGG_07367.5) hypothetical protein	Sense
GATCCTTCGCGGCTATT	455
GATCCTCTCTGCGCGGG	448
GATCCCCTAACTTTCGT	446
GATCCCCAACGACGCCG	445
GATCGGGATATGGCCTT	444
GATCTCGTTGAGCAAAG	442
GATCACAGAGGGCTATG	437
GATCTTGCACCCCGGCA	435
GATCGAATCGTCATGCG	428
GATCTGATATCTGGGAT	421
GATCTAGGTATCGTTCT	416
GATCAAATTGTCTTTTT	409
GATCTCAACGGTTACTT	409	(MGG_06643.5) hypothetical protein	Sense
GATCAGGTCCACAGCAG	399	(MGG_06459.5) hypothetical protein	AntiSense
GATCCGCCCCCTGAGCT	399	(MGG_03115.5) hypothetical protein	Sense
GATCAGAACAATGCCGT	398
GATCCATGGTGACTTGG	394	(MGG_06865.5) predicted protein	Sense
GATCCAATTTGCGCGCG	387	(MGG_11682.5) hypothetical protein	Sense
GATCCCAGGTTTTTGGG	384
GATCAAATACAATGAAA	383
GATCGATGCTTGGACTC	375	(MGG_04084.5) hypothetical protein	Sense
GATCCGATTGAAGAGAG	368
GATCCTGGGGGGTGTTG	364
GATCACAGGCACGCGCC	357	(MGG_03464.5) hypothetical protein	Sense
GATCTTCCTCCCACCAG	348
GATCCGGCTCATCGGTA	345	(MGG_13651.5) hypothetical protein	Sense
GATCGCATGCCTACCGT	345	(MGG_00832.5) hypothetical protein	Sense
GATCCTCACACACCTCA	339	(MGG_08035.5) hypothetical protein	Sense
GATCTGCTCGGTCTTGG	339	(MGG_09736.5) hypothetical protein	AntiSense
GATCCATGTCGTGCCGA	336
GATCTTGGCATAGTCGG	332	(MGG_09549.5) conserved hypothetical protein	AntiSense
GATCATGCTCATCTTCA	327	(MGG_00548.5) hypothetical protein	Sense
GATCGACGGACAGCAGG	320	(MGG_05169.5) hypothetical protein	Sense
GATCTCGCTAGCTTGGG	316	(MGG_10969.5) hypothetical protein	Sense
GATCGTCCTGGCTTCGT	315
GATCGCGACTTGAAGGG	313	(MGG_09830.5) hypothetical protein	Sense
GATCCAGCCGCCGATGC	312
GATCCGCCGCTACGAGG	306
GATCCTTGAGCAGGAGC	305	(MGG_11731.5) hypothetical protein	Sense
GATCAACAAGATTGTAA	300
GATCCGCACCAAGGCAG	299
GATCCGGGCCAGTTCGC	299	(MGG_07603.5) hypothetical protein	Sense
GATCATGCGCTTTTGGA	298
GATCGCCATGAAGCTAG	293	(MGG_03579.5) hypothetical protein	Sense
GATCGCGGCGGAAGGGG	293
GATCCCTGTTTCCATGC	292
GATCCCCGCCGACCACC	288
GATCGCGCTCGGCGAGT	284	(MGG_09761.5) predicted protein	Sense
GATCCACGAAAAACCTA	283
GATCCAAGCCATCATTC	280
GATCACGACCATCGAGA	277	(MGG_07233.5) hypothetical protein	Sense
GATCAAGAAGAAAGACG	275
GATCGAAAACAGATACA	275
GATCCTGGCGACGTTGG	270	(MGG_05056.5) hypothetical protein	AntiSense
GATCGACTGCAACATAA	269
GATCGGCGCGCCAGCCG	267	(MGG_11410.5) hypothetical protein	Sense
GATCGGCGCGCCAGCCG	267	(MGG_02019.5) hypothetical protein	Sense
GATCTGTATGCTACCGA	266
GATCGAGTATCCCGACG	265
GATCTGGGGAACACCGC	263	(MGG_06958.5) heat shock 70 kd protein cognate 1	AntiSense
GATCCGGGCCCGCCGCG	262	(MGG_10160.5) hypothetical protein	Sense
GATCCACGAAAAACCCT	254
GATCGGATGGGGCGGAG	252	(MGG_10324.5) hypothetical protein	Sense
GATCGAGCGGAGCAGAC	251	(MGG_02002.5) hypothetical protein	AntiSense
GATCAGATTAAGGTCGG	247	(MGG_10358.5) conserved hypothetical protein	Sense
GATCCCGTCGAAAACAG	246
GATCTCCGAGGACGACA	241	(MGG_09032.5) hypothetical protein	AntiSense
GATCAAAATGTACGTCC	240
GATCGACCCGGAGCACC	239	(MGG_03823.5) hypothetical protein	Sense
GATCTTCGGTTGACCGG	238	(MGG_12377.5) hypothetical protein	AntiSense
GATCCAGAGCTGCACTT	237
GATCTTCAAAGAATGTC	235
GATCATAGGAGTTGGTA	233
GATCTCACCACCAACGC	233	(MGG_06958.5) heat shock 70 kd protein cognate 1	Sense
GATCGAGTCCGCGCGAC	230	(MGG_03134.5) hypothetical protein	AntiSense
GATCAAATGTCAACAGA	229
GATCCGATTGGATTCTA	215
GATCCGTAACTTCGGGG	214
GATCTAGACTTCCCATT	213	(MGG_11541.5) hypothetical protein	Sense
GATCAAGATGGTTGAAC	211
GATCACGGGCAAGCTCA	210	(MGG_01099.5) hypothetical protein	Sense
GATCTGGGCCATCATAG	210
GATCATGAGCATGGGCG	209
GATCTTATGTCTACTGT	208
GATCCTTGAAGGCGCAA	206
GATCTGGTGCGCTTGGC	205	(MGG_04958.5) hypothetical protein	AntiSense
GATCAAGAAGAAAGAAG	202
GATCAAGGGTGTCGGCC	199	(MGG_05661.5) 40S ribosomal protein S18	Sense
GATCAACTGGATGTGGA	197	(MGG_05883.5) predicted protein	Sense
GATCACGGATATTTTGG	197
GATCAAATTAAGCAATA	196
GATCTCGGCGAGCTCAC	196	(MGG_05638.5) predicted protein	AntiSense
GATCTGGCACCCCCCCC	195
GATCAGCTCGGCCTGTA	194	(MGG_05974.5) hypothetical protein	AntiSense
GATCCGGGAATGCGGTC	194	(MGG_13239.5) hypothetical protein similar to linoleate diol synthase precursor	AntiSense
GATCGAGGCGCCCAAGG	194	(MGG_12370.5) hypothetical protein	Sense
GATCATTGGTCTTTTTA	193
GATCTGTCGGGTGCGCG	192
GATCCCCGCGGGCGGCC	191	(MGG_02355.5) predicted protein	Sense
GATCTCTTTTGTGTAAA	190
GATCGGCGGTTCCGCGC	189
GATCGACACGGCGACGG	188	(MGG_08537.5) hypothetical protein	Sense
GATCGACACGGCGACGG	188	(MGG_13435.5) hypothetical protein	Sense
GATCGCTGCCTGGTTGG	188
GATCGGATGCATCAGAA	188
GATCTTGGTGGTGGTAC	188	(MGG_04191.5) hypothetical protein similar to heat shock protein 70Kda	Sense
GATCTTGGTGGTGGTAC	188	(MGG_06958.5) heat shock 70 kd protein cognate 1	Sense
GATCAAGGTCACCAACT	186
GATCCGCAGGGTGGTGC	186	(MGG_02386.5) hypothetical protein	Sense
GATCGGTCGCTTGGCGG	186
GATCACGACACCCGGAA	184	(MGG_02813.5) malate synthase A	Sense
GATCCTAGCCTGCGTGC	180	(MGG_04682.5) hypothetical protein	Sense
GATCAAACGCGGGAGGG	178	(MGG_00454.5) hypothetical protein	Sense
GATCCTCACGACCCCAA	177	(MGG_04802.5) hypothetical protein	Sense
GATCAGGTGCAGGCCCG	176	(MGG_00431.5) hypothetical protein	AntiSense
GATCGGCGGTTCTGCGC	176
GATCTGCTTGCCCCAGT	174	(MGG_07044.5) predicted protein	AntiSense
GATCTTGTTCTCTCCTC	173	(MGG_04771.5) hypothetical protein	Sense
GATCCCCGTTGAGTGGC	172
GATCGGCTCCCCCTCCC	172	(MGG_08758.5) hypothetical protein	Sense
GATCCGGAACCCCAGCG	171	(MGG_09806.5) hypothetical protein	Sense
GATCGAGCGTGGGTTTG	170
GATCGCCGGGTTCCTAA	170	(MGG_02156.5) hypothetical protein	Sense
GATCTGCGCGCCAAGCA	170	(MGG_06639.5) T-complex protein 1	Sense
GATCATAGGAGTTGGTG	166
GATCATGAGCATGGCGG	165
GATCTGGGGCTGAAGGA	164
GATCGTTCGGATGAGGA	162
GATCACGAAAAAGGATG	161	(MGG_07911.5) predicted protein	Sense
GATCGTTGTGCTGCGTT	160	(MGG_02874.5) hypothetical protein	AntiSense
GATCCTCGAGGACTCCA	159	(MGG_01114.5) hypothetical protein	Sense
GATCGACGTATCGGAAG	159	(MGG_06489.5) hypothetical protein	Sense
GATCTTTTTTTCGGAAA	159
GATCATGCAGTCGCTTG	156	(MGG_05026.5) 40S ribosomal protein S19	Sense
GATCTGAGTACAGTCTC	155
GATCAAACTGTGTGGCC	154
GATCTCGGAGGAGCTTG	154	(MGG_06878.5) conserved hypothetical protein	Sense
GATCGCCTTTCTACTTG	153
GATCACCGACCTCACAG	151	(MGG_04825.5) hypothetical protein	Sense
GATCAGCCACGAGGAGG	151
GATCGACTAAGGAGAAA	150
GATCGGCCTATACTTGC	149
GATCTTCGCTCCCCGCT	149	(MGG_03329.5) hypothetical protein	Sense
GATCAAGGGTGAATGGG	147
GATCGCTGCCTGGTTGT	147
GATCAACAGCACAACGA	146
GATCCGTAACTTCGGGT	145
GATCGAAAGCTTAATCG	145
GATCCGACGCAACGTGC	144
GATCAGCGCCGGGTTGG	142	(MGG_12229.5) hypothetical protein	Sense
GATCCACCACCCTGCAA	142
GATCCCATAGAGGATGG	142
GATCCCCACCGTCTGGA	142	(MGG_07975.5) hypothetical protein	Sense
GATCTGTAGGTCGTGGG	142
GATCTGTTTTTGCGAAA	142	(MGG_11615.5) predicted protein	AntiSense
GATCGCCATGGTCACAC	141
GATCTCCTCAGGAGTGA	140
GATCTCGGAAAATTGTG	140	(MGG_01806.5) hypothetical protein	Sense
GATCTGCTCGCCTACCC	140
GATCAAATAGGCGGCTT	137
GATCATATGACGCGCAG	137	(MGG_01158.5) hypothetical protein	Sense
GATCGCCGCCCTCAAGA	137	(MGG_10930.5) predicted protein	Sense
GATCTGTCTTGAGGTTT	137
GATCAGCTTGGATTGAT	136
GATCCACGAAAAAACTT	136
GATCGTGGTACCGCGTT	135
GATCCGGCTGTGGTTAG	134	(MGG_08333.5) predicted protein	Sense
GATCTGTGTTTGGTTGG	134	(MGG_13239.5) hypothetical protein similar to linoleate diol synthase precursor	AntiSense
GATCAACAGTAAATCAT	133
GATCAACGCCGCCGTCG	133	(MGG_06594.5) hypothetical protein	Sense
GATCACCACTCCTCCTT	133
GATCCGAGCCATTAAAG	133
GATCGAGAACAAGCTCG	133	(MGG_06030.5) hypothetical protein	Sense
GATCGCTGCCTGGTTCC	133
GATCTGATGGCGGCGTG	133
GATCTTGTGAGTCTTGG	133	(MGG_03372.5) hypothetical protein similar to 40S ribosomal protein S20	AntiSense
GATCTGGAGACCCCACT	131	(MGG_05140.5) hypothetical protein	AntiSense
GATCTTGTCCATGGCAC	130	(MGG_05058.5) hypothetical protein	AntiSense
GATCATCTCGCACTGGG	129	(MGG_04736.5) hypothetical protein	Sense
GATCTTGTTGTTGGATG	129	(MGG_10576.5) predicted protein	AntiSense
GATCCCGCCCCCCCAAT	127
GATCAAGATGGTGGAGA	126
GATCACCTCGCCCAGGT	126	(MGG_05915.5) hypothetical protein	AntiSense
GATCTCAGCATTATATA	126
GATCTTGAGGGTGGGAG	125	(MGG_09761.5) predicted protein	AntiSense
GATCACGATTGAGCGGT	124	(MGG_12676.5) conserved hypothetical protein	Sense
GATCAGGACGGTTAGTG	124
GATCTTTGTGGTCTTTG	124	(MGG_06493.5) conserved hypothetical protein	AntiSense
GATCACTTCTAGCGTCA	123	(MGG_08281.5) hypothetical protein	Sense
GATCAGCCGAATATAGC	123
GATCCAGCTGCTGTCTA	123	(MGG_13239.5) hypothetical protein similar to linoleate diol synthase precursor	AntiSense
GATCAGATTATTGTTGT	121
GATCGCGTCTGAACCGG	121
GATCTTTTGGACCTACC	121
GATCTCGGCGAGTACGG	120	(MGG_05265.5) hypothetical protein	Sense
GATCGCCACCTACCGCA	119
GATCTGATATCTGGGAA	119
GATCATGATGATAGGAA	118
GATCGTGAAAAGGTCAG	118
GATCTCGGGCTTGTCGA	118	(MGG_05152.5) hypothetical protein	AntiSense
GATCCGTTGACGGCCAT	117	(MGG_08655.5) predicted protein	AntiSense
GATCTTGCTAGCTGCTT	117
GATCCAGTCGACGACGA	116
GATCTCTATTGCAAGCA	116
GATCCAGTTGGTTTTGT	115
GATCCGCACCACGGGAG	115
GATCAGAGCCCTCATGA	114
GATCATGCCCTCCATCG	114	(MGG_13239.5) hypothetical protein similar to linoleate diol synthase precursor	Sense
GATCCAACTTGGGTCTA	114
GATCTGTGGATGGATAG	114
GATCAATATTTCGTGTG	112
GATCTCATCCGCGAGGG	112	(MGG_02355.5) predicted protein	Sense
GATCCACCATCCAGGTA	111
GATCTCTTTTGTTTTTT	110
GATCATGGCAGTAGCAG	109
GATCCTGGGCCCGGTAG	109	(MGG_05569.5) hypothetical protein	Sense
GATCAGACGCTCGGTAT	107
GATCATCACACTTTTTA	107
GATCGAAAATAAGCACG	107	(MGG_06958.5) heat shock 70 kd protein cognate 1	AntiSense
GATCGTAGTCGAGGAGG	107
GATCTCAGCAGCACCCG	107	(MGG_09641.5) hypothetical protein	AntiSense
GATCTCTGGAAGGAGAG	107	(MGG_00097.5) hypothetical protein	Sense
GATCAGCGACGAGGCGT	106	(MGG_09344.5) hypothetical protein	AntiSense
GATCATGCGACATGGTT	106
GATCGGATGGGGGGGTT	106
GATCTCGGTACAGGAGT	106
GATCTTCAAGCCCACCA	105	(MGG_04545.5) hypothetical protein	Sense
GATCCAAAAATGCTCTG	104
GATCTCGGCATCCTCCA	104	(MGG_04034.5) formate dehydrogenase	AntiSense
GATCTCTTCAACACCCT	104
GATCAGGGCAACGAGGC	103	(MGG_13026.5) predicted protein	AntiSense
GATCGGCAGCTATCGAG	103	(MGG_01719.5) conserved hypothetical protein	Sense
GATCTGGCGGCGGCTGG	103	(MGG_02540.5) conserved hypothetical protein	AntiSense
GATCATCATGGTCGCTG	101	(MGG_10704.5) predicted protein	Sense
GATCGATTGTTACCAAG	101
GATCAGAAGCTCGGTCG	100	(MGG_01159.5) histone H3	AntiSense
GATCCCGCCCCCGCAAG	100
GATCGATGTCTTGGGCA	100	(MGG_03640.5) hypothetical protein	AntiSense
GATCAATAGTTTGTAGA	99
GATCAGGGAATGGAATG	99
GATCCAAAAAAAAAAAA	99
GATCCTTTTCAGGGTTG	99	(MGG_13963.5) hypothetical protein	AntiSense
GATCAGCCACGAGGAGA	98
GATCAGCCTGGAGTAAG	98
GATCCCAGGTCTTGGAG	98
GATCCTCGAGCATGTCG	98
GATCCCTCGCGCGTTCG	97
GATCGCCATGAGGATGA	97	(MGG_02489.5) hypothetical protein	Sense
GATCTGCTGCGGCGCTA	97	(MGG_13239.5) hypothetical protein similar to linoleate diol synthase precursor	Sense
GATCACCCATGTCCCGG	96	(MGG_09760.5) hypothetical protein	Sense
GATCCAGAAGCGACTTG	96	(MGG_06459.5) hypothetical protein	Sense
GATCTCAGCGTTGAGCT	96	(MGG_06958.5) heat shock 70 kd protein cognate 1	AntiSense
GATCACACAGGAAATAT	95
GATCATTACTGAGTTTA	95
GATCCCCGTATTCAACG	95	(MGG_13963.5) hypothetical protein	Sense
GATCTACACCCGGCCCG	95
GATCTGCGAACGATTGG	95
GATCTTTCCGTGTAATC	95
GATCAAGCAGAATGCCC	94	(MGG_05158.5) hypothetical protein	Sense
GATCCAGGAAGCCCTGG	94	(MGG_09345.5) hypothetical protein	Sense
GATCGTAGTGGAGGAGT	94
GATCTCGGTGGTCACTA	94	(MGG_02992.5) hypothetical protein	Sense
GATCTGAGAGCGCTGAA	94	(MGG_05266.5) conserved hypothetical protein	AntiSense
GATCTGGGTGTGGGCGA	94	(MGG_03193.5) large subunit ribosomal protein L3	AntiSense
GATCCTCTTGCCGCCTA	93	(MGG_11861.5) hypothetical protein	Sense
GATCGCGACCAAGTGCA	93	(MGG_00356.5) conserved hypothetical protein	Sense
GATCGTACTGCCTCAAT	93
GATCACCAATTCTGTCT	92	(MGG_06638.5) hypothetical protein	Sense
GATCAGCAAGTCGGAAA	92
GATCATTTCCTGGCCAT	92
GATCGAGAACACAATGA	92
GATCGGGGACATCGACA	92	(MGG_01489.5) hypothetical protein	Sense
GATCTCCGTATTCCCCT	92
GATCATGGGCATGGGAT	91	(MGG_07287.5) hypothetical protein	AntiSense
GATCCAACCTCAATCAG	91
GATCGAGGGTGTGGGAC	91	(MGG_03524.5) hypothetical protein	Sense
GATCGCGTCTCATTATA	91
GATCCTGGCCGCCGATT	90	(MGG_09706.5) hypothetical protein	Sense
GATCGACTCGCTGTACG	90	(MGG_06958.5) heat shock 70 kd protein cognate 1	Sense
GATCGCCAACTAACCTG	90
GATCGCCATGTACTGCC	90	(MGG_08003.5) hypothetical protein	Sense
GATCGTGGTACCGCCTG	90
GATCTAGGCCGAGGTTC	90
GATCCATTTGCCCCCGG	89
GATCTCCTTGCGGCCGA	89	(MGG_05155.5) adenosylhomocysteinase	AntiSense
GATCTTCAGAACCACAC	89
GATCCGAGGGACATTGT	88	(MGG_09527.5) hypothetical protein	AntiSense
GATCTCCGCGAATGGTC	88
GATCTCGGTCGGCAGAA	88	(MGG_09760.5) hypothetical protein	AntiSense
GATCTGGTCGAAAAGCC	88	(MGG_10908.5) hypothetical protein	AntiSense
GATCTTGTCGATATTGG	88
GATCAGCAAGTCAGACA	87
GATCCCGAATTCGACCC	87	(MGG_06692.5) hypothetical protein	Sense
GATCGTCAACTCGTCAT	87	(MGG_00155.5) hypothetical protein	Sense
GATCATGGCCTTCGAGT	86	(MGG_06459.5) hypothetical protein	AntiSense
GATCCAGCCACTTCTCA	86	(MGG_07911.5) predicted protein	AntiSense
GATCCAGGGACAAGGGA	86
GATCGACCACCCCGAGG	86	(MGG_06362.5) GTP-binding protein SAR1	Sense
GATCGACGAAAAACCTT	86
GATCTGATGACCAGGGT	86
GATCTGTGTATGGATAT	86
GATCTTGTATGACCGGG	86	(MGG_00789.5) hypothetical protein	AntiSense
GATCTTGTCAAGGCCTG	86
GATCACCAGTTTGGAAC	85	(MGG_10681.5) hypothetical protein	AntiSense
GATCATCTCGCGTCTTC	85	(MGG_01045.5) hypothetical protein	Sense
GATCCTGGGTGATGTCC	85
GATCTGAGCCTCTGCGA	85	(MGG_03134.5) hypothetical protein	AntiSense
GATCTGCACCAGGGGCA	85
GATCTGCCCTTCATCCC	85
GATCTGTCACCTCGAGG	85	(MGG_07005.5) predicted protein	Sense
GATCTTTGGCGAAGTCC	85	(MGG_09237.5) hypothetical protein	Sense
GATCACCAAGGCATGGA	84
GATCATGGCGTTGTTAC	84
GATCCATATGAACTGTT	84	(MGG_04401.5) hypothetical protein	Sense
GATCCCAAATGGAGGGA	84
GATCCGGTTGGTTGGTT	84	(MGG_02110.5) hypothetical protein	Sense
GATCCTTGATGACGGAG	84	(MGG_05915.5) hypothetical protein	AntiSense
GATCACATCTATAGAAA	83
GATCAGGTCTTTGCTTT	83
GATCTAGTCTATTAATT	83
GATCAAAGACCTCGATG	82	(MGG_03478.5) hypothetical protein	Sense
GATCAACCTCCAGGTCA	82	(MGG_05232.5) hypothetical protein	Sense
GATCAACTGGTTTGCGC	82	(MGG_04740.5) hypothetical protein	Sense
GATCCCGAGACGGCCGG	82	(MGG_03469.5) hypothetical protein	Sense
GATCTCATACGGACCCA	82
GATCTTGCACATGGTGG	82	(MGG_09056.5) hypothetical protein	AntiSense
GATCCTGATATGGGGGT	81
GATCCTTTATCCAGGGT	81	(MGG_06936.5) hypothetical protein	Sense
GATCTAGATGTTTGTTA	81
GATCTGCCTCACCCGGG	81	(MGG_07151.5) hypothetical protein	Sense
GATCTGGCCGATGTTGA	81	(MGG_03136.5) hypothetical protein	AntiSense
GATCTGTTTTGCCGACT	81
GATCCAAATATGCGTTA	80
GATCGAATTTACATGAC	80
GATCGAGGGCCACAAGG	80	(MGG_04055.5) hypothetical protein	Sense
GATCGCCGACGCAATGA	80	(MGG_00776.5) hypothetical protein	Sense
GATCACGACAAGGAGCA	79	(MGG_00376.5) hypothetical protein	Sense
GATCAGGTTCGTGTTGA	79
GATCATGACGGCAACAA	79	(MGG_08912.5) hypothetical protein	Sense
GATCCGATTGCCCTGGC	79	(MGG_03654.5) hypothetical protein	AntiSense
GATCCTAAAGGAAAATT	79
GATCCTGAAGGTGCTTA	79	(MGG_11165.5) hypothetical protein	Sense
GATCAACATCATCACAA	78
GATCCACGAAACACCTT	78
GATCGAGCTGCCCGGCG	78	(MGG_06600.5) hypothetical protein	Sense
GATCAAATCTTATTCCA	77	(MGG_05250.5) hypothetical protein	Sense
GATCCGACACCATCCCG	77	(MGG_01061.5) hypothetical protein	Sense
GATCCGGCCATCACCAA	77	(MGG_06957.5) hypothetical protein	Sense
GATCCCTCTGAATGTAT	76
GATCCGCCAGCCGACTT	76
GATCCTCGAGACGCCCA	76
GATCCTCTTTTATTTTC	76
GATCTGTCGATTATACA	76	(MGG_12062.5) hypothetical protein similar to reverse transcriptase	Sense
GATCTGTCGATTATACA	76	(MGG_14343.5) predicted protein	Sense
GATCTGTCGATTATACA	76	(MGG_14389.5) predicted protein	Sense
GATCTGTCGATTATACA	76	(MGG_08713.5) hypothetical protein	Sense
GATCTGTCGATTATACA	76	(MGG_14197.5) predicted protein	Sense
GATCAACGAATAGAAAA	75
GATCAGATACCGTCGTA	75
GATCCCCGTCGTTGGAG	75	(MGG_06123.5) predicted protein	AntiSense
GATCCTTCTTGTGCTTC	75	(MGG_06958.5) heat shock 70 kd protein cognate 1	AntiSense
GATCGCGTGACAGGTGA	75
GATCTCCGCCGCAAAGC	75	(MGG_07174.5) hypothetical protein	Sense
GATCTTGGTTTTTCCAT	75
GATCATTGGCCTGTCTG	74
GATCCGTTCCCTGCCCC	74	(MGG_01254.5) hypothetical protein	AntiSense
GATCCGTTCCCTGCCCC	74	(MGG_11249.5) hypothetical protein	AntiSense
GATCCTTCGATGTCTGC	74
GATCTTTTTGGCTGGCT	74
GATCAAAAAAATGCTCA	73
GATCCGGACGACGGCGA	73	(MGG_04590.5) hypothetical protein	AntiSense
GATCGCCAAGGAGCTCA	73
GATCGCGGTGTGCTTGG	73	(MGG_05248.5) 60S ribosomal protein L32	AntiSense
GATCGGATGCGGCTGAA	73
GATCGTTGGCCTATCAA	73
GATCTCCATTGTGTTAA	73
GATCTGGAGCTCGACGG	73	(MGG_04696.5) hypothetical protein	AntiSense
GATCAAGGTCACCGACA	72
GATCCAGGTCAGAGCTA	72
GATCCAGGTGAGTTGAG	72	(MGG_06492.5) hypothetical protein	AntiSense
GATCCCGACCAGTCTGG	72	(MGG_03550.5) hypothetical protein	Sense
GATCGGGCCAGGTACAA	72	(MGG_14266.5) hypothetical protein	Sense
GATCTTCTTATGCACAG	72
GATCAAAAAAAATTACC	71
GATCAAGATGATTGAGG	71	(MGG_04543.5) hypothetical protein	Sense
GATCAAGGCGAGTTCTA	71
GATCAATCTGAGCCTGG	71	(MGG_02826.5) hypothetical protein	Sense
GATCAGCCCGCTGTCGC	71
GATCGAAGCGTATGGAG	71	(MGG_13239.5) hypothetical protein similar to linoleate diol synthase precursor	Sense
GATCGGCGGCATCTCCA	71	(MGG_03144.5) hypothetical protein	Sense
GATCTCCGCGAATGGTG	71
GATCCCTCTCAGAGCAA	70	(MGG_09936.5) hypothetical protein	Sense
GATCCTAGGTTGGCCTG	70	(MGG_09549.5) conserved hypothetical protein	Sense
GATCCTTGCCAAGCTCC	70	(MGG_06759.5) hypothetical protein similar to heat stress protein 80-1	Sense
GATCTCGGTGAGAGTAT	70
GATCTTGGCACGCTCGC	70	(MGG_04034.5) formate dehydrogenase	AntiSense
GATCTTTCGTTCTCGCT	70
GATCAACACTGTCTTCA	69	(MGG_09640.5) hypothetical protein	Sense
GATCACAATCCCGGAAA	69	(MGG_05881.5) hypothetical protein	AntiSense
GATCATCTCGTGGGCGG	69
GATCGGCTGCCGATGGG	69	(MGG_13223.5) hypothetical protein	Sense
GATCTGTCCACTGCGAA	69	(MGG_08898.5) hypothetical protein	AntiSense
GATCTTGCCGAGAACGA	69	(MGG_04157.5) hypothetical protein	AntiSense
GATCACCACTCCCCATT	68
GATCCCCTCGTCGTCTT	68	(MGG_01421.5) hypothetical protein	AntiSense
GATCGATGGGGTTGGCT	68
GATCTACGCCTCATGGC	68	(MGG_07044.5) predicted protein	Sense
GATCTCAGCGACCTCAG	68	(MGG_00923.5) serine hydroxymethyltransferase	AntiSense
GATCCAGGTTCCCGAGC	67	(MGG_01742.5) conserved hypothetical protein	Sense
GATCCTGGGCTGCCTTG	67	(MGG_02536.5) hypothetical protein	AntiSense
GATCGAGGTGCTGGTGC	67	(MGG_03370.5) hypothetical protein	Sense
GATCGCGGGGTTTTCGG	67
GATCCTCCCTAGAAACG	66	(MGG_04067.5) hypothetical protein	Sense
GATCGCAGTGCGCACGC	66	(MGG_06356.5) hypothetical protein	AntiSense
GATCGGCGCTGGAGCCG	66
GATCTCAGAACCCGGGA	66
GATCTGAACCCTCGCAA	66	(MGG_01251.5) hypothetical protein	Sense
GATCTGAACCCTCGCAA	66	(MGG_11250.5) hypothetical protein	Sense
GATCTGCAGCGGCATTT	66	(MGG_12982.5) hypothetical protein	Sense
GATCTGTTCTGCGACAG	66
GATCAATGAGAGTACGA	65
GATCAGGCGTCGGGGGG	65
GATCCACGACATCCGCA	65	(MGG_04455.5) hypothetical protein	Sense
GATCCGGGACTGCAGGT	65	(MGG_05689.5) hypothetical protein	Sense
GATCGACAAGTTCGGAG	65
GATCTGCTCGACGACCT	65	(MGG_00349.5) 40S ribosomal protein S13	AntiSense
GATCACAGTTTTTAGTA	64
GATCACTCGTGCCCGTT	64	(MGG_06958.5) heat shock 70 kd protein cognate 1	Sense
GATCCCACGTCGTAGCC	64	(MGG_13239.5) hypothetical protein similar to linoleate diol synthase precursor	AntiSense
GATCTCATCCATGGTCT	64
GATCTTGCGCGGCAGCA	64	(MGG_06459.5) hypothetical protein	Sense
GATCATGGCAGCGACGC	63
GATCATGGCGGCGGCGA	63	(MGG_09914.5) conserved hypothetical protein	Sense
GATCATTACTGAGTTCA	63
GATCCAAGACCCTCCCT	63
GATCCAGACTTTCCCAC	63	(MGG_13239.5) hypothetical protein similar to linoleate diol synthase precursor	AntiSense
GATCGAGGACGAGCTAG	63	(MGG_11649.5) hypothetical protein	Sense
GATCGCTGCCTGGTTCG	63
GATCGGCAGCTGGCACT	63	(MGG_00546.5) 60S ribosomal protein L44	AntiSense
GATCGTGAAGGGTGAAA	63	(MGG_07628.5) hypothetical protein	AntiSense
GATCTGAGCAGCCCAGA	63	(MGG_09527.5) hypothetical protein	AntiSense
GATCTGGCAAAACTTCC	63	(MGG_00194.5) hypothetical protein	Sense
GATCTGGCTTTGCTTTT	63
GATCAATCTGCTCCTTG	62	(MGG_11224.5) hypothetical protein	AntiSense
GATCAGGCAGATGAACA	62
GATCATTTACATCCTAA	62
GATCCAAGACGCAAACA	62	(MGG_04857.5) hypothetical protein	Sense
GATCGCCACCGCCTTGC	62
GATCGCCACGATGTGGA	62	(MGG_08055.5) hypothetical protein	AntiSense
GATCTGAGAGAGATAGA	62
GATCTGGATGTAGTCTG	62	(MGG_06658.5) 40S ribosomal protein S5	AntiSense
GATCAAATAACAGAGGA	61
GATCAAGCTAGGTGATG	61
GATCAAGTTATTCATCA	61
GATCACGGCCGCCATTG	61	(MGG_10607.5) enolase	Sense
GATCATGATGATAGGGA	61
GATCGAGTGACTCATTC	61
GATCGGAGCGACAACAA	61
GATCTGTTCGGGCCTGA	61	(MGG_09891.5) hypothetical protein	Sense
GATCAATCCACCGGTGC	60	(MGG_02436.5) hypothetical protein	Sense
GATCATGAGCATGGCAG	60
GATCCAGATGGCCGCCG	60	(MGG_09527.5) hypothetical protein	Sense
GATCCGGAAAGATGTCG	60
GATCCGGGAATCAAGAC	60
GATCTGTTGCGAACCCG	60	(MGG_09936.5) hypothetical protein	Sense
GATCTTCACTGGAAAGG	60	(MGG_09936.5) hypothetical protein	Sense
GATCCTGGTCCACCACT	59	(MGG_09345.5) hypothetical protein	AntiSense
GATCTCAGCCTGGCCCT	59	(MGG_04235.5) hypothetical protein	Sense
GATCTTGGACAAACCTT	59
GATCTTGTCTGGACCAC	59	(MGG_08267.5) hypothetical protein	Sense
GATCTTTGGCGCGTTCC	59
GATCACCTGCGATGGCG	58	(MGG_00329.5) hypothetical protein	AntiSense
GATCATGTGCAAATCAA	58
GATCATTCTGCGCAGCA	58	(MGG_13239.5) hypothetical protein similar to linoleate diol synthase precursor	AntiSense
GATCCAGCGGTGCTCGT	58	(MGG_04336.5) hypothetical protein	Sense
GATCTCTCCCTTGTCGT	58	(MGG_06837.5) hypothetical protein similar to 40S ribosomal protein S21	AntiSense
GATCTGATTGGCGGGGT	58
GATCAGGGCCTGGTTCG	57	(MGG_07975.5) hypothetical protein	AntiSense
GATCAGGTTTGATTAGG	57
GATCATGAGCATGTCCG	57
GATCCAGGCACTCGTAC	57	(MGG_07833.5) hypothetical protein	Sense
GATCCCCTGCGTAATGT	57
GATCGCTGGTGAACAAG	57
GATCGGCTCCATCTTCC	57	(MGG_05880.5) hypothetical protein	Sense
GATCGGTCTGGGCCTGA	57	(MGG_06459.5) hypothetical protein	AntiSense
GATCAAGGCCGCCTTCC	56	(MGG_02803.5) predicted protein	Sense
GATCAAGTAATACCCAA	56
GATCATGCGTCTTACGA	56
GATCCACATGGTTGCCC	56	(MGG_10859.5) hypothetical protein	Sense
GATCCACTATGGCCCTG	56	(MGG_08258.5) hypothetical protein	Sense
GATCCATATGCCGCGTA	56	(MGG_01103.5) hypothetical protein	Sense
GATCCATGGAATAGACC	56	(MGG_03370.5) hypothetical protein	AntiSense
GATCCCAACGACAGAGC	56
GATCCCCGTATTTGGCG	56	(MGG_07697.5) hypothetical protein	Sense
GATCCGCTTGTCTCCTC	56	(MGG_07910.5) hypothetical protein	AntiSense
GATCGACAAGGCCCAGG	56	(MGG_06958.5) heat shock 70 kd protein cognate 1	Sense
GATCGAGGTGTAGAAGT	56	(MGG_06958.5) heat shock 70 kd protein cognate 1	AntiSense
GATCGATGTCATCGGAA	56
GATCGCATTTACAGCAT	56
GATCTGCTCCGCCCTCT	56
GATCTGGGTGTTCCACC	56	(MGG_03370.5) hypothetical protein	Sense
GATCTGGTCCGTGATGT	56	(MGG_04156.5) hypothetical protein	AntiSense
GATCTGTAGGAAAGAAA	56
GATCAAAGCCAATCTTC	55
GATCACGGCAACAGCTA	55
GATCATGACGAATGGAA	55
GATCCACGAAAAACGTT	55
GATCTCAGCTGCCTCCT	55	(MGG_10370.5) hypothetical protein similar to ribosomal protein S15	AntiSense
GATCCAAAACAACGCCG	54
GATCCCGATGCCAATTT	54
GATCCGCTTGGGGAAGA	54
GATCCTGGCGCAGGCGG	54	(MGG_13809.5) hypothetical protein	Sense
GATCTGCCCACGGGCGA	54	(MGG_08023.5) predicted protein	Sense
GATCTGGTTGGGTATTT	54
GATCTTGTTGTCAATGA	54	(MGG_06459.5) hypothetical protein	AntiSense
GATCATGAGCATGCCCG	53
GATCCACAAGCTGCACC	53	(MGG_03370.5) hypothetical protein	Sense
GATCCCTAGTCGGCATA	53
GATCCGGGCGTGTACCG	53	(MGG_07051.5) hypothetical protein	Sense
GATCCTAACCTGCAGCC	53	(MGG_09010.5) hypothetical protein	Sense
GATCCTGACCTGGAAGA	53
GATCGACAAAAAAAAAA	53
GATCTGGCAGGGGGTCT	53	(MGG_00592.5) conserved hypothetical protein	AntiSense
GATCTTGCTGGGTTGTT	53
GATCAAACCTGTCACAA	52
GATCACACTTTTCACTA	52
GATCCCAGCTTATGCGC	52
GATCCCGTCAAATAATT	52
GATCCTGAGCCGCGCCC	52	(MGG_10533.5) conserved hypothetical protein	Sense
GATCGACAGTTTGGCGG	52
GATCGAGGAGGTTGCCG	52	(MGG_13239.5) hypothetical protein similar to linoleate diol synthase precursor	Sense
GATCTGGTGCCGCGGCG	52	(MGG_04985.5) hypothetical protein	Sense
GATCTTCCAGGGGCCGA	52	(MGG_02355.5) predicted protein	AntiSense
GATCACAACAATAGGGA	51
GATCAGCAAGTCCGACA	51
GATCAGGACGGTGCCGG	51	(MGG_04444.5) hypothetical protein	AntiSense
GATCATGAAAAGGTCAG	51
GATCATGGTGTTTATCT	51
GATCCAGATTCGCCATA	51
GATCCCTCAACCCGGCC	51	(MGG_00594.5) hypothetical protein	Sense
GATCGGCGTGGCCAAGG	51	(MGG_05100.5) hypothetical protein	Sense
GATCGTGACGGCCACTA	51
GATCTTCCCACCGATAT	51	(MGG_07033.5) hypothetical protein	Sense
GATCAAGCATGATGTCG	50	(MGG_00354.5) hypothetical protein	Sense
GATCCCGGCGAAGTTGT	50
GATCCGCAGCAAGGGAG	50
GATCCGGGTGCCAGGAT	50
GATCCTGACGCTGCTGC	50	(MGG_01997.5) predicted protein	Sense
GATCGAGGCATGCGGTT	50
GATCGCATGATGTACTG	50
GATCTCCGCGAATGGTA	50
GATCTGCAAACTGGCTG	50
GATCTGGTTGAGCTTGG	50	(MGG_10607.5) enolase	AntiSense
GATCTTCCCAGTCCACC	50
GATCAATCCTTATCAAC	49
GATCCCTTTCACCACAC	49
GATCGGAGATGCGGCCA	49
GATCTGAGCGGCTTCAT	49	(MGG_09523.5) hypothetical protein	AntiSense
GATCTGCTTGCCCCCTA	49	(MGG_03185.5) ATP synthase beta chain, mitochondrial	Sense
GATCTTTGTCACCAACT	49	(MGG_09527.5) hypothetical protein	Sense
GATCAACTCCTCAGCCA	48	(MGG_06658.5) 40S ribosomal protein S5	AntiSense
GATCATCGACGACCCGG	48	(MGG_12805.5) hypothetical protein similar to mutant tryptophan synthase	Sense
GATCATCGACGACCCGG	48	(MGG_05074.5) hypothetical protein	Sense
GATCCGGGGGTGGATGC	48	(MGG_01639.5) hypothetical protein	AntiSense
GATCGCAAAAAAAAAAA	48
GATCGCAGGAACAAGTG	48
GATCGGCTAACCCACGT	48
GATCGTGGTCCTATCAA	48
GATCTGCCTGGGTATTT	48	(MGG_04090.5) hypothetical protein	Sense
GATCTTGAAAAGGTCAG	48
GATCACGAGCAACAATG	47	(MGG_06250.5) hypothetical protein	Sense
GATCACGCGGCGGTAGA	47	(MGG_04610.5) hypothetical protein	AntiSense
GATCAGACAAGACCTGG	47
GATCATTACTGAGTTGT	47
GATCCCGCCGCAGGAGA	47	(MGG_00602.5) hypothetical protein	AntiSense
GATCCGCTTATGCGGCG	47
GATCGACCCTGACTGCG	47	(MGG_06712.5) hypothetical protein similar to cobalamin-independent methionine synthase	Sense
GATCGACGCTGCGCCAG	47
GATCGCCGAGGGTGCCG	47	(MGG_05980.5) hypothetical protein	Sense
GATCGGACCGGTATCAG	47
GATCTCGCTCGCCGAAC	47	(MGG_08007.5) hypothetical protein	Sense
GATCTGGTCAAGGGCGA	47	(MGG_13800.5) hypothetical protein	Sense
GATCTTCCGTTCTCGCA	47
GATCTTCTCGGTGAGGG	47	(MGG_04842.5) hypothetical protein	AntiSense
GATCTTGGCATCGGTCA	47	(MGG_06958.5) heat shock 70 kd protein cognate 1	AntiSense
GATCAAGGCCAAGCTCC	46	(MGG_11308.5) hypothetical protein	Sense
GATCACCGGAGAGAGGG	46
GATCATGAGCCTGACAC	46	(MGG_08049.5) hypothetical protein	Sense
GATCCACCTTTCATCGA	46
GATCGCTCGTTCCAGAC	46
GATCTGGCTGAAGCGTG	46	(MGG_12805.5) hypothetical protein similar to mutant tryptophan synthase	Sense
GATCAACGAATAAAAGA	45
GATCAGAAGCTCTGGCT	45
GATCATAGGAGTTAGTT	45
GATCATGCACGTGCCGC	45	(MGG_06459.5) hypothetical protein	Sense
GATCCCAGAAGGCAACT	45	(MGG_02908.5) predicted protein	Sense
GATCCGAGCAAGCCCCA	45
GATCCGCACCAAGGGAA	45
GATCCGCCATGCGCACA	45	(MGG_06396.5) hypothetical protein	Sense
GATCCGCGCTGTTGGTG	45	(MGG_08656.5) hypothetical protein	Sense
GATCCTGAAAAGGTGAG	45
GATCCTGAGAACCTGGT	45
GATCGTATGGAGTGGTG	45
GATCTGAGTGTTGTATG	45
GATCTGGGCAAACTTGT	45	(MGG_01443.5) hypothetical protein	Sense
GATCTGGGTGTGCTTGT	45
GATCAACGCGTTGCAGA	44	(MGG_02814.5) predicted protein	Sense
GATCATGCAAATCTTTG	44	(MGG_03123.5) hypothetical protein	Sense
GATCCAATTGTTCTGGA	44	(MGG_06838.5) hypothetical protein	Sense
GATCCATCGATGCTTTG	44	(MGG_03178.5) hypothetical protein	AntiSense
GATCCCATTGGGACGCC	44
GATCCTCGGGCGCTGCT	44
GATCCTGAGCAAGGGGA	44
GATCGAGAACACCAAGA	44
GATCGCCGATATGTGTG	44
GATCGCCTACACCGCCG	44	(MGG_06594.5) hypothetical protein	Sense
GATCGTCGAAAGGCTGG	44	(MGG_01790.5) conserved hypothetical protein	AntiSense
GATCTCAGCAATATCGG	44	(MGG_06484.5) hypothetical protein	Sense
GATCTGCCGGCTTGTAT	44	(MGG_09837.5) hypothetical protein	AntiSense
GATCTGCGCAAAGTTGT	44	(MGG_06559.5) hypothetical protein similar to NADPH oxidase isoform 2	AntiSense
GATCACGTAGATAGATA	43
GATCAGTAACTTCGGGA	43
GATCATATACCCAGACG	43	(MGG_09393.5) hypothetical protein	Sense
GATCATCTAAGTTTTGA	43
GATCCAAAGGACACCAA	43	(MGG_11617.5) predicted protein	Sense
GATCCATGGGGTCTATT	43	(MGG_10575.5) conserved hypothetical protein	AntiSense
GATCCCGAGCTGGTGAG	43
GATCCGTCTGTTTGTGG	43
GATCGAAGTACCCCTGT	43	(MGG_04465.5) hypothetical protein	Sense
GATCGAGTGAAGGGTAC	43
GATCGCCGTGCATGAGT	43	(MGG_02835.5) hypothetical protein	Sense
GATCTCGGCCCTGCGCG	43	(MGG_10575.5) conserved hypothetical protein	Sense
GATCTGACCGGCACGGA	43	(MGG_10607.5) enolase	AntiSense
GATCTGGATGGTACTGG	43	(MGG_01575.5) hypothetical protein	Sense
GATCTGGGTTTGGACGA	43	(MGG_00602.5) hypothetical protein	Sense
GATCAAGGAGGCCGGTG	42	(MGG_06721.5) conserved hypothetical protein	Sense
GATCAGTAGGGTAGTAA	42
GATCCCACACTAACCAT	42
GATCCCCAACGACGCCA	42
GATCCGAGAAGACTGCC	42	(MGG_05307.5) hypothetical protein	Sense
GATCCGCCATCTTGATT	42
GATCCGCTCAAGCCCTG	42	(MGG_09010.5) hypothetical protein	Sense
GATCTGAAGCTCATCCT	42	(MGG_04004.5) hypothetical protein	Sense
GATCTGGACTTAACAAC	42
GATCTGGCTCCAAATTC	42
GATCAAGGAGGTGCAAA	41	(MGG_02505.5) hypothetical protein	Sense
GATCAGTATTCCCAGTT	41	(MGG_00595.5) hypothetical protein	Sense
GATCAGTGTGTCATGAT	41
GATCATGTCCGGCGGAC	41	(MGG_12574.5) hypothetical protein	Sense
GATCATTGGTCTTTTTC	41
GATCCTTACAAATAAAG	41
GATCGCTGCCTGGTTGC	41
GATCGGGGATGCGTACT	41	(MGG_03370.5) hypothetical protein	AntiSense
GATCGTAGTCGACGAGT	41
GATCGTGCCGTTGGGGA	41	(MGG_00505.5) hypothetical protein	AntiSense
GATCTCGGCCGAGGCAA	41	(MGG_04193.5) hypothetical protein	AntiSense
GATCTGGCTCATGCAAA	41	(MGG_03260.5) hypothetical protein	Sense
GATCTGGTTCGGATGTG	41	(MGG_13239.5) hypothetical protein similar to linoleate diol synthase precursor	AntiSense
GATCAACGAAATGCGGG	40
GATCAGGTCTTTGCCTC	40
GATCATGAGCATGGCCA	40
GATCATTCCGTTCACCC	40	(MGG_03416.5) hypothetical protein	AntiSense
GATCCCAAATCCAAGGG	40
GATCCCTCTGGCCCTGG	40	(MGG_02355.5) predicted protein	Sense
GATCCGATTGAATAAAT	40
GATCCGCATGTTCGACG	40	(MGG_04818.5) hypothetical protein	Sense
GATCCGGCTCTCTCGCC	40	(MGG_08339.5) hypothetical protein	Sense
GATCGCCGAATCGCAAA	40
GATCTCCTCGTACGAGG	40	(MGG_01084.5) glyceraldehyde-3-phosphate dehydrogenase	AntiSense
GATCTCGCTGCCCCAGC	40	(MGG_10575.5) conserved hypothetical protein	Sense
GATCTCGGTGAGAGTGG	40
GATCAAAGTCCCGCCCG	39
GATCACAATGTTGAGTA	39
GATCACAGAGGGCTATA	39
GATCACCCTGATAAGGA	39	(MGG_13472.5) hypothetical protein	Sense
GATCACGGCGGCGTAGA	39	(MGG_00052.5) predicted protein	AntiSense
GATCACTCAGTGCCAAG	39	(MGG_05751.5) predicted protein	Sense
GATCAGGCTCGACATGT	39	(MGG_06459.5) hypothetical protein	Sense
GATCCAACTTGCACACG	39
GATCCATTTGTCCCCGC	39
GATCCCAGCAACAGCAC	39
GATCCGGAACCCCAGCC	39
GATCCGGCCTGCACCAC	39	(MGG_09026.5) hypothetical protein	Sense
GATCCGTTGGGTGCACC	39	(MGG_08655.5) predicted protein	Sense
GATCCTGAAAAGCTCAG	39
GATCGACCTCTGCCGCT	39
GATCGAGCGCGAGGGCG	39	(MGG_05640.5) hypothetical protein	Sense
GATCGAGGCGCGCATGC	39
GATCGAGGTGCCGGGGG	39	(MGG_01478.5) hypothetical protein	AntiSense
GATCGCGAGTACCGTGA	39	(MGG_02655.5) hypothetical protein	Sense
GATCGGCATGGGAGGCA	39	(MGG_03654.5) hypothetical protein	Sense
GATCGGTTTGTGGGTGT	39	(MGG_06307.5) hypothetical protein	AntiSense
GATCGTAGTCGGGGAGT	39
GATCGTCTGCCTCGGCC	39	(MGG_00738.5) hypothetical protein	Sense
GATCGTGAGGAGGCTAA	39
GATCGTGGGCTTCTTAG	39
GATCTACTTTGGAGAAC	39
GATCTCAGCGAGAAAGC	39
GATCTGACGCTGGAAGG	39
GATCTGATGGATGTAAT	39
GATCTGCTCAGCACCCA	39	(MGG_07033.5) hypothetical protein	Sense
GATCTTTTTGTCGGCAA	39	(MGG_07331.5) hypothetical protein	AntiSense
GATCAATCCCCATACAC	38	(MGG_03328.5) predicted protein	Sense
GATCACGATACCCAACC	38
GATCACGGGTCTAGAAT	38
GATCAGAACAGGGCCGG	38	(MGG_03731.5) hypothetical protein	Sense
GATCATCGAGAGTACAT	38
GATCCAGGTGGGAGAAG	38	(MGG_02708.5) hypothetical protein	AntiSense
GATCCCGATACGGCCGG	38	(MGG_08725.5) hypothetical protein	AntiSense
GATCCTGACCTGCAGGA	38
GATCCTGAGAGGGACAT	38	(MGG_04158.5) hypothetical protein	Sense
GATCCTGGGAACCCCGC	38
GATCCTGTTTGCACATC	38	(MGG_00751.5) predicted protein	AntiSense
GATCGCTGCCTGGTTCA	38
GATCGTCGACATAATGG	38	(MGG_13931.5) hypothetical protein	Sense
GATCTACTTGCACTCGC	38	(MGG_09222.5) conserved hypothetical protein	Sense
GATCTATGGCGTCTATG	38
GATCTGCTAGCCCAAGG	38
GATCTGTCGTAGTTGAC	38
GATCTGTGAATTGGACA	38
GATCTTTAGCCTGTCGA	38	(MGG_06657.5) hypothetical protein	AntiSense
GATCAAAACTTCCTCGT	37	(MGG_10573.5) predicted protein	Sense
GATCAGAGCCCTCATGT	37
GATCAGCAAGTCGCACA	37
GATCAGGGCAATGGTCA	37
GATCAGTTAGTTTGGGT	37
GATCATACCGATGCCGC	37
GATCATGAATACCTTTT	37	(MGG_03101.5) hypothetical protein	Sense
GATCATGATGATGATTG	37
GATCATTATGGGAAGAG	37
GATCCAAACTCCTTGGC	37
GATCCCTCCACACAGTC	37
GATCCCTTTGTCAAAAC	37	(MGG_05030.5) hypothetical protein	AntiSense
GATCCGGCAGTTCCACG	37	(MGG_01535.5) hypothetical protein	Sense
GATCCTCACAACAAGCC	37
GATCCTGTGGCGAATAC	37	(MGG_00329.5) hypothetical protein	AntiSense
GATCCTTGAGCGCATGC	37	(MGG_03201.5) hypothetical protein similar to acetyl-coenzyme A synthase	AntiSense
GATCGAGGCCATGCAGC	37	(MGG_12516.5) hypothetical protein	Sense
GATCGCCAACGCCGCCA	37	(MGG_10274.5) hypothetical protein	Sense
GATCGCCTCTTGACAGA	37
GATCGGCGACAACCCGA	37
GATCGGGTTTGCAAGGG	37
GATCTCACAAGCGGGGT	37
GATCTTCTGGCCCTCAA	37	(MGG_05449.5) 60S ribosomal protein L16	AntiSense
GATCTTTGCCAATGTCA	37	(MGG_06289.5) hypothetical protein	Sense
GATCTTTGCGGTGAGGT	37	(MGG_06559.5) hypothetical protein similar to NADPH oxidase isoform 2	AntiSense
GATCAAATGTCAACAAA	36
GATCACCGACTTCATCA	36	(MGG_02747.5) 40S ribosomal protein S4-A	Sense
GATCAGTCAGCAAAAGA	36
GATCAGTTAGTTTTGAC	36
GATCATGAGCATGGCTG	36
GATCCCAGTAATTTTGC	36
GATCCGACTTCCCCCAG	36	(MGG_10526.5) hypothetical protein	Sense
GATCCGGAAGAGATGTA	36
GATCCGGAGCTTCGGGT	36	(MGG_05825.5) hypothetical protein	Sense
GATCCGGCAGGGCTCAC	36	(MGG_10296.5) predicted protein	Sense
GATCCGGTACAACTGGT	36	(MGG_09345.5) hypothetical protein	Sense
GATCCTCCATATCGTCG	36	(MGG_04465.5) hypothetical protein	AntiSense
GATCGACAGTTTGACCG	36
GATCGCCCATCGCGGGC	36	(MGG_03411.5) hypothetical protein	Sense
GATCGCGGGCCTGACCG	36	(MGG_01085.5) hypothetical protein	Sense
GATCGGCGTATTCCAAC	36	(MGG_02580.5) hypothetical protein	Sense
GATCGGGAGTCTTGTCC	36
GATCGTGCCTGAGCTGG	36
GATCTCTTGGGTATAGA	36
GATCTGCTGAGGGTAAA	36
GATCTGCTGAGGGTAAC	36
GATCTGGAGGAGGCCAG	36	(MGG_05171.5) hypothetical protein	Sense
GATCTTCCCCGTCGGCG	36
GATCTTCGGCTTCCAGA	36
GATCTTGTATACTCGTA	36
GATCTTTTTTCTTCTCA	36
GATCAACTCGGGCGTCG	35	(MGG_05622.5) hypothetical protein	Sense
GATCAATCTCGTCTTCA	35
GATCACACAATCCTTGA	35
GATCACCTGACACGTTA	35
GATCAGCGCCATCAAGT	35	(MGG_04582.5) hypothetical protein	Sense
GATCAGCGCGAGGAGAG	35	(MGG_03061.5) hypothetical protein	Sense
GATCCCGTACCTGGACG	35	(MGG_01353.5) hypothetical protein	Sense
GATCCGCCAGGGGCCAG	35	(MGG_08957.5) predicted protein	Sense
GATCGACTCGTAGATGG	35	(MGG_00592.5) conserved hypothetical protein	AntiSense
GATCGCAATAAGCTGTT	35	(MGG_14525.5) hypothetical protein	Sense
GATCTGAAAATAACGGG	35
GATCAAAACACGACATG	34
GATCAAACTCGTTCGTG	34
GATCAACACGGGCGCCC	34	(MGG_03039.5) hypothetical protein	Sense
GATCAACGAAATTGTGT	34	(MGG_06459.5) hypothetical protein	Sense
GATCAATACCATATGTG	34
GATCAGGAGCTAGTTGA	34
GATCATGTCGGATGTAA	34
GATCATTGGCACCCTCA	34	(MGG_02708.5) hypothetical protein	Sense
GATCCAACCTGCGCGGC	34	(MGG_02960.5) hypothetical protein	Sense
GATCCACAATCATGGTC	34
GATCCCATGCAACAGTG	34
GATCCCCCCAAGGCATG	34
GATCCCGTTGCTCCCCC	34
GATCCGACCAACCACGA	34
GATCCGCTTTGACGAGG	34	(MGG_03651.5) hypothetical protein	AntiSense
GATCCTGCCGCGCGCGG	34	(MGG_08874.5) hypothetical protein	Sense
GATCGACGAGCCTGACC	34
GATCGAGACCGACGGGC	34	(MGG_06999.5) hypothetical protein	Sense
GATCGGGACCGTGAGCG	34
GATCGTAGTAGAGGAGT	34
GATCGTGACGTTGATGG	34	(MGG_03104.5) hypothetical protein	AntiSense
GATCGTGACGTTGATGG	34	(MGG_01169.5) predicted protein	Sense
GATCTACGAGGACGGGT	34
GATCTCCTCTCGTTCGG	34	(MGG_06721.5) conserved hypothetical protein	Sense
GATCTCGGCTCAAGCTT	34	(MGG_09345.5) hypothetical protein	Sense
GATCTGGGCAACCTTCT	34
GATCTGGTTGACCTTGA	34	(MGG_10607.5) enolase	AntiSense
GATCTTCACGGGGACTC	34	(MGG_05850.5) hypothetical protein	Sense
GATCTTTTATGTTTCTG	34
GATCAACGGGGGCGCGG	33
GATCAATGGCCCGTGGC	33
GATCAGTCTGTTTGGTT	33
GATCATGTATGTATACG	33
GATCCACTTGGACTTGT	33	(MGG_10607.5) enolase	AntiSense
GATCCAGAGGTTCAACC	33	(MGG_05243.5) hypothetical protein	Sense
GATCCAGGAGGAGAAGG	33	(MGG_06672.5) predicted protein	Sense
GATCCCGTCAAATAAAG	33
GATCCGCGGGAGAAGTT	33	(MGG_13890.5) hypothetical protein similar to reverse transcriptase	AntiSense
GATCCGCGGGAGAAGTT	33	(MGG_08942.5) hypothetical protein	AntiSense
GATCCGCGGGAGAAGTT	33	(MGG_13878.5) hypothetical protein similar to reverse transcriptase	AntiSense
GATCCGCGGGAGAAGTT	33	(MGG_13283.5) hypothetical protein	AntiSense
GATCCGCGGGAGAAGTT	33	(MGG_10065.5) hypothetical protein similar to reverse transcriptase	AntiSense
GATCCGCGGGAGAAGTT	33	(MGG_13700.5) hypothetical protein similar to reverse transcriptase	AntiSense
GATCCGCGGGAGAAGTT	33	(MGG_12027.5) hypothetical protein	AntiSense
GATCCGCGGGAGAAGTT	33	(MGG_02576.5) hypothetical protein similar to reverse transcriptase	AntiSense
GATCCGCGGGAGAAGTT	33	(MGG_11983.5) hypothetical protein similar to reverse transcriptase	AntiSense
GATCCGCGGGAGAAGTT	33	(MGG_08444.5) hypothetical protein similar to reverse transcriptase	AntiSense
GATCCGCGGGAGAAGTT	33	(MGG_01938.5) hypothetical protein	AntiSense
GATCCGCGGGAGAAGTT	33	(MGG_12685.5) hypothetical protein similar to reverse transcriptase	AntiSense
GATCCGCGGGAGAAGTT	33	(MGG_07581.5) hypothetical protein similar to reverse transcriptase	AntiSense
GATCCGCGGGAGAAGTT	33	(MGG_02300.5) hypothetical protein similar to reverse transcriptase	AntiSense
GATCCGCGGGAGAAGTT	33	(MGG_12062.5) hypothetical protein similar to reverse transcriptase	AntiSense
GATCCGCGGGAGAAGTT	33	(MGG_09101.5) hypothetical protein similar to reverse transcriptase	AntiSense
GATCCGCGGGAGAAGTT	33	(MGG_11586.5) hypothetical protein similar to reverse transcriptase	AntiSense
GATCCGCGGGAGAAGTT	33	(MGG_14323.5) hypothetical protein similar to reverse transcriptase	AntiSense
GATCCGCGGGAGAAGTT	33	(MGG_11303.5) hypothetical protein similar to reverse transcriptase	AntiSense
GATCCGCGGGAGAAGTT	33	(MGG_11049.5) hypothetical protein similar to reverse transcriptase	AntiSense
GATCCGCGGGAGAAGTT	33	(MGG_09670.5) hypothetical protein	AntiSense
GATCCGCGGGAGAAGTT	33	(MGG_14196.5) hypothetical protein	AntiSense
GATCCGCGGGAGAAGTT	33	(MGG_12191.5) hypothetical protein similar to reverse transcriptase	AntiSense
GATCCGCGGGAGAAGTT	33	(MGG_08667.5) hypothetical protein similar to reverse transcriptase	AntiSense
GATCCGCGGGAGAAGTT	33	(MGG_12060.5) hypothetical protein similar to reverse transcriptase	AntiSense
GATCCGCGGGAGAAGTT	33	(MGG_10225.5) hypothetical protein	AntiSense
GATCCGCGGGAGAAGTT	33	(MGG_11000.5) hypothetical protein similar to reverse transcriptase	AntiSense
GATCCGCGGGAGAAGTT	33	(MGG_14356.5) hypothetical protein	AntiSense
GATCCGCGGGAGAAGTT	33	(MGG_12194.5) hypothetical protein	AntiSense
GATCCGCGGGAGAAGTT	33	(MGG_02068.5) hypothetical protein similar to reverse transcriptase	AntiSense
GATCCGCGGGAGAAGTT	33	(MGG_07374.5) hypothetical protein similar to reverse transcriptase	AntiSense
GATCCGCGGGAGAAGTT	33	(MGG_12437.5) hypothetical protein similar to reverse transcriptase	AntiSense
GATCCGCGGGAGAAGTT	33	(MGG_02052.5) hypothetical protein	AntiSense
GATCCGCGGGAGAAGTT	33	(MGG_13628.5) hypothetical protein similar to reverse transcriptase	AntiSense
GATCCGCGGGAGAAGTT	33	(MGG_13461.5) hypothetical protein similar to reverse transcriptase	AntiSense
GATCCGCGGGAGAAGTT	33	(MGG_10029.5) hypothetical protein similar to reverse transcriptase	AntiSense
GATCCGCGGGAGAAGTT	33	(MGG_14448.5) hypothetical protein similar to reverse transcriptase	AntiSense
GATCCGCGGGAGAAGTT	33	(MGG_12676.5) conserved hypothetical protein	AntiSense
GATCCGCGGGAGAAGTT	33	(MGG_06813.5) hypothetical protein	AntiSense
GATCCGCGGGAGAAGTT	33	(MGG_11969.5) hypothetical protein	AntiSense
GATCCGCGGGAGAAGTT	33	(MGG_07799.5) hypothetical protein similar to reverse transcriptase	AntiSense
GATCCGCGGGAGAAGTT	33	(MGG_01936.5) hypothetical protein similar to reverse transcriptase	AntiSense
GATCCGCGGGAGAAGTT	33	(MGG_12067.5) hypothetical protein similar to reverse transcriptase	AntiSense
GATCCGCGGGAGAAGTT	33	(MGG_13733.5) hypothetical protein similar to reverse transcriptase	AntiSense
GATCCGCGGGAGAAGTT	33	(MGG_10219.5) hypothetical protein similar to reverse transcriptase	AntiSense
GATCCGGAACCACCCTC	33	(MGG_12680.5) hypothetical protein similar to transposase	AntiSense
GATCCGGAACCACCCTC	33	(MGG_14142.5) hypothetical protein similar to transposase	AntiSense
GATCCGGAACCACCCTC	33	(MGG_13909.5) hypothetical protein similar to transposase	AntiSense
GATCCGGAACCACCCTC	33	(MGG_08400.5) hypothetical protein similar to transposase	AntiSense
GATCCGGAACCACCCTC	33	(MGG_14152.5) hypothetical protein similar to transposase	AntiSense
GATCCGGAACCACCCTC	33	(MGG_10623.5) hypothetical protein similar to transposase	AntiSense
GATCCGGAACCACCCTC	33	(MGG_06809.5) hypothetical protein similar to transposase	AntiSense
GATCCGGAACCACCCTC	33	(MGG_04286.5) hypothetical protein similar to transposase	AntiSense
GATCCGGAACCACCCTC	33	(MGG_14024.5) hypothetical protein similar to transposase	AntiSense
GATCCGGAACCACCCTC	33	(MGG_12220.5) hypothetical protein similar to transposase	AntiSense
GATCCGGAACCACCCTC	33	(MGG_03782.5) hypothetical protein similar to transposase	AntiSense
GATCCGGAACCACCCTC	33	(MGG_13978.5) hypothetical protein similar to transposase	AntiSense
GATCCGGAACCACCCTC	33	(MGG_10952.5) hypothetical protein similar to transposase	AntiSense
GATCCGGAACCACCCTC	33	(MGG_05492.5) hypothetical protein similar to transposase	AntiSense
GATCCGGAACCACCCTC	33	(MGG_13333.5) hypothetical protein similar to transposase	AntiSense
GATCCGGAACCACCCTC	33	(MGG_14028.5) hypothetical protein similar to transposase	AntiSense
GATCCGGAACCACCCTC	33	(MGG_04302.5) hypothetical protein similar to transposase	AntiSense
GATCCGGAACCACCCTC	33	(MGG_14182.5) hypothetical protein similar to transposase	Sense
GATCCGGAACCACCCTC	33	(MGG_14421.5) hypothetical protein similar to transposase	AntiSense
GATCCGGAACCACCCTC	33	(MGG_13306.5) hypothetical protein similar to transposase	AntiSense
GATCCGGAACCACCCTC	33	(MGG_12224.5) hypothetical protein similar to transposase	AntiSense
GATCCGGAACCACCCTC	33	(MGG_12411.5) hypothetical protein similar to transposase	AntiSense
GATCCGGAACCACCCTC	33	(MGG_06806.5) hypothetical protein similar to transposase	AntiSense
GATCCGGAACCACCCTC	33	(MGG_12414.5) hypothetical protein similar to transposase	AntiSense
GATCCGGAACCACCCTC	33	(MGG_14306.5) hypothetical protein similar to transposase	AntiSense
GATCCGGAACCACCCTC	33	(MGG_13749.5) hypothetical protein similar to transposase	AntiSense
GATCCGGAACCACCCTC	33	(MGG_09643.5) hypothetical protein similar to transposase	AntiSense
GATCCGGAACCACCCTC	33	(MGG_09041.5) hypothetical protein similar to transposase	AntiSense
GATCCGGAACCACCCTC	33	(MGG_12877.5) hypothetical protein similar to transposase	AntiSense
GATCCGGAACCACCCTC	33	(MGG_14317.5) hypothetical protein similar to transposase	AntiSense
GATCCGGAACCACCCTC	33	(MGG_02721.5) hypothetical protein similar to transposase	AntiSense
GATCCGGAACCACCCTC	33	(MGG_14286.5) hypothetical protein similar to transposase	AntiSense
GATCCGGAACCACCCTC	33	(MGG_13952.5) hypothetical protein similar to transposase	AntiSense
GATCCGGAACCACCCTC	33	(MGG_11970.5) hypothetical protein similar to transposase	AntiSense
GATCCGGAACCACCCTC	33	(MGG_12450.5) hypothetical protein similar to transposase	AntiSense
GATCCGGAACCACCCTC	33	(MGG_09034.5) hypothetical protein similar to transposase	AntiSense
GATCCGGAACCACCCTC	33	(MGG_13096.5) hypothetical protein similar to transposase	AntiSense
GATCCGGAACCACCCTC	33	(MGG_11844.5) hypothetical protein similar to transposase	AntiSense
GATCCGGAACCACCCTC	33	(MGG_14242.5) hypothetical protein similar to transposase	AntiSense
GATCCGGAACCACCCTC	33	(MGG_12034.5) hypothetical protein similar to transposase	AntiSense
GATCCGGAACCACCCTC	33	(MGG_13807.5) hypothetical protein similar to transposase	AntiSense
GATCCGGAACCACCCTC	33	(MGG_13856.5) hypothetical protein similar to transposase	AntiSense
GATCCGGAACCACCCTC	33	(MGG_11625.5) hypothetical protein similar to transposase	AntiSense
GATCCGGAACCACCCTC	33	(MGG_14102.5) hypothetical protein similar to transposase	AntiSense
GATCCGGAACCACCCTC	33	(MGG_00173.5) hypothetical protein similar to transposase	AntiSense
GATCCGGAACCACCCTC	33	(MGG_10670.5) hypothetical protein similar to transposase	AntiSense
GATCCGGAACCACCCTC	33	(MGG_14239.5) hypothetical protein similar to transposase	AntiSense
GATCCGGAACCACCCTC	33	(MGG_09788.5) hypothetical protein similar to transposase	AntiSense
GATCCTGAGCTCCGTGC	33	(MGG_04841.5) predicted protein	AntiSense
GATCGAAACTCTTTTCT	33
GATCGACATCAGCACGA	33	(MGG_02638.5) predicted protein	Sense
GATCGAGGACTGGCCGC	33	(MGG_07742.5) hypothetical protein	Sense
GATCGCGTTTGGCCGCG	33	(MGG_07330.5) hypothetical protein	Sense
GATCGGCATCACCTGGG	33	(MGG_06298.5) predicted protein	Sense
GATCGGCGATTTTGTCG	33	(MGG_00383.5) hypothetical protein	AntiSense
GATCGGGCGGCCTCACT	33
GATCGTGGTGCGCGCCA	33	(MGG_03572.5) hypothetical protein	Sense
GATCTCGTGCGACATCA	33	(MGG_04157.5) hypothetical protein	AntiSense
GATCTGGAAGGTGGGGG	33
GATCTTGTGCTTGGTAC	33	(MGG_11764.5) hypothetical protein	AntiSense
GATCAACGAGTCTTGTC	32	(MGG_01041.5) hypothetical protein	AntiSense
GATCAACGGCGGCGGGG	32
GATCAACGGCGGGGCGG	32
GATCAAGCCTGCCGGCA	32	(MGG_08050.5) hypothetical protein	Sense
GATCAAGGTTCGGAGCA	32	(MGG_07728.5) hypothetical protein	Sense
GATCACAGGCTTTGGCG	32	(MGG_13239.5) hypothetical protein similar to linoleate diol synthase precursor	AntiSense
GATCACGACGAATTACC	32
GATCATATGCGATGCCC	32
GATCATGAGCATGGACG	32
GATCCAAAGATAGCATT	32
GATCCACCACCACGGTG	32
GATCCCACTTGCTCGGC	32	(MGG_06053.5) hypothetical protein	AntiSense
GATCCCCCTTTTTTTGG	32
GATCCCGAGCTCCTCGG	32	(MGG_09525.5) hypothetical protein	AntiSense
GATCCGACGAGCCGAGG	32
GATCCGCAAAAAAAAAA	32
GATCCGCCGAAAAAAAA	32
GATCCGCTCAGCGGGTT	32	(MGG_05951.5) hypothetical protein	Sense
GATCCTCCTCAATGCCT	32	(MGG_05980.5) hypothetical protein	AntiSense
GATCGAGCAGTTCAGCA	32	(MGG_00382.5) conserved hypothetical protein	Sense
GATCGCGGCGTCGAGAG	32	(MGG_01323.5) hypothetical protein	Sense
GATCGTGCTGGTGGTCC	32	(MGG_10192.5) hypothetical protein	Sense
GATCTCGTAGATGTCGC	32	(MGG_13176.5) hypothetical protein	Sense
GATCTGATTTTGCGTGC	32	(MGG_14525.5) hypothetical protein	AntiSense
GATCTGGTCTTCGATTT	32
GATCTGTGGATGTATAT	32
GATCTTCAATTTTATTC	32
GATCTTGACGGCCTTTC	32
GATCTTGTCAACAAAGC	32
GATCTTGTTGGTCTTGA	32	(MGG_03593.5) hypothetical protein	AntiSense
GATCAAATTGATTGGGG	31
GATCACGGGCGGTGTAG	31
GATCACTCTACTTGTGC	31
GATCAGGCAGGGATGGA	31
GATCATACGAGTTGGTT	31
GATCATGACGAAATCGA	31
GATCCACGAGATGCACT	31
GATCCACTCGCACTTCT	31	(MGG_06712.5) hypothetical protein similar to cobalamin-independent methionine synthase	Sense
GATCCAGCGCGATTGCC	31
GATCCAGGAGGAGGGTC	31	(MGG_05243.5) hypothetical protein	Sense
GATCCCCAAGCCACCCT	31	(MGG_06167.5) hypothetical protein	Sense
GATCCCCCACAACCACT	31	(MGG_09769.5) hypothetical protein	Sense
GATCCCCCACAACCACT	31	(MGG_13645.5) hypothetical protein	Sense
GATCCCGCCTCCTTCGT	31	(MGG_12935.5) hypothetical protein	Sense
GATCCCTCGACATTGCC	31
GATCCGGAAAAGGTCAG	31
GATCCGGACAGCAAGGA	31	(MGG_02926.5) predicted protein	AntiSense
GATCCGTCGCTATGAAT	31	(MGG_00548.5) hypothetical protein	Sense
GATCCTATTTGCAAACC	31
GATCCTTGAGAAGCTTT	31
GATCGACATTTTGGTTG	31
GATCGCTTCCGTAATCA	31
GATCGGCACGGGTCCGG	31	(MGG_10691.5) hypothetical protein	Sense
GATCTCGAATACAATTG	31	(MGG_01826.5) hypothetical protein	Sense
GATCTGAGGCCCAAAGT	31
GATCTGCCGAACGCGGC	31
GATCTGGAGTTGACGGC	31
GATCTGGTCCCTGGCGT	31	(MGG_02581.5) hypothetical protein	AntiSense
GATCTGTTCTCCGTTGG	31	(MGG_06936.5) hypothetical protein	Sense
GATCAAAAGTCGGCCCC	30
GATCAACAAATCTCCTA	30
GATCAACGACAGTGTCT	30
GATCAAGAACAGAACCA	30
GATCAATTTGTCCCCGG	30
GATCACCAAATGGCTCC	30	(MGG_06289.5) hypothetical protein	Sense
GATCACCAGTCTGCCAA	30	(MGG_10928.5) predicted protein	Sense
GATCAGAGCACCGAGGT	30	(MGG_06000.5) hypothetical protein	AntiSense
GATCAGTGGAAAACTCG	30	(MGG_12062.5) hypothetical protein similar to reverse transcriptase	Sense
GATCAGTGGAAAACTCG	30	(MGG_07838.5) predicted protein	Sense
GATCAGTGGAAAACTCG	30	(MGG_14343.5) predicted protein	Sense
GATCAGTGGAAAACTCG	30	(MGG_14197.5) predicted protein	Sense
GATCAGTGGAAAACTCG	30	(MGG_14389.5) predicted protein	Sense
GATCAGTGGAAAACTCG	30	(MGG_08713.5) hypothetical protein	Sense
GATCATGAGCATGGCCC	30
GATCATGCGCGGCTCTG	30	(MGG_05673.5) 40S ribosomal protein S3	Sense
GATCATGGAGGCTTCCC	30
GATCCAATTGGTGATGG	30
GATCCAGAACGACCTGA	30	(MGG_03446.5) hypothetical protein	Sense
GATCCAGGCGCTGTGCA	30	(MGG_10606.5) hypothetical protein	AntiSense
GATCCATAAACTGCATA	30
GATCCCAGCAACAGCAA	30
GATCCCCCTGTCGTCGT	30	(MGG_00287.5) predicted protein	AntiSense
GATCCCCGAGTACGGCG	30	(MGG_11021.5) hypothetical protein	Sense
GATCCGAGAAGGTTGGG	30	(MGG_00289.5) hypothetical protein	AntiSense
GATCCGAGGCGGGAGGG	30
GATCCGCAACAAGGGAG	30
GATCCGTTCGTGCTCAT	30	(MGG_10581.5) hypothetical protein	AntiSense
GATCCTAGCGCGCGCCT	30	(MGG_07754.5) hypothetical protein	Sense
GATCCTTGGAGTTGCGG	30
GATCGAAACGCCCCCAA	30
GATCGAAGCCGTAGAGC	30
GATCGAAGTGATGACGC	30	(MGG_09527.5) hypothetical protein	AntiSense
GATCGACAAAAACCGCG	30	(MGG_13489.5) predicted protein	Sense
GATCGCCTTGCTTATCC	30	(MGG_05881.5) hypothetical protein	AntiSense
GATCGCGGTCATGGACA	30	(MGG_05139.5) hypothetical protein	Sense
GATCGGAAGGCTTGAAA	30
GATCGTTGTTCGTTAAA	30
GATCTACACCCGGGCGG	30
GATCTAGGTATCGTTCA	30
GATCTCAACCTCGCAGC	30	(MGG_01790.5) conserved hypothetical protein	AntiSense
GATCTCCACAGGGTCGC	30	(MGG_10330.5) hypothetical protein	Sense
GATCTGCACTCAATATT	30
GATCTGGGCCTTGTTGG	30	(MGG_10185.5) conserved hypothetical protein	AntiSense
GATCTGGTCTGTAAAAA	30
GATCTTAGTGTTTTGAT	30
GATCTTCACCCTCTCAA	30	(MGG_10289.5) hypothetical protein	Sense
GATCTTCCCCTCGTTTT	30
GATCTTCCGCTTCCTGA	30
GATCTTGCGAATTTCCT	30	(MGG_06459.5) hypothetical protein	AntiSense
GATCTTGGTGCTGGCGG	30	(MGG_03251.5) conserved hypothetical protein	AntiSense
GATCAAGGTACTGTAGG	29
GATCAAGTCGTACCCCA	29	(MGG_06289.5) hypothetical protein	Sense
GATCAATCCGCAGGACC	29
GATCAGGTGCCTGACGG	29	(MGG_04996.5) hypothetical protein	Sense
GATCATCGTATGAATGT	29
GATCATGCCGAAGTGAC	29	(MGG_06289.5) hypothetical protein	AntiSense
GATCCAGAAGGTCGTTG	29	(MGG_04400.5) hypothetical protein similar to translation initiation factor 4A	Sense
GATCCAGCCGTTGTCGC	29	(MGG_12936.5) alternative oxidase, mitochondrial precursor	AntiSense
GATCCAGCTGGCAACCA	29	(MGG_09736.5) hypothetical protein	AntiSense
GATCCAGTCAAAAAACT	29	(MGG_03219.5) hypothetical protein	AntiSense
GATCCATAGTCGTTAGT	29
GATCCCAGCAACAGAAG	29
GATCCCTAGCTAGTTTT	29
GATCCGCACCAACGGAG	29
GATCCGCAGGCCCTCGC	29	(MGG_05926.5) hypothetical protein	AntiSense
GATCCGGAAAGGATGAG	29	(MGG_01607.5) hypothetical protein	Sense
GATCCGGGACGTCAAGC	29	(MGG_05054.5) predicted protein	Sense
GATCGAAAAGCGTGAAA	29
GATCGCCGAAGTTGCAG	29	(MGG_02597.5) hypothetical protein	Sense
GATCGCGGTTGCCGGTG	29	(MGG_05364.5) hypothetical protein	Sense
GATCGCGTTTTCCTCGC	29	(MGG_02903.5) hypothetical protein	Sense
GATCGCTACGATATACA	29
GATCGGCTGGAATCGCT	29	(MGG_10606.5) hypothetical protein	Sense
GATCTACCCTTCCACTG	29	(MGG_09640.5) hypothetical protein	AntiSense
GATCTCTTCAACAGACT	29
GATCTCTTCCACAGCCT	29
GATCTGGGCGTACTCGT	29	(MGG_03236.5) conserved hypothetical protein	AntiSense
GATCTGGTTGAAGCGAC	29	(MGG_08258.5) hypothetical protein	AntiSense
GATCTTGTAGACATCCT	29	(MGG_03641.5) elongation factor 1-alpha	AntiSense
GATCAAAATTGTTTTGA	28
GATCACTCTCATCATCC	28	(MGG_08186.5) hypothetical protein	AntiSense
GATCAGAGCCCTTGTGG	28
GATCAGGTCCAACAACA	28	(MGG_06459.5) hypothetical protein	AntiSense
GATCAGTCAGTCCGCCG	28
GATCATCATTCCTCGAC	28
GATCCAAGGTTTGTTGA	28	(MGG_04598.5) predicted protein	Sense
GATCCACGAAAAACATA	28
GATCCACGAATAACCTT	28
GATCCAGCCGCTGTGGC	28	(MGG_00068.5) hypothetical protein	Sense
GATCCCAATCCCAAGAA	28
GATCCCACCGCTTTCGG	28	(MGG_04080.5) hypothetical protein	Sense
GATCCCATCGAGCACCC	28
GATCCCGTCCAAGACCG	28	(MGG_10327.5) hypothetical protein	AntiSense
GATCCGATGCGGAGGGC	28	(MGG_01609.5) predicted protein	AntiSense
GATCCGATTGAAGACCG	28
GATCCGCAGACAATCGC	28
GATCCGCATGGAGAAGG	28
GATCCGCCTGCTCCAGA	28	(MGG_04415.5) hypothetical protein	Sense
GATCCTGACCTGCAAAA	28
GATCCTGGGCGCCGTCA	28	(MGG_00040.5) hypothetical protein	Sense
GATCCTTGAGCTCTTTG	28	(MGG_11505.5) hypothetical protein	AntiSense
GATCGACCGGCTCGGGG	28	(MGG_12085.5) hypothetical protein	AntiSense
GATCGAGGTCCGTGGGA	28
GATCGATTTGTCCCCGG	28
GATCGCCCAGTCCGGCT	28	(MGG_08370.5) hypothetical protein	Sense
GATCGCCGAGTGAGTGT	28
GATCGCCTACATCATCA	28	(MGG_11754.5) hypothetical protein	Sense
GATCGCGGCGCACGACG	28	(MGG_04473.5) hypothetical protein	Sense
GATCGCGGCGGGCTAGG	28	(MGG_09719.5) hypothetical protein	Sense
GATCGCTGTCGTATGAA	28
GATCGGCGCCGCGGCTC	28
GATCTCGACGAGGGAGT	28	(MGG_03208.5) hypothetical protein	Sense
GATCTCGGCGGTGCCGT	28	(MGG_06508.5) predicted protein	Sense
GATCTCGTCAAGGTCAT	28	(MGG_00592.5) conserved hypothetical protein	AntiSense
GATCTCTGCCCGATGCC	28
GATCTGCCGCAGTGAAT	28
GATCTGCGCCAGGGTAC	28	(MGG_01742.5) conserved hypothetical protein	Sense
GATCTGGAGGGCGGGTA	28	(MGG_01808.5) ketol-acid reductoisomerase, mitochondrial precursor	Sense
GATCTGGTATGACACAT	28
GATCTGGTGCATCGTTG	28
GATCTTACCGATGCCGC	28
GATCTTCCTCAGTAGAT	28
GATCTTCTTGGGGGTGG	28	(MGG_07928.5) ubiquitin	AntiSense
GATCTTGTTCTGCTGGA	28	(MGG_06759.5) hypothetical protein similar to heat stress protein 80-1	AntiSense
GATCTTTGACCAGGAAT	28	(MGG_10148.5) hypothetical protein	Sense
GATCTTTTCGCCGCTTT	28
GATCAAACCCGCCGTGT	27
GATCAAAGAGAGCCCTT	27	(MGG_00063.5) hypothetical protein	Sense
GATCAAGCGCCGGTGTG	27	(MGG_03538.5) hypothetical protein	Sense
GATCAAGGACTGGATGG	27
GATCAGCTCGAGAGCCT	27	(MGG_10607.5) enolase	AntiSense
GATCCAGACGTCGGGGC	27	(MGG_09345.5) hypothetical protein	AntiSense
GATCCAGTACGAGTTGA	27	(MGG_11785.5) 60S ribosomal protein L15	AntiSense
GATCCCAATAGTTCCTG	27
GATCCCCGGCGTCAGTT	27	(MGG_03412.5) hypothetical protein	Sense
GATCCCGGCTGTCTCGC	27	(MGG_03212.5) hypothetical protein	AntiSense
GATCCGAGTGATTGAAG	27
GATCCGCGTGATGGCGT	27
GATCCGCTGGGCGATGG	27	(MGG_05731.5) hypothetical protein	Sense
GATCCTACCGCTGCCGC	27
GATCCTATGCCCCGCTT	27
GATCCTCATCACGGCCC	27	(MGG_09031.5) conserved hypothetical protein	Sense
GATCCTCCTCCACTGAC	27	(MGG_08457.5) hypothetical protein	AntiSense
GATCCTCCTGCGCGCTA	27	(MGG_09642.5) hypothetical protein	Sense
GATCGAGAACAAGCTAG	27	(MGG_13712.5) hypothetical protein	Sense
GATCGAGGCGCTTGTAG	27	(MGG_13783.5) hypothetical protein	Sense
GATCGCTTCGTCTGGCA	27	(MGG_04455.5) hypothetical protein	Sense
GATCGGTCGATGATGCG	27
GATCTGGTACTCCTTGA	27	(MGG_09222.5) conserved hypothetical protein	AntiSense
GATCTGTTGGAAAACTA	27
GATCTTGGTAGTAACGG	27	(MGG_09955.5) hypothetical protein	AntiSense
GATCTTGGTCAGGCCGC	27	(MGG_01597.5) hypothetical protein	Sense
GATCTTGTTGAGTCGGG	27	(MGG_04356.5) hypothetical protein	Sense
GATCTTTTTTTTTTCTC	27
GATCAACGTCTCGGGGT	26	(MGG_07300.5) hypothetical protein	Sense
GATCAGCCCGCCGCCGT	26
GATCAGCTTGTTGTTTT	26	(MGG_13106.5) hypothetical protein	AntiSense
GATCAGGGGCCTGGGTT	26
GATCAGTACTGGGCCCT	26
GATCATACTGGCGCATT	26
GATCATCAGCTTTGTTA	26
GATCATGGGGACGGGTT	26
GATCCACGAAAAACCGT	26
GATCCAGGACCAGGACG	26	(MGG_01671.5) conserved hypothetical protein	Sense
GATCCAGGCCTCTGATA	26
GATCCAGGGGATGGAAG	26
GATCCCGCTCTTTGAGG	26	(MGG_06298.5) predicted protein	Sense
GATCCGGACGGAGCTCG	26
GATCCGGCGTGTTGGGT	26	(MGG_02905.5) hypothetical protein	AntiSense
GATCCTCCAGAACCGCG	26
GATCCTCGACAATGTCG	26	(MGG_02355.5) predicted protein	AntiSense
GATCCTCGACTTTGTCC	26
GATCCTGACCGGTGAGA	26	(MGG_09640.5) hypothetical protein	Sense
GATCGACAGTTTTCTGT	26
GATCGAGATTTCGAGGG	26	(MGG_09345.5) hypothetical protein	Sense
GATCGTTGTGCAATACC	26
GATCTCACGCAGACGCC	26	(MGG_06571.5) hypothetical protein	AntiSense
GATCTCATCGCAGATAC	26	(MGG_04114.5) 40S ribosomal protein S17	AntiSense
GATCTGCATCCCGTGGG	26
GATCTGCTGAGGGTACG	26
GATCTGTGGGCGTAGGT	26
GATCTTCCGCTCTACTG	26
GATCTTGGATTTGACTT	26	(MGG_08053.5) hypothetical protein	AntiSense
GATCACCGATGTTGTTG	25	(MGG_06459.5) hypothetical protein	Sense
GATCACCTCGCTCCCGC	25	(MGG_02666.5) predicted protein	AntiSense
GATCACGTCGCATACCG	25
GATCAGAGGCCGGATGG	25	(MGG_11702.5) hypothetical protein	Sense
GATCATGTGTTCAGTTC	25
GATCATTGCATAGACAA	25
GATCCATGAAAAACCTT	25
GATCCCGAATTCTCGGT	25
GATCCCGTGGGCTTTGA	25
GATCCGCAGCGAGCTGA	25	(MGG_05196.5) hypothetical protein	Sense
GATCCGCTTCTCCATGC	25	(MGG_13253.5) hypothetical protein	Sense
GATCCGGGGCTGGTCGG	25	(MGG_08326.5) hypothetical protein	AntiSense
GATCCGTGAGGCAGGGA	25
GATCCTGGGAGGGTCCG	25	(MGG_00966.5) hypothetical protein	AntiSense
GATCCTGGTCCCGTTCG	25	(MGG_08369.5) hypothetical protein	AntiSense
GATCCTTCGGGCTGCGT	25	(MGG_04545.5) hypothetical protein	Sense
GATCCTTGTTGTGGCCT	25	(MGG_04158.5) hypothetical protein	AntiSense
GATCGAGAACGCCAACT	25
GATCGAGATATTGACGG	25
GATCGAGTTGGAAGGAA	25
GATCGGGACGGTGACCG	25
GATCGGTGTGCTCTCTC	25
GATCGTAAACGACTCGA	25	(MGG_12502.5) hypothetical protein similar to reverse transcriptase	Sense
GATCGTAAACGACTCGA	25	(MGG_12071.5) hypothetical protein similar to reverse transcriptase	Sense
GATCGTAAACGACTCGA	25	(MGG_12685.5) hypothetical protein similar to reverse transcriptase	Sense
GATCGTAAACGACTCGA	25	(MGG_14025.5) hypothetical protein similar to reverse transcriptase	Sense
GATCGTAAACGACTCGA	25	(MGG_11983.5) hypothetical protein similar to reverse transcriptase	Sense
GATCGTAAACGACTCGA	25	(MGG_14100.5) hypothetical protein	Sense
GATCGTAAACGACTCGA	25	(MGG_09981.5) hypothetical protein similar to reverse transcriptase	Sense
GATCGTAAACGACTCGA	25	(MGG_08347.5) hypothetical protein	Sense
GATCGTAAACGACTCGA	25	(MGG_09423.5) hypothetical protein similar to reverse transcriptase	Sense
GATCGTAAACGACTCGA	25	(MGG_12061.5) hypothetical protein	Sense
GATCGTAAACGACTCGA	25	(MGG_01938.5) hypothetical protein	Sense
GATCGTAAACGACTCGA	25	(MGG_14342.5) hypothetical protein	Sense
GATCGTAAACGACTCGA	25	(MGG_10940.5) hypothetical protein similar to reverse transcriptase	Sense
GATCGTAAACGACTCGA	25	(MGG_13900.5) hypothetical protein similar to reverse transcriptase	Sense
GATCGTAAACGACTCGA	25	(MGG_06813.5) hypothetical protein	Sense
GATCGTAAACGACTCGA	25	(MGG_10219.5) hypothetical protein similar to reverse transcriptase	Sense
GATCGTAAACGACTCGA	25	(MGG_11000.5) hypothetical protein similar to reverse transcriptase	Sense
GATCGTAAACGACTCGA	25	(MGG_10649.5) hypothetical protein	Sense
GATCGTAAACGACTCGA	25	(MGG_12676.5) conserved hypothetical protein	Sense
GATCGTAAACGACTCGA	25	(MGG_02258.5) hypothetical protein similar to reverse transcriptase	Sense
GATCGTAAACGACTCGA	25	(MGG_10963.5) hypothetical protein similar to reverse transcriptase	Sense
GATCGTAAACGACTCGA	25	(MGG_13628.5) hypothetical protein similar to reverse transcriptase	Sense
GATCGTAAACGACTCGA	25	(MGG_12199.5) hypothetical protein	Sense
GATCGTAAACGACTCGA	25	(MGG_10808.5) hypothetical protein	Sense
GATCGTAAACGACTCGA	25	(MGG_13878.5) hypothetical protein similar to reverse transcriptase	Sense
GATCGTAAACGACTCGA	25	(MGG_02552.5) hypothetical protein	Sense
GATCGTAAACGACTCGA	25	(MGG_13321.5) hypothetical protein similar to reverse transcriptase	Sense
GATCGTAAACGACTCGA	25	(MGG_12059.5) hypothetical protein	Sense
GATCGTAAACGACTCGA	25	(MGG_08955.5) hypothetical protein	Sense
GATCGTAAACGACTCGA	25	(MGG_12432.5) hypothetical protein similar to reverse transcriptase	Sense
GATCGTAAACGACTCGA	25	(MGG_12683.5) hypothetical protein similar to reverse transcriptase	Sense
GATCGTAAACGACTCGA	25	(MGG_07374.5) hypothetical protein similar to reverse transcriptase	Sense
GATCGTAAACGACTCGA	25	(MGG_14035.5) hypothetical protein similar to transposase	Sense
GATCGTAAACGACTCGA	25	(MGG_13890.5) hypothetical protein similar to reverse transcriptase	Sense
GATCGTAAACGACTCGA	25	(MGG_02576.5) hypothetical protein similar to reverse transcriptase	Sense
GATCGTAAACGACTCGA	25	(MGG_08445.5) hypothetical protein	Sense
GATCGTAAACGACTCGA	25	(MGG_00238.5) hypothetical protein	Sense
GATCGTAAACGACTCGA	25	(MGG_13733.5) hypothetical protein similar to reverse transcriptase	Sense
GATCGTAAACGACTCGA	25	(MGG_13967.5) hypothetical protein	Sense
GATCGTAAACGACTCGA	25	(MGG_09101.5) hypothetical protein similar to reverse transcriptase	Sense
GATCGTAAACGACTCGA	25	(MGG_12774.5) hypothetical protein similar to reverse transcriptase	Sense
GATCGTAAACGACTCGA	25	(MGG_12437.5) hypothetical protein similar to reverse transcriptase	Sense
GATCGTAAACGACTCGA	25	(MGG_11954.5) hypothetical protein similar to reverse transcriptase	Sense
GATCGTAAACGACTCGA	25	(MGG_02052.5) hypothetical protein	Sense
GATCGTAAACGACTCGA	25	(MGG_12885.5) hypothetical protein	Sense
GATCGTAAACGACTCGA	25	(MGG_12191.5) hypothetical protein similar to reverse transcriptase	Sense
GATCGTAAACGACTCGA	25	(MGG_12062.5) hypothetical protein similar to reverse transcriptase	Sense
GATCGTAAACGACTCGA	25	(MGG_13741.5) hypothetical protein similar to reverse transcriptase	Sense
GATCGTAAACGACTCGA	25	(MGG_09670.5) hypothetical protein	Sense
GATCGTAAACGACTCGA	25	(MGG_11049.5) hypothetical protein similar to reverse transcriptase	Sense
GATCGTAAACGACTCGA	25	(MGG_13281.5) hypothetical protein similar to reverse transcriptase	Sense
GATCGTAAACGACTCGA	25	(MGG_13731.5) hypothetical protein similar to reverse transcriptase	Sense
GATCGTAAACGACTCGA	25	(MGG_12060.5) hypothetical protein similar to reverse transcriptase	Sense
GATCGTAAACGACTCGA	25	(MGG_02286.5) hypothetical protein	Sense
GATCGTAAACGACTCGA	25	(MGG_08229.5) hypothetical protein	Sense
GATCGTAAACGACTCGA	25	(MGG_09635.5) hypothetical protein similar to reverse transcriptase	Sense
GATCGTAAACGACTCGA	25	(MGG_14161.5) hypothetical protein similar to reverse transcriptase	Sense
GATCGTAAACGACTCGA	25	(MGG_13272.5) hypothetical protein similar to reverse transcriptase	Sense
GATCGTAAACGACTCGA	25	(MGG_13091.5) hypothetical protein similar to reverse transcriptase	Sense
GATCGTAAACGACTCGA	25	(MGG_12067.5) hypothetical protein similar to reverse transcriptase	Sense
GATCGTAAACGACTCGA	25	(MGG_02300.5) hypothetical protein similar to reverse transcriptase	Sense
GATCGTAAACGACTCGA	25	(MGG_13359.5) hypothetical protein similar to reverse transcriptase	Sense
GATCGTAAACGACTCGA	25	(MGG_10225.5) hypothetical protein	Sense
GATCGTAAACGACTCGA	25	(MGG_00037.5) hypothetical protein similar to reverse transcriptase	Sense
GATCGTAAACGACTCGA	25	(MGG_13722.5) hypothetical protein similar to reverse transcriptase	Sense
GATCGTAAACGACTCGA	25	(MGG_05775.5) hypothetical protein	Sense
GATCGTAAACGACTCGA	25	(MGG_14078.5) hypothetical protein similar to reverse transcriptase	Sense
GATCGTAAACGACTCGA	25	(MGG_11290.5) hypothetical protein similar to reverse transcriptase	Sense
GATCGTAAACGACTCGA	25	(MGG_14356.5) hypothetical protein	Sense
GATCGTAAACGACTCGA	25	(MGG_11586.5) hypothetical protein similar to reverse transcriptase	Sense
GATCGTAAACGACTCGA	25	(MGG_08444.5) hypothetical protein similar to reverse transcriptase	Sense
GATCGTAAACGACTCGA	25	(MGG_13461.5) hypothetical protein similar to reverse transcriptase	Sense
GATCGTCACCATCTGGT	25
GATCGTCCCCACCGCTT	25	(MGG_03205.5) hypothetical protein	Sense
GATCGTGACGAGCTAAA	25	(MGG_01990.5) hypothetical protein	Sense
GATCTACAAGAAAGCAA	25
GATCTAGCTGGTATGAA	25	(MGG_04856.5) protein transport protein SEC61 alpha subunit	Sense
GATCTCCGTCCACCCGA	25	(MGG_09437.5) hypothetical protein	Sense
GATCTCGGTCGTGCCCT	25	(MGG_09900.5) hypothetical protein	AntiSense
GATCTCGTGAACCTGGG	25	(MGG_06958.5) heat shock 70 kd protein cognate 1	AntiSense
GATCTGGGGCGTCAAGG	25	(MGG_11784.5) hypothetical protein	AntiSense
GATCTGTTCAAGTAGTT	25
GATCTTCTTGCCGCCGG	25	(MGG_03418.5) conserved hypothetical protein	AntiSense
GATCTTGTTTTGCCTTT	25
GATCAACAACCTCCCCC	24
GATCAATGGTATCCAGA	24	(MGG_08457.5) hypothetical protein	Sense
GATCACCTCGGGCGACA	24	(MGG_13455.5) hypothetical protein	Sense
GATCAGACCGGGAACTG	24
GATCAGAGGCCGGCACA	24	(MGG_04338.5) hypothetical protein	Sense
GATCAGGTCTGCCGTGC	24	(MGG_01582.5) conserved hypothetical protein	AntiSense
GATCATCGCCCTGCACG	24	(MGG_13241.5) hypothetical protein	Sense
GATCATCGCCCTGCACG	24	(MGG_05364.5) hypothetical protein	Sense
GATCATGGACGGGCAAC	24
GATCATGTGGTCACCGT	24	(MGG_03641.5) elongation factor 1-alpha	AntiSense
GATCATTGCAGTTTGCC	24
GATCCCAGACGCGCATA	24
GATCCCCCCAGGCCCTA	24
GATCCGCTTCTCCATTC	24	(MGG_07606.5) hypothetical protein	Sense
GATCCGGACGGATGCCA	24
GATCCGGAGGTTTTAGT	24
GATCCGTCCCCAAGGTA	24
GATCCTCAAAGGCAGTA	24	(MGG_03212.5) hypothetical protein	AntiSense
GATCGAATCTCGCTGCG	24
GATCGACCATGGTGCTT	24
GATCGATTGTTACCAAC	24
GATCGCAAGGCGTGGGG	24
GATCGCCACCACGACTC	24	(MGG_01931.5) hypothetical protein	Sense
GATCGCGACGAGGGATT	24	(MGG_04368.5) hypothetical protein	Sense
GATCGGCGCCTTCGTCG	24	(MGG_00464.5) hypothetical protein	Sense
GATCGGGCACGACTGGG	24	(MGG_05826.5) hypothetical protein	Sense
GATCTCGCTGACGCGGC	24	(MGG_06594.5) hypothetical protein	AntiSense
GATCTGGTGGCTGATGG	24
GATCTTCGAGGCCGATT	24	(MGG_03238.5) hypothetical protein	Sense
GATCAACAACAGCAAAA	23
GATCAACCAGGCGACTT	23	(MGG_11316.5) hypothetical protein	Sense
GATCAAGGAAAATATTG	23
GATCACCCCTATACATG	23
GATCACCGAGGATGTAG	23
GATCACGCGTTATGTCT	23
GATCACGGGCCTAGGAT	23
GATCAGAGCCCTAGTGG	23
GATCAGAGGACCGAGTG	23	(MGG_12295.5) hypothetical protein	AntiSense
GATCAGATGGCTTCCGA	23
GATCAGCACTGGGCCGT	23
GATCATGACCCTCAAGA	23	(MGG_12594.5) hypothetical protein	Sense
GATCCACGAAAAACCGC	23
GATCCAGTGCGATTGCC	23
GATCCCAAGTGAAGTTA	23
GATCCCCGCTATTCCAA	23
GATCCCCGTCTACACCA	23	(MGG_06653.5) hypothetical protein	Sense
GATCCCCTTGATTGTGC	23
GATCCCGCCGCAGGGCT	23
GATCCCGGAACCTTCGT	23
GATCCCGGCGACGGAGT	23	(MGG_05880.5) hypothetical protein	AntiSense
GATCCCTACTGTCTTAT	23
GATCCGAGTCGGAAGCT	23	(MGG_00287.5) predicted protein	Sense
GATCCGATGGCCAAGGA	23	(MGG_07656.5) hypothetical protein	Sense
GATCCGATGGTGGGGTT	23	(MGG_13385.5) hypothetical protein	Sense
GATCCGCGCCAACCAAG	23	(MGG_12911.5) hypothetical protein	Sense
GATCCGCTGCTGGCTGG	23	(MGG_10634.5) hypothetical protein	AntiSense
GATCCGTACCTGTCTGG	23
GATCCTCCAGAACCCTG	23
GATCCTGCTCCTCCTGC	23	(MGG_05253.5) hypothetical protein	AntiSense
GATCCTGGCCAAGTGCA	23
GATCCTGTAACACCTTG	23
GATCCTGTCGCAGGTAG	23	(MGG_11219.5) hypothetical protein	AntiSense
GATCCTTCCTCTCAAGT	23
GATCGAAAGATGAAAAA	23
GATCGACTCCCGTATCG	23
GATCGAGGCAAATCAAC	23
GATCGCCAAGCTGCGGC	23	(MGG_09284.5) hypothetical protein	Sense
GATCGCCTATCAGACAT	23
GATCGCTGTACTAACCA	23
GATCGCTTTCAAATTTA	23
GATCGGACCAACCACGC	23
GATCGGCGCTGCGCCAT	23
GATCGGTTGCGTCATTG	23
GATCGGTTTCTTTGAGA	23
GATCGTCAACGTCCCTC	23
GATCGTTCGGATATACG	23
GATCGTTGCCCTATCAA	23
GATCTAAAGTCCTTCCA	23
GATCTCATCTTGCGACC	23	(MGG_07518.5) centromere/microtubule binding protein CBF5	Sense
GATCTCCGGGTGTGGGT	23
GATCTCCTGCAGATAAA	23	(MGG_01622.5) hypothetical protein	AntiSense
GATCTCGAGTCGGGCCA	23
GATCTCTGTGTTCAAGA	23	(MGG_02440.5) hypothetical protein	Sense
GATCTGCAATGGTGCAC	23	(MGG_05730.5) GTP binding protein	AntiSense
GATCTGCGAAAAACCTT	23
GATCTGGAGGCAGTGAG	23
GATCTGGCCCTGGAGGT	23	(MGG_02467.5) hypothetical protein	AntiSense
GATCTTCTTGGAGGCGC	23	(MGG_06298.5) predicted protein	AntiSense
GATCTTTTTGGCGCACT	23
GATCAAGAAATACTGGA	22
GATCAAGCCCAGGCTGG	22	(MGG_01114.5) hypothetical protein	Sense
GATCACCAGATGCTGAG	22
GATCACGCCACTTTCAT	22
GATCATCAACGTCGACA	22	(MGG_06721.5) conserved hypothetical protein	Sense
GATCCACGACATCTCGG	22
GATCCACGAGTTTGGCC	22
GATCCACGCCTGCATCG	22	(MGG_03370.5) hypothetical protein	AntiSense
GATCCACTTGTTGAACT	22	(MGG_09640.5) hypothetical protein	AntiSense
GATCCCAGCAGGTTATC	22	(MGG_04017.5) hypothetical protein	AntiSense
GATCCCAGCCCCGCCAG	22	(MGG_13471.5) predicted protein	Sense
GATCCCGAAGCCGGCAA	22	(MGG_05356.5) hypothetical protein	Sense
GATCCCGATGGAGGCTG	22
GATCCGCGTCGCTCCGC	22	(MGG_00343.5) hypothetical protein	AntiSense
GATCCGGCAAGGTGTGA	22
GATCCGGCGTTGGCCGG	22	(MGG_07228.5) hypothetical protein	Sense
GATCCGGGAGAACACCC	22	(MGG_02124.5) hypothetical protein	Sense
GATCCGTCGTCATGCGT	22
GATCCGTTCCGCGGTGA	22	(MGG_06888.5) glutamine synthetase	Sense
GATCCTCCCATCCCTCA	22	(MGG_03915.5) hypothetical protein	Sense
GATCCTCCGCATTAAGG	22
GATCCTCCTGCCGACGC	22	(MGG_06183.5) hypothetical protein	Sense
GATCCTCGACAAGGCCG	22	(MGG_00175.5) hypothetical protein	Sense
GATCCTTACTGTACGGA	22
GATCCTTGGTGCTGTTT	22	(MGG_06524.5) hypothetical protein	AntiSense
GATCCTTTGACATGTGA	22	(MGG_09261.5) predicted protein	AntiSense
GATCGAAAGCTCCTTGG	22	(MGG_06594.5) hypothetical protein	AntiSense
GATCGACCCGGCCGTCG	22	(MGG_07747.5) hypothetical protein	Sense
GATCGAGGCCGAGCTGG	22	(MGG_01588.5) DNA damage checkpoint protein rad24	Sense
GATCGAGGCCGAGCTGG	22	(MGG_08623.5) hypothetical protein	Sense
GATCGAGGTGGTGTAGC	22	(MGG_02355.5) predicted protein	AntiSense
GATCGCAGCAACACAAA	22
GATCGCGGAAATCCCGA	22
GATCGGCAATTCTTTAC	22
GATCGGCGGTTCCGCCC	22
GATCGGTGCCGCAACCC	22	(MGG_09082.5) hypothetical protein	Sense
GATCGTCAAATTTGAGG	22
GATCGTCTTCGCGTTAA	22	(MGG_08055.5) hypothetical protein	Sense
GATCGTGGTACCGCTTT	22
GATCGTTTTTGGAAGGA	22
GATCTACAACTTTACGA	22
GATCTACAAGCTGAAGG	22	(MGG_03641.5) elongation factor 1-alpha	Sense
GATCTACTTGAGGCCAC	22
GATCTCAATGGCGGCCA	22	(MGG_09225.5) hypothetical protein	AntiSense
GATCTCCCCTTTGACGA	22	(MGG_08713.5) hypothetical protein	AntiSense
GATCTCCCCTTTGACGA	22	(MGG_14389.5) predicted protein	AntiSense
GATCTCCCCTTTGACGA	22	(MGG_14343.5) predicted protein	AntiSense
GATCTCCCCTTTGACGA	22	(MGG_07838.5) predicted protein	AntiSense
GATCTCCCCTTTGACGA	22	(MGG_14197.5) predicted protein	AntiSense
GATCTCCCCTTTGACGA	22	(MGG_12062.5) hypothetical protein similar to reverse transcriptase	AntiSense
GATCTCGGCAATCTCGC	22	(MGG_04156.5) hypothetical protein	AntiSense
GATCTCGTGGAAGTCGC	22	(MGG_03307.5) hypothetical protein	AntiSense
GATCTCTGGGAACGTCT	22
GATCTCTTGTCCTGCGT	22
GATCTGCTCACTCGATG	22	(MGG_05635.5) hypothetical protein	Sense
GATCTGCTCGAGTCAAA	22
GATCTGGGGCGTCAGCG	22
GATCTTCCTCCCAGCAA	22
GATCAAAACGTCCGATT	21
GATCAAAGTCTGGTGCC	21
GATCAACAGTAAATCAA	21
GATCAACGTCTGGAGTC	21
GATCAAGACGTTGGATG	21	(MGG_08147.5) hypothetical protein	Sense
GATCAAGGGACTCTACG	21
GATCAAGGTCACGGACT	21
GATCACCTACGAGGAGC	21	(MGG_10607.5) enolase	Sense
GATCACCTCTCACCAGT	21
GATCACCTCTTCCGGAA	21	(MGG_04708.5) hypothetical protein	Sense
GATCACGCGCGATATCT	21
GATCAGCCCCATCGTCA	21	(MGG_09640.5) hypothetical protein	Sense
GATCAGGATGACCGTGA	21	(MGG_06542.5) hypothetical protein	AntiSense
GATCAGGTTTCGCGTTG	21
GATCAGTACTGGGCTGT	21
GATCAGTGTCGGTGCTG	21
GATCATCCACGCCGCTA	21	(MGG_11602.5) predicted protein	AntiSense
GATCATCCACGCCGCTA	21	(MGG_11603.5) hypothetical protein	AntiSense
GATCATGACTAAGATGA	21
GATCATGTCCACCTCCT	21	(MGG_06594.5) hypothetical protein	AntiSense
GATCATGTCTGCGGGGC	21
GATCATGTTTACAGAAG	21
GATCCAAGGTCAACTCA	21
GATCCAATTGCTCCGGA	21	(MGG_05193.5) cell division control protein Cdc48	AntiSense
GATCCACGATACCCCCA	21
GATCCACGCAGAACGAA	21
GATCCAGCGAGGTGGTA	21	(MGG_00341.5) hypothetical protein	AntiSense
GATCCATAGCTTGGGAA	21
GATCCATTTGAGCTCGA	21	(MGG_03193.5) large subunit ribosomal protein L3	AntiSense
GATCCCAAGGCGGGGTT	21
GATCCCACGGGCAGCAG	21
GATCCCAGAGGTCGAAG	21	(MGG_04061.5) hypothetical protein	Sense
GATCCCCAACCGACGAC	21
GATCCCCGAGGCTGCCC	21
GATCCCCTTCTTCAGCG	21	(MGG_06542.5) hypothetical protein	Sense
GATCCCGCAACAACAGC	21	(MGG_01811.5) hypothetical protein	Sense
GATCCCGCGAGAGAGAG	21	(MGG_05047.5) hypothetical protein	Sense
GATCCCTCCATATCTCA	21	(MGG_05683.5) hypothetical protein	Sense
GATCCGATTGAAGAAAG	21
GATCCGCAACTCACTTC	21
GATCCGCCAGGCGCTCC	21
GATCCGCGAGATGCAGT	21
GATCCGTATCGAGGAGC	21	(MGG_08457.5) hypothetical protein	Sense
GATCCGTTGGAATACCC	21	(MGG_07609.5) predicted protein	Sense
GATCCGTTTCAACGCCG	21
GATCCTCACAGCGCCAA	21
GATCCTCATGGTGTTCA	21	(MGG_06574.5) hypothetical protein	Sense
GATCCTCCGCGTGGCGG	21	(MGG_09260.5) hypothetical protein	Sense
GATCCTGGCTCAGCCCT	21	(MGG_00019.5) hypothetical protein	Sense
GATCCTGGGGGGTGTTC	21
GATCCTGTGGTGCCGAC	21	(MGG_00633.5) hypothetical protein	Sense
GATCGAAGACGGCGATG	21	(MGG_08965.5) predicted protein	Sense
GATCGAAGACGGCGATG	21	(MGG_06289.5) hypothetical protein	AntiSense
GATCGACAGTTTGGGCG	21
GATCGACGCGAGAAAGA	21	(MGG_07479.5) hypothetical protein	Sense
GATCGAGGCTGTTAAGA	21	(MGG_09869.5) hypothetical protein	Sense
GATCGAGTACGAAGAGA	21	(MGG_00771.5) hypothetical protein	Sense
GATCGCCCATTCTGCTA	21	(MGG_06459.5) hypothetical protein	AntiSense
GATCGCCCCCCTCTCTC	21
GATCGCGGTCACTGGGA	21
GATCGCTATATTCAAGA	21
GATCGGACGCGAGGGAG	21
GATCGGCGCCGCTGCTC	21
GATCGGTTCCGCCATTG	21
GATCGTCGCAGGCGTAA	21
GATCGTGCGCATTTGAC	21	(MGG_01201.5) hypothetical protein	Sense
GATCGTTTCCTTCACGT	21	(MGG_10848.5) predicted protein	Sense
GATCTACAACTCGGTCA	21
GATCTCAGCAGTGTCCT	21	(MGG_05140.5) hypothetical protein	AntiSense
GATCTCAGGGGGGTGAC	21
GATCTCCAGCGTCGTCA	21
GATCTCCCCAAGGAATC	21
GATCTCGAATCCAACGC	21	(MGG_07911.5) predicted protein	AntiSense
GATCTCGTTGTAATCGA	21
GATCTGCGACGACGCCT	21	(MGG_03593.5) hypothetical protein	Sense
GATCTGCGCCGAGGCTG	21
GATCTGCTAACAAATTT	21
GATCTGCTGGATATCGG	21	(MGG_04829.5) conserved hypothetical protein	AntiSense
GATCTGGACCGCGATGC	21	(MGG_04156.5) hypothetical protein	Sense
GATCTGGGGCCGGGTTG	21
GATCTGGTCCAGTCGTA	21	(MGG_09296.5) hypothetical protein	Sense
GATCTGGTCGACTCGGA	21	(MGG_00730.5) hypothetical protein	Sense
GATCTGGTCGAGCGAGA	21	(MGG_00270.5) hypothetical protein	AntiSense
GATCTGGTCGTTGGTGG	21	(MGG_05237.5) 60S ribosomal protein L7	AntiSense
GATCTGGTTCTTCAGGA	21	(MGG_08832.5) hypothetical protein	AntiSense
GATCTGTTATGGGCCTC	21	(MGG_10830.5) hypothetical protein	Sense
GATCTGTTGGAAAGCTA	21
GATCTTACTCCATGCAC	21
GATCTTCGACTTTACAT	21	(MGG_01282.5) ubiquitin	AntiSense
GATCTTCTTCTCAATCA	21	(MGG_01210.5) conserved hypothetical protein	AntiSense
GATCTTGTTCTACGATA	21
GATCAACCAGGTGCGAA	20	(MGG_05630.5) hypothetical protein	Sense
GATCAAGCGCGATATCA	20	(MGG_12704.5) hypothetical protein	Sense
GATCACGGGCCTTGTGT	20
GATCAGCGGTGACGAGC	20	(MGG_06289.5) hypothetical protein	Sense
GATCAGGGCGAAGCCGG	20	(MGG_10680.5) hypothetical protein	AntiSense
GATCAGTTAGTTTGCAA	20
GATCATGCTGTATATTG	20
GATCCAAGCGGCTGTCG	20	(MGG_06329.5) hypothetical protein	AntiSense
GATCCACCCTTGAAGGC	20	(MGG_06656.5) ADP,ATP carrier protein	AntiSense
GATCCAGACCGCAGCTC	20
GATCCCACCGGCTCCAG	20
GATCCCACTAGAGTACT	20	(MGG_00887.5) hypothetical protein	AntiSense
GATCCCAGGACCAGACG	20
GATCCCAGGCATGACCC	20
GATCCCTACCATCCAGT	20	(MGG_07638.5) hypothetical protein	AntiSense
GATCCGAACACGCCAGT	20
GATCCGATTGACGAACG	20
GATCCGCAACTTCCTCT	20
GATCCGCCGCCGGGGCC	20	(MGG_00449.5) hypothetical protein	AntiSense
GATCCGCCTCAACCGCG	20	(MGG_05237.5) 60S ribosomal protein L7	Sense
GATCCGCGGAGCTCATT	20	(MGG_07737.5) hypothetical protein	Sense
GATCCGGCAGCATTCGA	20	(MGG_04462.5) hypothetical protein	Sense
GATCCGGCCAAGTTCAG	20	(MGG_13239.5) hypothetical protein similar to linoleate diol synthase precursor	Sense
GATCCGGTACGAGGCCT	20	(MGG_06759.5) hypothetical protein similar to heat stress protein 80-1	Sense
GATCCTAGAGACGGCCA	20
GATCCTGGTTGGTGCGA	20
GATCGACTTTGTTACTT	20
GATCGAGATTGCCAAGC	20
GATCGAGCCGTGCGGGG	20	(MGG_01866.5) hypothetical protein	AntiSense
GATCGAGGCCTCCTGGT	20	(MGG_00223.5) hypothetical protein	AntiSense
GATCGCAAGCCATGTAA	20
GATCGCCTCCGCCTCCT	20	(MGG_02355.5) predicted protein	AntiSense
GATCGTAGTCGATGAGT	20
GATCTATCGTCGTAGCT	20
GATCTCAAGGCGTCGCT	20	(MGG_06799.5) hypothetical protein	Sense
GATCTCCAGCGTTCTCT	20	(MGG_13239.5) hypothetical protein similar to linoleate diol synthase precursor	Sense
GATCTCTTCGAGGACGT	20
GATCTGACCATAGACGG	20	(MGG_13239.5) hypothetical protein similar to linoleate diol synthase precursor	AntiSense
GATCTGCTTGTCCTTCG	20	(MGG_11750.5) hypothetical protein	AntiSense
GATCTGGAAGCGCGCCC	20	(MGG_01790.5) conserved hypothetical protein	Sense
GATCTGGATACTCACTC	20
GATCTGGCCCGGCATGT	20	(MGG_00382.5) conserved hypothetical protein	AntiSense
GATCTGGTGGTACAGGT	20	(MGG_13528.5) conserved hypothetical protein	AntiSense
GATCTGGTTAGTTGGTT	20
GATCTGTGGATAGATAT	20
GATCTTACTGGTTGATA	20
GATCTTCCAATGAAATA	20
GATCTTGAGACTGGGGA	20
GATCTTGTCGTTGAGGT	20	(MGG_10575.5) conserved hypothetical protein	AntiSense
GATCTTTGCGCCAAAGA	20
GATCTTTTTGTTGGTCA	20
GATCTTTTTTCTTCCTA	20
GATCAAGGCGCACAGCA	19
GATCAAGTCTATTAGGG	19
GATCAAGTTCAGTTGGC	19
GATCACCCAGGCCAAGA	19	(MGG_07048.5) hypothetical protein	Sense
GATCACGGGCGGTGTAA	19
GATCAGCTTCGGGTCGA	19
GATCAGGAGGGCAAGCG	19	(MGG_13058.5) hypothetical protein	Sense
GATCATCTGCGTCGCTG	19	(MGG_13239.5) hypothetical protein similar to linoleate diol synthase precursor	AntiSense
GATCATGAAGGAGTTCC	19	(MGG_04400.5) hypothetical protein similar to translation initiation factor 4A	Sense
GATCATGCTCCTGGTCC	19
GATCATGGCCTGCTTGA	19	(MGG_03494.5) hypothetical protein	AntiSense
GATCATGGGCGGTTGTC	19
GATCATGTCGGACGAGA	19	(MGG_01084.5) glyceraldehyde-3-phosphate dehydrogenase	AntiSense
GATCCAAACCAGACCGG	19	(MGG_12299.5) hypothetical protein	AntiSense
GATCCAACTTGGTGAAG	19	(MGG_06936.5) hypothetical protein	AntiSense
GATCCACCAAAAACCTT	19
GATCCAGGAGCCCAAGT	19
GATCCCAACGAGCTTTT	19	(MGG_12433.5) hypothetical protein similar to transposase	Sense
GATCCCAACGAGCTTTT	19	(MGG_14119.5) hypothetical protein similar to transposase	Sense
GATCCCAACGAGCTTTT	19	(MGG_13862.5) hypothetical protein similar to transposase	Sense
GATCCCAACGAGCTTTT	19	(MGG_12070.5) hypothetical protein similar to transposase	Sense
GATCCCAACGAGCTTTT	19	(MGG_08606.5) hypothetical protein similar to transposase	Sense
GATCCCAACGAGCTTTT	19	(MGG_14120.5) hypothetical protein similar to transposase	Sense
GATCCCAACGAGCTTTT	19	(MGG_11696.5) hypothetical protein similar to transposase	Sense
GATCCCAACGAGCTTTT	19	(MGG_04295.5) hypothetical protein similar to transposase	Sense
GATCCCAACGAGCTTTT	19	(MGG_12449.5) hypothetical protein similar to transposase	Sense
GATCCCAACGAGCTTTT	19	(MGG_12197.5) hypothetical protein similar to transposase	Sense
GATCCCAACGAGCTTTT	19	(MGG_11117.5) hypothetical protein similar to transposase	Sense
GATCCCAACGAGCTTTT	19	(MGG_13050.5) hypothetical protein similar to transposase	Sense
GATCCCAACGAGCTTTT	19	(MGG_13039.5) hypothetical protein similar to transposase	Sense
GATCCCAACGAGCTTTT	19	(MGG_13443.5) hypothetical protein similar to transposase	Sense
GATCCCAACGAGCTTTT	19	(MGG_12220.5) hypothetical protein similar to transposase	Sense
GATCCCAACGAGCTTTT	19	(MGG_12666.5) hypothetical protein similar to transposase	Sense
GATCCCAACGAGCTTTT	19	(MGG_14252.5) hypothetical protein similar to transposase	Sense
GATCCCAACGAGCTTTT	19	(MGG_13717.5) hypothetical protein similar to transposase	Sense
GATCCCAACGAGCTTTT	19	(MGG_13566.5) hypothetical protein similar to transposase	Sense
GATCCCAACGAGCTTTT	19	(MGG_10041.5) hypothetical protein similar to transposase	Sense
GATCCCAACGAGCTTTT	19	(MGG_04785.5) hypothetical protein similar to transposase	Sense
GATCCCAACGAGCTTTT	19	(MGG_13746.5) hypothetical protein similar to transposase	Sense
GATCCCAACGAGCTTTT	19	(MGG_14458.5) hypothetical protein similar to transposase	Sense
GATCCCAACGAGCTTTT	19	(MGG_13361.5) hypothetical protein similar to transposase	Sense
GATCCCAACGAGCTTTT	19	(MGG_06802.5) hypothetical protein similar to transposase	Sense
GATCCCAACGAGCTTTT	19	(MGG_07395.5) hypothetical protein similar to transposase	Sense
GATCCCAACGAGCTTTT	19	(MGG_02333.5) hypothetical protein similar to transposase	Sense
GATCCCAACGAGCTTTT	19	(MGG_12219.5) hypothetical protein similar to transposase	Sense
GATCCCAACGAGCTTTT	19	(MGG_12032.5) hypothetical protein similar to transposase	Sense
GATCCCAAGGCGCCTAG	19	(MGG_05112.5) hypothetical protein	Sense
GATCCCGCCGCGGCCGA	19	(MGG_02747.5) 40S ribosomal protein S4-A	AntiSense
GATCCCTCTCGGCCTCG	19	(MGG_02119.5) hypothetical protein	Sense
GATCCCTCTCGGCCTCG	19	(MGG_13261.5) hypothetical protein	Sense
GATCCCTGACAAGGTAT	19	(MGG_10575.5) conserved hypothetical protein	AntiSense
GATCCGAGAAAGCCGTT	19	(MGG_05179.5) hypothetical protein	AntiSense
GATCCGAGATGCCATGA	19
GATCCGCAACGAGGCCG	19
GATCCGCCGCCGCCTGG	19	(MGG_02948.5) conserved hypothetical protein	AntiSense
GATCCGCCGCGAGCGCG	19
GATCCGCTTCAAGGGGG	19	(MGG_08180.5) hypothetical protein	Sense
GATCCGGGGAAGCAGCT	19	(MGG_05926.5) hypothetical protein	AntiSense
GATCCGGTCCGAGAGGT	19	(MGG_09820.5) hypothetical protein	AntiSense
GATCCGTACTCGGCACG	19
GATCCGTCGAGTCCGTG	19
GATCCGTGTGAGCCGAG	19	(MGG_04206.5) hypothetical protein	AntiSense
GATCCTCCCCCTCCCCC	19	(MGG_01219.5) hypothetical protein	Sense
GATCCTCCTCAAGGCCC	19	(MGG_07912.5) hypothetical protein	Sense
GATCCTGCGCTCACCGA	19	(MGG_10569.5) conserved hypothetical protein	AntiSense
GATCCTGTCCTGTGGGA	19
GATCCTTGACGGCGTGG	19	(MGG_04845.5) conserved hypothetical protein	AntiSense
GATCCTTGACGGCGTGG	19	(MGG_02303.5) hypothetical protein	AntiSense
GATCGAGAACACAAACT	19
GATCGAGACGGTTATGG	19	(MGG_10076.5) hypothetical protein	Sense
GATCGAGGCTGTTTGCT	19
GATCGAGTGGCGGCGGG	19	(MGG_03570.5) predicted protein	Sense
GATCGATTCAGGGCAAT	19
GATCGCGGAACATTTTC	19
GATCGGAGAGAAAGCCA	19
GATCGGATGGGGGGTTA	19
GATCGGCTAGGTTGATG	19
GATCGGTACGGTCGCGC	19	(MGG_10192.5) hypothetical protein	AntiSense
GATCGGTTGCGAGTTGG	19	(MGG_05368.5) hypothetical protein	Sense
GATCGGTTTCTTCTCGG	19	(MGG_11861.5) hypothetical protein	Sense
GATCGTAGAGAGGAGGA	19	(MGG_03061.5) hypothetical protein	Sense
GATCGTCCCAACAGTAT	19
GATCGTCGTCGATGAAG	19	(MGG_09232.5) predicted protein	AntiSense
GATCGTCTATTCCTAGT	19
GATCGTCTCCAACATCT	19	(MGG_05030.5) hypothetical protein	Sense
GATCTATAGCCGGTTTC	19
GATCTCAGCAGCACCCA	19
GATCTCCTGGGAGGAAC	19	(MGG_04652.5) hypothetical protein similar to RNA polymerase I	Sense
GATCTGCAATTGCTGGT	19
GATCTGCGTATTCCTCA	19	(MGG_04339.5) hypothetical protein	Sense
GATCTGGAGAGCATCGT	19	(MGG_05124.5) predicted protein	Sense
GATCTGGGTCGACTTCT	19	(MGG_05093.5) cytochrome c reductase iron-sulfur subunit	AntiSense
GATCTGGTTGGGGCGGC	19	(MGG_06919.5) conserved hypothetical protein	AntiSense
GATCTGGTTGTGGTTGG	19	(MGG_07116.5) hypothetical protein	AntiSense
GATCTGGTTGTGGTTGG	19	(MGG_04156.5) hypothetical protein	AntiSense
GATCTGTGTGATGGTTT	19	(MGG_12949.5) hypothetical protein	AntiSense
GATCTTGCAGATGTCGC	19	(MGG_04105.5) predicted protein	AntiSense
GATCTTTTCTTTCCCCT	19
GATCAAATGGGGCTTTG	18
GATCAACGAGTACGAGG	18
GATCAATGGATTTATTG	18
GATCACCGGCTGCGGTT	18	(MGG_09932.5) hypothetical protein	Sense
GATCACGCCTGTAATGG	18	(MGG_00342.5) hypothetical protein	Sense
GATCACTTTCCCGGTTC	18
GATCAGATGGGTATACT	18
GATCAGCAAAGATTGCA	18
GATCAGCCGGGGGTACA	18
GATCAGCTTTTTGCTTG	18
GATCAGGGACCTTCAGT	18	(MGG_01013.5) conserved hypothetical protein	Sense
GATCAGGGCTCTGTTGA	18	(MGG_03863.5) predicted protein	AntiSense
GATCAGTACTGGGCCGG	18
GATCAGTCACTAACAAA	18
GATCATAGCTCACGCCC	18
GATCATCTCGTACTTGT	18
GATCATCTTTAGTCCTG	18	(MGG_08113.5) predicted protein	Sense
GATCATGAAATTTCACA	18	(MGG_00700.5) hypothetical protein	Sense
GATCATGAGGTGAATCA	18
GATCATTTCCCTCGGCG	18	(MGG_07606.5) hypothetical protein	Sense
GATCATTTTGGTGTTTT	18
GATCCAACGACGGGCTG	18	(MGG_08900.5) hypothetical protein	Sense
GATCCACCAACGTCCCA	18	(MGG_09010.5) hypothetical protein	Sense
GATCCAGAACTGCTACG	18	(MGG_05663.5) hypothetical protein	Sense
GATCCAGCGGTCCATCA	18	(MGG_03220.5) hypothetical protein	AntiSense
GATCCAGGACATCTGGG	18	(MGG_02243.5) hypothetical protein	Sense
GATCCATGGGAGAAAGA	18
GATCCCCCACCTGGTCA	18
GATCCCCCCACCCTACA	18
GATCCCCCCAGCAGGGT	18	(MGG_05030.5) hypothetical protein	AntiSense
GATCCCCGCCGAGCAGC	18
GATCCCCTCACTACCAA	18
GATCCCCTGTGCCTTCA	18	(MGG_07606.5) hypothetical protein	AntiSense
GATCCCTATTGACTACT	18	(MGG_06719.5) ATP-citrate synthase subunit 1	Sense
GATCCGCAACTTCGCCT	18
GATCCGCAGGCTGGAGG	18	(MGG_11813.5) predicted protein	Sense
GATCCGGAAGGCAGGCA	18	(MGG_12112.5) predicted protein	Sense
GATCCGGCACCCCAGCC	18	(MGG_05049.5) hypothetical protein	Sense
GATCCGGCTGCTCCCCG	18	(MGG_09642.5) hypothetical protein	AntiSense
GATCCGTCCGAAGGCAC	18	(MGG_12118.5) hypothetical protein	AntiSense
GATCCTACTGATGCCGC	18
GATCCTCCCCCACATGG	18	(MGG_06936.5) hypothetical protein	Sense
GATCCTGACGGGTCACC	18	(MGG_01087.5) hypothetical protein	Sense
GATCCTGAGAAGGTCAG	18
GATCCTGTGACCGCGGG	18	(MGG_08190.5) 60s ribosomal protein L2	AntiSense
GATCCTTCTGAGCCACA	18	(MGG_05030.5) hypothetical protein	AntiSense
GATCGAAGGCTATTGGA	18
GATCGAGGCCAACGTCA	18	(MGG_06919.5) conserved hypothetical protein	Sense
GATCGAGTTTATCGAGG	18
GATCGCAGAAAAGGGAA	18	(MGG_09328.5) hypothetical protein	Sense
GATCGCCAAGGAGCTCT	18
GATCGCCACGCAGGCCG	18	(MGG_09383.5) hypothetical protein	Sense
GATCGCGAGCTGGCTTC	18	(MGG_11317.5) hypothetical protein	Sense
GATCGCGGCTTTTTGCA	18
GATCGGCACCAAGGGAG	18
GATCGGTTGGTTTGGTT	18
GATCGTGAGGAAGAGGT	18
GATCGTGTTATGGAAGA	18	(MGG_01699.5) hypothetical protein	Sense
GATCGTGTTGTCTGGTG	18	(MGG_04217.5) hypothetical protein	Sense
GATCGTTTGTCATGGTC	18
GATCTAGTCCATCGATA	18
GATCTCAGGCTGTGCGA	18	(MGG_05715.5) hypothetical protein	Sense
GATCTCCCCCACCTCCA	18
GATCTCCCTGAATAGCT	18	(MGG_00992.5) hypothetical protein	AntiSense
GATCTCGGGAGGAGCAA	18	(MGG_08457.5) hypothetical protein	AntiSense
GATCTCTCCTGTTAAAT	18
GATCTCTTCATCAGCCT	18
GATCTGAGAGAGGTAGA	18
GATCTGAGAGGGCTAGA	18
GATCTGATGTCAATAGG	18
GATCTGCTGAGGTTAAG	18
GATCTGGTTCAGCAATT	18	(MGG_02396.5) predicted protein	Sense
GATCTGTTTGTTGTTGG	18	(MGG_05824.5) hypothetical protein	Sense
GATCTTCTTGTAGTGAG	18
GATCTTGGCAATGTCGC	18	(MGG_04582.5) hypothetical protein	AntiSense
GATCTTGGTCTCGCCAG	18	(MGG_01349.5) hypothetical protein	AntiSense
GATCAAAATCTAAAACA	17
GATCAACGAAGGCAACC	17	(MGG_13239.5) hypothetical protein similar to linoleate diol synthase precursor	Sense
GATCAACGGCGGGGGGG	17
GATCAACTCTTGCTTGG	17
GATCAAGGACAGACAGC	17
GATCAAGGAGGTCATCA	17	(MGG_06759.5) hypothetical protein similar to heat stress protein 80-1	Sense
GATCAATCTGGATTTGG	17	(MGG_11403.5) hypothetical protein	Sense
GATCACAGCCAAGTTTA	17	(MGG_00853.5) conserved hypothetical protein	Sense
GATCACTTCTTCGCCAA	17	(MGG_13009.5) predicted protein	Sense
GATCAGATTCCCGTCAG	17
GATCAGGGCACGCCGAG	17	(MGG_06713.5) hypothetical protein	Sense
GATCATGATGATAGGTA	17
GATCATGGTCCAGGACG	17
GATCATGGTGCCGGGGG	17	(MGG_00505.5) hypothetical protein	AntiSense
GATCATGTCGTGGACAC	17	(MGG_04400.5) hypothetical protein similar to translation initiation factor 4A	AntiSense
GATCATGTGTCGCTTCC	17
GATCCAAGTCGCAGTCG	17	(MGG_00992.5) hypothetical protein	AntiSense
GATCCAATAAAACCCTT	17	(MGG_03201.5) hypothetical protein similar to acetyl-coenzyme A synthase	AntiSense
GATCCAATTCCCGCTGT	17	(MGG_01051.5) hypothetical protein	Sense
GATCCACCAAGGCCATC	17	(MGG_09497.5) hypothetical protein	Sense
GATCCACCACCCTAGAA	17
GATCCACGAACCCACCC	17
GATCCAGAATACGCAGC	17	(MGG_09466.5) hypothetical protein	Sense
GATCCAGAATATGACCG	17
GATCCAGACTTGGCTAG	17
GATCCAGCCCACGCACA	17	(MGG_06910.5) conserved hypothetical protein	Sense
GATCCAGCTAGAGCAAC	17
GATCCAGCTGCCACCCC	17	(MGG_06787.5) hypothetical protein	Sense
GATCCAGGGCTTGCAGG	17	(MGG_04623.5) hypothetical protein	Sense
GATCCAGGTAGAGCAAG	17
GATCCAGGTGGACTGGA	17	(MGG_03670.5) conserved hypothetical protein	AntiSense
GATCCATTTGGCCGACC	17	(MGG_05063.5) phosphoglycerate kinase	AntiSense
GATCCATTTGTCCCCGA	17
GATCCCAACACCGAGGA	17
GATCCCAGCTTATGCGG	17
GATCCCCGCCGAAGTGC	17	(MGG_10267.5) hypothetical protein	AntiSense
GATCCCCTTAGTGACAA	17
GATCCCGCCCCCCCACT	17
GATCCGAAAAAAAAAAA	17
GATCCGAACGAGGTTCG	17
GATCCGCCCAGAGACGC	17	(MGG_00562.5) hypothetical protein	AntiSense
GATCCGGAGTACACCAG	17
GATCCGTAGGGACGGTA	17	(MGG_01135.5) cytochrome c subunit Vb, putative	AntiSense
GATCCGTCCGCACGCCG	17	(MGG_00287.5) predicted protein	AntiSense
GATCCGTTTTTTCATTT	17
GATCCTCGAGCAGCTGC	17	(MGG_05266.5) conserved hypothetical protein	Sense
GATCCTCGAGGCTGGAC	17	(MGG_05074.5) hypothetical protein	AntiSense
GATCCTCGTTCCGATTG	17	(MGG_05169.5) hypothetical protein	Sense
GATCCTCTTCATTCTCT	17	(MGG_02893.5) hypothetical protein	Sense
GATCCTGAAAAGGTCAC	17
GATCCTGATATGGGGGG	17
GATCGAGACCCGGACGG	17
GATCGAGATTCACTCGC	17
GATCGAGTTAGGGCTTT	17
GATCGCACTTATGGGAA	17	(MGG_06559.5) hypothetical protein similar to NADPH oxidase isoform 2	Sense
GATCGCCACCTACCGCC	17
GATCGCCCGACGGTTGG	17
GATCGGATGGGGGGTGG	17
GATCGGCGACAGGATAA	17	(MGG_01105.5) conserved hypothetical protein	AntiSense
GATCGGCGACTCGGCGC	17
GATCGGCGTGGCGAGCC	17	(MGG_05926.5) hypothetical protein	Sense
GATCGGTCCCTTGCCGT	17	(MGG_04941.5) eukaryotic translation initiation factor 1A-like protein	AntiSense
GATCGGTTTCGCGCCTA	17	(MGG_09003.5) hypothetical protein	Sense
GATCGTAACGATAAAGC	17
GATCGTAGTCGAAGAGT	17
GATCGTGTAGGGAGAGG	17	(MGG_09927.5) hypothetical protein	AntiSense
GATCTCAAGAAGAAGGG	17
GATCTCAAGGACATGTT	17	(MGG_02509.5) hypothetical protein	Sense
GATCTCCTGGTCCAGCC	17
GATCTCGAGGCAGGACG	17	(MGG_07315.5) predicted protein	Sense
GATCTCGCCATTGACGG	17	(MGG_00969.5) conserved hypothetical protein	AntiSense
GATCTCGTTTGTTGACT	17
GATCTGAAATTCACCTG	17
GATCTGATAGACCGGAC	17	(MGG_05618.5) hypothetical protein	Sense
GATCTGATGTGACGACA	17
GATCTGCTCGTAGACCG	17	(MGG_01235.5) hypothetical protein	AntiSense
GATCTGCTTGTCGATTC	17	(MGG_10576.5) predicted protein	AntiSense
GATCTGGAAGCTCAAGC	17	(MGG_05239.5) hypothetical protein	Sense
GATCTGGAGTATCATAG	17
GATCTGGCCACTGTGGC	17	(MGG_01030.5) hypothetical protein	Sense
GATCTGGTGGGGTGTCT	17	(MGG_08258.5) hypothetical protein	Sense
GATCTGTAATCCCTCAG	17
GATCTGTGTGCAGCTCT	17
GATCTGTTCATGGAAAA	17
GATCTTCCGCCTCTCGT	17	(MGG_01605.5) conserved hypothetical protein	AntiSense
GATCTTCGAGACCGTCC	17
GATCTTGTTGAGGGCTG	17	(MGG_00221.5) 40S ribosomal protein S7	AntiSense
GATCTTTTGTTTCCTGG	17
GATCAACACTGAGTATG	16	(MGG_02874.5) hypothetical protein	AntiSense
GATCAACCGCCTCCAGA	16
GATCAACGTCCCATCGG	16
GATCAAGCCGATTTGCT	16
GATCAAGGCTATGGGTA	16	(MGG_00969.5) conserved hypothetical protein	Sense
GATCAATACGTCCGAGG	16	(MGG_01730.5) hypothetical protein	Sense
GATCACAGGGTGGCCAG	16
GATCACATGGGGCCAAG	16	(MGG_03939.5) hypothetical protein	Sense
GATCACCAGCCCTCCCC	16
GATCAGCGACGGCAAGA	16	(MGG_04159.5) hypothetical protein	Sense
GATCAGGCACGAGCTGA	16	(MGG_08439.5) predicted protein	Sense
GATCAGGTATAGACCAA	16
GATCAGTGGGGGGTTGG	16	(MGG_13641.5) hypothetical protein	Sense
GATCATCAACGGAGCGC	16
GATCATCAAGTCGCTCA	16	(MGG_06759.5) hypothetical protein similar to heat stress protein 80-1	Sense
GATCATGAGCAGTACCC	16
GATCATGAGCATGACAG	16
GATCATTGGCCTGTCGA	16
GATCCAAACCAAGGTGG	16
GATCCAAAGCCTGACGC	16	(MGG_01235.5) hypothetical protein	Sense
GATCCAACGAGGCGCCC	16
GATCCAAGAGCCCAAGT	16
GATCCACGCAAAACCTT	16
GATCCAGCCACCAGCCT	16	(MGG_04117.5) hypothetical protein	AntiSense
GATCCAGCCACCAGCCT	16	(MGG_12150.5) hypothetical protein	AntiSense
GATCCAGCCGGTGCTGA	16	(MGG_08809.5) hypothetical protein	AntiSense
GATCCAGCGGCGCCGCA	16	(MGG_04465.5) hypothetical protein	Sense
GATCCAGCTGCCAGGAC	16	(MGG_03883.5) hypothetical protein	Sense
GATCCAGGAGGGCTACT	16	(MGG_06773.5) predicted protein	AntiSense
GATCCAGGCTCAGGAGC	16	(MGG_10565.5) hypothetical protein	Sense
GATCCAGGTACCAGCGA	16	(MGG_11750.5) hypothetical protein	AntiSense
GATCCAGTCGACGCCGA	16
GATCCATGAATCATCAA	16
GATCCCAAGAAAGAATA	16
GATCCCAGCAAGCATGC	16
GATCCCAGCCTGAAAGA	16
GATCCCAGGAATTCGTA	16	(MGG_09925.5) hypothetical protein	AntiSense
GATCCCAGGTTTCGGTG	16
GATCCCCATGATGTGCT	16	(MGG_04158.5) hypothetical protein	Sense
GATCCCCATGCCCAGCA	16	(MGG_07611.5) hypothetical protein	Sense
GATCCCGAGCGGCAGGG	16	(MGG_14352.5) hypothetical protein	Sense
GATCCCGCCGAGGTCAA	16	(MGG_11541.5) hypothetical protein	Sense
GATCCCGGCGCATATAG	16
GATCCCTGACCCCCGCA	16
GATCCCTGCAGCCGCAC	16
GATCCCTTGTTAAGAAG	16
GATCCGCAGAGCGTGTC	16	(MGG_08055.5) hypothetical protein	AntiSense
GATCCGCGCAAAGGGGT	16	(MGG_13635.5) predicted protein	AntiSense
GATCCGGCCAAGAGGCC	16	(MGG_07291.5) hypothetical protein	Sense
GATCCGGGCGCCTGGCT	16	(MGG_13379.5) hypothetical protein similar to reverse transcriptase	AntiSense
GATCCGGGCGCCTGGCT	16	(MGG_02068.5) hypothetical protein similar to reverse transcriptase	AntiSense
GATCCGGGCGCCTGGCT	16	(MGG_12191.5) hypothetical protein similar to reverse transcriptase	AntiSense
GATCCGGGCGCCTGGCT	16	(MGG_13593.5) hypothetical protein	AntiSense
GATCCGGGCGCCTGGCT	16	(MGG_11586.5) hypothetical protein similar to reverse transcriptase	AntiSense
GATCCGGGCGCCTGGCT	16	(MGG_13091.5) hypothetical protein similar to reverse transcriptase	AntiSense
GATCCGGGCGCCTGGCT	16	(MGG_14356.5) hypothetical protein	AntiSense
GATCCGGGCGCCTGGCT	16	(MGG_13900.5) hypothetical protein similar to reverse transcriptase	AntiSense
GATCCGGGCGCCTGGCT	16	(MGG_12194.5) hypothetical protein	AntiSense
GATCCGGGCGCCTGGCT	16	(MGG_12432.5) hypothetical protein similar to reverse transcriptase	AntiSense
GATCCGGGCGCCTGGCT	16	(MGG_09981.5) hypothetical protein similar to reverse transcriptase	AntiSense
GATCCGGGCGCCTGGCT	16	(MGG_12027.5) hypothetical protein	AntiSense
GATCCGGGCGCCTGGCT	16	(MGG_13340.5) hypothetical protein similar to reverse transcriptase	AntiSense
GATCCGGGCGCCTGGCT	16	(MGG_14196.5) hypothetical protein	AntiSense
GATCCGGGCGCCTGGCT	16	(MGG_13700.5) hypothetical protein similar to reverse transcriptase	AntiSense
GATCCGGGCGCCTGGCT	16	(MGG_13737.5) hypothetical protein similar to reverse transcriptase	AntiSense
GATCCGGGCGCCTGGCT	16	(MGG_02576.5) hypothetical protein similar to reverse transcriptase	AntiSense
GATCCGGGCGCCTGGCT	16	(MGG_10472.5) hypothetical protein similar to reverse transcriptase	AntiSense
GATCCGGGCGCCTGGCT	16	(MGG_13359.5) hypothetical protein similar to reverse transcriptase	AntiSense
GATCCGGGCGCCTGGCT	16	(MGG_08961.5) hypothetical protein similar to reverse transcriptase	AntiSense
GATCCGGGCGCCTGGCT	16	(MGG_11959.5) hypothetical protein similar to reverse transcriptase	AntiSense
GATCCGGGCGCCTGGCT	16	(MGG_09101.5) hypothetical protein similar to reverse transcriptase	AntiSense
GATCCGGGCGCCTGGCT	16	(MGG_10749.5) hypothetical protein similar to reverse transcriptase	AntiSense
GATCCGGGCGCCTGGCT	16	(MGG_01936.5) hypothetical protein similar to reverse transcriptase	AntiSense
GATCCGGGCGCCTGGCT	16	(MGG_14354.5) hypothetical protein similar to reverse transcriptase	AntiSense
GATCCGGGCGCCTGGCT	16	(MGG_11290.5) hypothetical protein similar to reverse transcriptase	AntiSense
GATCCGGGCGCCTGGCT	16	(MGG_12192.5) hypothetical protein similar to reverse transcriptase	AntiSense
GATCCGGGCGCCTGGCT	16	(MGG_01938.5) hypothetical protein	AntiSense
GATCCGGGCGCCTGGCT	16	(MGG_13741.5) hypothetical protein similar to reverse transcriptase	AntiSense
GATCCGGGCGCCTGGCT	16	(MGG_09683.5) hypothetical protein similar to reverse transcriptase	AntiSense
GATCCGGGCGCCTGGCT	16	(MGG_13602.5) hypothetical protein similar to reverse transcriptase	AntiSense
GATCCGGGCGCCTGGCT	16	(MGG_12676.5) conserved hypothetical protein	AntiSense
GATCCGGGCGCCTGGCT	16	(MGG_10029.5) hypothetical protein similar to reverse transcriptase	AntiSense
GATCCGGGCGCCTGGCT	16	(MGG_13272.5) hypothetical protein similar to reverse transcriptase	AntiSense
GATCCGGGCGCCTGGCT	16	(MGG_12774.5) hypothetical protein similar to reverse transcriptase	AntiSense
GATCCGGGCGCCTGGCT	16	(MGG_13283.5) hypothetical protein	AntiSense
GATCCGGGCGCCTGGCT	16	(MGG_11929.5) hypothetical protein similar to reverse transcriptase	AntiSense
GATCCGGGCGCCTGGCT	16	(MGG_06232.5) hypothetical protein similar to reverse transcriptase	AntiSense
GATCCGGGCGCCTGGCT	16	(MGG_13890.5) hypothetical protein similar to reverse transcriptase	AntiSense
GATCCGGGCGCCTGGCT	16	(MGG_12030.5) hypothetical protein similar to reverse transcriptase	AntiSense
GATCCGGGCGCCTGGCT	16	(MGG_07581.5) hypothetical protein similar to reverse transcriptase	AntiSense
GATCCGGGCGCCTGGCT	16	(MGG_10219.5) hypothetical protein similar to reverse transcriptase	AntiSense
GATCCGGGCGCCTGGCT	16	(MGG_12067.5) hypothetical protein similar to reverse transcriptase	AntiSense
GATCCGGGCGCCTGGCT	16	(MGG_07799.5) hypothetical protein similar to reverse transcriptase	AntiSense
GATCCGGGCGCCTGGCT	16	(MGG_09635.5) hypothetical protein similar to reverse transcriptase	AntiSense
GATCCGGGCGCCTGGCT	16	(MGG_14323.5) hypothetical protein similar to reverse transcriptase	AntiSense
GATCCGGGCGCCTGGCT	16	(MGG_11969.5) hypothetical protein	AntiSense
GATCCGGGCGCCTGGCT	16	(MGG_13321.5) hypothetical protein similar to reverse transcriptase	AntiSense
GATCCGGGCGCCTGGCT	16	(MGG_02052.5) hypothetical protein	AntiSense
GATCCGGGCGCCTGGCT	16	(MGG_14448.5) hypothetical protein similar to reverse transcriptase	AntiSense
GATCCGGGCGCCTGGCT	16	(MGG_10963.5) hypothetical protein similar to reverse transcriptase	AntiSense
GATCCGGGCGCCTGGCT	16	(MGG_13733.5) hypothetical protein similar to reverse transcriptase	AntiSense
GATCCGGGCGCCTGGCT	16	(MGG_02553.5) hypothetical protein	AntiSense
GATCCGGGCGCCTGGCT	16	(MGG_08445.5) hypothetical protein	AntiSense
GATCCGGGCGCCTGGCT	16	(MGG_12437.5) hypothetical protein similar to reverse transcriptase	AntiSense
GATCCGGGCGCCTGGCT	16	(MGG_05409.5) hypothetical protein similar to reverse transcriptase	AntiSense
GATCCGGGCGCCTGGCT	16	(MGG_10808.5) hypothetical protein	AntiSense
GATCCGGGCGCCTGGCT	16	(MGG_13281.5) hypothetical protein similar to reverse transcriptase	AntiSense
GATCCGGGCGCCTGGCT	16	(MGG_07374.5) hypothetical protein similar to reverse transcriptase	AntiSense
GATCCGGGCGCCTGGCT	16	(MGG_09423.5) hypothetical protein similar to reverse transcriptase	AntiSense
GATCCGTCGGTTGCATT	16
GATCCGTCGTGGTACCT	16	(MGG_04751.5) hypothetical protein	Sense
GATCCGTTCCCAGACGC	16
[truncated: 5,979 more rows]

## Sheet: >2FoldUpInApp_Comm+SpecificTags
MPSS tag	Appressoria copy number	Mycelia copy number	Fold change (App/Mycelia)	Gene description	Expression
GATCAAGAACGTTCTCA	7092	0	7092
GATCCACGAAAAACCAA	6561	0	6561
GATCGGCGTTCGTCGTC	3620	0	3620
GATCAAGAAGAAGGACG	3232	0	3232	(MGG_06658.5) 40S ribosomal protein S5	Sense
GATCGTCAAAGGGTTGA	25296	8	3162
GATCTGCTTGTCTTGTT	2895	0	2895
GATCGTCGGACTGTAGG	2543	0	2543
GATCGATGGAGCTCATA	1913	0	1913
GATCAACATTGCCTCCA	1447	0	1447	(MGG_06238.5) hypothetical protein	Sense
GATCTGTCGCGTGATGT	1408	0	1408
GATCATTTGACTGAGCT	1404	0	1404
GATCAAAAGTCGGCACC	1232	0	1232
GATCGGCCGCAAGAAGG	1224	0	1224	(MGG_01712.5) hypothetical protein similar to isocitrate dehydrogenase	Sense
GATCACTTTCATAGCGG	1215	0	1215
GATCTGACGATGGTTCC	1215	0	1215	(MGG_05932.5) predicted protein	Sense
GATCCTCGACTCCTTCC	1194	0	1194
GATCGTCAAAGGGTTCA	1194	0	1194
GATCCACGAAAAACCAC	1185	0	1185
GATCTTCCGCTCGACCG	1066	0	1066
GATCTCGAGACCCGCCC	1051	0	1051
GATCACCAAGGCATACA	1041	0	1041
GATCGAGGTCGACGAGG	1040	0	1040	(MGG_00085.5) hypothetical protein	Sense
GATCCCGACCTCCCTCC	979	0	979
GATCAAGAAGGAGATGG	950	0	950	(MGG_00167.5) conserved hypothetical protein	Sense
GATCAACCCGCGCATGC	945	0	945	(MGG_08266.5) hypothetical protein	Sense
GATCACTTTTTCAGTTC	945	0	945
GATCACGCCGCGCATAA	943	0	943	(MGG_07616.5) hypothetical protein	Sense
GATCGTCGGACTGTACA	886	0	886
GATCGGCTCGGCCAGCG	842	0	842	(MGG_11210.5) hypothetical protein	Sense
GATCGGATGGGGGGGTG	840	0	840
GATCTTGGTTGGTTGGT	838	0	838
GATCGGCAACGAGAAAG	810	0	810
GATCCGCCAGCGGGGTA	803	0	803
GATCCTGTTTTTTGGTG	799	0	799
GATCATGATTGAGGATG	796	0	796
GATCACTTGAGAAAAAC	793	0	793
GATCGCCGGGCTGGACG	785	0	785	(MGG_01863.5) hypothetical protein	Sense
GATCTTGCGGGTGGCAG	767	0	767
GATCGGACTTGGTCTGT	765	0	765
GATCTCGAAGCAGGAAT	760	0	760
GATCTGATGGGTTTATT	758	0	758
GATCGACCTCCTGGTCG	751	0	751	(MGG_05989.5) hypothetical protein	Sense
GATCCCCAACGACGTCC	749	0	749
GATCAAGAACGTTCTAA	692	0	692
GATCAAGTGGCCCTGTA	681	0	681
GATCATGGAGAACATGG	680	0	680	(MGG_06148.5) peroxisomal hydratase-dehydrogenase-epimerase	Sense
GATCAAGGGTGACATCA	679	0	679	(MGG_07337.5) conserved hypothetical protein	Sense
GATCATCAAGGCCGCCG	655	0	655	(MGG_02409.5) conserved hypothetical protein	Sense
GATCAAGAATGGCAAGG	624	0	624
GATCTTGCGATATGGTC	605	0	605
GATCCCCTGAGGATAGG	584	0	584
GATCGGCTCTGCAAATG	575	0	575
GATCGTCTTGTGACTCT	559	0	559
GATCGTCAAAGGGTTAA	557	0	557
GATCCTGGGCGGAATGA	552	0	552	(MGG_05140.5) hypothetical protein	Sense
GATCAAGCTGGGTGGGT	535	0	535	(MGG_02439.5) hypothetical protein	Sense
GATCAAGGCGAGTTCGT	516	0	516
GATCTCGAGTCGGGCGA	513	0	513	(MGG_01320.5) hypothetical protein	Sense
GATCTCAGGGGGGCTCT	510	0	510
GATCCTCCGTGAGCAGG	504	0	504	(MGG_04203.5) hypothetical protein	Sense
GATCTCGGAATTAACTG	490	0	490	(MGG_08905.5) triosephosphate isomerase	Sense
GATCAGCGAGGCCGGCC	484	0	484
GATCGACTGCTTAGCAG	481	0	481
GATCTCGAGAACCTCAC	481	0	481	(MGG_01472.5) hypothetical protein	Sense
GATCGTCAACAGACAAT	475	0	475
GATCTGTCATTGACTTG	474	0	474
GATCAAGAGAAGGAGGG	472	0	472	(MGG_03483.5) hypothetical protein similar to NADH dehydrogenase	Sense
GATCAAGCCCGGGAGCA	472	0	472	(MGG_02812.5) hypothetical protein	Sense
GATCCCGGCCGAGGGCG	463	0	463	(MGG_05427.5) hypothetical protein	Sense
GATCTGTTTAGCGATTG	458	0	458
GATCGTCGGACTGTAGT	457	0	457
GATCAGGGAGTTCATGG	452	0	452
GATCACGGGGACACATA	451	0	451
GATCCTGTCTCGCCTGC	449	0	449
GATCGAAGATTTGGACC	449	0	449
GATCAGCATTGCAGGAG	447	0	447
GATCTTCAAGCACGATT	447	0	447	(MGG_13279.5) hypothetical protein	Sense
GATCAGCAGTGTAAACC	438	0	438	(MGG_11416.5) hypothetical protein	Sense
GATCTACGAGGAGACGA	436	0	436
GATCATGCTCGACCTCA	434	0	434	(MGG_03418.5) conserved hypothetical protein	Sense
GATCTGCAAAGCCAACG	420	0	420
GATCCTGCCTTTGGTAC	413	0	413	(MGG_05351.5) hypothetical protein	Sense
GATCGGACCAACAACTT	413	0	413
GATCGGTGCGAGTCCAG	413	0	413	(MGG_05871.5) hypothetical protein similar to integral membrane protein	Sense
GATCGCAAAATTTCAGA	411	0	411
GATCTTGAGGAGTTCAT	411	0	411	(MGG_05477.5) proteasome regulatory particle subunit Rpt2	Sense
GATCGCAGAGGGCCGCT	407	0	407	(MGG_02531.5) hypothetical protein	Sense
GATCATTTTCCCCCACC	401	0	401
GATCTGGGCTGGCATGA	399	0	399	(MGG_08711.5) hypothetical protein	Sense
GATCCTCGACTCCTTTC	397	0	397
GATCACCTCGCTCCCTC	393	0	393
GATCAATTGACACAATG	390	0	390
GATCAGGCCAACAGGCT	386	0	386
GATCGGCTTCAGCGCCA	386	0	386	(MGG_05413.5) hypothetical protein	Sense
GATCCAGAACTCAGTCT	384	0	384	(MGG_05292.5) hypothetical protein	Sense
GATCGGTCAAGCTCGCC	383	0	383
GATCGGACAAGGGTCCA	382	0	382	(MGG_12065.5) conserved hypothetical protein	Antisense
GATCGTGCTCCCAAGGC	379	0	379	(MGG_00689.5) hypothetical protein	Sense
GATCACGTAATGCAAGG	378	0	378
GATCGTTGACGTTTCCG	378	0	378	(MGG_06876.5) hypothetical protein	Sense
GATCGTCGGACTGTATA	376	0	376
GATCACCATTCCTCGAT	370	0	370
GATCTTTACCAACGTCC	370	0	370
GATCGCTTTGTTACTCA	2205	6	367.5
GATCATCGCCGCCAAGG	365	0	365	(MGG_02410.5) hypothetical protein	Sense
GATCTTTGGCCCCGGCG	363	0	363	(MGG_03245.5) hypothetical protein	Sense
GATCTCAAGGTCGACCA	362	0	362	(MGG_02599.5) hypothetical protein	Sense
GATCTTGCGGGTGGGAG	361	0	361
GATCCGTTTCGGCATCG	358	0	358	(MGG_04346.5) conserved hypothetical protein	Sense
GATCTCGAGACCCGCTC	358	0	358	(MGG_08830.5) predicted protein	Sense
GATCTCGAGACCCGCTC	358	0	358	(MGG_08830.5) predicted protein	Sense
GATCCGCGACCATGATT	353	0	353
GATCGAGCGTGGGTTCC	352	0	352
GATCCATGGGGGCGAGA	345	0	345
GATCCTCGGACATGGGG	345	0	345
GATCGCAGCCGATAGAC	343	0	343
GATCCTGTCTCGCCTCA	338	0	338
GATCGATGGCTGAAAAG	338	0	338
GATCGCTGGATAGAGCT	338	0	338	(MGG_09297.5) hypothetical protein	Sense
GATCTGCTCTCAACTGA	329	0	329
GATCCGTGACGCCGGAA	326	0	326	(MGG_02889.5) predicted protein	Sense
GATCGGAGCAGGTATAG	326	0	326
GATCAAGAGGTCAGACG	324	0	324	(MGG_00992.5) hypothetical protein	Sense
GATCGGGAGCGGCCGGA	324	0	324	(MGG_10800.5) hypothetical protein	Sense
GATCGTCAAAGGGTAGA	322	0	322
GATCGGTGTCATGGCAC	320	0	320	(MGG_08896.5) conserved hypothetical protein	Sense
GATCTCGAGGTGCAAAG	320	0	320
GATCTTGGTGAAGAGGT	320	0	320
GATCGAGGAGCAGCGCT	317	0	317	(MGG_07466.5) hypothetical protein similar to septin	Sense
GATCTGCAGGGGCCAAG	317	0	317
GATCGTGTGTTCCCGAC	312	0	312	(MGG_01391.5) conserved hypothetical protein	Sense
GATCAAGAAGGAGGCCG	308	0	308	(MGG_08164.5) conserved hypothetical protein	Sense
GATCGGGCTGGGTCTTT	308	0	308
GATCGGGTACACTCGGA	308	0	308
GATCCTGTCTCGCCTCC	304	0	304
GATCGTCGAACTGTAGA	301	0	301
GATCAGTTCCTCTGCGG	298	0	298
GATCATCCTGATACGAC	297	0	297
GATCGTGTGTACATAAG	297	0	297
GATCGCTCTTCAATCAT	294	0	294
GATCAGCAAGCCGATAG	292	0	292
GATCGGTTCCGTCATTC	292	0	292
GATCCGCAAGGACGTGC	288	0	288	(MGG_14136.5) hypothetical protein	Sense
GATCCTGAAGCGCATGC	288	0	288
GATCGCCAACAGCGAAG	288	0	288
GATCCACCGGTCGTACC	285	0	285	(MGG_03765.5) hypothetical protein	Sense
GATCCACTTCTCGTCTG	285	0	285	(MGG_04934.5) hypothetical protein	Sense
GATCGAAAAAAAGAGCG	285	0	285
GATCGCCCGCACCTACC	283	0	283	(MGG_07403.5) hypothetical protein similar to transposase	Antisense
GATCGCCCGCACCTACC	283	0	283	(MGG_11810.5) hypothetical protein similar to transposase	Antisense
GATCGCCCGCACCTACC	283	0	283	(MGG_06431.5) hypothetical protein similar to transposase	Antisense
GATCGCCCGCACCTACC	283	0	283	(MGG_12277.5) hypothetical protein similar to transposase	Antisense
GATCAAGGAGAGGAAGG	282	0	282	(MGG_10522.5) hypothetical protein	Sense
GATCGCAGACGACAGCC	282	0	282	(MGG_06257.5) hypothetical protein	Sense
GATCCGCAGCCATTTTG	281	0	281
GATCTTCTCAACTTGAC	278	0	278
GATCAAGAACACAGGTC	276	0	276
GATCGACCGGATGCGCA	276	0	276	(MGG_02544.5) hypothetical protein	Sense
GATCTGATGTCAGTCGG	276	0	276
GATCAGTATCTTTCAGG	274	0	274
GATCGGAGATGTCTTGT	274	0	274
GATCCCTTGAACGAGAA	273	0	273	(MGG_05809.5) hypothetical protein	Sense
GATCGCCACTCCCGCCC	272	0	272
GATCAACCACGCCACGC	271	0	271	(MGG_07763.5) hypothetical protein	Sense
GATCGAGGAGCTGCTGC	270	0	270	(MGG_06336.5) hypothetical protein	Sense
GATCAGGAGGACTCGAT	268	0	268	(MGG_00188.5) hypothetical protein	Sense
GATCATCACTACTACCA	267	0	267
GATCGCTCTTCATTCAT	267	0	267
GATCGGACGACTTGGAG	3200	12	266.667
GATCAAGGACCTGTCCA	265	0	265	(MGG_08968.5) hypothetical protein	Sense
GATCATGTAGACTGCTG	265	0	265
GATCTTCAGCGCGAGGG	265	0	265
GATCGAGCATAGCGACG	263	0	263
GATCAGCAACGTCTAGA	262	0	262
GATCCACGTCGAGCGAG	259	0	259
GATCTCCTTGATGTATG	258	0	258
GATCTTCCTCTGGGTAC	253	0	253	(MGG_08776.5) hypothetical protein	Sense
GATCAACACCCTCACCC	251	0	251
GATCGTGTACGAGAACT	250	0	250	(MGG_01072.5) hypothetical protein	Sense
GATCGGACTTGCTCTCC	249	0	249
GATCTGTTGGTCTATCT	249	0	249
GATCTGGTACGTGGTGC	248	0	248	(MGG_10676.5) conserved hypothetical protein	Sense
GATCGGGCTGGGCGTCG	247	0	247	(MGG_02654.5) hypothetical protein	Sense
GATCTCTAGGAGCGTAT	247	0	247
GATCAACATCCCGCTAT	244	0	244
GATCGAATCTTTCTATG	244	0	244
GATCGTCATAGACTTGA	244	0	244
GATCAAGGTCGACCTCA	241	0	241	(MGG_09848.5) hypothetical protein	Sense
GATCGTCGGACTGTCGA	241	0	241
GATCATGAGACTGCCCC	240	0	240
GATCGTCCCCACCCACC	238	0	238
GATCATTTGGTGTTTGT	237	0	237
GATCCACGACAACGTAT	237	0	237	(MGG_08093.5) hypothetical protein	Sense
GATCCGCCAGCTTTTCG	237	0	237	(MGG_00373.5) hypothetical protein	Sense
GATCTACCCCACCCACC	236	0	236
GATCCCCGAGGAGCTGC	231	0	231	(MGG_10671.5) hypothetical protein	Sense
GATCATTTTCCCCCAAC	230	0	230
GATCGTCAACCCCGCCC	230	0	230
GATCCCCGCCGCATACT	228	0	228
GATCTTTGGCCCCGTCG	228	0	228	(MGG_03900.5) conserved hypothetical protein	Sense
GATCCGGATTGTCGCCT	226	0	226
GATCCCGGATTTTTTTA	224	0	224
GATCAGGCGTCAGGTGC	221	0	221
GATCGGAGCCTCTAGGT	221	0	221	(MGG_03715.5) predicted protein	Sense
GATCGGAAGATGGGTGA	219	0	219
GATCGGCAACCAGAACG	219	0	219
GATCTGGTGCGCCAGGA	218	0	218
GATCCTGTCTCGCCTTA	217	0	217
GATCAAGCGGTACATGT	216	0	216
GATCATTGGCGTCTACT	216	0	216
GATCCATGCCTTTTAGG	215	0	215
GATCTACCTGGTCATGA	215	0	215
GATCGTCGGACTGTATG	213	0	213
GATCTCAAGAAGAAGCG	213	0	213	(MGG_07008.5) hypothetical protein	Sense
GATCAAGAAGAACGAGC	212	0	212	(MGG_10188.5) hypothetical protein	Sense
GATCGTCGGAGTGTAGA	212	0	212
GATCTTTGGTTGAATGC	212	0	212
GATCACGTGGTAACCAT	210	0	210	(MGG_08843.5) hypothetical protein	Sense
GATCACGAGGCCATTTT	209	0	209	(MGG_08887.5) hypothetical protein	Sense
GATCAGGAACGTGTAGG	207	0	207
GATCGCCCCCACCCACC	207	0	207
GATCAACGAGAAGCGCC	206	0	206	(MGG_03087.5) conserved hypothetical protein	Sense
GATCACTCCTACAGGAC	206	0	206
GATCTTTTAATGCTTGG	206	0	206
GATCAGTTGTCGGAGAT	205	0	205
GATCCCCGCCGACGGCC	203	0	203	(MGG_09027.5) hypothetical protein	Sense
GATCCGTGGTCGCCACC	203	0	203	(MGG_09119.5) hypothetical protein	Sense
GATCCCCATACAAAGAA	201	0	201
GATCGCCATATGTGGAC	201	0	201
GATCGGCTGGCTGCGTG	200	0	200
GATCAGGGAATTCTGGT	199	0	199
GATCATCTGCGCAAAGC	199	0	199	(MGG_09956.5) hypothetical protein	Sense
GATCTTGAGACGGGTGT	199	0	199
GATCTTGGGGAAAATGG	198	0	198
GATCCGCCAGGCCACCT	196	0	196	(MGG_06953.5) predicted protein	Sense
GATCAAAAGAACATTCC	195	0	195
GATCAGGTAGTGCCACA	195	0	195	(MGG_01678.5) hypothetical protein	Sense
GATCGCATCTCGGAACT	195	0	195	(MGG_10660.5) predicted protein	Sense
GATCTGCTTGTCTTGCT	195	0	195
GATCAACTCTGCCCTAC	192	0	192
GATCCGCTCGACGGGGT	192	0	192	(MGG_05529.5) hypothetical protein	Sense
GATCTCTCTGGTCTAGA	190	0	190
GATCGACGTCAAGACAA	189	0	189	(MGG_04143.5) RAS small monomeric GTPase Rab6	Sense
GATCGTCAACGTCCCTT	189	0	189
GATCACAGCTGGATACT	187	0	187	(MGG_06917.5) GTP cyclohydrolase II, putative	Sense
GATCATTGTTTCTTCCA	187	0	187
GATCAAGTCTGCCAAGG	186	0	186
GATCACTATAGGTGGCA	186	0	186	(MGG_04225.5) hypothetical protein	Sense
GATCACTGCGAGCATGT	186	0	186
GATCGATGCTCTCCACC	186	0	186	(MGG_04014.5) hypothetical protein	Sense
GATCCTCGACATTCATT	185	0	185
GATCTGTCCGACGCACC	185	0	185
GATCCAGGAGGGCGGGC	1659	9	184.333	(MGG_01885.5) hypothetical protein	Sense
GATCGAGGAGGCCCGGA	183	0	183	(MGG_00550.5) hypothetical protein	Sense
GATCTTCGATTCCCGCT	183	0	183
GATCAGAGTTCTACAGT	181	0	181
GATCATCTGAGAAAACA	180	0	180
GATCCGCTGAGGGACGA	178	0	178	(MGG_08347.5) hypothetical protein	Sense
GATCGAGGAGCTCTACG	178	0	178	(MGG_09535.5) conserved hypothetical protein	Sense
GATCTGGCATTTTGTCC	178	0	178
GATCTGGTGGCCGATGT	175	0	175	(MGG_10380.5) hypothetical protein	Sense
GATCTTTTCCCGCCAGC	175	0	175
GATCCTGAAGCGCATGG	2787	16	174.188
GATCCCGACCTCCACCC	1392	8	174
GATCCAAGGTGCTGGCT	173	0	173	(MGG_09601.5) hypothetical protein	Sense
GATCCGTCCACCTTGCG	173	0	173	(MGG_01866.5) hypothetical protein	Sense
GATCTGGCCATGTTCAT	172	0	172	(MGG_04481.5) predicted protein	Sense
GATCATCTTACTTGCCT	171	0	171
GATCCAAGTTGTCGACC	171	0	171
GATCCACGAGGACCACG	171	0	171	(MGG_13764.5) hypothetical protein	Sense
GATCAGCCTCGTCCATC	169	0	169
GATCATCAGAGGCAAAT	169	0	169
GATCATTTGACTGAGCG	169	0	169
GATCTTCCCACCCACCC	169	0	169
GATCCGCATCGACCAAC	168	0	168
GATCGGAAAGACACTAG	168	0	168
GATCGTTTCACTGCGTA	168	0	168
GATCATTTCGCTCCCGA	167	0	167
GATCGGCGTGGCGGATG	167	0	167	(MGG_05352.5) predicted protein	Sense
GATCACAGAACCTGACG	164	0	164
GATCATGGACAGGCCGG	164	0	164
GATCCTTCGTCTGGGCT	164	0	164
GATCGCGAGTTTGTTGC	164	0	164	(MGG_07016.5) hypothetical protein	Sense
GATCTGGCCTCAAAGGC	655	4	163.75	(MGG_06332.5) hypothetical protein	Sense
GATCTTTTGCCCACTAA	163	0	163
GATCATGGGAAGGAGCA	162	0	162
GATCGTCGACGCCGCCG	162	0	162	(MGG_07062.5) hypothetical protein	Sense
GATCGGTCAAATCTAAG	161	0	161
GATCCTCGACTCCTTCT	160	0	160
GATCGGTTCGAGATTAC	160	0	160
GATCGTTGGAAACCATG	160	0	160
GATCTGGAAAGGCCGGC	160	0	160
GATCAAAAGTAGTCGCG	157	0	157
GATCAAGTAGCGGTACG	157	0	157
GATCCTTACGAATTAGG	157	0	157
GATCGGCCACGGACTCG	157	0	157	(MGG_04643.5) hypothetical protein	Sense
GATCTGAAAATTCAGAG	157	0	157	(MGG_10926.5) hypothetical protein	Sense
GATCACCGTGGGCATAA	155	0	155	(MGG_09022.5) hypothetical protein	Sense
GATCATGACTGTTTGGA	155	0	155
GATCATGAGATTCATTG	155	0	155
GATCGAGCTGTGCCGGG	155	0	155	(MGG_07462.5) hypothetical protein	Sense
GATCGTGCTCCCAAGCC	155	0	155
GATCAGGGAGACCAGGG	154	0	154	(MGG_05345.5) hypothetical protein	Sense
GATCCAGACCTTCATTC	153	0	153
GATCCGCACCGGCTCCA	153	0	153	(MGG_10878.5) hypothetical protein	Sense
GATCTTTACCGCGAGTT	153	0	153	(MGG_01361.5) hypothetical protein	Sense
GATCTTTTGGATGTGAC	153	0	153
GATCCAGTGGAATTCCG	152	0	152	(MGG_12979.5) hypothetical protein	Sense
GATCGGGCCAGGCCGGG	152	0	152
GATCACGTCGAACCCCC	151	0	151
GATCAGCCAAACTTTGG	151	0	151
GATCCTGAAGCGCATCG	151	0	151
GATCTGGCACACTCGAA	151	0	151	(MGG_04056.5) hypothetical protein	Sense
GATCTTCTGTCATCTGA	151	0	151
GATCACTTGTGGAAACA	149	0	149
GATCGATATCACGGTGC	149	0	149
GATCGTGCAGTCATACA	149	0	149	(MGG_00929.5) hypothetical protein	Sense
GATCTGATTCGACCCCA	149	0	149
GATCACCGCCGCGGCCT	148	0	148	(MGG_01444.5) predicted protein	Sense
GATCATGTCACCTGAAG	148	0	148
GATCATTCCTGCTGAAC	148	0	148
GATCATTTTGAGAGGTT	148	0	148
GATCCAACTCCTGATCG	148	0	148
GATCGGCGACGGGGATG	148	0	148	(MGG_07614.5) hypothetical protein	Sense
GATCACAACCTGATGGC	146	0	146	(MGG_12850.5) hypothetical protein	Sense
GATCATGCAGCTCGTCG	146	0	146	(MGG_01679.5) hypothetical protein	Sense
GATCCAACTATTCACTA	146	0	146
GATCCTCTCGAGGTTGT	146	0	146
GATCGTGGGACTGTAGA	146	0	146
GATCTAGAGAGCTGCGC	146	0	146
GATCTCAGGGCGGCGAC	146	0	146	(MGG_02450.5) hypothetical protein	Sense
GATCACGTACGACGCCG	145	0	145	(MGG_12580.5) hypothetical protein	Sense
GATCAGTTGGAGGAGGC	145	0	145	(MGG_00956.5) hypothetical protein	Sense
GATCATCTGGAATCTAA	145	0	145
GATCCACGAAAAAACAA	145	0	145
GATCATGACTATGTTGA	144	0	144
GATCGGGCTAAATGACT	144	0	144
GATCTGTCTGTTTTTGG	144	0	144
GATCGGTTTGGCTTTCT	143	0	143
GATCTTGAGGATGCCTA	143	0	143	(MGG_00908.5) conserved hypothetical protein	Sense
GATCAACATGGCCACCA	142	0	142	(MGG_09195.5) hypothetical protein	Sense
GATCGAAAGGTGTTGGG	142	0	142
GATCGACGAGTACAAGA	142	0	142	(MGG_03891.5) predicted protein	Sense
GATCATGGAGCTCGGCG	141	0	141	(MGG_08074.5) hypothetical protein	Sense
GATCCTGCAATGGGGGG	141	0	141
GATCGCCTCTGCAACCC	141	0	141
GATCGGCCCACGGCGGA	141	0	141	(MGG_03437.5) hypothetical protein	Sense
GATCAACATTGCCTCCC	140	0	140
GATCAGGGGAGCTGTGG	140	0	140
GATCGGATTGTGGTGGC	140	0	140
GATCAAGCCTGACCGCC	139	0	139
GATCGACCACTATGACA	139	0	139	(MGG_08746.5) hypothetical protein	Sense
GATCGGCATGAGGCGGA	139	0	139
GATCGGGTGGCCAAAAA	139	0	139
GATCGTACGGCAAAAGG	139	0	139
GATCGTCTGCACAGTTC	139	0	139
GATCTATTGGACTGCCT	139	0	139
GATCTCCGGGCTGGAAG	139	0	139	(MGG_09798.5) hypothetical protein	Sense
GATCTCCGGGCTGGAAG	139	0	139	(MGG_08107.5) hypothetical protein	Sense
GATCTCGACTGCGACGA	139	0	139
GATCTGCCGTGTATATT	139	0	139
GATCAAAGATTGGAGGG	137	0	137
GATCACCACCGGCCAGA	137	0	137	(MGG_04083.5) conserved hypothetical protein	Sense
GATCAGAGTCACATAGT	137	0	137
GATCATCCGTACCAGAA	137	0	137	(MGG_01887.5) hypothetical protein	Sense
GATCATGAAGCGCATGG	137	0	137
GATCTCTGTCTTTTTGA	137	0	137
GATCTGGGAATTTCTAT	137	0	137
GATCGACCCCACCCACC	136	0	136
GATCTTTCAAGCGGCCT	136	0	136
GATCGCTGAACGTCTGG	543	4	135.75	(MGG_13188.5) hypothetical protein	Sense
GATCCATCGTCGGCGTT	135	0	135
GATCTAGACTCGCTGGA	135	0	135
GATCACGTACCCATACA	134	0	134	(MGG_03247.5) hypothetical protein	Sense
GATCCATGGATTAAGTC	134	0	134
GATCGAAACGCAGATGA	134	0	134
GATCGAACCTACAAGCT	134	0	134
GATCGAGTACCTCAACC	134	0	134
GATCGTTCTGGCCTATA	134	0	134
GATCTTGAGGTTGGAGA	134	0	134	(MGG_13209.5) hypothetical protein	Sense
GATCAAAAACACTTAGG	132	0	132
GATCAACACCCTGACTT	132	0	132
GATCACCATCAAGACCC	132	0	132	(MGG_06348.5) conserved hypothetical protein	Sense
GATCACTGGTATCATCA	132	0	132	(MGG_14279.5) glutamine synthetase	Sense
GATCATCGGCCTGTCGG	132	0	132
GATCCAATTGGCCGTTC	132	0	132
GATCGCCATCATCAGGG	132	0	132	(MGG_08354.5) predicted protein	Sense
GATCGGGCAGCCCGAGG	132	0	132	(MGG_00697.5) hypothetical protein	Sense
GATCTATCTATCTATGC	132	0	132
GATCTGTCATGATGGCT	132	0	132
GATCGCTCGAGGGCTGT	131	0	131	(MGG_02653.5) hypothetical protein	Sense
GATCTCGGCGTTTGGCC	131	0	131
GATCTGGACTGCGGCCT	131	0	131
GATCTGTAAGCGATGAT	131	0	131
GATCTGTGTCGGGACCG	131	0	131	(MGG_01091.5) hypothetical protein	Sense
GATCCTGTCTCGCCTGA	5619	43	130.674
GATCAACATCGTCTACG	130	0	130	(MGG_12474.5) hypothetical protein	Sense
GATCCAGAGCTTGGAGT	130	0	130
GATCGTTTCACTGCTTA	130	0	130
GATCTTCACGGTCTTCC	130	0	130	(MGG_04836.5) hypothetical protein	Sense
GATCGGTATGATGTGTG	129	0	129
GATCATATGTGAGGGAC	128	0	128
GATCATTTTCGAATTCA	128	0	128
GATCCTGCAATGGGACG	128	0	128
GATCCTTCTTATCTTTC	128	0	128
GATCGTTGATATTCAGG	128	0	128	(MGG_03863.5) predicted protein	Sense
GATCTGGTTGGTGAGAA	128	0	128
GATCAAGGTCAAGATAC	126	0	126	(MGG_12473.5) hypothetical protein	Sense
GATCCAGGCCTCGGCCG	126	0	126	(MGG_00786.5) hypothetical protein	Sense
GATCCATTCGAGCCAAG	126	0	126
GATCCCGGGAAAGCAAG	126	0	126
GATCCGTATGAGCATGG	126	0	126	(MGG_07546.5) hypothetical protein	Sense
GATCGCCAAAAAACAGG	126	0	126
GATCGGCACTGCGTGCC	126	0	126
GATCGTCAAAGGCTTGC	126	0	126
GATCTGGTAGTCTCGCT	126	0	126
GATCTGTCGCATCTTGC	125	0	125	(MGG_02476.5) hypothetical protein	Sense
GATCAACAAGCTGGAGG	123	0	123	(MGG_10381.5) hypothetical protein	Sense
GATCCCCGGCGTGGTAT	123	0	123
GATCCTGTCGAGCCCTG	123	0	123
GATCGAGCTCGATTCGC	123	0	123
GATCGAGGTCGGCGACG	123	0	123	(MGG_02239.5) hypothetical protein	Sense
GATCGGGAAAAGAGTGA	123	0	123
GATCTACCTCGACGGTC	123	0	123
GATCTGACGATGGTTCG	123	0	123
GATCTGCCCGAATCGTG	123	0	123
GATCTTGATTGCCTAGA	123	0	123
GATCCAAGGTGGCCTCG	122	0	122	(MGG_06585.5) hypothetical protein	Sense
GATCAGCACTAGCAAAG	121	0	121
GATCCTTTTGTCCCGCA	121	0	121
GATCGTCGGATTGTAGA	121	0	121
GATCAAGGCCGGTGCCG	120	0	120	(MGG_10957.5) hypothetical protein	Sense
GATCAGACACGAGCCCT	120	0	120	(MGG_06954.5) hypothetical protein	Sense
GATCCGCCCCACCCACC	120	0	120
GATCCGTCCCCAAGGCC	120	0	120
GATCACTATCGAATGCC	119	0	119
GATCCACGTAAAGACAG	119	0	119	(MGG_01687.5) 3-hydroxyisobutyrate dehydrogenase, putative	Sense
GATCCACTCTTGAGGAA	119	0	119
GATCCATGGCCAAAGAA	119	0	119	(MGG_00058.5) hypothetical protein	Sense
GATCCCCTGCCTGTCCA	119	0	119	(MGG_00450.5) phosphoenolpyruvate carboxykinase	Sense
GATCCCTGGCGAGTTCT	119	0	119	(MGG_08317.5) conserved hypothetical protein	Sense
GATCCTCTGGCTTGGGT	119	0	119
GATCGCATGGTCGTCCT	119	0	119	(MGG_00504.5) hypothetical protein	Sense
GATCGCCGTGGAGGCGC	119	0	119	(MGG_13284.5) hypothetical protein	Sense
GATCTCTACTTTGCGCT	119	0	119	(MGG_02465.5) hypothetical protein	Sense
GATCTGATGTCATTCGG	119	0	119
GATCTGGCCCCATCCCC	119	0	119
GATCTTCTGATAGAATG	119	0	119	(MGG_02824.5) conserved hypothetical protein	Sense
GATCAAGAGAGACGGGA	117	0	117
GATCAAGATTTGCAACC	117	0	117
GATCACTGGATGAAAGG	117	0	117
GATCAGTTTGTCAAACT	117	0	117	(MGG_05814.5) hypothetical protein	Sense
GATCGAGCTCGGTGAGT	117	0	117
GATCGGAGTAACGGTAT	117	0	117
GATCTTCTAGGTCTAGA	117	0	117
GATCAAGAAAGCTATGA	116	0	116
GATCAAGCACAAGCGCA	116	0	116	(MGG_07928.5) ubiquitin	Sense
GATCCACGATATCCCAA	116	0	116	(MGG_09511.5) hypothetical protein	Sense
GATCCAGAACTCAGTCA	116	0	116
GATCCAGAAGAGGAAGG	116	0	116	(MGG_07309.5) hypothetical protein	Sense
GATCCTGACATGGAGAT	116	0	116	(MGG_12335.5) hypothetical protein	Sense
GATCGGCTTGCACCTTT	116	0	116
GATCGTCGGACTGTACC	116	0	116
GATCGGTCAAGCTCGGC	1623	14	115.929	(MGG_14345.5) predicted protein	Sense
GATCGGTCAAGCTCGGC	1623	14	115.929	(MGG_14157.5) hypothetical protein	Sense
GATCAACAGCAGCAACG	114	0	114	(MGG_05008.5) hypothetical protein	Sense
GATCAGAATGTCGGCTT	114	0	114
GATCAGGTCATGAGACT	114	0	114
GATCATTTTCCCCCAAG	114	0	114
GATCCCCAAAGACGAAC	114	0	114
GATCCGAAAGGGGCCCA	114	0	114
GATCCGCAAGCCCCCCT	114	0	114
GATCGAGGCTGGAATCA	114	0	114	(MGG_08768.5) hypothetical protein	Sense
GATCGGCAACAAGAACG	114	0	114
GATCGGTTGAGGATGCC	114	0	114
GATCTCAAGGCCGCATG	114	0	114	(MGG_04618.5) amidophosphoribosyltransferase, putative	Sense
GATCACGACCTGATTTA	113	0	113
GATCCCCAGGGGCCCAC	113	0	113
GATCGAAGATAAAGGGG	113	0	113
GATCTCTTCGGCATTCA	113	0	113
GATCTTCCGCTCGACTT	113	0	113
GATCGGCAACGAGAACG	24844	221	112.416	(MGG_04913.5) conserved hypothetical protein	Sense
GATCCGCTGCTTCGTCA	112	0	112
GATCCTGCCCATCAATG	112	0	112	(MGG_04205.5) hypothetical protein	Sense
GATCGGCGGACGGTCGG	112	0	112	(MGG_07677.5) hypothetical protein	Sense
GATCAAAGCTAGTTTGC	111	0	111
GATCCCTCGATGGCTCT	111	0	111	(MGG_08748.5) predicted protein	Sense
GATCGAGGACGAGTACG	111	0	111	(MGG_07237.5) hypothetical protein	Sense
GATCGTCGGACTGTACG	111	0	111
GATCTCCATCGCCAAGC	111	0	111
GATCTCTAGGTGCTTAG	111	0	111
GATCTTCATGAGACCAG	111	0	111
GATCAACGAGTGTTAAG	110	0	110
GATCAGTAGGGAGTGGG	110	0	110
GATCATTGACTTCTCGA	110	0	110
GATCCGCCAGACTCTAT	110	0	110
GATCCTCTCGGTCGCCC	110	0	110
GATCCTGGCACTACAAT	110	0	110
GATCGTGGTCCTCGTAC	110	0	110	(MGG_07787.5) hypothetical protein	Sense
GATCTAAAGAAAGTTTG	110	0	110
GATCTTGGTCTTGGAAG	110	0	110
GATCAAGGTCGTCGGCC	434	4	108.5	(MGG_04839.5) hypothetical protein	Sense
GATCAAAAAGGAGGTAG	108	0	108
GATCAGGCCGACTTCCG	108	0	108	(MGG_04253.5) hypothetical protein	Sense
GATCAGTATTAATCGCC	108	0	108
GATCATCTCCTCAAGCT	108	0	108
GATCGACTGGACTAACC	108	0	108
GATCTCAGTCAGATTGC	108	0	108
GATCCAGCACGGCAACC	107	0	107
GATCCCAGTGGCAGACC	107	0	107
GATCCCGAGTTTTGTAT	107	0	107
GATCGAGCACGAGGCGT	107	0	107	(MGG_10058.5) predicted protein	Sense
GATCAAAAATGGGATAG	105	0	105
GATCATCGACGCGTTCA	105	0	105	(MGG_05020.5) hypothetical protein	Sense
GATCCGTGGCGGTACGG	105	0	105	(MGG_10745.5) hypothetical protein	Sense
GATCCTAAAAGCCATCG	105	0	105
GATCCTGAATCTGCGCC	105	0	105
GATCTGCATTTTCCTGA	105	0	105	(MGG_09660.5) hypothetical protein	Sense
GATCTTTAGCCTTGCTA	105	0	105
GATCAAGTTCTTGTTCA	104	0	104
GATCGACCTGTCTGAGG	104	0	104	(MGG_00223.5) hypothetical protein	Sense
GATCGTGAACACTGTAA	104	0	104
GATCTGTATGGGGTCCA	104	0	104	(MGG_07842.5) hypothetical protein	Sense
GATCACCATTTTTTCAG	103	0	103	(MGG_00669.5) hypothetical protein	Sense
GATCATCGAGCATTCCC	103	0	103
GATCCCAAATTGGAAGG	103	0	103
GATCCCAACACGCACAA	103	0	103	(MGG_10414.5) hypothetical protein	Sense
GATCCCAGGTTTGTTGG	103	0	103
GATCCCTTGTAGAATGT	103	0	103
GATCCTTGGCCGCTGCA	103	0	103
GATCGGCGACGAGGGCG	103	0	103
GATCGTCAAAGGGTTTA	103	0	103
GATCAGAAGGACTGCCT	102	0	102
GATCAGTTCCTCACCGC	102	0	102
GATCGAGGTAGAGGAGC	102	0	102	(MGG_09372.5) hypothetical protein	Sense
GATCTCGATGGGAGTTG	102	0	102	(MGG_11073.5) hypothetical protein	Sense
GATCCTCGACCTGATGC	406	4	101.5	(MGG_03707.5) hypothetical protein	Sense
GATCAAAATCACGATAC	101	0	101
GATCACTTGTTGAAGGG	101	0	101
GATCCATCCATGGGTGC	101	0	101
GATCCATGGCATCTACC	101	0	101
GATCGTTCTGATGGTGA	101	0	101
GATCATCGTTTGTTTGG	100	0	100
GATCATTGACCGCCACG	100	0	100	(MGG_09562.5) hypothetical protein	Sense
GATCCTACCTACAACCG	100	0	100
GATCGCGAAATTATTTG	100	0	100
GATCGCGTCCGGATGTT	100	0	100	(MGG_03862.5) hypothetical protein	Sense
GATCGTCATCGAAATAG	100	0	100
GATCGTCGAGATTCTAT	100	0	100	(MGG_00468.5) hypothetical protein	Sense
GATCGTCGGTTCAGCAG	100	0	100
GATCTGGTCGAGGTCGG	100	0	100
GATCTTGCCGGGTTGTG	100	0	100	(MGG_01143.5) predicted protein	Sense
GATCTTGCGGGTGGCCA	100	0	100
GATCAATGGAGAAGAGC	99	0	99	(MGG_07521.5) hypothetical protein	Sense
GATCACTGCGATTTTGT	99	0	99	(MGG_02626.5) hypothetical protein	Sense
GATCCATGGCTGCAGCA	99	0	99	(MGG_06239.5) hypothetical protein	Antisense
GATCGACAAGGACCAGT	99	0	99	(MGG_13610.5) hypothetical protein	Sense
GATCAAGCCCGACGACC	98	0	98
GATCATGTCCCAAGGTT	98	0	98
GATCCCCTTTTGACATT	98	0	98	(MGG_09017.5) hypothetical protein	Sense
GATCGGCGCTGGGCTGT	98	0	98	(MGG_07890.5) hypothetical protein	Sense
GATCGGGCGGAATGCCG	98	0	98
GATCGTTTTCAAACGAA	98	0	98	(MGG_06991.5) predicted protein	Sense
GATCTGCAACGAGAACG	98	0	98
GATCTGCGGTTATGTCA	98	0	98
GATCTTCGTTCGCTACC	98	0	98
GATCAACTCAGGGAACA	388	4	97
GATCAGCTGGAAGATAA	97	0	97
GATCGCATCAAATCTCA	97	0	97
GATCTGGGTTATGGTAC	97	0	97	(MGG_05109.5) hypothetical protein	Sense
GATCATCACTCGGTACC	577	6	96.1667
GATCAACATTCAGAACA	96	0	96	(MGG_13204.5) conserved hypothetical protein	Sense
GATCAAGGTCGGGATTC	96	0	96
GATCACGCACAGAAACG	96	0	96
GATCACTTGTTAATGGT	96	0	96
GATCAGGGTCGAGGTGC	96	0	96	(MGG_05297.5) hypothetical protein	Sense
GATCATGCACTTTGAAG	96	0	96
GATCATTACCAACTGAT	96	0	96
GATCATTCAGGTCCAGA	96	0	96	(MGG_07931.5) hypothetical protein	Sense
GATCCAACTTCGCCGAG	96	0	96	(MGG_04913.5) conserved hypothetical protein	Sense
GATCCACAGACAAGTTT	96	0	96
GATCCCTTGTGCTGGCT	96	0	96
GATCCGTGGGCATATCC	96	0	96
GATCCTGGGACGAGAGA	96	0	96
GATCCTTTGATAATGTT	96	0	96
GATCGAACTGCGAGCTT	96	0	96
GATCGCTCCCGGCAGGC	96	0	96	(MGG_12111.5) hypothetical protein	Sense
GATCGTTTTGTTTCTTT	96	0	96
GATCTCCGACGACGAAC	96	0	96	(MGG_06667.5) predicted protein	Sense
GATCTGGAGTCGGTGCC	96	0	96
GATCTTCCGCTCGACTC	96	0	96
GATCTTTAGACAAAGGA	96	0	96
GATCTTTGAGTACTGCC	96	0	96	(MGG_05110.5) predicted protein	Sense
GATCAACTCTTCCTCCT	94	0	94	(MGG_08643.5) hypothetical protein	Antisense
GATCACCATTCCTCCAT	94	0	94
GATCAGCGAGGCCTGCA	94	0	94	(MGG_07402.5) hypothetical protein	Sense
GATCAGGCGTAAACGAC	94	0	94
GATCATCCCACCCACCC	94	0	94
GATCATGCATGTCGATG	94	0	94
GATCATGTATTGCCCAC	94	0	94
GATCCCCGCAAGAGAGC	94	0	94
GATCCCTGGACGCATGC	94	0	94
GATCCGGTGCCGACTCG	94	0	94	(MGG_12736.5) hypothetical protein	Sense
GATCCGTGACGCCGGCC	94	0	94
GATCCTCGGGTGGTGGT	94	0	94	(MGG_08670.5) hypothetical protein	Sense
GATCCTGCAGGAAAGAG	94	0	94	(MGG_13616.5) predicted protein	Antisense
GATCGCACACTATCAGG	94	0	94	(MGG_09807.5) hypothetical protein	Sense
GATCGGAAAGCGATATG	94	0	94	(MGG_07628.5) hypothetical protein	Sense
GATCGTCAAAGGGTGGA	94	0	94
GATCGTCCCTCGGCCGT	94	0	94	(MGG_12128.5) hypothetical protein	Sense
GATCGTGTTCTCTTTTG	94	0	94	(MGG_07259.5) hypothetical protein	Sense
GATCTACGTACACGGGT	94	0	94
GATCTTCCAGGCAGTCG	94	0	94	(MGG_01304.5) hypothetical protein	Sense
GATCTTGTCCGGTAGCT	94	0	94	(MGG_00809.5) hypothetical protein	Antisense
GATCAAGGAGCTCATGA	93	0	93	(MGG_06169.5) hypothetical protein	Sense
GATCAAGTGGGCGTAAT	93	0	93
GATCACTCGGACCCAAG	93	0	93	(MGG_04671.5) hypothetical protein	Sense
GATCAGGCCCGGATTTA	93	0	93
GATCGAGATTGACCCGA	93	0	93	(MGG_13107.5) hypothetical protein	Sense
GATCTCTGCGTTGGCAA	93	0	93	(MGG_09272.5) conserved hypothetical protein	Sense
GATCTGGTCTGTTGCCT	93	0	93
GATCACTGCAAATCTCA	464	5	92.8
GATCAACGTGCCTCTCT	91	0	91
GATCAGGCAAAGGAGTG	91	0	91
GATCAGGCTGTCAAGAG	91	0	91	(MGG_01593.5) hypothetical protein	Sense
GATCATCTTTAGCCGAT	91	0	91
GATCCGTCATAACAGGT	91	0	91
GATCCTCGGCTTCCCTC	91	0	91	(MGG_08170.5) hypothetical protein	Sense
GATCCTCTGGTACAACC	91	0	91
GATCCTTCATCGAGTCA	91	0	91
GATCGCCAACTCGTTTC	91	0	91	(MGG_10938.5) hypothetical protein	Sense
GATCGGAGTTGCGGTCT	91	0	91	(MGG_00575.5) hypothetical protein	Sense
GATCGGCGGTTCGGCCC	91	0	91
GATCGTAGTTAAGTTTT	91	0	91
GATCGTGGGCTCGCCCG	91	0	91	(MGG_04540.5) hypothetical protein	Sense
GATCTCCATCGCCAACG	91	0	91
GATCTGAACTGTCATGC	91	0	91
GATCTGCTCAGCCCTTC	91	0	91
GATCTGGCCCGCCCGGC	91	0	91	(MGG_12423.5) hypothetical protein	Sense
GATCTGTCCGACGCACA	91	0	91
GATCTGTCGCACAAGGT	91	0	91	(MGG_05685.5) hypothetical protein	Sense
GATCAGACGTAATCAGA	90	0	90
GATCAGGTGTAACCAGA	90	0	90
GATCAGTTGCTTTGGAA	90	0	90
GATCATTATTTGACCCC	90	0	90
GATCCTCGACGAGGAGC	90	0	90
GATCATCATAGGGGGGT	89	0	89
GATCCACAGTCATCATA	89	0	89
GATCCCCCTCAACCGAT	89	0	89	(MGG_04940.5) hypothetical protein	Sense
GATCCGGTCAACTGGGA	89	0	89
GATCGGACATTCGTTCT	89	0	89
GATCGTTCTGCTGTCCA	89	0	89
GATCGTTGGTTTGATTT	89	0	89
GATCTAACAAGGTCGAT	89	0	89
GATCTATTCAACGGTGT	89	0	89	(MGG_10413.5) hypothetical protein	Sense
GATCTGTCCGACGCAAG	89	0	89
GATCTTTTGGGGTTTGG	89	0	89
GATCAAAGCAAACAATG	88	0	88
GATCAAGAAGAACAAGA	88	0	88	(MGG_06952.5) ribosomal protein L38e	Sense
GATCAAGACCATTGACT	88	0	88	(MGG_05844.5) hypothetical protein	Sense
GATCACGGATGGCGGTG	88	0	88	(MGG_00180.5) hypothetical protein	Sense
GATCATCTTGTTCTTTG	88	0	88
GATCCACACCGTCAACC	88	0	88
GATCGAGGGGCATAGAC	88	0	88
GATCGGCAACGAGAACC	88	0	88
GATCGTCGGACTGTAAG	88	0	88
GATCTATATCAATCCCC	88	0	88
GATCAAGCGATGCAACC	87	0	87
GATCAGCAGTTTGCAGT	87	0	87
GATCATTTGCCATTCGT	87	0	87
GATCCACTACCTCCGTA	87	0	87
GATCCCAAAGCAAAGTC	87	0	87
GATCCGCCTCTCCCCCC	87	0	87
GATCCTCGGGGAGATGC	87	0	87	(MGG_04568.5) hypothetical protein	Sense
GATCGACAAAGCTGGAA	87	0	87
GATCGGTACTATGACAC	87	0	87
GATCGGTCTGCACTGTC	87	0	87	(MGG_05828.5) hypothetical protein	Sense
GATCTAAGCAACACGGG	87	0	87
GATCTAATGCTTGGGTC	87	0	87
GATCTGTATTTTAGGGT	87	0	87
GATCAAGAACAGGACAA	85	0	85
GATCAATAGGGACTTTG	85	0	85
GATCACGGCTGTGCCCG	85	0	85
GATCAGGCCCATCAATC	85	0	85
GATCCCTCCCGCCTGGG	85	0	85	(MGG_08736.5) hypothetical protein	Sense
GATCGCTTCAACCATAT	85	0	85	(MGG_06383.5) hypothetical protein	Sense
GATCGGAACGACACGCT	85	0	85	(MGG_08800.5) hypothetical protein	Sense
GATCGGTGCCGACCTTG	85	0	85	(MGG_05932.5) predicted protein	Sense
GATCTACGAGGAGACAT	85	0	85
GATCTTGGCATGGCGCA	85	0	85
GATCAAAAAGGTTGTAG	84	0	84	(MGG_09138.5) hypothetical protein	Sense
GATCAACGCACTCGTCG	84	0	84	(MGG_08287.5) predicted protein	Sense
GATCAAGGAATCCCGAG	84	0	84	(MGG_03414.5) hypothetical protein	Sense
GATCAAGTAAGAGGGAG	84	0	84
GATCAGTCCAGTTTCCT	84	0	84
GATCCAAGAATTGGGCG	84	0	84
GATCCACGGGGAAAGGA	84	0	84
GATCCCGGCGTTTGTTC	84	0	84
GATCGACGAGGTTGCGG	84	0	84
GATCGAGATTTGGGCGT	84	0	84
GATCGCGGATACCCCAC	84	0	84
GATCGGACGGGCAGTTT	84	0	84
GATCGGGCCGCCAGGGG	84	0	84	(MGG_01138.5) hypothetical protein	Sense
GATCGGTTCCCGCAGCC	84	0	84	(MGG_08985.5) hypothetical protein	Sense
GATCTGACAACTACTGG	84	0	84	(MGG_07794.5) hypothetical protein	Sense
GATCTGGGTTTAGCCGC	84	0	84	(MGG_01154.5) hypothetical protein	Sense
GATCTTGGTTGGTTTTT	84	0	84
GATCAAAAACAGAAGCT	82	0	82	(MGG_02623.5) hypothetical protein	Sense
GATCAAGGCATCCTGGT	82	0	82	(MGG_09730.5) predicted protein	Antisense
GATCACCCCACCCACCC	82	0	82
GATCACGTTGGTAAGAG	82	0	82	(MGG_06747.5) hypothetical protein	Sense
GATCAGTGCTGAGTACC	82	0	82
GATCATCTTCTGTTGAT	82	0	82
GATCCACGAAAAGCCTT	82	0	82
GATCCGAACCATTAAAG	82	0	82
GATCCGCGGACTACACC	82	0	82
GATCCGTGATTATAGAA	82	0	82
GATCGAGGACGTACCTT	82	0	82	(MGG_00769.5) hypothetical protein	Sense
GATCGAGGACTTCCCCG	82	0	82	(MGG_03332.5) hypothetical protein	Sense
GATCGGGAGCCTGTTGA	82	0	82
GATCGGTGTGCTCTCGT	82	0	82
GATCGGTTCCGTCATCG	82	0	82
GATCGTCGGACTGTGGT	82	0	82
GATCGTTCGAGCAGGCA	82	0	82
GATCTACCAAGTTTGCG	82	0	82	(MGG_13117.5) hypothetical protein	Sense
GATCTAGAATCCAATGG	82	0	82
GATCTCGATGTGCCGGT	82	0	82
GATCTCGTGAACCTGTA	82	0	82	(MGG_03214.5) hypothetical protein	Sense
GATCTGCTTGGCTACCT	82	0	82
GATCACGTCGGTGAACC	81	0	81	(MGG_08275.5) predicted protein	Antisense
GATCGATTGGGGTTGCA	81	0	81
GATCATCGGTTTTTTGC	801	10	80.1
GATCAAGTTCGAGACGG	80	0	80	(MGG_00129.5) predicted protein	Sense
GATCATGATAGCTGCCA	80	0	80
GATCATGGAGCTCCACC	80	0	80	(MGG_00212.5) hypothetical protein	Sense
GATCATTTTCCCCCACA	80	0	80
GATCCCTTGCCACGTTT	80	0	80
GATCCGAATGGGAAATG	80	0	80
GATCCGACATTTTGCCT	80	0	80
GATCCGCGACGAGAACG	80	0	80	(MGG_09889.5) hypothetical protein	Sense
GATCGGTGGAACCACGA	80	0	80	(MGG_11710.5) predicted protein	Sense
GATCTATAGACTTGACG	80	0	80
GATCAGTGCATCTGGCT	79	0	79	(MGG_11400.5) hypothetical protein	Sense
GATCAGTGTGTTCTGTC	79	0	79
GATCGAGGGCTGAGAGA	79	0	79
GATCGTCGGACTGTCGG	79	0	79
GATCACCCCATGAGGTA	78	0	78
GATCAGATTGTCGCTTG	78	0	78
GATCATCAAGACAAGCG	78	0	78	(MGG_10154.5) hypothetical protein	Sense
GATCATGAGAAGGTAGT	78	0	78
GATCCCACAGCCTCGAC	78	0	78	(MGG_04185.5) hypothetical protein	Sense
GATCCCGTCGGCTTGCT	78	0	78
GATCGACTCCGACAAGG	78	0	78
GATCGGTGGCACAGAGC	78	0	78
GATCGTCGGACTGTAAA	78	0	78
GATCGTCGGCGCAAACT	78	0	78	(MGG_09055.5) hypothetical protein	Sense
GATCTACCGACGTGCCG	78	0	78
GATCTATACGGCTTCGA	78	0	78
GATCTGAAGAATGAGGA	78	0	78	(MGG_09758.5) hypothetical protein	Sense
GATCTGCCGGTGTTCCC	78	0	78
GATCTTCTCCCTTGAGT	78	0	78
GATCAGCGGAACCACGT	1465	19	77.1053	(MGG_07517.5) hypothetical protein	Sense
GATCACTAGATGGGAAC	990	13	76.1538
GATCACCGGCACCATGC	76	0	76
GATCAGAAGGGCGAGGC	76	0	76
GATCCAATAATCGCAAC	76	0	76
GATCCCGGACAACTTTA	76	0	76	(MGG_00314.5) hypothetical protein	Sense
GATCGAGTTCTCACGAG	76	0	76
GATCGTCAAAGGGTTGC	76	0	76
GATCGTTGCTCACAACC	76	0	76
GATCTCGGCGTTCGGTC	76	0	76
GATCTCGGCGTTTGGTT	76	0	76
GATCTCTTTCTTGAAAC	76	0	76
GATCTGGAGTTGGAGGA	76	0	76
GATCACTTCCTTGTCAG	75	0	75
GATCAGACTTAGCAAAC	75	0	75
GATCAGGAAAGGCTATA	75	0	75
GATCATAACCACGGTTG	75	0	75
GATCATGTTCTTCTGCC	75	0	75
GATCCACGACAAGGTAT	75	0	75
GATCCAGCGGACTGGAT	75	0	75	(MGG_03082.5) hypothetical protein	Sense
GATCCCGGCGCTGCAGC	75	0	75
GATCCCGGCGTGTAGTT	75	0	75	(MGG_06554.5) hypothetical protein	Sense
GATCCGTTTCTTGTTCT	75	0	75
GATCGGTGCCCAAAAGA	75	0	75
GATCTGCTCGAGGACTA	75	0	75
GATCTGGCTCCGCAGCA	75	0	75
GATCTGTGGTACGGCGA	75	0	75	(MGG_10800.5) hypothetical protein	Sense
GATCTTGGAGAACATGC	75	0	75
GATCTTGGTTTAACTCG	75	0	75
GATCTGACAAGGTCTGC	734	10	73.4	(MGG_05531.5) hypothetical protein	Sense
GATCAACTGTAAAGAAC	73	0	73
GATCAAGAGGGGACTCA	73	0	73	(MGG_02473.5) hypothetical protein	Sense
GATCAAGGATGGTAACA	73	0	73	(MGG_01318.5) hypothetical protein	Sense
GATCACCTGCCGGTTAC	73	0	73
GATCACGGTCGACTTGA	73	0	73	(MGG_08590.5) hypothetical protein	Sense
GATCAGAATGAGGCTTT	73	0	73
GATCATGCATGCATGGA	73	0	73
GATCCACTTGTCTCTGT	73	0	73
GATCCATTCGCCGTGGC	73	0	73	(MGG_07255.5) conserved hypothetical protein	Sense
GATCCCATTTCGGTCTG	73	0	73
GATCCCCAACCAAGCTC	73	0	73
GATCCCGTCAACGGAGA	73	0	73
GATCCCTCTTTCTCTCT	73	0	73
GATCCTATGAAATAGGG	73	0	73
GATCCTCCAGAACCGTC	73	0	73
GATCCTTACGAACTGGC	73	0	73
GATCCTTCAGCCCCAAC	73	0	73
GATCGAACAAGTCTACG	73	0	73
GATCGGCCTGTGGGAGC	73	0	73
GATCGGTGGTTTGGACT	73	0	73
GATCGTCGGACTGTATT	73	0	73
GATCGTGAACTTCATTT	73	0	73
GATCGTGCTGTAGGTTC	73	0	73
GATCTAATCCTTGAGCG	73	0	73
GATCTACACCGGATTGT	73	0	73
GATCTCTCTTGCATTTT	73	0	73
GATCTGCAACATTTGTT	73	0	73
GATCTGGAATCAACCAT	73	0	73
GATCAAAGAATTCATCG	72	0	72	(MGG_04504.5) hypothetical protein	Sense
GATCAAGATTCAAGCGG	72	0	72
GATCAATATTTACAGGG	72	0	72
GATCAATGGGTGTTTAC	72	0	72	(MGG_03896.5) hypothetical protein	Sense
GATCACAGCTGGTAGGA	72	0	72
GATCAGGGAACGAGTAT	72	0	72	(MGG_05171.5) hypothetical protein	Sense
GATCAGTGGAAAGGGTT	72	0	72	(MGG_11494.5) hypothetical protein	Sense
GATCATCACGCCCAACC	72	0	72
GATCATCGCGATTCTAA	72	0	72
GATCATTTTTGTGTAGG	72	0	72
GATCGATGGCGCACATG	72	0	72	(MGG_05050.5) predicted protein	Sense
GATCGCACGGGCGGCTC	72	0	72	(MGG_08373.5) hypothetical protein	Sense
GATCTCGGAGAGCCGAC	72	0	72
GATCTGGGGCGAGCCCG	72	0	72
GATCTGTTCCACCTCAA	72	0	72	(MGG_07179.5) hypothetical protein	Sense
GATCATGGCAGTTGTGG	71	0	71
GATCCAACTCCTGATAA	71	0	71	(MGG_08483.5) hypothetical protein	Sense
GATCCAACTCCTGATAA	71	0	71	(MGG_06818.5) hypothetical protein	Sense
GATCCACGAGTGCCAAA	71	0	71	(MGG_07060.5) hypothetical protein similar to karyopherin alpha	Sense
GATCCAGACTACCCCAG	71	0	71
GATCCGCACTTAATGCT	71	0	71
GATCCGGGCGGAGATGT	71	0	71
GATCCTGAAGCGCATGA	71	0	71
GATCGCCTCTGGGGTTT	71	0	71
GATCGGGCATTCATGCA	71	0	71
GATCGGTCACGGCGTCA	71	0	71
GATCGGTCTAATCAGAT	71	0	71
GATCGGTGGCGACCGGG	71	0	71
GATCGGTTATATGTTGG	71	0	71
GATCTACGACGAGACAA	71	0	71
GATCTTCCATGAGCAAC	71	0	71
GATCAAGTTCTACATCG	70	0	70
GATCAATCCACCGTGGG	70	0	70
GATCACGAGCATGCCAT	70	0	70
GATCAGCAGTGGAACAA	70	0	70
GATCAGTCGAGGCGTTT	70	0	70
GATCGAAACTGGGGAAG	70	0	70
GATCGAGATGCAGTGAT	70	0	70
GATCGCCGGGTCGAATA	70	0	70
GATCTACATCTATGGCC	70	0	70
GATCTCGAAGCAGGACT	70	0	70
GATCTGGACCTGACGGT	70	0	70
GATCTGTATAGTGTAGC	70	0	70
GATCAAGGTCGAGGACG	69	0	69	(MGG_02682.5) hypothetical protein	Sense
GATCAATTGGGCGTACG	69	0	69
GATCACGAGACAAACAA	69	0	69
GATCACGAGTGACATCT	69	0	69
GATCAGGACTGGCCAGC	69	0	69
GATCATACTGTTTTGGG	69	0	69
GATCATATGGACTTTTC	69	0	69
GATCGAGAACGCCAACA	69	0	69
GATCGAGAAGAGATACT	69	0	69	(MGG_12159.5) hypothetical protein	Sense
GATCGGTTCCGTCATCC	69	0	69
GATCTCACACCACATCG	69	0	69
GATCTCACCAGGCGACA	69	0	69
GATCTCGGAGAACACGT	69	0	69	(MGG_03118.5) hypothetical protein	Sense
GATCTCTGCTCTTTCAT	69	0	69
GATCTGCTTGTCTTGTC	69	0	69
GATCTTCAGGACTCTCG	69	0	69	(MGG_04227.5) hypothetical protein	Sense
GATCTTGGATTCAAGCG	69	0	69	(MGG_14009.5) hypothetical protein	Sense
GATCTTGTTGGGAGATT	69	0	69	(MGG_11693.5) hypothetical protein	Sense
GATCAACTCTTCCTCGT	1230	18	68.3333	(MGG_04895.5) isocitrate lyase	Sense
GATCAGCTGAGACCAGC	272	4	68
GATCAATCCATCAAAAA	68	0	68
GATCAGCAAAAGGCCAA	68	0	68	(MGG_08196.5) hypothetical protein	Sense
GATCAGCAGTGGAACCA	68	0	68
GATCATGAATGGAACCA	68	0	68
GATCATTGTTTCTTTCT	68	0	68
GATCCACTGGCCACACC	68	0	68	(MGG_01407.5) hypothetical protein	Sense
GATCCATGGTGGCGGCC	68	0	68
GATCCGCTCATGTACGG	68	0	68	(MGG_01996.5) hypothetical protein	Sense
GATCCGGACCAGCGGTT	68	0	68	(MGG_02309.5) hypothetical protein	Sense
GATCCTCATCCTGCGCC	68	0	68
GATCGCCGGCCGCCTCG	68	0	68
GATCGCCTACGCTCGCT	68	0	68	(MGG_09114.5) hypothetical protein	Sense
GATCGCGCTGTTTTATG	68	0	68
GATCTGTTGTCATCGGT	68	0	68
GATCAACTCTTCCTCCC	67	0	67
GATCACACAGACGACAG	67	0	67	(MGG_05190.5) hypothetical protein	Sense
GATCATTGGGTGGAACG	67	0	67	(MGG_12291.5) hypothetical protein	Sense
GATCCAGGTGCCCGTCA	67	0	67	(MGG_11489.5) hypothetical protein	Sense
GATCCCAACCGACGCGC	67	0	67
GATCGAGAGGAGGGTTG	67	0	67	(MGG_07924.5) predicted protein	Sense
GATCGAGGCGAGTTGAG	67	0	67
GATCGGGCTGGGTCTTC	67	0	67
GATCGGTTCCGTCATAG	67	0	67
GATCTCGACATTACTGT	67	0	67
GATCTGTGTTTAAGACC	67	0	67
GATCTTAGCTTGTTTAA	67	0	67
GATCGTCTGTCAGTTCA	265	4	66.25	(MGG_01446.5) hypothetical protein	Sense
GATCAACAACAAGGTCG	66	0	66	(MGG_08983.5) conserved hypothetical protein	Sense
GATCAACGATTGTTACG	66	0	66
GATCACCATCAGCGCGC	66	0	66	(MGG_09298.5) predicted protein	Sense
GATCATAAAGCATTGGA	66	0	66
GATCCCAATGACAAAGG	66	0	66
GATCCGTGATATTTGAG	66	0	66
GATCCTCCCAGTAAAGG	66	0	66	(MGG_04715.5) hypothetical protein	Sense
GATCCTCGCATGGTTGA	66	0	66
GATCGACGAGCTCGAGG	66	0	66	(MGG_07718.5) hypothetical protein	Sense
GATCGCCAAAATAAGCG	66	0	66
GATCGGCCCACGCTCGG	66	0	66
GATCGGCTCGCTGCTGT	66	0	66	(MGG_12388.5) hypothetical protein	Sense
GATCGTGCTCACCGACT	66	0	66	(MGG_05539.5) hypothetical protein	Sense
GATCTGCATACAGCGGC	66	0	66
GATCTGCTCCTCGGTCA	66	0	66	(MGG_08761.5) hypothetical protein	Antisense
GATCTTGGGAAAGAACT	66	0	66	(MGG_02122.5) predicted protein	Sense
GATCGAGAAGATTGGCC	1109	17	65.2353	(MGG_05247.5) NAD-specific glutamate dehydrogenase	Sense
GATCAAACCCTGCTAGT	65	0	65
GATCAACAACGCCCGCG	65	0	65	(MGG_12865.5) hypothetical protein	Sense
GATCAAGAAGACGGAGC	65	0	65	(MGG_13644.5) predicted protein	Antisense
GATCAAGGTTGAAGTCA	65	0	65
GATCAATCCTTGGTTGG	65	0	65	(MGG_00308.5) hypothetical protein	Sense
GATCACAAGGTCACCTG	65	0	65
GATCACACTTTCCACTT	65	0	65
GATCACTAGGAACAAGT	65	0	65
GATCAGTAGAAGAGGGA	65	0	65
GATCGAAGACAACAAGA	65	0	65	(MGG_03632.5) hypothetical protein	Sense
GATCGCCTGGATGGGTT	65	0	65
GATCGGTCAGAGGAAGC	65	0	65	(MGG_04522.5) hypothetical protein	Sense
GATCGTTCGAGCCCACG	65	0	65	(MGG_02880.5) hypothetical protein	Sense
GATCTGAGGGCGATGGC	65	0	65	(MGG_07019.5) hypothetical protein	Sense
GATCTGGCTTTGTCCAT	65	0	65
GATCTTTCGCATCTTTT	65	0	65
GATCACCGTGCCGACAT	64	0	64	(MGG_02459.5) hypothetical protein	Sense
GATCACTGTATGTGACT	64	0	64
GATCAGAGGGACGTACT	64	0	64
GATCATCTGTTATCCCA	64	0	64
GATCATGAGACCACTTT	64	0	64
GATCATGATGAAGTCGT	64	0	64	(MGG_05174.5) hypothetical protein	Sense
GATCATTTTCACACTCC	64	0	64
GATCCATATTTGCTCTT	64	0	64
GATCCGCGGCCGCCGCG	64	0	64	(MGG_02187.5) predicted protein	Sense
GATCCTCTTGTTCTTTT	64	0	64
GATCCTGAAGCGCAAGA	64	0	64
GATCCTTGGCGGTTTCC	64	0	64	(MGG_01275.5) predicted protein	Sense
GATCGCGCTAGAGTCGA	64	0	64
GATCGCTACTACCCCAC	64	0	64
GATCGCTCAGGCTATGG	64	0	64	(MGG_00892.5) hypothetical protein	Sense
GATCGGCGAGGAGTTCC	64	0	64	(MGG_07756.5) hypothetical protein	Sense
GATCGTCAGCCAGAACA	64	0	64
GATCGTCGGACTGTTGA	64	0	64
GATCGTCTGGTGATATA	64	0	64
GATCGTCTTGATTTTCA	64	0	64
GATCTCGGTTCATTTAG	64	0	64
GATCTGACGTCGCGGCT	64	0	64	(MGG_06132.5) hypothetical protein	Sense
GATCTGATGTCAATCGT	64	0	64
GATCTGCGGTGTTCTGA	64	0	64
GATCTGGATTTATCAGC	64	0	64
GATCTTCAGTTGTCAAT	64	0	64
GATCTTGACTGGATGAC	64	0	64
GATCTTGATTTCCGTCT	64	0	64
GATCTTTGCAGTCATTT	64	0	64
GATCATTGAGAGATACC	372	6	62
GATCAAACCTACGTATG	62	0	62
GATCAAACGTTGGCTAG	62	0	62
GATCACACCCCACCCCC	62	0	62	(MGG_01673.5) hypothetical protein	Sense
GATCACATTTCTGGCAT	62	0	62
GATCACGCATATCAAAA	62	0	62
GATCACGGTCTAGAGGG	62	0	62
GATCAGACCAAGGCGTT	62	0	62
GATCAGGCCATTCCAGG	62	0	62	(MGG_02942.5) hypothetical protein	Sense
GATCATTCCCAGTGGTG	62	0	62	(MGG_08583.5) hypothetical protein	Sense
GATCCAGCAAGAAAAGA	62	0	62
GATCCAGCTCTTGGACT	62	0	62	(MGG_01446.5) hypothetical protein	Antisense
GATCCCACCGCCTTTGG	62	0	62
GATCCCCCCGCCCATCC	62	0	62
GATCCCTGGACGCATAC	62	0	62
GATCCGCTTTGTTATTG	62	0	62
GATCCGTCGGACTGTAG	62	0	62
GATCCTGGATATTCTCC	62	0	62
GATCCTTCGGGGTTGAA	62	0	62
GATCGAAACAACAATAT	62	0	62	(MGG_00532.5) hypothetical protein	Sense
GATCGACAGGGATGGGA	62	0	62	(MGG_00659.5) hypothetical protein	Sense
GATCGACATGAAGAAGA	62	0	62
GATCGCACGTACTGCTT	62	0	62
GATCGCTGCTCTCCAGC	62	0	62
GATCGGCTTGCCAGTGG	62	0	62
GATCGGTTCAGTGGACT	62	0	62	(MGG_04530.5) hypothetical protein	Sense
GATCGTCAAAGGGTGAA	62	0	62
GATCGTCGGACTGTAAT	62	0	62
GATCGTGCTCTGCGTTC	62	0	62
GATCTCTCATACATTCC	62	0	62
GATCTGGCATCCTTGCA	62	0	62
GATCTGTTCTGGCCTGA	62	0	62
GATCTTATGCGGCAGGG	62	0	62	(MGG_02065.5) hypothetical protein	Sense
GATCTTGGAAGAGGATA	62	0	62
GATCTTTCTCGGTTCGG	62	0	62
GATCAAGGAGGTTCTGG	61	0	61	(MGG_00949.5) hypothetical protein	Sense
GATCATACCCGCCTGAA	61	0	61
GATCGAAAGATGAAAAG	61	0	61
GATCGACGACGGCAAGA	61	0	61	(MGG_14145.5) predicted protein	Sense
GATCGAGAACACCATAA	61	0	61
GATCGCAAGGACCGCGA	61	0	61	(MGG_06938.5) hypothetical protein	Sense
GATCGGAGCCCCGATAC	61	0	61	(MGG_03851.5) hypothetical protein	Sense
GATCGGATGGGGGGTTC	61	0	61
GATCGGTGCCAAGCGCA	61	0	61	(MGG_03251.5) conserved hypothetical protein	Sense
GATCTAACGAAGCCGTG	61	0	61
GATCTACGAGGAGACAA	61	0	61
GATCTCACTCAAGCAAC	61	0	61
GATCTCTCGGTCTTTTG	61	0	61
GATCTGATAGCCGGCAA	61	0	61	(MGG_13230.5) hypothetical protein	Sense
GATCTTTTTCCCAATCG	61	0	61
GATCTGTAGGCTGAAAT	422	7	60.2857
GATCTCTTTCTTGAAAA	1506	25	60.24
GATCGACGATAGGCTGG	297	5	59.4
GATCAGCAGCAGCTGGA	236	4	59	(MGG_04333.5) predicted protein	Sense
GATCGGATGCGGACGCA	236	4	59
GATCAAGACCAGGACGT	59	0	59	(MGG_06105.5) hypothetical protein	Sense
GATCACGGGTACCTACC	59	0	59	(MGG_08129.5) hypothetical protein	Sense
GATCAGTTCGGACAAGT	59	0	59	(MGG_09075.5) hypothetical protein	Sense
GATCATGAGAGGTGGCT	59	0	59	(MGG_04605.5) hypothetical protein	Sense
GATCATGATGACTGACA	59	0	59
GATCATTCAGGGGGTTC	59	0	59
GATCATTCCTCACATGA	59	0	59
GATCCCATCTACCGACC	59	0	59
GATCCGTTGGTCTGTAG	59	0	59
GATCCTCGGCGCCGCCC	59	0	59
GATCCTGGACAGGCTGA	59	0	59	(MGG_00664.5) hypothetical protein	Sense
GATCGACGAAAAGCGTC	59	0	59	(MGG_05899.5) hypothetical protein	Sense
GATCGATGCCGGTATCG	59	0	59	(MGG_03165.5) heat shock protein 60, mitochondrial precursor	Sense
GATCGCAACAGCGCTGT	59	0	59	(MGG_07728.5) hypothetical protein	Sense
GATCGCCACTCCCGCTC	59	0	59
GATCGGCCATTGCTTCC	59	0	59
GATCGTATGGGCGAAAT	59	0	59
GATCGTCTATGAGTTGA	59	0	59	(MGG_13927.5) predicted protein	Antisense
GATCGTTGTTAGTTTTG	59	0	59
GATCTCATTTGACAATG	59	0	59	(MGG_08079.5) hypothetical protein	Sense
GATCTTACATAAAGACA	59	0	59
GATCTTAGGAACCTATC	59	0	59
GATCTTTGGATAGACTG	59	0	59
GATCAAAAGCAAGGACT	58	0	58
GATCCAACTCCTGATAC	58	0	58
GATCGAACTCTCTCAGC	58	0	58	(MGG_07878.5) hypothetical protein	Sense
GATCGAGGAGGCGTCGA	58	0	58	(MGG_08178.5) hypothetical protein	Sense
GATCGAGGGACAGGATG	58	0	58	(MGG_06880.5) hypothetical protein	Sense
GATCGGAAGGATGCGCG	58	0	58
GATCGGACCTCACCGGC	58	0	58	(MGG_09458.5) GTP cyclohydrolase I, putative	Sense
GATCTAAAGAACTTATC	58	0	58
GATCTATCGTCGCATAC	58	0	58
GATCAGCACAGGCGAAA	57	0	57
GATCAGGCGGAAGTTGG	57	0	57
GATCATGTTGAAGAAGA	57	0	57	(MGG_00458.5) hypothetical protein	Sense
GATCATTTCACGTGCCT	57	0	57
GATCCACGGTAGAAAGA	57	0	57
GATCCCATCATCACCAC	57	0	57
GATCCGCGGATACAAAT	57	0	57	(MGG_05153.5) hypothetical protein	Sense
GATCCGGCTGCCCCGGG	57	0	57	(MGG_00374.5) hypothetical protein	Sense
GATCCTCCTCCGCCCCC	57	0	57
GATCCTTACGAATTTGG	57	0	57
GATCGGACTTGGTCTCT	57	0	57
GATCGTAGATGGACAAA	57	0	57
GATCTTTACACGGACTA	57	0	57
GATCGTTCAGAGTTCTA	225	4	56.25
GATCACTCCTGGGGAGT	56	0	56	(MGG_05229.5) hypothetical protein	Sense
GATCAGGCATTGAGGAT	56	0	56	(MGG_05133.5) hypothetical protein	Sense
GATCCTGGAGACCGACG	56	0	56	(MGG_05508.5) hypothetical protein	Sense
GATCCTGGAGACCGACG	56	0	56	(MGG_13431.5) hypothetical protein similar to reverse transcriptase	Sense
GATCCTGGAGACCGACG	56	0	56	(MGG_11743.5) hypothetical protein similar to reverse transcriptase	Sense
GATCCTGGAGACCGACG	56	0	56	(MGG_11811.5) hypothetical protein similar to reverse transcriptase	Sense
GATCCTGGAGACCGACG	56	0	56	(MGG_03410.5) hypothetical protein	Sense
GATCCTGGAGACCGACG	56	0	56	(MGG_13643.5) hypothetical protein similar to reverse transcriptase	Sense
GATCCTGGAGACCGACG	56	0	56	(MGG_14149.5) conserved hypothetical protein	Sense
GATCCTGGAGACCGACG	56	0	56	(MGG_13587.5) hypothetical protein similar to reverse transcriptase	Sense
GATCCTGGAGACCGACG	56	0	56	(MGG_14460.5) hypothetical protein	Sense
GATCCTGGAGACCGACG	56	0	56	(MGG_11152.5) hypothetical protein similar to reverse transcriptase	Sense
GATCCTGGAGACCGACG	56	0	56	(MGG_09141.5) hypothetical protein	Sense
GATCCTGGAGACCGACG	56	0	56	(MGG_11629.5) hypothetical protein similar to reverse transcriptase	Sense
GATCCTGGAGACCGACG	56	0	56	(MGG_13639.5) hypothetical protein similar to reverse transcriptase	Sense
GATCCTGGAGACCGACG	56	0	56	(MGG_13705.5) hypothetical protein similar to reverse transcriptase	Sense
GATCCTGGAGACCGACG	56	0	56	(MGG_13125.5) conserved hypothetical protein	Sense
GATCCTGGAGACCGACG	56	0	56	(MGG_10125.5) hypothetical protein similar to reverse transcriptase	Sense
GATCCTGGAGACCGACG	56	0	56	(MGG_14031.5) hypothetical protein similar to reverse transcriptase	Sense
GATCCTGGAGACCGACG	56	0	56	(MGG_12531.5) hypothetical protein	Sense
GATCCTGGAGACCGACG	56	0	56	(MGG_14106.5) hypothetical protein similar to reverse transcriptase	Sense
GATCCTGGAGACCGACG	56	0	56	(MGG_11671.5) hypothetical protein similar to reverse transcriptase	Sense
GATCCTGGAGACCGACG	56	0	56	(MGG_14285.5) hypothetical protein similar to reverse transcriptase	Sense
GATCCTGGAGACCGACG	56	0	56	(MGG_01340.5) hypothetical protein similar to reverse transcriptase	Sense
GATCCTGGAGACCGACG	56	0	56	(MGG_13060.5) hypothetical protein similar to reverse transcriptase	Sense
GATCCTGGAGACCGACG	56	0	56	(MGG_13355.5) hypothetical protein similar to reverse transcriptase	Sense
GATCCTGGAGACCGACG	56	0	56	(MGG_13837.5) hypothetical protein	Sense
GATCCTGGAGACCGACG	56	0	56	(MGG_13054.5) hypothetical protein similar to reverse transcriptase	Sense
GATCCTGGAGACCGACG	56	0	56	(MGG_11976.5) conserved hypothetical protein	Sense
GATCCTGGAGACCGACG	56	0	56	(MGG_05835.5) hypothetical protein similar to reverse transcriptase	Sense
GATCCTGGAGACCGACG	56	0	56	(MGG_11347.5) conserved hypothetical protein	Sense
GATCCTGGAGACCGACG	56	0	56	(MGG_13318.5) hypothetical protein similar to reverse transcriptase	Sense
GATCCTGGAGACCGACG	56	0	56	(MGG_12542.5) hypothetical protein similar to reverse transcriptase	Sense
GATCCTGGAGACCGACG	56	0	56	(MGG_13099.5) hypothetical protein	Sense
GATCCTGGAGACCGACG	56	0	56	(MGG_12838.5) hypothetical protein similar to reverse transcriptase	Sense
GATCCTGGAGACCGACG	56	0	56	(MGG_12326.5) hypothetical protein	Sense
GATCCTGGAGACCGACG	56	0	56	(MGG_13051.5) hypothetical protein similar to reverse transcriptase	Sense
GATCCTGGAGACCGACG	56	0	56	(MGG_12278.5) hypothetical protein similar to reverse transcriptase	Sense
GATCCTGGAGACCGACG	56	0	56	(MGG_07948.5) hypothetical protein similar to reverse transcriptase	Sense
GATCCTGGAGACCGACG	56	0	56	(MGG_11981.5) hypothetical protein similar to reverse transcriptase	Sense
GATCCTGGAGACCGACG	56	0	56	(MGG_13114.5) hypothetical protein similar to reverse transcriptase	Sense
GATCGAGAACGCCAAAT	56	0	56
GATCGAGTCTTCATATG	56	0	56
GATCGCCCTCATGTGGT	56	0	56
GATCGGATGGAAAGTGT	56	0	56	(MGG_07164.5) hypothetical protein	Sense
GATCTTAGGGACGGCTG	56	0	56
GATCTTGAGCAATGCTT	56	0	56
GATCGTTTTGTCATGTT	443	8	55.375
GATCAAAAGAATTGCAA	55	0	55
GATCAACTCGAGCCAAC	55	0	55
GATCAAGAGGTTCCCAA	55	0	55
GATCAAGGAGATGAGGC	55	0	55	(MGG_06723.5) predicted protein	Sense
GATCAATGGGACTTTTA	55	0	55	(MGG_09742.5) predicted protein	Sense
GATCAGACAGTGGAATC	55	0	55	(MGG_03455.5) predicted protein	Sense
GATCAGCCGTTCGCCTC	55	0	55
GATCATAGTATAGAGTG	55	0	55
GATCATCACTACCACAT	55	0	55
GATCATCTGTCATTTCC	55	0	55
GATCATTTCTCGAAGCT	55	0	55
GATCCAATGAATTTGTC	55	0	55
GATCCACCTTGTTGAGT	55	0	55
GATCCACTGCTTTCGCA	55	0	55
GATCCAGTTCCTCTGGG	55	0	55
GATCCGCTCCTCTGACG	55	0	55
GATCCTGTCTCGCCTAA	55	0	55
GATCGCCCTCATGTGTC	55	0	55
GATCGCCGAGGGCAAGG	55	0	55	(MGG_07162.5) hypothetical protein	Sense
GATCGCCTGCAAAGGTT	55	0	55	(MGG_02103.5) hypothetical protein	Sense
GATCGCGCGTTGCGTGT	55	0	55
GATCGCTACTCTGCAGT	55	0	55	(MGG_02332.5) hypothetical protein	Sense
GATCGGAGGTAGTCTCG	55	0	55
GATCGGCAACGACAACC	55	0	55
GATCGGCCGGTCTTTTA	55	0	55
GATCGGGAACAGCATCT	55	0	55	(MGG_05326.5) hypothetical protein	Sense
GATCGGGACATGGAGAA	55	0	55
GATCGTCAAAGGGTCGA	55	0	55
GATCGTCTCTACCTTTT	55	0	55
GATCGTTATGCAGAAAA	55	0	55
GATCGTTCGTCACAACT	55	0	55
GATCTAAGGTATTCTGG	55	0	55	(MGG_06059.5) hypothetical protein	Sense
GATCTACATAAATCACG	55	0	55
GATCTACCCAATGCAAC	55	0	55	(MGG_12104.5) predicted protein	Sense
GATCTAGCATGGTCAGT	55	0	55
GATCTATTGCGGTTTCC	55	0	55	(MGG_08451.5) predicted protein	Sense
GATCTCATGGGGGGAGA	55	0	55
GATCTCGGCGTTTGGGC	55	0	55
GATCTGAATCTAGTGCA	55	0	55
GATCTGGCCCCATCTCT	55	0	55
GATCTTGCACCGCAACA	55	0	55
GATCTTGTTTCCTTTTT	55	0	55
GATCGTCAACGAGGCCG	650	12	54.1667	(MGG_09212.5) hypothetical protein	Sense
GATCGTCGGACGAGCAA	212	4	53
GATCAAACTGTCTATTG	53	0	53	(MGG_06944.5) hypothetical protein	Sense
GATCAACACCGACGGAC	53	0	53
GATCAACATTGCACGCG	53	0	53	(MGG_09523.5) hypothetical protein	Sense
GATCAAGACCTCTGGTC	53	0	53
GATCAAGCCCGTCAAAA	53	0	53	(MGG_03175.5) hypothetical protein	Sense
GATCACACCCACCCACC	53	0	53
GATCACGGTTACTGCTG	53	0	53
GATCATATACCCAGACA	53	0	53
GATCATTCCCACCCACC	53	0	53
GATCATTGTCACCAACA	53	0	53
GATCCCATTTTCTACGT	53	0	53	(MGG_01147.5) hypothetical protein	Sense
GATCCCGGCATAAATCC	53	0	53
GATCCCTCCACGAAAAC	53	0	53
GATCCGCCAGCGGGGAG	53	0	53
GATCGAACGTCGGCGCG	53	0	53
GATCGACAAATATGAAC	53	0	53
GATCGACCGTGTCTGGT	53	0	53
GATCGACTATTGAAGAT	53	0	53	(MGG_12764.5) hypothetical protein	Sense
GATCGAGCTCGGTGAGC	53	0	53
GATCGGCAACGAGAAGG	53	0	53
GATCGGTGGAATATTTT	53	0	53
GATCGTGACGCGGGACG	53	0	53	(MGG_01317.5) hypothetical protein	Sense
GATCTGGACAAGTGTAG	53	0	53	(MGG_07452.5) hypothetical protein	Sense
GATCAAAAGGGCTTTCT	52	0	52
GATCAACAGCAACGAAT	52	0	52
GATCAACATCAACAAGG	52	0	52	(MGG_03096.5) hypothetical protein	Sense
GATCAAGCCGAATATAG	52	0	52	(MGG_01625.5) hypothetical protein	Sense
GATCAATCAGCATGGCA	52	0	52
GATCAATGATTCGACGA	52	0	52
GATCACGAACAAAACGC	52	0	52
GATCACGATGGCTTCAT	52	0	52
GATCAGAGAAGTTGGCT	52	0	52
GATCAGCTTTCAGGTTC	52	0	52
GATCATCACGCCCAACA	52	0	52
GATCATCAGTTGGCACA	52	0	52
GATCATCCAGTAAGGCT	52	0	52
GATCATCGGCATTGCTT	52	0	52
GATCATCTGAACTGACT	52	0	52
GATCATCTTCTTCACAG	52	0	52	(MGG_08771.5) hypothetical protein	Sense
GATCATGAGAGCATATT	52	0	52
GATCATGTCTGGTTTCC	52	0	52
GATCATTCGCAATTCGG	52	0	52
GATCATTTGCTGAGCTA	52	0	52
GATCCAACCTTGTCAAC	52	0	52
GATCCAGAGGGGCAACC	52	0	52
GATCCATATTCCTCAAG	52	0	52	(MGG_01748.5) hypothetical protein	Sense
GATCCCACCCTGGCACT	52	0	52	(MGG_11513.5) hypothetical protein similar to heat shock protein 70	Sense
GATCCCCGGATTTCAAG	52	0	52
GATCCGCTTCTTGGTTG	52	0	52
GATCCGTCTATTGCCCA	52	0	52
GATCCTCGACTGGAACA	52	0	52
GATCCTGTCCCGCATCC	52	0	52	(MGG_02331.5) predicted protein	Sense
GATCCTTCAAGGAAAGG	52	0	52	(MGG_01277.5) hypothetical protein	Sense
GATCGACGCCTGCCGCC	52	0	52
GATCGATACCCCGGTAT	52	0	52
GATCGATGCAGGGCGCA	52	0	52	(MGG_04923.5) hypothetical protein	Sense
GATCGCTTGCCAGCTTT	52	0	52
GATCGGACTGGCTGGAG	52	0	52
GATCGGCAACGAGAACA	52	0	52
GATCGGGCCCACCCACC	52	0	52
GATCGTCGGACTCTAGA	52	0	52
GATCGTGTGTTCCCGCC	52	0	52
GATCGTTTCCCTTGGTA	52	0	52	(MGG_05327.5) predicted protein	Sense
GATCTCGGAAGAGAGTT	52	0	52
GATCTCTTGACAAATTC	52	0	52
GATCTGCGCCGGGCATT	52	0	52	(MGG_00652.5) hypothetical protein	Sense
GATCTGGACCATGCAGC	52	0	52
GATCTGGAGGTGCATCA	52	0	52	(MGG_07657.5) predicted protein	Sense
GATCTGGGCAACTTGCC	52	0	52
GATCTGTCATGCAATTC	52	0	52
GATCGAGTCTAACATTT	201	4	50.25	(MGG_03984.5) hypothetical protein	Sense
GATCCTCCAGAACCATG	301	6	50.1667
GATCAAATACGAGCGGC	50	0	50
GATCAACCACAAGCTCG	50	0	50
GATCAAGGACGGAACTC	50	0	50
GATCAAGTGTGTTGCTA	50	0	50
GATCACCCAGCTGACTG	50	0	50	(MGG_03649.5) hypothetical protein	Sense
GATCAGACGAAACATGG	50	0	50
GATCAGGGCATCGATAG	50	0	50
GATCAGTTTGTTCCTTA	50	0	50
GATCATCAAAGACGAGC	50	0	50
GATCATCAGGTTCGACG	50	0	50
GATCATCGAGAGTAAAG	50	0	50
GATCATTTAGGAGAGAA	50	0	50
GATCCAACACCATTCTG	50	0	50
GATCCAAGCAAGCAAAT	50	0	50
GATCCACCTTTCATCCT	50	0	50
GATCCACGGCAATGACG	50	0	50	(MGG_03201.5) hypothetical protein similar to acetyl-coenzyme A synthase	Sense
GATCCAGGTCCCGGCGG	50	0	50
GATCCATCATCGAAAGG	50	0	50
GATCCCAAGGCCGCCAG	50	0	50	(MGG_05802.5) hypothetical protein	Sense
GATCCCCAAGACTGTCT	50	0	50
GATCCCGGTCTTCCCTG	50	0	50	(MGG_10492.5) hypothetical protein	Sense
GATCCGCCGTCCGCGAC	50	0	50	(MGG_00207.5) hypothetical protein	Sense
GATCCTTTCCAGGTTGA	50	0	50
GATCGCCCACAAGGAGA	50	0	50	(MGG_03738.5) hypothetical protein	Sense
GATCGCGAAAGCGAGCC	50	0	50	(MGG_08272.5) hypothetical protein	Sense
GATCGCGCTACAACTAC	50	0	50	(MGG_00112.5) predicted protein	Sense
GATCGCTCAACCAAGGC	50	0	50
GATCGGCGGTTCGGCGA	50	0	50
GATCGGGAGATAATCGG	50	0	50
GATCGGTACTATGACAT	50	0	50
GATCGTCAAGTTCATGA	50	0	50	(MGG_08369.5) hypothetical protein	Sense
GATCGTTCGGACGACAA	50	0	50
GATCTATGCGCTTGTCG	50	0	50
GATCTCCGAACCCAGAA	50	0	50	(MGG_09433.5) hypothetical protein	Sense
GATCTGGTTTATAGTTA	50	0	50
GATCTGTCAGGTTGGCC	50	0	50
GATCTGTGTGTAGGTAG	50	0	50
GATCTTGACGGCCATGT	50	0	50
GATCTTGATTGCCTAAA	50	0	50
GATCCCACCGAAATCGT	443	9	49.2222
GATCTTCATCCGGACCT	541	11	49.1818
GATCAAAAAGTTTCTGG	49	0	49	(MGG_13106.5) hypothetical protein	Sense
GATCAACCTGCTAGACG	49	0	49	(MGG_09200.5) hypothetical protein	Sense
GATCAAGCGTACGATTT	49	0	49	(MGG_05264.5) hypothetical protein	Sense
GATCACTCTGGTTGGCC	49	0	49
GATCAGAAGATGATTTG	49	0	49	(MGG_08206.5) hypothetical protein	Sense
GATCCACATCTACAAAT	49	0	49
GATCCCATACGTGGTCT	49	0	49	(MGG_00039.5) hypothetical protein	Sense
GATCCCGACCTCCCCCC	49	0	49
GATCCCGCTGGAGCCGC	49	0	49	(MGG_04407.5) hypothetical protein	Sense
GATCCGCTCCATGATGA	49	0	49
GATCCTAGCGTAGGGCT	49	0	49
GATCCTGCGCCGCTGCC	49	0	49	(MGG_13060.5) hypothetical protein similar to reverse transcriptase	Sense
GATCCTGCGCCGCTGCC	49	0	49	(MGG_13097.5) hypothetical protein	Antisense
GATCCTGCGCCGCTGCC	49	0	49	(MGG_13318.5) hypothetical protein similar to reverse transcriptase	Sense
GATCCTGCGCCGCTGCC	49	0	49	(MGG_11743.5) hypothetical protein similar to reverse transcriptase	Sense
GATCCTGCGCCGCTGCC	49	0	49	(MGG_07948.5) hypothetical protein similar to reverse transcriptase	Sense
GATCCTGCGCCGCTGCC	49	0	49	(MGG_13837.5) hypothetical protein	Sense
GATCCTGCGCCGCTGCC	49	0	49	(MGG_12278.5) hypothetical protein similar to reverse transcriptase	Sense
GATCCTGCGCCGCTGCC	49	0	49	(MGG_11629.5) hypothetical protein similar to reverse transcriptase	Sense
GATCCTGCGCCGCTGCC	49	0	49	(MGG_13051.5) hypothetical protein similar to reverse transcriptase	Sense
GATCCTGCGCCGCTGCC	49	0	49	(MGG_10125.5) hypothetical protein similar to reverse transcriptase	Sense
GATCCTGCGCCGCTGCC	49	0	49	(MGG_13431.5) hypothetical protein similar to reverse transcriptase	Sense
GATCCTGCGCCGCTGCC	49	0	49	(MGG_11347.5) conserved hypothetical protein	Sense
GATCCTGCGCCGCTGCC	49	0	49	(MGG_14334.5) hypothetical protein	Sense
GATCCTGCGCCGCTGCC	49	0	49	(MGG_12326.5) hypothetical protein	Sense
GATCCTGCGCCGCTGCC	49	0	49	(MGG_13587.5) hypothetical protein similar to reverse transcriptase	Sense
GATCCTGCGCCGCTGCC	49	0	49	(MGG_13705.5) hypothetical protein similar to reverse transcriptase	Sense
GATCCTGCGCCGCTGCC	49	0	49	(MGG_05508.5) hypothetical protein	Sense
GATCCTGCGCCGCTGCC	49	0	49	(MGG_11981.5) hypothetical protein similar to reverse transcriptase	Sense
GATCCTGCGCCGCTGCC	49	0	49	(MGG_14285.5) hypothetical protein similar to reverse transcriptase	Sense
GATCCTGCGCCGCTGCC	49	0	49	(MGG_13297.5) hypothetical protein similar to reverse transcriptase	Sense
GATCCTGCGCCGCTGCC	49	0	49	(MGG_14031.5) hypothetical protein similar to reverse transcriptase	Sense
GATCCTGCGCCGCTGCC	49	0	49	(MGG_12838.5) hypothetical protein similar to reverse transcriptase	Sense
GATCCTGCGCCGCTGCC	49	0	49	(MGG_13314.5) hypothetical protein	Sense
GATCCTGCGCCGCTGCC	49	0	49	(MGG_12542.5) hypothetical protein similar to reverse transcriptase	Sense
GATCCTGCGCCGCTGCC	49	0	49	(MGG_11767.5) hypothetical protein	Sense
GATCCTGCGCCGCTGCC	49	0	49	(MGG_13355.5) hypothetical protein similar to reverse transcriptase	Sense
GATCCTGCGCCGCTGCC	49	0	49	(MGG_11152.5) hypothetical protein similar to reverse transcriptase	Sense
GATCCTGCGCCGCTGCC	49	0	49	(MGG_01340.5) hypothetical protein similar to reverse transcriptase	Sense
GATCCTGCGCCGCTGCC	49	0	49	(MGG_13061.5) hypothetical protein similar to reverse transcriptase	Sense
GATCCTGCGCCGCTGCC	49	0	49	(MGG_11671.5) hypothetical protein similar to reverse transcriptase	Sense
GATCCTGCGCCGCTGCC	49	0	49	(MGG_13114.5) hypothetical protein similar to reverse transcriptase	Sense
GATCCTGCGCCGCTGCC	49	0	49	(MGG_09141.5) hypothetical protein	Sense
GATCCTGCGCCGCTGCC	49	0	49	(MGG_11942.5) hypothetical protein	Sense
GATCCTGCGCCGCTGCC	49	0	49	(MGG_11811.5) hypothetical protein similar to reverse transcriptase	Sense
GATCCTGCGCCGCTGCC	49	0	49	(MGG_14106.5) hypothetical protein similar to reverse transcriptase	Sense
GATCCTGCGCCGCTGCC	49	0	49	(MGG_13639.5) hypothetical protein similar to reverse transcriptase	Sense
GATCCTGCGCCGCTGCC	49	0	49	(MGG_05835.5) hypothetical protein similar to reverse transcriptase	Sense
GATCCTGCGCCGCTGCC	49	0	49	(MGG_13061.5) hypothetical protein similar to reverse transcriptase	Sense
GATCCTGCGCCGCTGCC	49	0	49	(MGG_13554.5) hypothetical protein similar to reverse transcriptase	Sense
GATCCTGCGCCGCTGCC	49	0	49	(MGG_13054.5) hypothetical protein similar to reverse transcriptase	Sense
GATCCTGCGCCGCTGCC	49	0	49	(MGG_13643.5) hypothetical protein similar to reverse transcriptase	Sense
GATCCTGCGCCGCTGCC	49	0	49	(MGG_01019.5) hypothetical protein	Sense
GATCCTGCGCCGCTGCC	49	0	49	(MGG_01339.5) hypothetical protein	Sense
GATCCTTACGAATTGGC	49	0	49
GATCGAAAAGGCTGTGA	49	0	49
GATCGACCAGCTGGATG	49	0	49
GATCGCCCACGTCGGCG	49	0	49	(MGG_12853.5) hypothetical protein	Sense
GATCGCCCACGTCGGCG	49	0	49	(MGG_01750.5) hypothetical protein	Sense
GATCGGGTATTTAGACT	49	0	49
GATCGTGGTCTGGAAGG	49	0	49	(MGG_03183.5) hypothetical protein	Sense
GATCTCACATACCTTGA	49	0	49
GATCTCGGATTTTGACT	49	0	49
GATCTTGCTTTCGCTGC	49	0	49
GATCTTGGCCTGTAAAT	49	0	49	(MGG_11351.5) hypothetical protein	Antisense
GATCTCTCTTTCGTCTA	244	5	48.8
GATCTGCTTCCTCAACT	338	7	48.2857
GATCAACTTGACGAAGA	48	0	48	(MGG_09271.5) hypothetical protein	Sense
GATCACGGAAGGAAGTG	48	0	48	(MGG_10518.5) hypothetical protein	Sense
GATCAGCATAGCAGCAA	48	0	48
GATCAGTCGCGAATATA	48	0	48
GATCATGCAAATGGCCA	48	0	48
GATCATGCAGACTGGAT	48	0	48
GATCCAGCCCCGGGCCA	48	0	48	(MGG_03709.5) hypothetical protein	Sense
GATCCAGTCCACAGGTC	48	0	48
GATCCATGAGGTTGGAC	48	0	48
GATCCCGGCGGCGTAGA	48	0	48	(MGG_04584.5) conserved hypothetical protein	Antisense
GATCCGAAAGCTTGTTT	48	0	48
GATCCGACTTTCCCGGT	48	0	48	(MGG_11335.5) hypothetical protein	Sense
GATCCGCGCAAGCCCAA	48	0	48	(MGG_05233.5) hypothetical protein	Sense
GATCCGCGCAAGCCCAA	48	0	48	(MGG_09960.5) hypothetical protein	Sense
GATCCGCTACAAAATGA	48	0	48
GATCCGCTCCGACACCA	48	0	48	(MGG_05912.5) hypothetical protein	Sense
GATCCGGAGGTGTAGGA	48	0	48
GATCCGGTTTGCTTTTT	48	0	48
GATCCGTCTTGGGAAAA	48	0	48
GATCCTAACGTTCATGT	48	0	48
GATCCTCCCTTTTTCTC	48	0	48
GATCCTGGGGGTGTATA	48	0	48
GATCCTGGTAACAGGGC	48	0	48
GATCCTTCTTCTTAGTC	48	0	48
GATCGCACCTTTTTAAA	48	0	48
GATCGCCAACAGCGAAC	48	0	48
GATCGGGCTGTTTTCCA	48	0	48
GATCGTCGGTGGTCTTG	48	0	48
GATCTGCAATCTCGGAC	48	0	48
GATCTGTGGATGGATGG	48	0	48
GATCTTCTCGTAGTCGG	48	0	48	(MGG_03521.5) conserved hypothetical protein	Antisense
GATCTTGCGGGTGGCTG	48	0	48
GATCTTTGCGGGCAACC	48	0	48
GATCTTTGTGGCATATC	48	0	48
GATCCACATCGGGCCGC	189	4	47.25	(MGG_01944.5) predicted protein	Sense
GATCAAACTTATGAAGC	47	0	47
GATCAAGGAGCTACTGG	47	0	47	(MGG_06993.5) NifU-related protein	Sense
GATCACGACGGTGGTAT	47	0	47	(MGG_01515.5) predicted protein	Sense
GATCACGCCCACCCACC	47	0	47
GATCACTGTCATTTTTT	47	0	47
GATCAGCTGGCATGTTT	47	0	47
GATCAGGACGCCGAGGG	47	0	47	(MGG_08610.5) predicted protein	Sense
GATCAGGCACACCGACG	47	0	47	(MGG_03102.5) hypothetical protein	Antisense
GATCATATGTTGCAATT	47	0	47
GATCCACACAGACTGCC	47	0	47
GATCCCAGAGAGGCTGC	47	0	47	(MGG_03977.5) predicted protein	Sense
GATCCCCAACGACGTAG	47	0	47
GATCGACCCCAAGACGT	47	0	47	(MGG_11657.5) hypothetical protein	Sense
GATCGAGAGGGGCTTGG	47	0	47	(MGG_08203.5) hypothetical protein	Sense
GATCGGAATGGGAAATG	47	0	47
GATCGGAGCAAGAGAAA	47	0	47
GATCGGGCGACCAGTCT	47	0	47
GATCGGTACTTTCTGCC	47	0	47
GATCGTAGACCAAGCCG	47	0	47	(MGG_01707.5) hypothetical protein	Sense
GATCTCAAAGTTGCTCG	47	0	47	(MGG_04975.5) hypothetical protein	Antisense
GATCTGCTTATCAACCT	47	0	47
GATCTGGCCCTACCAGC	47	0	47	(MGG_10508.5) hypothetical protein	Sense
GATCTTGGACTGTATCT	47	0	47
GATCTTTGAGGACGGTA	47	0	47	(MGG_04637.5) hypothetical protein	Sense
GATCTTTTACTGGAGCT	47	0	47
GATCAATCGAACTCCGA	1122	24	46.75
GATCGTCTGTTCCTTAC	559	12	46.5833
GATCGAGTTTGGCTTTG	323	7	46.1429	(MGG_04847.5) hypothetical protein	Sense
GATCTCAAACAGCGTGC	184	4	46
GATCAAAAAGGGCTTCT	46	0	46	(MGG_02433.5) hypothetical protein	Sense
GATCAACGGCCTGCTGT	46	0	46
GATCAACTCATCAGAGA	46	0	46
GATCAAGAACAGGACGA	46	0	46
GATCACGTCAGCCTTTT	46	0	46
GATCACGTTGCTGTTGT	46	0	46
GATCAGCTCATTACCTA	46	0	46
GATCAGTAAGAATCACA	46	0	46
GATCAGTGTAAAGGCAA	46	0	46
GATCATCAAGTGGACTA	46	0	46	(MGG_00478.5) hypothetical protein	Sense
GATCATCGGTAAGGGTA	46	0	46
GATCATCTTACGAGATC	46	0	46
GATCATGAGCCTGACAG	46	0	46	(MGG_07963.5) hypothetical protein	Sense
GATCATGGAGCATTGTC	46	0	46
GATCATGTCATGTGCTA	46	0	46
GATCATGTTCTGATATC	46	0	46
GATCATTCCTCAATTTC	46	0	46
GATCCAACCAGACTTGG	46	0	46
GATCCAATGAATTAGAC	46	0	46
GATCCACCAGGCTGTTT	46	0	46
GATCCACGAAAAACCGA	46	0	46
GATCCAGGCATGCCTAA	46	0	46	(MGG_02773.5) hypothetical protein	Sense
GATCCAGTGCCATTGTG	46	0	46
GATCCCAGAGTGTTTAT	46	0	46
GATCCCATAACTACTCA	46	0	46
GATCCCGAGCTGTGCGC	46	0	46	(MGG_08458.5) conserved hypothetical protein	Sense
GATCCCGGCCTGCCACA	46	0	46	(MGG_13253.5) hypothetical protein	Sense
GATCCCGTCTGCGTCGC	46	0	46	(MGG_03361.5) hypothetical protein	Sense
GATCCGACACTGTCCAA	46	0	46
GATCCGGGTTTCTAGGG	46	0	46	(MGG_03584.5) hypothetical protein	Sense
GATCCTCGGTTTCCTCC	46	0	46
GATCCTGCACGGGTGGA	46	0	46
GATCCTGCTGCAGCTCT	46	0	46
GATCGACAGACAAAGCC	46	0	46
GATCGAGCTTTTTGCGA	46	0	46
GATCGATGATGTCGGTA	46	0	46
GATCGATTTCCATCCAG	46	0	46
GATCGCAACATCTTGCG	46	0	46	(MGG_13308.5) hypothetical protein	Sense
GATCGCAAGGAGGGAGG	46	0	46
GATCGCAATGGCTCACG	46	0	46	(MGG_11168.5) hypothetical protein	Sense
GATCGCACTTAAGGCGC	46	0	46	(MGG_02783.5) hypothetical protein	Sense
GATCGCATGTTTGATTT	46	0	46
GATCGCCCGGTCTGCAT	46	0	46
GATCGCCGACGCATCTG	46	0	46	(MGG_04003.5) hypothetical protein	Sense
GATCGCCTTAAGGCATC	46	0	46
GATCGCGCTTATGCAAG	46	0	46
GATCGCTCGTGAAGAAC	46	0	46	(MGG_12396.5) hypothetical protein	Sense
GATCGGACAAGTAGACC	46	0	46
GATCGGCTTTTCCTTGC	46	0	46
GATCGGGGCTGCAGTCT	46	0	46	(MGG_10720.5) hypothetical protein	Sense
GATCGTCGACTGTAGAA	46	0	46
GATCGTCGGACTGTGGA	46	0	46
GATCGTCTCTGTGAGAG	46	0	46
GATCTACGGAAGAGACA	46	0	46	(MGG_00364.5) hypothetical protein	Antisense
GATCTAGCCCGGAGAAA	46	0	46
GATCTCCTCTCACCCAC	46	0	46
GATCTGACTACGGTGAC	46	0	46
GATCTTCCCTGCCGAGC	46	0	46
GATCTTGAGACGTATTG	46	0	46
GATCTTGCGTCAAAGGC	46	0	46
GATCTTTTTGTCCACCG	46	0	46
GATCCTTCTTCATCAAG	504	11	45.8182	(MGG_08096.5) conserved hypothetical protein	Sense
GATCCTTTCAAGGGGTT	228	5	45.6	(MGG_07274.5) hypothetical protein	Sense
GATCCTCGGCCTGCCGA	267	6	44.5	(MGG_00555.5) hypothetical protein	Sense
GATCTTTTTGAGGCCCT	399	9	44.3333	(MGG_09728.5) hypothetical protein	Sense
GATCCAAAGACGATGAA	176	4	44	(MGG_05423.5) predicted protein	Sense
GATCAAGAAGGCAAAAA	44	0	44
GATCAATGCCAACCGTT	44	0	44
GATCACAAAGAAACACA	44	0	44
GATCACAACCAAGCACT	44	0	44
GATCAGACGCTACAACC	44	0	44	(MGG_06154.5) hypothetical protein similar to ras protein	Sense
GATCAGAGCTTGTGGAG	44	0	44	(MGG_06040.5) hypothetical protein	Sense
GATCAGAGCTTGTTGGT	44	0	44
GATCAGGGACTGGTTCA	44	0	44
GATCAGTTGGCGAGCAG	44	0	44
GATCATACGGACGGTGA	44	0	44
GATCATTCGCTGCGTGC	44	0	44
GATCATTGACGTCGCCC	44	0	44	(MGG_01216.5) hypothetical protein	Sense
GATCCTCGCGGAGATGG	44	0	44	(MGG_09541.5) hypothetical protein	Sense
GATCGACACGGCGCTCC	44	0	44
GATCGACCGTCAAAACA	44	0	44
GATCGACGAAGACTGCC	44	0	44
GATCGAGTCACGAGTTG	44	0	44
GATCGGACAGGCTTGAT	44	0	44
GATCGGACTTGGCCTGC	44	0	44
GATCGGCCGGTCACGGA	44	0	44	(MGG_02997.5) hypothetical protein	Sense
GATCGGTTGGGACTTGA	44	0	44
GATCTGAACCTGCCGCA	44	0	44	(MGG_12424.5) hypothetical protein	Sense
GATCTGATGTCAATCGC	44	0	44
GATCTGGGTCGACAACC	44	0	44	(MGG_05489.5) hypothetical protein	Sense
GATCTTATACTCAGTGC	44	0	44
GATCTTATTTGTCTAGC	44	0	44
GATCTTGATTTTCAGCG	44	0	44
GATCCTGCTGGAAACAA	260	6	43.3333	(MGG_02069.5) hypothetical protein	Sense
GATCGTTGGAATCATCG	173	4	43.25	(MGG_01148.5) hypothetical protein	Sense
GATCAAATCATGTCTCC	43	0	43
GATCAACAAGCTCATGC	43	0	43	(MGG_02820.5) hypothetical protein	Sense
GATCAACAATCTTAGGA	43	0	43
GATCAACCCTCGGCGCA	43	0	43	(MGG_05598.5) hypothetical protein	Sense
GATCAACTGCAGGCCAT	43	0	43	(MGG_04895.5) isocitrate lyase	Sense
GATCAAGAGGGAGAGGG	43	0	43	(MGG_00881.5) conserved hypothetical protein	Sense
GATCACAAAATACGCGG	43	0	43	(MGG_03157.5) hypothetical protein	Sense
GATCACAATTTCAGACT	43	0	43
GATCACCCCTACCACCC	43	0	43
GATCACGCATATCATGC	43	0	43
GATCACTGCCGAATGAC	43	0	43
GATCACTTTACGCCTAT	43	0	43	(MGG_12122.5) conserved hypothetical protein	Sense
GATCAGCGACATGGCTT	43	0	43
GATCATATCACGACCGG	43	0	43
GATCATCGAGACTACAG	43	0	43
GATCATCGAGAGTACCG	43	0	43
GATCCAAGCCGCAGTCC	43	0	43
GATCCAGCTCTTCTTGC	43	0	43	(MGG_05153.5) hypothetical protein	Antisense
GATCCATCATATTCACG	43	0	43
GATCCATTTTTGCTTAT	43	0	43
GATCCCAGACGGTGTAG	43	0	43	(MGG_11860.5) hypothetical protein	Sense
GATCCCATCCGACAAAG	43	0	43	(MGG_09728.5) hypothetical protein	Antisense
GATCCCCGCCACCGGCA	43	0	43	(MGG_11849.5) hypothetical protein	Sense
GATCCCCGCCACCGGCA	43	0	43	(MGG_11856.5) hypothetical protein	Sense
GATCCCTGCATCCTCAC	43	0	43
GATCCGACTTGGATGGG	43	0	43	(MGG_07265.5) hypothetical protein	Antisense
GATCCGCACCGCCAACC	43	0	43
GATCCGCGAGATCCACC	43	0	43
GATCCGCGGACCGAGTG	43	0	43
GATCCGTCCAGCGAACC	43	0	43
GATCCGTTATATTCCTG	43	0	43	(MGG_01352.5) hypothetical protein	Sense
GATCCTCACTACACATA	43	0	43
GATCCTCATCTCGTACC	43	0	43	(MGG_12462.5) hypothetical protein	Antisense
GATCCTCCTAAACATGG	43	0	43
GATCCTCTCTTTCCATT	43	0	43
GATCGAAAGAAAAATGG	43	0	43	(MGG_01183.5) hypothetical protein	Sense
GATCGACAGCGCGGGGG	43	0	43
GATCGAGCACAATGGGC	43	0	43	(MGG_13691.5) hypothetical protein	Sense
GATCGATGGGTGGCGCC	43	0	43
GATCGCTTGGTCTCCCG	43	0	43
GATCGGCAGGGGGCAGG	43	0	43
GATCGGCTGAGGAGCCA	43	0	43	(MGG_05080.5) predicted protein	Sense
GATCGGGCAGCCCGACG	43	0	43
GATCGGTGATATGTTGT	43	0	43
GATCGGTTGGACAGATT	43	0	43
GATCGTCAAAAAATGAA	43	0	43
GATCGTCGATATCAAGA	43	0	43
GATCGTCGGTGCTGAAC	43	0	43
GATCGTGGTCTAGTGGG	43	0	43
GATCTAATGATACTGCA	43	0	43
GATCTCGAAACCTGTCG	43	0	43
GATCTCGAGCAGGGCTT	43	0	43	(MGG_12139.5) hypothetical protein	Sense
GATCTCGATTTTCTCCT	43	0	43	(MGG_06151.5) conserved hypothetical protein	Sense
GATCTGAGCAGGGGATG	43	0	43
GATCTGCTACCTGGGTG	43	0	43
GATCTGGGCTTCCATTT	43	0	43
GATCTGTTCTAAATCTG	43	0	43
GATCTTATGGCGGCGAG	43	0	43	(MGG_08374.5) predicted protein	Sense
GATCAGTGAACTTGTGT	169	4	42.25
GATCTAACGAGAACAAT	377	9	41.8889	(MGG_06195.5) predicted protein	Sense
GATCCCCAAGTCGCCGA	335	8	41.875	(MGG_04548.5) hypothetical protein	Sense
GATCATTGTGTGTGGTA	164	4	41
GATCAAATCTCTTGGCT	41	0	41	(MGG_03761.5) hypothetical protein	Sense
GATCAACCGTTGAAAGG	41	0	41
GATCAAGAGGCCATCCT	41	0	41	(MGG_12153.5) predicted protein	Sense
GATCAAGAGGCCATCCT	41	0	41	(MGG_04111.5) hypothetical protein	Sense
GATCAAGATGCCTGCTT	41	0	41
GATCAAGCACACCAGGG	41	0	41
GATCAAGCCAGAATATG	41	0	41	(MGG_06088.5) hypothetical protein	Sense
GATCAAGGCGAGTTGGA	41	0	41	(MGG_13633.5) predicted protein	Sense
GATCAATGTGTACCGGT	41	0	41
GATCAATTTGTCGGTGC	41	0	41	(MGG_04406.5) hypothetical protein	Sense
GATCACCGGGTTTCTGA	41	0	41
GATCACGACCTTGATGC	41	0	41
GATCACGGTATGTGAAA	41	0	41
GATCACGTAATGCAAGC	41	0	41
GATCACTGCAACCTCCA	41	0	41
GATCAGGCGAGCGTCGT	41	0	41	(MGG_09818.5) predicted protein	Sense
GATCAGGGCTGTGGACC	41	0	41
GATCAGTGGGAGTTTAG	41	0	41	(MGG_03174.5) hypothetical protein	Sense
GATCATCACTACTACTA	41	0	41
GATCATCATCGCCGAGA	41	0	41	(MGG_05946.5) hypothetical protein	Sense
GATCATCGATATTGTCC	41	0	41	(MGG_12369.5) hypothetical protein	Sense
GATCATGGGCAGGGGGG	41	0	41
GATCCAGTGTTGCGCAG	41	0	41	(MGG_12812.5) predicted protein	Sense
GATCCATGACTGTATGC	41	0	41
GATCCATGAGACCCACC	41	0	41
GATCCATGGAAATTTCG	41	0	41
GATCCCACAGCACGGAT	41	0	41
GATCCCCCGCACCGAGT	41	0	41
GATCCCCTCCAGCATGC	41	0	41	(MGG_07780.5) hypothetical protein	Sense
GATCCCGGTCCTGCTAT	41	0	41	(MGG_00377.5) hypothetical protein	Sense
GATCCCGTCCAGTCTCA	41	0	41
GATCCCTAGGGACGGTG	41	0	41
GATCCGAAAAGGTTGTT	41	0	41
GATCCGATGCTGACACG	41	0	41
GATCCGCAAGTACGGAC	41	0	41
GATCCGGTTGCAAGCTA	41	0	41
GATCCGTGGGAGGACGG	41	0	41	(MGG_01199.5) predicted protein	Antisense
GATCCGTTGTGTCTGGT	41	0	41
GATCCTCGGACGAAAAC	41	0	41	(MGG_02496.5) conserved hypothetical protein	Antisense
GATCCTCGTGACTGTGA	41	0	41
GATCCTGATGTCAAGGA	41	0	41	(MGG_06877.5) hypothetical protein	Sense
GATCCTGCATGGGGCGT	41	0	41
GATCCTGCCCACTGGCG	41	0	41
GATCCTGTCGAACCATG	41	0	41
GATCGAAATCCCGGATG	41	0	41
GATCGCAGGCTCAAAAG	41	0	41	(MGG_01778.5) hypothetical protein	Sense
GATCGCCAGCACGAGCT	41	0	41	(MGG_08750.5) hypothetical protein	Sense
GATCGCCCTCATGTAGC	41	0	41
GATCGCCGAGCAGAACG	41	0	41	(MGG_12392.5) hypothetical protein	Sense
GATCGCTGAATGTCTGG	41	0	41
GATCGGAATTCTTGGAT	41	0	41
GATCGGATGTCTCTCGC	41	0	41
GATCGGCTAACCAGAAG	41	0	41
GATCGGGTGTCACTGCG	41	0	41	(MGG_14310.5) hypothetical protein	Sense
GATCGGGTGTTCAAAAT	41	0	41
GATCGGTTGTGTTTGGG	41	0	41
GATCGTCGAAGTGTAGA	41	0	41
GATCGTCGGACTGGGTT	41	0	41
GATCGTCGGGCTGTGGT	41	0	41
GATCGTCTTCCAGATTA	41	0	41
GATCTACGACAGCATTT	41	0	41	(MGG_07068.5) hypothetical protein	Sense
GATCTCCTTGGGTTGTT	41	0	41
GATCTCGCCATTTCTTC	41	0	41
GATCTCGGGTGTCGGCA	41	0	41
GATCTCTGTTCTTCTTT	41	0	41
GATCTCTTCAACCGCCC	41	0	41
GATCTGCACCCCCCAGT	41	0	41
GATCTGCCCACCCACCC	41	0	41
GATCTGGAAGCGTTGAT	41	0	41	(MGG_09005.5) hypothetical protein	Sense
GATCTGTTGAGGACGAA	41	0	41	(MGG_03267.5) hypothetical protein	Sense
GATCTTGACACCCCGAG	41	0	41
GATCTTTTGTTTCTTCG	41	0	41
GATCCAGCACGGCAGGC	363	9	40.3333
GATCGGTCTCCGCCTTA	242	6	40.3333
GATCAAACCCTTTCATT	40	0	40
GATCAAGAAGATGCGCA	40	0	40	(MGG_04415.5) hypothetical protein	Sense
GATCAAGCGGGCTCAGG	40	0	40	(MGG_03723.5) hypothetical protein	Sense
GATCAAGGAGGGGCTGG	40	0	40	(MGG_08859.5) conserved hypothetical protein	Sense
GATCACGACGACGACGA	40	0	40
GATCACGCTATTCCGGC	40	0	40	(MGG_14002.5) hypothetical protein	Sense
GATCACGGCAATTGGAC	40	0	40
GATCACTCGTCATCGAG	40	0	40	(MGG_08585.5) hypothetical protein similar to recombinational repair protein	Sense
GATCACTTTTTCAGGCC	40	0	40
GATCAGACTTAGCATAT	40	0	40
GATCAGCTGCCCTGTAG	40	0	40
GATCAGTCGGGCATCCC	40	0	40
GATCAGTTGCTTCCCGT	40	0	40
GATCAGTTTTTTTGGCC	40	0	40
GATCATATTGGCCTGTT	40	0	40
GATCCCGACCTCCACAC	40	0	40
GATCCGCGGCGGCGTCG	40	0	40	(MGG_01387.5) hypothetical protein	Sense
GATCCGTGGACCGGACC	40	0	40
GATCCTGAAATTGCTCT	40	0	40
GATCGACGTCGCGGCGG	40	0	40	(MGG_02733.5) hypothetical protein	Antisense
GATCGCATCTTCTCTGG	40	0	40	(MGG_07423.5) predicted protein	Antisense
GATCGGCCTTTGGTAAC	40	0	40
GATCGGGATGAGAAACA	40	0	40
GATCGGGATGAGTTATG	40	0	40
GATCGTAACACTGGTGC	40	0	40
GATCGTGGGGTCTTGTC	40	0	40
GATCGTTTGGAATTAAG	40	0	40
GATCTACAAATCGAGAG	40	0	40	(MGG_06049.5) hypothetical protein	Sense
GATCTACAACTAGAACC	40	0	40
GATCTCATCATTTAGGT	40	0	40
GATCTCGAGTAGCATCG	40	0	40
GATCCCAATCTCGATTG	277	7	39.5714
GATCAACCAAATTCACC	39	0	39
GATCAACGGAAATGGCA	39	0	39
GATCAGCGACATCGATC	39	0	39
GATCAGCTCGTGTATAT	39	0	39
GATCAGTCATCCGTCTG	39	0	39
GATCATCAACGAGTACT	39	0	39	(MGG_03244.5) vacuolar ATP synthase subunit B	Sense
GATCATCAGTTAAGTCT	39	0	39
GATCATCTTACCCATGA	39	0	39	(MGG_11596.5) hypothetical protein	Antisense
GATCATTCATACTCTAC	39	0	39
GATCATTTCAACCAAGA	39	0	39	(MGG_04957.5) hypothetical protein	Sense
GATCCAAAAGGGTTGGT	39	0	39
GATCCAAAGACTCGGTA	39	0	39	(MGG_03546.5) hypothetical protein	Sense
GATCCAAATGAATGGAA	39	0	39
GATCCAACAGGGCGCCG	39	0	39	(MGG_04431.5) hypothetical protein	Sense
GATCCAAGGCCGTATGG	39	0	39
GATCCAGTGGCCCACCA	39	0	39
GATCCATGTCGCAAAAA	39	0	39
GATCCCAATGGCCATCC	39	0	39
GATCCCCTGAATTCGAG	39	0	39	(MGG_14355.5) conserved hypothetical protein	Sense
GATCCCCTGAATTCGAG	39	0	39	(MGG_11949.5) conserved hypothetical protein	Sense
GATCCCCTGAATTCGAG	39	0	39	(MGG_08382.5) conserved hypothetical protein	Sense
GATCCCCTGAATTCGAG	39	0	39	(MGG_13920.5) conserved hypothetical protein	Sense
GATCCCCTGAATTCGAG	39	0	39	(MGG_09088.5) conserved hypothetical protein	Sense
GATCCCCTGAATTCGAG	39	0	39	(MGG_14079.5) conserved hypothetical protein	Sense
GATCCCCTGAATTCGAG	39	0	39	(MGG_12161.5) conserved hypothetical protein	Sense
GATCCCCTGAATTCGAG	39	0	39	(MGG_14406.5) conserved hypothetical protein	Sense
GATCCCCTGAATTCGAG	39	0	39	(MGG_13661.5) conserved hypothetical protein	Sense
GATCCCCTGAATTCGAG	39	0	39	(MGG_11828.5) conserved hypothetical protein	Sense
GATCCCCTGAATTCGAG	39	0	39	(MGG_13876.5) conserved hypothetical protein	Sense
GATCCCCTGAATTCGAG	39	0	39	(MGG_13295.5) conserved hypothetical protein	Sense
GATCCCCTGAATTCGAG	39	0	39	(MGG_02577.5) conserved hypothetical protein	Sense
GATCCCCTGAATTCGAG	39	0	39	(MGG_11826.5) conserved hypothetical protein	Sense
GATCCCCTGAATTCGAG	39	0	39	(MGG_10386.5) conserved hypothetical protein	Sense
GATCCCCTGAATTCGAG	39	0	39	(MGG_14030.5) conserved hypothetical protein	Sense
GATCCCCTGAATTCGAG	39	0	39	(MGG_13605.5) conserved hypothetical protein	Sense
GATCCCCTGAATTCGAG	39	0	39	(MGG_14373.5) conserved hypothetical protein	Sense
GATCCCCTGAATTCGAG	39	0	39	(MGG_13965.5) conserved hypothetical protein	Sense
GATCCCGACGATGCCGT	39	0	39	(MGG_06575.5) hypothetical protein	Sense
GATCCGCAAGTACACCA	39	0	39	(MGG_04861.5) glycine cleavage system H protein, putative	Sense
GATCCTCTCCCAAAAAA	39	0	39
GATCCTGCAGGAGATTC	39	0	39
GATCGCTATTCCTTTTT	39	0	39
GATCGCTCCATGGGAAA	39	0	39
GATCGCTTTGTTACTCT	39	0	39
GATCGGCAGAGGCTCAA	39	0	39
GATCGGGCGTGGGAGTG	39	0	39
GATCGTCAAAGGGTCCA	39	0	39
GATCGTCACATCAACGA	39	0	39	(MGG_06364.5) hypothetical protein	Sense
GATCGTCACTAAGTGGG	39	0	39
GATCGTCGCTGTGACGA	39	0	39
GATCGTCGGGCTGTAGA	39	0	39
GATCGTCTTTTCTTTAT	39	0	39
GATCGTGTTCTCTTTTT	39	0	39
GATCGTTGCCGATTACT	39	0	39	(MGG_11576.5) hypothetical protein	Sense
GATCTAGCCTTGCTTGC	39	0	39
GATCTGCTCAGCTTTCT	39	0	39	(MGG_10235.5) predicted protein	Sense
GATCTGGATGGCGATAT	39	0	39
GATCTTCACTCGTACAC	39	0	39	(MGG_04847.5) hypothetical protein	Sense
GATCTTCAGGAGGGCCA	39	0	39	(MGG_00155.5) hypothetical protein	Sense
GATCTTCGAGTCAACAT	39	0	39	(MGG_06020.5) hypothetical protein	Sense
GATCTTCTGAGTGGCCT	39	0	39	(MGG_08564.5) saccharopine dehydrogenase	Antisense
GATCCTGCCAAGCAAGG	545	14	38.9286	(MGG_00755.5) conserved hypothetical protein	Sense
GATCGCCGGCCGCCTGG	1385	36	38.4722	(MGG_04344.5) hypothetical protein	Sense
GATCAACTCTTCCTTCC	38	0	38
GATCAAGAAGGCGGCAC	38	0	38	(MGG_03629.5) hypothetical protein	Sense
GATCAAGACCAAAATCG	38	0	38	(MGG_00127.5) hypothetical protein	Sense
GATCAAGACCATGGGTG	38	0	38
GATCAAGCGCTTCACGA	38	0	38
GATCACATCCACTTCCT	38	0	38	(MGG_01561.5) hypothetical protein	Sense
GATCACGGTGGATGCGA	38	0	38	(MGG_05120.5) predicted protein	Sense
GATCACTACTGAAAGTC	38	0	38
GATCAGATGGAACCACT	38	0	38
GATCAGGACGATTCGGA	38	0	38	(MGG_05807.5) hypothetical protein	Sense
GATCAGGTGCTGAAAAA	38	0	38
GATCATTCCAGGCATAA	38	0	38
GATCATTTGAGGTTTCC	38	0	38
GATCCCCCTGTAGAACC	38	0	38
GATCCCGGCCGAGGGCC	38	0	38
GATCCGTGGCAAAGGTC	38	0	38
GATCCGTTTCGGCATCC	38	0	38
GATCCTATTCTTCACGG	38	0	38
GATCCTTGCAGGGTCAT	38	0	38
GATCGAATGTCTGAATT	38	0	38
GATCGACAAAACAAACA	38	0	38
GATCGACGAGGTTGCCT	38	0	38	(MGG_00771.5) hypothetical protein	Sense
GATCGATGCGACGTTTA	38	0	38	(MGG_08010.5) hypothetical protein	Antisense
GATCGATTGGGGAAAAG	38	0	38
GATCGGAAGAAGGTATC	38	0	38	(MGG_00764.5) hypothetical protein	Sense
GATCGGAGATACGATGA	38	0	38
GATCGGCCCTGCCCTGC	38	0	38	(MGG_06685.5) cytochrome c	Sense
GATCGGGCTTTTTACGG	38	0	38	(MGG_02031.5) hypothetical protein	Sense
GATCGGGTGGAGTTTTG	38	0	38
GATCGGTAGCCCAATCG	38	0	38
GATCGTAAGGTTATCCG	38	0	38
GATCGTACCGTAACACC	38	0	38
GATCGTTTCTATATTGA	38	0	38
GATCTAAGAATGGAACG	38	0	38
GATCTACGAGGAGACAC	38	0	38
GATCTACGAGGAGACCG	38	0	38
GATCTCATCCACACAAC	38	0	38	(MGG_07466.5) hypothetical protein similar to septin	Sense
GATCTCGGCGTTTGGTA	38	0	38
GATCTCGTCGGTGCTCA	38	0	38	(MGG_04775.5) hypothetical protein	Sense
GATCTCTGGTGACAAGC	38	0	38
GATCTGAGCTTTTGCCG	38	0	38
GATCTGCCAGATGCGCG	38	0	38	(MGG_10275.5) hypothetical protein	Sense
GATCTGGCCATCAGGGA	38	0	38
GATCTTGGGGTGACGTC	38	0	38
GATCGGGCGATTTGCAT	338	9	37.5556
GATCACGTCAGAGTCGC	149	4	37.25
GATCCACGACCTGGGCA	484	13	37.2308	(MGG_09462.5) myo-inositol oxygenase	Sense
GATCAACTGTTCTTCTC	148	4	37
GATCCACTGTGGCTACT	185	5	37
GATCAAAAAGACGAAGC	37	0	37	(MGG_05268.5) hypothetical protein	Sense
GATCAAAAAGGAGGAAG	37	0	37
GATCAAAATAGCCTGCT	37	0	37
GATCAAACTTGACAGAC	37	0	37
GATCAACCGGCCCTGGG	37	0	37	(MGG_07542.5) hypothetical protein	Sense
GATCAACCTGGCCCCCT	37	0	37
GATCAACTATGCAGAAG	37	0	37
GATCAACTTTTCTACAG	37	0	37
GATCAAGAATTGATGAA	37	0	37
GATCAAGCCCACCAGGC	37	0	37
GATCAAGGTCGAGCAGG	37	0	37	(MGG_08095.5) hypothetical protein	Sense
GATCAATACTCTCCACC	37	0	37
GATCAATTTTCCTTGCT	37	0	37
GATCACAATGTTGAGCA	37	0	37
GATCACCCTGGACACGG	37	0	37
GATCACCGAGTACATGG	37	0	37
GATCACGATTCAGTCAT	37	0	37
GATCACGCTCCCGAAGG	37	0	37
GATCACGCTGGACTTGG	37	0	37
GATCACGGAGAAAAAGA	37	0	37
GATCACTCTAATAAGCG	37	0	37	(MGG_08709.5) predicted protein	Sense
GATCACTGTGGCCTGCT	37	0	37	(MGG_10438.5) hypothetical protein	Antisense
GATCACTTCACAATGGT	37	0	37
GATCAGAGTGTACGATT	37	0	37	(MGG_07744.5) hypothetical protein	Sense
GATCAGGACCACTGACT	37	0	37	(MGG_02303.5) hypothetical protein	Sense
GATCAGGTCTCAACGAT	37	0	37
GATCAGTTCAAAAAACC	37	0	37	(MGG_03907.5) hypothetical protein	Sense
GATCATCATAAGCCATC	37	0	37
GATCATCATTGCACTTG	37	0	37
GATCATCGACGAGCGTC	37	0	37	(MGG_13030.5) predicted protein	Sense
GATCATCTCAATGGGTG	37	0	37	(MGG_00913.5) hypothetical protein	Sense
GATCATCTTTGGGCCTG	37	0	37	(MGG_04525.5) hypothetical protein	Sense
GATCATGCGACTACACG	37	0	37
GATCATGGGTATTCGTG	37	0	37
GATCATTGACGCTTGGG	37	0	37
GATCATTGACGGCGTTG	37	0	37	(MGG_01551.5) hypothetical protein	Sense
GATCCAAGTGGGCAAGA	37	0	37
GATCCACGAAAAACCAG	37	0	37
GATCCAGAACGAGGCCG	37	0	37
GATCCATAAGCCAACCC	37	0	37
GATCCATATTGCCTGCG	37	0	37
GATCCATCAGCACTTGT	37	0	37	(MGG_07673.5) predicted protein	Sense
GATCCATCTCTAGAGGA	37	0	37	(MGG_03179.5) hypothetical protein	Sense
GATCCGGAGATGTTGAT	37	0	37
GATCCGGCTGCTCTTTT	37	0	37
GATCCGTCGTGCAACAC	37	0	37
GATCCTCACCGTATAGG	37	0	37
GATCCTCAGCACCAAGC	37	0	37
GATCCTCGTCGGCGAGC	37	0	37
GATCCTGTTAGTTTGTT	37	0	37
GATCCTTGCGTTGTTTG	37	0	37
GATCGAAAAAAAAAAAA	37	0	37
GATCGAAGCGTCAAAGA	37	0	37
GATCGACACGACGCCCC	37	0	37
GATCGAGGAATCGCCAT	37	0	37
GATCGCCCGTATTCCAA	37	0	37
GATCGCCGGCCGCAAGG	37	0	37	(MGG_01706.5) predicted protein	Sense
GATCGCTTTGGATGTAT	37	0	37
GATCGGAACGGTATCTC	37	0	37
GATCGGATTTCGGTCAA	37	0	37
GATCGGCAGGCGTTCAT	37	0	37	(MGG_04146.5) hypothetical protein	Sense
GATCGGCGCCGTTAAAG	37	0	37
GATCGGCGTTCCTCGCC	37	0	37
GATCGGCTTGAATGATA	37	0	37
GATCGGGCTACCGATTG	37	0	37
GATCGTCCGAACCCGAA	37	0	37	(MGG_03477.5) hypothetical protein	Sense
GATCGTCGCCAATTTCC	37	0	37	(MGG_04328.5) hypothetical protein	Sense
GATCGTCGCTTTTTCAG	37	0	37
GATCGTCGTTCTTGCCT	37	0	37
GATCGTCTCAGCCCAAG	37	0	37
GATCGTCTTTTTTTTCT	37	0	37
GATCTATCTCGGTAGTT	37	0	37
GATCTATGAAAAGGGCA	37	0	37
GATCTATGCAACAACCT	37	0	37
GATCTATGTATCACTCA	37	0	37
GATCTATTCTGGGGAGC	37	0	37
GATCTCGTGGGAGTTGA	37	0	37	(MGG_02089.5) predicted protein	Antisense
GATCTGCTCGAAGAGCG	37	0	37	(MGG_01703.5) hypothetical protein	Sense
GATCTGGGTTATATCAA	37	0	37
GATCTGTTGCTCTATAT	37	0	37
GATCTTCCTCTTACGCA	37	0	37
GATCTTTCACACACGCA	37	0	37	(MGG_07098.5) hypothetical protein	Sense
GATCTTTGCATGCTGCT	37	0	37	(MGG_06392.5) conserved hypothetical protein	Sense
GATCTTTTCCTTTCTTG	37	0	37
GATCTTTTGCCCAAACA	37	0	37
GATCATAACACTGATTC	623	17	36.6471
GATCAGGCGGGACCGCC	146	4	36.5	(MGG_00998.5) hypothetical protein	Sense
GATCGCGAGGATGCGTC	146	4	36.5	(MGG_10174.5) hypothetical protein	Sense
GATCGCGAGGATGCGTC	146	4	36.5	(MGG_09446.5) hypothetical protein	Sense
GATCTGGCAGTGGAGTT	250	7	35.7143
GATCCGAACGCCGCTTA	783	22	35.5909
GATCACCACAGCGAGGG	141	4	35.25
GATCACTCTTGTTTGAG	282	8	35.25
GATCAAAAGTCCTGGTG	35	0	35
GATCAAGCTCTCGCCTT	35	0	35	(MGG_10499.5) hypothetical protein	Sense
GATCAATGGGGCCTTTG	35	0	35	(MGG_08453.5) hypothetical protein	Sense
GATCAATTGAGTGCTTT	35	0	35	(MGG_04549.5) hypothetical protein	Sense
GATCAATTTGTTAGGTG	35	0	35
GATCACCAACCCTTTGT	35	0	35
GATCACCACGGACAGCA	35	0	35
GATCACGCATTCAGATC	35	0	35
GATCACGTGGAGACGCC	35	0	35
GATCAGAGGAAGAGACT	35	0	35	(MGG_04854.5) hypothetical protein	Sense
GATCAGATTGTTGGGCT	35	0	35
GATCAGGAAGAAGACGA	35	0	35	(MGG_04031.5) hypothetical protein	Sense
GATCAGTGCAATACAGG	35	0	35
GATCATCTTCTTCACTA	35	0	35
GATCCACCTCGACCGCG	35	0	35	(MGG_06264.5) hypothetical protein	Sense
GATCCATCCGAGTCAGT	35	0	35
GATCCCTCGGTATTAGT	35	0	35
GATCGACAGCCAAATCC	35	0	35
GATCGATACCAATACTT	35	0	35
GATCGCTTCTTTGTACC	35	0	35	(MGG_09310.5) hypothetical protein	Sense
GATCGGGAGGCAGACAA	35	0	35	(MGG_06240.5) hypothetical protein	Sense
GATCGGGTGTTTGGGTT	35	0	35	(MGG_07773.5) hypothetical protein	Sense
GATCGGTGACGAAAGCC	35	0	35	(MGG_03239.5) conserved hypothetical protein	Sense
GATCGTCTGCGAGTGTC	35	0	35
GATCGTTGACGACAATG	35	0	35
GATCTAATCAAGTATCG	35	0	35
GATCTACAAGGGACTTA	35	0	35	(MGG_03652.5) hypothetical protein	Sense
GATCTATGAAGCCACCA	35	0	35
GATCTCGAGAACCCCAA	35	0	35	(MGG_04344.5) hypothetical protein	Sense
GATCTCGAGGCTATGTC	35	0	35
GATCTGGTTTTCCGCCC	35	0	35
GATCTTATTTGCAGCTG	35	0	35
GATCTTCCAAGACTGGC	35	0	35
GATCTTCGATTGCCGGC	35	0	35
GATCTTGACGCAGCGCA	35	0	35
GATCTTTGGGGACAGGA	35	0	35
GATCTTTTAGTCAGGCT	35	0	35
GATCTGTACTTTCCGCC	206	6	34.3333	(MGG_07627.5) hypothetical protein	Sense
GATCGTTTCCGGACGTC	171	5	34.2	(MGG_06117.5) hypothetical protein	Sense
GATCCGCCAAAGTCGCA	205	6	34.1667	(MGG_04779.5) hypothetical protein	Sense
GATCAAAAGGGCTGTGG	34	0	34
GATCAAAAGTCCCGAGC	34	0	34
GATCAAAATGGCCAACT	34	0	34
GATCAAGACCGTCCTCC	34	0	34
GATCAAGGAGCTTCAGA	34	0	34	(MGG_04321.5) hypothetical protein	Sense
GATCAAGGGATGGTGGC	34	0	34	(MGG_09311.5) hypothetical protein	Antisense
GATCAAGTGTAACCTTT	34	0	34
GATCAATACTCAAACAC	34	0	34
GATCACCCTTGGTGGTG	34	0	34	(MGG_01809.5) hypothetical protein	Sense
GATCACCTGGAAGAACT	34	0	34	(MGG_07089.5) hypothetical protein	Sense
GATCACGATGTTCAGCG	34	0	34
GATCACGCACAGAGGTT	34	0	34	(MGG_11039.5) hypothetical protein	Antisense
GATCACTCATCCCCCGG	34	0	34
GATCACTGGGAGGCTTT	34	0	34
GATCAGCATAGCCATGC	34	0	34
GATCAGCGGAACCACCT	34	0	34
GATCAGGGACGTTGTTG	34	0	34	(MGG_05274.5) hypothetical protein	Sense
GATCATATGAGTCATAG	34	0	34
GATCATCACTCAAGGCT	34	0	34
GATCATGATACCACTAT	34	0	34
GATCATGCCCTGCTCCT	34	0	34	(MGG_05210.5) hypothetical protein	Antisense
GATCATGGAAGTGCTGC	34	0	34	(MGG_06922.5) hypothetical protein	Sense
GATCATGGGCGGGCGGG	34	0	34
GATCATGGTCGAAACTG	34	0	34
GATCCAAAGTTGTAATG	34	0	34
GATCCACGACCTGGCCA	34	0	34
GATCCACTGCACGCCGC	34	0	34	(MGG_07517.5) hypothetical protein	Sense
GATCCAGACGAGCTTTC	34	0	34
GATCCAGACTCAAGACC	34	0	34
GATCCAGCCAAGCAAAC	34	0	34
GATCCAGGCTAGAAAAT	34	0	34
GATCCATCCGTCAACTG	34	0	34
GATCCATCGGGCGAGCC	34	0	34	(MGG_12811.5) predicted protein	Antisense
GATCCATCTGGGACTGA	34	0	34
GATCCATGGTGCCGGCC	34	0	34
GATCCCACTCAGAGTTT	34	0	34
GATCCCACTTTAGAAAG	34	0	34
GATCCCCAGGTCTGTTG	34	0	34
GATCCCGACTTTCCCAG	34	0	34
GATCCCGTCGATGAGGC	34	0	34	(MGG_09273.5) hypothetical protein	Antisense
GATCCGATTCAGGAATA	34	0	34
GATCCGTTGACTAATGA	34	0	34
GATCCTAGGGCATAATG	34	0	34
GATCCTCAGCTCGCCCA	34	0	34	(MGG_08450.5) hypothetical protein	Sense
GATCCTCATTCTCATTC	34	0	34
GATCCTCCACGGCCCCG	34	0	34	(MGG_05147.5) hypothetical protein	Sense
GATCCTCCATCAGTCGA	34	0	34
GATCCTCCCCACCGCCA	34	0	34
GATCCTCCCTAAAAAAA	34	0	34
GATCCTCGAGTGCGAAA	34	0	34
GATCCTGCAATGGGAGT	34	0	34
GATCCTGGACGCCATGG	34	0	34	(MGG_01281.5) hypothetical protein	Sense
GATCGACCGGACCAACC	34	0	34
GATCGACGAGAACGAAA	34	0	34
GATCGATACAGGGGTTT	34	0	34
GATCGATGCTTGGAGGC	34	0	34
GATCGCCATAGCAATCT	34	0	34
GATCGCCTGTCGACCGA	34	0	34	(MGG_09486.5) hypothetical protein	Sense
GATCGCGCAAGCAAGCA	34	0	34
GATCGGAACCTCTAACC	34	0	34
GATCGGACCGACCCATA	34	0	34
GATCGGCGCCGCCGCCG	34	0	34	(MGG_02127.5) hypothetical protein	Sense
GATCGGCTTCCTGGCGA	34	0	34	(MGG_00202.5) predicted protein	Sense
GATCGGTCACCTCGCAG	34	0	34
GATCGGTTGCGATGGCA	34	0	34
GATCGTATTTACCCATC	34	0	34
GATCGTCAAAACGGTAT	34	0	34
GATCGTCATGGTTTTCT	34	0	34	(MGG_04389.5) conserved hypothetical protein	Sense
GATCGTCGGGACTGTAG	34	0	34
GATCGTTCCAGCCCAGC	34	0	34
GATCGTTTGTTCTCTTT	34	0	34
GATCGTTTTGTGAGCAT	34	0	34	(MGG_05478.5) hypothetical protein	Sense
GATCTAAGGCTGTTTGG	34	0	34	(MGG_04649.5) hypothetical protein	Sense
GATCTACCTGTATCGAT	34	0	34
GATCTATCTACCCGTTT	34	0	34
GATCTATGTCTGGACAA	34	0	34
GATCTCCTCATCGGCAG	34	0	34	(MGG_01180.5) hypothetical protein	Sense
GATCTCGCACAATAGCA	34	0	34
GATCTCGGATGGCCTGG	34	0	34	(MGG_02419.5) hypothetical protein	Sense
GATCTCGGCATGCTCCC	34	0	34
GATCTGACTGGCTACAG	34	0	34
GATCTGAGTGGTATAAC	34	0	34
GATCTGCAAACTCAATT	34	0	34	(MGG_08136.5) hypothetical protein	Sense
[truncated: 8,251 more rows]

## Sheet: >2FoldUpInMyceli_Commo+SpeciTag
MPSSTag	Appressoria copy number	Mycelia copy number	Ratio (Myc/App)	Description	Expression
GATCCCCGCCGACCAGC	0	5055	5055	(MGG_10456.5) predicted protein	Sense
GATCAGAGCCCTCATGG	0	4944	4944	(MGG_02355.5) predicted protein	Sense
GATCGAGCGTGGGTTTT	0	4233	4233
GATCCGTAACTTCGTGA	0	3951	3951
GATCGGCCGCTTGGCCG	0	3669	3669
GATCAATGGCCCCTGGC	0	3305	3305
GATCGGTGCCTTGACGC	0	2958	2958	(MGG_09015.5) hypothetical protein	Sense
GATCCGATTGAATAGCG	0	2943	2943
GATCCCTCCGCTGGTTC	0	2628	2628
GATCCAAGCCATCATTT	0	2320	2320	(MGG_02805.5) predicted protein	Sense
GATCGATTGTTACCAAA	0	2240	2240
GATCGGCGACAACCCGG	0	2196	2196	(MGG_00099.5) hypothetical protein	Sense
GATCGTAGTCGAGGAGT	5	9630	1926	(MGG_07911.5) predicted protein	Sense
GATCACGGGCGGTGTAC	0	1891	1891	(MGG_09226.5) hypothetical protein	Sense
GATCTTTGCGCAAAAGA	0	1749	1749	(MGG_05058.5) hypothetical protein	Sense
GATCAACAAGATTGTCT	0	1671	1671
GATCTGGTCGAAGTTAA	0	1363	1363	(MGG_09031.5) conserved hypothetical protein	Sense
GATCAAAAATTGAGATG	0	1352	1352
GATCCCAGCAACAGCAG	0	1268	1268	(MGG_10570.5) predicted protein	Sense
GATCCAGGCCAGAGCTA	0	1138	1138	(MGG_07910.5) hypothetical protein	AntiSense
GATCGAGATATTGACGA	0	1122	1122
GATCGAAGAGCAGTCAC	0	1035	1035
GATCTTTTCGTCGCTTT	0	1013	1013	(MGG_03651.5) hypothetical protein	Sense
GATCACACTTTTCATTT	0	986	986
GATCCCAGGACCAGACC	0	985	985	(MGG_03212.5) hypothetical protein	Sense
GATCGCAGCCGCCCCAA	0	933	933	(MGG_07287.5) hypothetical protein	Sense
GATCAAAACAAGGCATA	0	882	882
GATCAACCTCTCAGCTT	0	878	878
GATCCGCAACCCCCCCC	0	848	848
GATCTGGCTTAGAAACG	0	847	847	(MGG_08139.5) conserved hypothetical protein	AntiSense
GATCTCGGCGTTTGTTC	0	795	795
GATCGAGGCGCGCATGA	0	786	786	(MGG_12574.5) hypothetical protein	Sense
GATCCCGCCGAGGTTGG	0	778	778	(MGG_03689.5) hypothetical protein	Sense
GATCGCAAACCATGGGT	0	769	769
GATCACACTTTTCACTC	0	758	758
GATCTCACTGGTGAGGT	0	754	754	(MGG_04465.5) hypothetical protein	Sense
GATCCGGTCCGGGGCAA	0	746	746
GATCCTGACCTCCAAGA	0	746	746
GATCTCCCAAGAATCTC	0	742	742
GATCAGATTCGACAAGA	0	711	711
GATCGACAATGAGCTGG	0	708	708	(MGG_13014.5) hypothetical protein	Sense
GATCAGCGGCCCGACCA	0	691	691	(MGG_08809.5) hypothetical protein	AntiSense
GATCCACAGGGCGGAAT	0	630	630	(MGG_10714.5) conserved hypothetical protein	Sense
GATCCGTCGACGTCCAA	0	629	629
GATCATGGCGTCTAGGT	0	624	624
GATCAAGGCGAGTTCTT	0	611	611
GATCCGTAACTTCGGGC	0	596	596
GATCTGTGGATGGATGT	0	596	596
GATCCAGTCGACAAAGG	0	579	579	(MGG_09235.5) hypothetical protein	AntiSense
GATCGGCCGCTTGGCGG	0	575	575
GATCGGAGAAAAAGAAA	0	563	563
GATCTTTGGCGCGTTTG	0	560	560
GATCAGCGTCTGGGCCA	0	545	545
GATCAACCAGCACGTCG	0	509	509	(MGG_09272.5) conserved hypothetical protein	Sense
GATCAGGTCGATGAGGA	0	507	507	(MGG_01310.5) hypothetical protein	Sense
GATCGACCCGGCGACGG	0	489	489	(MGG_09922.5) hypothetical protein	Sense
GATCAAGGCCCTCGAGG	0	482	482	(MGG_05480.5) hypothetical protein similar to succinyl-CoA synthetase	Sense
GATCGTTGCTGGTTGCG	0	479	479	(MGG_04946.5) hypothetical protein	Sense
GATCCAAGGTCTGCCGG	0	469	469	(MGG_06298.5) predicted protein	Sense
GATCCTGACCTGCAAGC	0	466	466
GATCCGACGCAACGTGT	0	456	456
GATCGCGGCGGAGCCGA	0	456	456	(MGG_07367.5) hypothetical protein	Sense
GATCCTTCGCGGCTATT	0	455	455
GATCCTCTCTGCGCGGG	0	448	448
GATCCCCTAACTTTCGT	0	446	446
GATCCCCAACGACGCCG	0	445	445
GATCGGGATATGGCCTT	0	444	444
GATCTCGTTGAGCAAAG	0	442	442
GATCACAGAGGGCTATG	0	437	437
GATCTTGCACCCCGGCA	0	435	435
GATCGAATCGTCATGCG	0	428	428
GATCTGATATCTGGGAT	0	421	421
GATCTAGGTATCGTTCT	0	416	416
GATCAAATTGTCTTTTT	0	409	409
GATCTCAACGGTTACTT	0	409	409	(MGG_06643.5) hypothetical protein	Sense
GATCAGGTCCACAGCAG	0	399	399	(MGG_06459.5) hypothetical protein	AntiSense
GATCCGCCCCCTGAGCT	0	399	399	(MGG_03115.5) hypothetical protein	Sense
GATCAGAACAATGCCGT	0	398	398
GATCCATGGTGACTTGG	0	394	394	(MGG_06865.5) predicted protein	Sense
GATCCAATTTGCGCGCG	0	387	387	(MGG_11682.5) hypothetical protein	Sense
GATCCACGAGCCCAAGT	9	3474	386	(MGG_00194.5) hypothetical protein	Sense
GATCCCAGGTTTTTGGG	0	384	384
GATCAAATACAATGAAA	0	383	383
GATCGATGCTTGGACTC	0	375	375	(MGG_04084.5) hypothetical protein	Sense
GATCCGATTGAAGAGAG	0	368	368
GATCATAGGAGTTGGTT	16	5843	365.188
GATCCTGGGGGGTGTTG	0	364	364
GATCACAGGCACGCGCC	0	357	357	(MGG_03464.5) hypothetical protein	Sense
GATCTTCCTCCCACCAG	0	348	348
GATCCGGCTCATCGGTA	0	345	345	(MGG_13651.5) hypothetical protein	Sense
GATCGCATGCCTACCGT	0	345	345	(MGG_00832.5) hypothetical protein	Sense
GATCCTCACACACCTCA	0	339	339	(MGG_08035.5) hypothetical protein	Sense
GATCTGCTCGGTCTTGG	0	339	339	(MGG_09736.5) hypothetical protein	AntiSense
GATCCATGTCGTGCCGA	0	336	336
GATCTTGGCATAGTCGG	0	332	332	(MGG_09549.5) conserved hypothetical protein	AntiSense
GATCATGCTCATCTTCA	0	327	327	(MGG_00548.5) hypothetical protein	Sense
GATCGACGGACAGCAGG	0	320	320	(MGG_05169.5) hypothetical protein	Sense
GATCTCGCTAGCTTGGG	0	316	316	(MGG_10969.5) hypothetical protein	Sense
GATCGTCCTGGCTTCGT	0	315	315
GATCGCGACTTGAAGGG	0	313	313	(MGG_09830.5) hypothetical protein	Sense
GATCCAGCCGCCGATGC	0	312	312
GATCCGCCGCTACGAGG	0	306	306
GATCCTTGAGCAGGAGC	0	305	305	(MGG_11731.5) hypothetical protein	Sense
GATCAACAAGATTGTAA	0	300	300
GATCCGCACCAAGGCAG	0	299	299
GATCCGGGCCAGTTCGC	0	299	299	(MGG_07603.5) hypothetical protein	Sense
GATCATGCGCTTTTGGA	0	298	298
GATCGCCATGAAGCTAG	0	293	293	(MGG_03579.5) hypothetical protein	Sense
GATCGCGGCGGAAGGGG	0	293	293
GATCCCTGTTTCCATGC	0	292	292
GATCCCCGCCGACCACC	0	288	288
GATCGCGCTCGGCGAGT	0	284	284	(MGG_09761.5) predicted protein	Sense
GATCCACGAAAAACCTA	0	283	283
GATCCAAGCCATCATTC	0	280	280
GATCACGACCATCGAGA	0	277	277	(MGG_07233.5) hypothetical protein	Sense
GATCAAGAAGAAAGACG	0	275	275
GATCGAAAACAGATACA	0	275	275
GATCCTGGCGACGTTGG	0	270	270	(MGG_05056.5) hypothetical protein	AntiSense
GATCGACTGCAACATAA	0	269	269
GATCGGCGCGCCAGCCG	0	267	267	(MGG_11410.5) hypothetical protein	Sense
GATCGGCGCGCCAGCCG	0	267	267	(MGG_02019.5) hypothetical protein	Sense
GATCTGTATGCTACCGA	0	266	266
GATCGAGTATCCCGACG	0	265	265
GATCTGGGGAACACCGC	0	263	263	(MGG_06958.5) heat shock 70 kd protein cognate 1	AntiSense
GATCCGGGCCCGCCGCG	0	262	262	(MGG_10160.5) hypothetical protein	Sense
GATCCACGAAAAACCCT	0	254	254
GATCGGATGGGGCGGAG	0	252	252	(MGG_10324.5) hypothetical protein	Sense
GATCGAGCGGAGCAGAC	0	251	251	(MGG_02002.5) hypothetical protein	AntiSense
GATCAGATTAAGGTCGG	0	247	247	(MGG_10358.5) conserved hypothetical protein	Sense
GATCCCGTCGAAAACAG	0	246	246
GATCTCCGAGGACGACA	0	241	241	(MGG_09032.5) hypothetical protein	AntiSense
GATCAAAATGTACGTCC	0	240	240
GATCGACCCGGAGCACC	0	239	239	(MGG_03823.5) hypothetical protein	Sense
GATCTTCGGTTGACCGG	0	238	238	(MGG_12377.5) hypothetical protein	AntiSense
GATCCAGAGCTGCACTT	0	237	237
GATCAAATTGTCTTTTC	11	2589	235.364
GATCTTCAAAGAATGTC	0	235	235
GATCGGAGAGATGGAAG	6	1402	233.667
GATCATAGGAGTTGGTA	0	233	233
GATCTCACCACCAACGC	0	233	233	(MGG_06958.5) heat shock 70 kd protein cognate 1	Sense
GATCGAGTCCGCGCGAC	0	230	230	(MGG_03134.5) hypothetical protein	AntiSense
GATCAAATGTCAACAGA	0	229	229
GATCGGAGTGTGGAATT	5	1075	215
GATCCGATTGGATTCTA	0	215	215
GATCGTCTTGGTCGGCG	7	1502	214.571	(MGG_06958.5) heat shock 70 kd protein cognate 1	Sense
GATCCGTAACTTCGGGG	0	214	214
GATCTAGACTTCCCATT	0	213	213	(MGG_11541.5) hypothetical protein	Sense
GATCGCTCAGAAGATGG	11	2329	211.727	(MGG_09549.5) conserved hypothetical protein	Sense
GATCAAGATGGTTGAAC	0	211	211
GATCACGGGCAAGCTCA	0	210	210	(MGG_01099.5) hypothetical protein	Sense
GATCTGGGCCATCATAG	0	210	210
GATCATGAGCATGGGCG	0	209	209
GATCTTATGTCTACTGT	0	208	208
GATCCTTGAAGGCGCAA	0	206	206
GATCTGGTGCGCTTGGC	0	205	205	(MGG_04958.5) hypothetical protein	AntiSense
GATCCTGAGCAAGGCGA	18	3684	204.667	(MGG_10575.5) conserved hypothetical protein	Sense
GATCAAGAAGAAAGAAG	0	202	202
GATCAAGGGTGTCGGCC	0	199	199	(MGG_05661.5) 40S ribosomal protein S18	Sense
GATCAACTGGATGTGGA	0	197	197	(MGG_05883.5) predicted protein	Sense
GATCACGGATATTTTGG	0	197	197
GATCAAATTAAGCAATA	0	196	196
GATCTCGGCGAGCTCAC	0	196	196	(MGG_05638.5) predicted protein	AntiSense
GATCTGGCACCCCCCCC	0	195	195
GATCAGCTCGGCCTGTA	0	194	194	(MGG_05974.5) hypothetical protein	AntiSense
GATCCGGGAATGCGGTC	0	194	194	(MGG_13239.5) hypothetical protein similar to linoleate diol synthase precursor	AntiSense
GATCGAGGCGCCCAAGG	0	194	194	(MGG_12370.5) hypothetical protein	Sense
GATCATTGGTCTTTTTA	0	193	193
GATCAACGACATTGTCT	26	5007	192.577	(MGG_06594.5) hypothetical protein	Sense
GATCTGTCGGGTGCGCG	0	192	192
GATCCCCGCGGGCGGCC	0	191	191	(MGG_02355.5) predicted protein	Sense
GATCTCTTTTGTGTAAA	0	190	190
GATCGGCGGTTCCGCGC	0	189	189
GATCGACACGGCGACGG	0	188	188	(MGG_08537.5) hypothetical protein	Sense
GATCGACACGGCGACGG	0	188	188	(MGG_13435.5) hypothetical protein	Sense
GATCGCTGCCTGGTTGG	0	188	188
GATCGGATGCATCAGAA	0	188	188
GATCTTGGTGGTGGTAC	0	188	188	(MGG_04191.5) hypothetical protein similar to heat shock protein 70Kda	Sense
GATCTTGGTGGTGGTAC	0	188	188	(MGG_06958.5) heat shock 70 kd protein cognate 1	Sense
GATCAAGGTCACCAACT	0	186	186
GATCCGCAGGGTGGTGC	0	186	186	(MGG_02386.5) hypothetical protein	Sense
GATCGGTCGCTTGGCGG	0	186	186
GATCACGACACCCGGAA	0	184	184	(MGG_02813.5) malate synthase A	Sense
GATCATCAGGGGTGAGC	5	907	181.4	(MGG_04437.5) conserved hypothetical protein	Sense
GATCCTAGCCTGCGTGC	0	180	180	(MGG_04682.5) hypothetical protein	Sense
GATCAAACGCGGGAGGG	0	178	178	(MGG_00454.5) hypothetical protein	Sense
GATCCTCACGACCCCAA	0	177	177	(MGG_04802.5) hypothetical protein	Sense
GATCAGGTGCAGGCCCG	0	176	176	(MGG_00431.5) hypothetical protein	AntiSense
GATCGGCGGTTCTGCGC	0	176	176
GATCAGGTTTGGTAGTA	9	1570	174.444
GATCTGCTTGCCCCAGT	0	174	174	(MGG_07044.5) predicted protein	AntiSense
GATCTTGTTCTCTCCTC	0	173	173	(MGG_04771.5) hypothetical protein	Sense
GATCCCCGTTGAGTGGC	0	172	172
GATCGGCTCCCCCTCCC	0	172	172	(MGG_08758.5) hypothetical protein	Sense
GATCCGGAACCCCAGCG	0	171	171	(MGG_09806.5) hypothetical protein	Sense
GATCGAGCGTGGGTTTG	0	170	170
GATCGCCGGGTTCCTAA	0	170	170	(MGG_02156.5) hypothetical protein	Sense
GATCTGCGCGCCAAGCA	0	170	170	(MGG_06639.5) T-complex protein 1	Sense
GATCATAGGAGTTGGTG	0	166	166
GATCATGAGCATGGCGG	0	165	165
GATCTGGGGCTGAAGGA	0	164	164
GATCGTTCGGATGAGGA	0	162	162
GATCACGAAAAAGGATG	0	161	161	(MGG_07911.5) predicted protein	Sense
GATCGTTGTGCTGCGTT	0	160	160	(MGG_02874.5) hypothetical protein	AntiSense
GATCCTCGAGGACTCCA	0	159	159	(MGG_01114.5) hypothetical protein	Sense
GATCGACGTATCGGAAG	0	159	159	(MGG_06489.5) hypothetical protein	Sense
GATCTTTTTTTCGGAAA	0	159	159
GATCATGCAGTCGCTTG	0	156	156	(MGG_05026.5) 40S ribosomal protein S19	Sense
GATCTGAGTACAGTCTC	0	155	155
GATCAAACTGTGTGGCC	0	154	154
GATCTCGGAGGAGCTTG	0	154	154	(MGG_06878.5) conserved hypothetical protein	Sense
GATCGCCTTTCTACTTG	0	153	153
GATCACCGACCTCACAG	0	151	151	(MGG_04825.5) hypothetical protein	Sense
GATCAGCCACGAGGAGG	0	151	151
GATCGACTAAGGAGAAA	0	150	150
GATCGGCCTATACTTGC	0	149	149
GATCTTCGCTCCCCGCT	0	149	149	(MGG_03329.5) hypothetical protein	Sense
GATCAGTACTGGGCCGT	32	4720	147.5	(MGG_00283.5) predicted protein	Sense
GATCAAGGGTGAATGGG	0	147	147
GATCGCTGCCTGGTTGT	0	147	147
GATCAACAGCACAACGA	0	146	146
GATCCGTAACTTCGGGT	0	145	145
GATCGAAAGCTTAATCG	0	145	145
GATCCGACGCAACGTGC	0	144	144
GATCAGCGCCGGGTTGG	0	142	142	(MGG_12229.5) hypothetical protein	Sense
GATCCACCACCCTGCAA	0	142	142
GATCCCATAGAGGATGG	0	142	142
GATCCCCACCGTCTGGA	0	142	142	(MGG_07975.5) hypothetical protein	Sense
GATCTGTAGGTCGTGGG	0	142	142
GATCTGTTTTTGCGAAA	0	142	142	(MGG_11615.5) predicted protein	AntiSense
GATCGCCATGGTCACAC	0	141	141
GATCTCCTCAGGAGTGA	0	140	140
GATCTCGGAAAATTGTG	0	140	140	(MGG_01806.5) hypothetical protein	Sense
GATCTGCTCGCCTACCC	0	140	140
GATCAAATAGGCGGCTT	0	137	137
GATCATATGACGCGCAG	0	137	137	(MGG_01158.5) hypothetical protein	Sense
GATCGCCGCCCTCAAGA	0	137	137	(MGG_10930.5) predicted protein	Sense
GATCTGTCTTGAGGTTT	0	137	137
GATCAGCTTGGATTGAT	0	136	136
GATCCACGAAAAAACTT	0	136	136
GATCGTGGTACCGCGTT	0	135	135
GATCCATTTGTCCCCGG	55	7420	134.909
GATCCGGCTGTGGTTAG	0	134	134	(MGG_08333.5) predicted protein	Sense
GATCTGTGTTTGGTTGG	0	134	134	(MGG_13239.5) hypothetical protein similar to linoleate diol synthase precursor	AntiSense
GATCAACAGTAAATCAT	0	133	133
GATCAACGCCGCCGTCG	0	133	133	(MGG_06594.5) hypothetical protein	Sense
GATCACCACTCCTCCTT	0	133	133
GATCCGAGCCATTAAAG	0	133	133
GATCGAGAACAAGCTCG	0	133	133	(MGG_06030.5) hypothetical protein	Sense
GATCGCTGCCTGGTTCC	0	133	133
GATCTGATGGCGGCGTG	0	133	133
GATCTTGTGAGTCTTGG	0	133	133	(MGG_03372.5) hypothetical protein similar to 40S ribosomal protein S20	AntiSense
GATCTGGAGACCCCACT	0	131	131	(MGG_05140.5) hypothetical protein	AntiSense
GATCTTGTCCATGGCAC	0	130	130	(MGG_05058.5) hypothetical protein	AntiSense
GATCATCTCGCACTGGG	0	129	129	(MGG_04736.5) hypothetical protein	Sense
GATCTTGTTGTTGGATG	0	129	129	(MGG_10576.5) predicted protein	AntiSense
GATCCCGCCCCCCCAAT	0	127	127
GATCAAGATGGTGGAGA	0	126	126
GATCACCTCGCCCAGGT	0	126	126	(MGG_05915.5) hypothetical protein	AntiSense
GATCTCAGCATTATATA	0	126	126
GATCCAGGGCTTCTTGC	6	754	125.667	(MGG_04018.5) hypothetical protein	Sense
GATCCGTTCCCATCCGT	5	626	125.2
GATCTTGAGGGTGGGAG	0	125	125	(MGG_09761.5) predicted protein	AntiSense
GATCACGATTGAGCGGT	0	124	124	(MGG_12676.5) conserved hypothetical protein	Sense
GATCAGGACGGTTAGTG	0	124	124
GATCTTTGTGGTCTTTG	0	124	124	(MGG_06493.5) conserved hypothetical protein	AntiSense
GATCACTTCTAGCGTCA	0	123	123	(MGG_08281.5) hypothetical protein	Sense
GATCAGCCGAATATAGC	0	123	123
GATCCAGCTGCTGTCTA	0	123	123	(MGG_13239.5) hypothetical protein similar to linoleate diol synthase precursor	AntiSense
GATCAGATTATTGTTGT	0	121	121
GATCGCGTCTGAACCGG	0	121	121
GATCTTTTGGACCTACC	0	121	121
GATCTCGGCGAGTACGG	0	120	120	(MGG_05265.5) hypothetical protein	Sense
GATCGCCACCTACCGCA	0	119	119
GATCTGATATCTGGGAA	0	119	119
GATCATGATGATAGGAA	0	118	118
GATCGTGAAAAGGTCAG	0	118	118
GATCTCGGGCTTGTCGA	0	118	118	(MGG_05152.5) hypothetical protein	AntiSense
GATCCGTTGACGGCCAT	0	117	117	(MGG_08655.5) predicted protein	AntiSense
GATCTTGCTAGCTGCTT	0	117	117
GATCCAGTCGACGACGA	0	116	116
GATCTCTATTGCAAGCA	0	116	116
GATCCAGTTGGTTTTGT	0	115	115
GATCCGCACCACGGGAG	0	115	115
GATCAGAGCCCTCATGA	0	114	114
GATCATGCCCTCCATCG	0	114	114	(MGG_13239.5) hypothetical protein similar to linoleate diol synthase precursor	Sense
GATCCAACTTGGGTCTA	0	114	114
GATCTGTGGATGGATAG	0	114	114
GATCTGGAAGGTGGTGG	15	1709	113.933	(MGG_09457.5) thymidylate kinase, putative	Sense
GATCAATATTTCGTGTG	0	112	112
GATCTCATCCGCGAGGG	0	112	112	(MGG_02355.5) predicted protein	Sense
GATCCACCATCCAGGTA	0	111	111
GATCTCTTTTGTTTTTT	0	110	110
GATCATGGCAGTAGCAG	0	109	109
GATCCTGGGCCCGGTAG	0	109	109	(MGG_05569.5) hypothetical protein	Sense
GATCTTTGGCGCGTTTC	14	1511	107.929	(MGG_05880.5) hypothetical protein	Sense
GATCAGACGCTCGGTAT	0	107	107
GATCATCACACTTTTTA	0	107	107
GATCGAAAATAAGCACG	0	107	107	(MGG_06958.5) heat shock 70 kd protein cognate 1	AntiSense
GATCGTAGTCGAGGAGG	0	107	107
GATCTCAGCAGCACCCG	0	107	107	(MGG_09641.5) hypothetical protein	AntiSense
GATCTCTGGAAGGAGAG	0	107	107	(MGG_00097.5) hypothetical protein	Sense
GATCAGCGACGAGGCGT	0	106	106	(MGG_09344.5) hypothetical protein	AntiSense
GATCATGCGACATGGTT	0	106	106
GATCGGATGGGGGGGTT	0	106	106
GATCTCGGTACAGGAGT	0	106	106
GATCTTCAAGCCCACCA	0	105	105	(MGG_04545.5) hypothetical protein	Sense
GATCCAAAAATGCTCTG	0	104	104
GATCTCGGCATCCTCCA	0	104	104	(MGG_04034.5) formate dehydrogenase	AntiSense
GATCTCTTCAACACCCT	0	104	104
GATCAGGGCAACGAGGC	0	103	103	(MGG_13026.5) predicted protein	AntiSense
GATCGGCAGCTATCGAG	0	103	103	(MGG_01719.5) conserved hypothetical protein	Sense
GATCTGGCGGCGGCTGG	0	103	103	(MGG_02540.5) conserved hypothetical protein	AntiSense
GATCATCATGGTCGCTG	0	101	101	(MGG_10704.5) predicted protein	Sense
GATCGATTGTTACCAAG	0	101	101
GATCAGAAGCTCGGTCG	0	100	100	(MGG_01159.5) histone H3	AntiSense
GATCCCGCCCCCGCAAG	0	100	100
GATCGATGTCTTGGGCA	0	100	100	(MGG_03640.5) hypothetical protein	AntiSense
GATCAATAGTTTGTAGA	0	99	99
GATCAGGGAATGGAATG	0	99	99
GATCCAAAAAAAAAAAA	0	99	99
GATCCTTTTCAGGGTTG	0	99	99	(MGG_13963.5) hypothetical protein	AntiSense
GATCAGCCACGAGGAGA	0	98	98
GATCAGCCTGGAGTAAG	0	98	98
GATCCCAGGTCTTGGAG	0	98	98
GATCCTCGAGCATGTCG	0	98	98
GATCCCTCGCGCGTTCG	0	97	97
GATCGCCATGAGGATGA	0	97	97	(MGG_02489.5) hypothetical protein	Sense
GATCTGCTGCGGCGCTA	0	97	97	(MGG_13239.5) hypothetical protein similar to linoleate diol synthase precursor	Sense
GATCACCCATGTCCCGG	0	96	96	(MGG_09760.5) hypothetical protein	Sense
GATCCAGAAGCGACTTG	0	96	96	(MGG_06459.5) hypothetical protein	Sense
GATCTCAGCGTTGAGCT	0	96	96	(MGG_06958.5) heat shock 70 kd protein cognate 1	AntiSense
GATCGACCTCGGCCGCT	30	2850	95	(MGG_08055.5) hypothetical protein	Sense
GATCACACAGGAAATAT	0	95	95
GATCATTACTGAGTTTA	0	95	95
GATCCCCGTATTCAACG	0	95	95	(MGG_13963.5) hypothetical protein	Sense
GATCTACACCCGGCCCG	0	95	95
GATCTGCGAACGATTGG	0	95	95
GATCTTTCCGTGTAATC	0	95	95
GATCAAGCAGAATGCCC	0	94	94	(MGG_05158.5) hypothetical protein	Sense
GATCCAGGAAGCCCTGG	0	94	94	(MGG_09345.5) hypothetical protein	Sense
GATCGTAGTGGAGGAGT	0	94	94
GATCTCGGTGGTCACTA	0	94	94	(MGG_02992.5) hypothetical protein	Sense
GATCTGAGAGCGCTGAA	0	94	94	(MGG_05266.5) conserved hypothetical protein	AntiSense
GATCTGGGTGTGGGCGA	0	94	94	(MGG_03193.5) large subunit ribosomal protein L3	AntiSense
GATCCTCTTGCCGCCTA	0	93	93	(MGG_11861.5) hypothetical protein	Sense
GATCGCGACCAAGTGCA	0	93	93	(MGG_00356.5) conserved hypothetical protein	Sense
GATCGTACTGCCTCAAT	0	93	93
GATCAACAGCACAACGC	34	3140	92.3529	(MGG_08725.5) hypothetical protein	Sense
GATCACCAATTCTGTCT	0	92	92	(MGG_06638.5) hypothetical protein	Sense
GATCAGCAAGTCGGAAA	0	92	92
GATCATTTCCTGGCCAT	0	92	92
GATCGAGAACACAATGA	0	92	92
GATCGGGGACATCGACA	0	92	92	(MGG_01489.5) hypothetical protein	Sense
GATCTCCGTATTCCCCT	0	92	92
GATCATGGGCATGGGAT	0	91	91	(MGG_07287.5) hypothetical protein	AntiSense
GATCCAACCTCAATCAG	0	91	91
GATCGAGGGTGTGGGAC	0	91	91	(MGG_03524.5) hypothetical protein	Sense
GATCGCGTCTCATTATA	0	91	91
GATCCTGGCCGCCGATT	0	90	90	(MGG_09706.5) hypothetical protein	Sense
GATCGACTCGCTGTACG	0	90	90	(MGG_06958.5) heat shock 70 kd protein cognate 1	Sense
GATCGCCAACTAACCTG	0	90	90
GATCGCCATGTACTGCC	0	90	90	(MGG_08003.5) hypothetical protein	Sense
GATCGTGGTACCGCCTG	0	90	90
GATCTAGGCCGAGGTTC	0	90	90
GATCCATTTGCCCCCGG	0	89	89
GATCTCCTTGCGGCCGA	0	89	89	(MGG_05155.5) adenosylhomocysteinase	AntiSense
GATCTTCAGAACCACAC	0	89	89
GATCCGAGGGACATTGT	0	88	88	(MGG_09527.5) hypothetical protein	AntiSense
GATCTCCGCGAATGGTC	0	88	88
GATCTCGGTCGGCAGAA	0	88	88	(MGG_09760.5) hypothetical protein	AntiSense
GATCTGGTCGAAAAGCC	0	88	88	(MGG_10908.5) hypothetical protein	AntiSense
GATCTTGTCGATATTGG	0	88	88
GATCAGCAAGTCAGACA	0	87	87
GATCCCGAATTCGACCC	0	87	87	(MGG_06692.5) hypothetical protein	Sense
GATCGTCAACTCGTCAT	0	87	87	(MGG_00155.5) hypothetical protein	Sense
GATCATGGCCTTCGAGT	0	86	86	(MGG_06459.5) hypothetical protein	AntiSense
GATCCAGCCACTTCTCA	0	86	86	(MGG_07911.5) predicted protein	AntiSense
GATCCAGGGACAAGGGA	0	86	86
GATCGACCACCCCGAGG	0	86	86	(MGG_06362.5) GTP-binding protein SAR1	Sense
GATCGACGAAAAACCTT	0	86	86
GATCTGATGACCAGGGT	0	86	86
GATCTGTGTATGGATAT	0	86	86
GATCTTGTATGACCGGG	0	86	86	(MGG_00789.5) hypothetical protein	AntiSense
GATCTTGTCAAGGCCTG	0	86	86
GATCACCAGTTTGGAAC	0	85	85	(MGG_10681.5) hypothetical protein	AntiSense
GATCATCTCGCGTCTTC	0	85	85	(MGG_01045.5) hypothetical protein	Sense
GATCCTGGGTGATGTCC	0	85	85
GATCTGAGCCTCTGCGA	0	85	85	(MGG_03134.5) hypothetical protein	AntiSense
GATCTGCACCAGGGGCA	0	85	85
GATCTGCCCTTCATCCC	0	85	85
GATCTGTCACCTCGAGG	0	85	85	(MGG_07005.5) predicted protein	Sense
GATCTTTGGCGAAGTCC	0	85	85	(MGG_09237.5) hypothetical protein	Sense
GATCACCAAGGCATGGA	0	84	84
GATCATGGCGTTGTTAC	0	84	84
GATCCATATGAACTGTT	0	84	84	(MGG_04401.5) hypothetical protein	Sense
GATCCCAAATGGAGGGA	0	84	84
GATCCGGTTGGTTGGTT	0	84	84	(MGG_02110.5) hypothetical protein	Sense
GATCCTTGATGACGGAG	0	84	84	(MGG_05915.5) hypothetical protein	AntiSense
GATCAACCACCTGGGCG	8	670	83.75	(MGG_03639.5) hypothetical protein	Sense
GATCCGTAACTTCGGGA	183	15226	83.2022
GATCACATCTATAGAAA	0	83	83
GATCAGGTCTTTGCTTT	0	83	83
GATCTAGTCTATTAATT	0	83	83
GATCGTCGAGGTTGGAG	5	414	82.8	(MGG_05702.5) hypothetical protein	Sense
GATCGCTCACAGGCACA	5	410	82
GATCAAAGACCTCGATG	0	82	82	(MGG_03478.5) hypothetical protein	Sense
GATCAACCTCCAGGTCA	0	82	82	(MGG_05232.5) hypothetical protein	Sense
GATCAACTGGTTTGCGC	0	82	82	(MGG_04740.5) hypothetical protein	Sense
GATCCCGAGACGGCCGG	0	82	82	(MGG_03469.5) hypothetical protein	Sense
GATCTCATACGGACCCA	0	82	82
GATCTTGCACATGGTGG	0	82	82	(MGG_09056.5) hypothetical protein	AntiSense
GATCCTGATATGGGGGT	0	81	81
GATCCTTTATCCAGGGT	0	81	81	(MGG_06936.5) hypothetical protein	Sense
GATCTAGATGTTTGTTA	0	81	81
GATCTGCCTCACCCGGG	0	81	81	(MGG_07151.5) hypothetical protein	Sense
GATCTGGCCGATGTTGA	0	81	81	(MGG_03136.5) hypothetical protein	AntiSense
GATCTGTTTTGCCGACT	0	81	81
GATCCAAATATGCGTTA	0	80	80
GATCGAATTTACATGAC	0	80	80
GATCGAGGGCCACAAGG	0	80	80	(MGG_04055.5) hypothetical protein	Sense
GATCGCCGACGCAATGA	0	80	80	(MGG_00776.5) hypothetical protein	Sense
GATCACGACAAGGAGCA	0	79	79	(MGG_00376.5) hypothetical protein	Sense
GATCAGGTTCGTGTTGA	0	79	79
GATCATGACGGCAACAA	0	79	79	(MGG_08912.5) hypothetical protein	Sense
GATCCGATTGCCCTGGC	0	79	79	(MGG_03654.5) hypothetical protein	AntiSense
GATCCTAAAGGAAAATT	0	79	79
GATCCTGAAGGTGCTTA	0	79	79	(MGG_11165.5) hypothetical protein	Sense
GATCAACATCATCACAA	0	78	78
GATCCACGAAACACCTT	0	78	78
GATCGAGCTGCCCGGCG	0	78	78	(MGG_06600.5) hypothetical protein	Sense
GATCAAATCTTATTCCA	0	77	77	(MGG_05250.5) hypothetical protein	Sense
GATCCGACACCATCCCG	0	77	77	(MGG_01061.5) hypothetical protein	Sense
GATCCGGCCATCACCAA	0	77	77	(MGG_06957.5) hypothetical protein	Sense
GATCCCTCTGAATGTAT	0	76	76
GATCCGCCAGCCGACTT	0	76	76
GATCCTCGAGACGCCCA	0	76	76
GATCCTCTTTTATTTTC	0	76	76
GATCTGTCGATTATACA	0	76	76	(MGG_12062.5) hypothetical protein similar to reverse transcriptase	Sense
GATCTGTCGATTATACA	0	76	76	(MGG_14343.5) predicted protein	Sense
GATCTGTCGATTATACA	0	76	76	(MGG_14389.5) predicted protein	Sense
GATCTGTCGATTATACA	0	76	76	(MGG_08713.5) hypothetical protein	Sense
GATCTGTCGATTATACA	0	76	76	(MGG_14197.5) predicted protein	Sense
GATCGTTGTCCTATCAA	46	3470	75.4348	(MGG_06459.5) hypothetical protein	Sense
GATCAACGAATAGAAAA	0	75	75
GATCAGATACCGTCGTA	0	75	75
GATCCCCGTCGTTGGAG	0	75	75	(MGG_06123.5) predicted protein	AntiSense
GATCCTTCTTGTGCTTC	0	75	75	(MGG_06958.5) heat shock 70 kd protein cognate 1	AntiSense
GATCGCGTGACAGGTGA	0	75	75
GATCTCCGCCGCAAAGC	0	75	75	(MGG_07174.5) hypothetical protein	Sense
GATCTTGGTTTTTCCAT	0	75	75
GATCATTGGCCTGTCTG	0	74	74
GATCCGTTCCCTGCCCC	0	74	74	(MGG_01254.5) hypothetical protein	AntiSense
GATCCGTTCCCTGCCCC	0	74	74	(MGG_11249.5) hypothetical protein	AntiSense
GATCCTTCGATGTCTGC	0	74	74
GATCTTTTTGGCTGGCT	0	74	74
GATCCGCCATCGTTGCT	25	1834	73.36	(MGG_13001.5) hypothetical protein	Sense
GATCCCTTGCGTAATTT	5	365	73
GATCAAAAAAATGCTCA	0	73	73
GATCCGGACGACGGCGA	0	73	73	(MGG_04590.5) hypothetical protein	AntiSense
GATCGCCAAGGAGCTCA	0	73	73
GATCGCGGTGTGCTTGG	0	73	73	(MGG_05248.5) 60S ribosomal protein L32	AntiSense
GATCGGATGCGGCTGAA	0	73	73
GATCGTTGGCCTATCAA	0	73	73
GATCTCCATTGTGTTAA	0	73	73
GATCTGGAGCTCGACGG	0	73	73	(MGG_04696.5) hypothetical protein	AntiSense
GATCATTACTGAGTTGA	119	8600	72.2689
GATCAAGGTCACCGACA	0	72	72
GATCCAGGTCAGAGCTA	0	72	72
GATCCAGGTGAGTTGAG	0	72	72	(MGG_06492.5) hypothetical protein	AntiSense
GATCCCGACCAGTCTGG	0	72	72	(MGG_03550.5) hypothetical protein	Sense
GATCGGGCCAGGTACAA	0	72	72	(MGG_14266.5) hypothetical protein	Sense
GATCTTCTTATGCACAG	0	72	72
GATCAAAAAAAATTACC	0	71	71
GATCAAGATGATTGAGG	0	71	71	(MGG_04543.5) hypothetical protein	Sense
GATCAAGGCGAGTTCTA	0	71	71
GATCAATCTGAGCCTGG	0	71	71	(MGG_02826.5) hypothetical protein	Sense
GATCAGCCCGCTGTCGC	0	71	71
GATCGAAGCGTATGGAG	0	71	71	(MGG_13239.5) hypothetical protein similar to linoleate diol synthase precursor	Sense
GATCGGCGGCATCTCCA	0	71	71	(MGG_03144.5) hypothetical protein	Sense
GATCTCCGCGAATGGTG	0	71	71
GATCTCCGACAATGGAA	7	493	70.4286	(MGG_14350.5) hypothetical protein	Sense
GATCTGTCAATGGCGGT	5	351	70.2	(MGG_03371.5) hypothetical protein	AntiSense
GATCCCTCTCAGAGCAA	0	70	70	(MGG_09936.5) hypothetical protein	Sense
GATCCTAGGTTGGCCTG	0	70	70	(MGG_09549.5) conserved hypothetical protein	Sense
GATCCTTGCCAAGCTCC	0	70	70	(MGG_06759.5) hypothetical protein similar to heat stress protein 80-1	Sense
GATCTCGGTGAGAGTAT	0	70	70
GATCTTGGCACGCTCGC	0	70	70	(MGG_04034.5) formate dehydrogenase	AntiSense
GATCTTTCGTTCTCGCT	0	70	70
GATCAACACTGTCTTCA	0	69	69	(MGG_09640.5) hypothetical protein	Sense
GATCACAATCCCGGAAA	0	69	69	(MGG_05881.5) hypothetical protein	AntiSense
GATCATCTCGTGGGCGG	0	69	69
GATCGGCTGCCGATGGG	0	69	69	(MGG_13223.5) hypothetical protein	Sense
GATCTGTCCACTGCGAA	0	69	69	(MGG_08898.5) hypothetical protein	AntiSense
GATCTTGCCGAGAACGA	0	69	69	(MGG_04157.5) hypothetical protein	AntiSense
GATCACCACTCCCCATT	0	68	68
GATCCCCTCGTCGTCTT	0	68	68	(MGG_01421.5) hypothetical protein	AntiSense
GATCGATGGGGTTGGCT	0	68	68
GATCTACGCCTCATGGC	0	68	68	(MGG_07044.5) predicted protein	Sense
GATCTCAGCGACCTCAG	0	68	68	(MGG_00923.5) serine hydroxymethyltransferase	AntiSense
GATCATTGCATAGACAT	24	1618	67.4167
GATCCAGGTTCCCGAGC	0	67	67	(MGG_01742.5) conserved hypothetical protein	Sense
GATCCTGGGCTGCCTTG	0	67	67	(MGG_02536.5) hypothetical protein	AntiSense
GATCGAGGTGCTGGTGC	0	67	67	(MGG_03370.5) hypothetical protein	Sense
GATCGCGGGGTTTTCGG	0	67	67
GATCCTCCCTAGAAACG	0	66	66	(MGG_04067.5) hypothetical protein	Sense
GATCGCAGTGCGCACGC	0	66	66	(MGG_06356.5) hypothetical protein	AntiSense
GATCGGCGCTGGAGCCG	0	66	66
GATCTCAGAACCCGGGA	0	66	66
GATCTGAACCCTCGCAA	0	66	66	(MGG_01251.5) hypothetical protein	Sense
GATCTGAACCCTCGCAA	0	66	66	(MGG_11250.5) hypothetical protein	Sense
GATCTGCAGCGGCATTT	0	66	66	(MGG_12982.5) hypothetical protein	Sense
GATCTGTTCTGCGACAG	0	66	66
GATCAATGAGAGTACGA	0	65	65
GATCAGGCGTCGGGGGG	0	65	65
GATCCACGACATCCGCA	0	65	65	(MGG_04455.5) hypothetical protein	Sense
GATCCGGGACTGCAGGT	0	65	65	(MGG_05689.5) hypothetical protein	Sense
GATCGACAAGTTCGGAG	0	65	65
GATCTGCTCGACGACCT	0	65	65	(MGG_00349.5) 40S ribosomal protein S13	AntiSense
GATCACAGTTTTTAGTA	0	64	64
GATCACTCGTGCCCGTT	0	64	64	(MGG_06958.5) heat shock 70 kd protein cognate 1	Sense
GATCCCACGTCGTAGCC	0	64	64	(MGG_13239.5) hypothetical protein similar to linoleate diol synthase precursor	AntiSense
GATCTCATCCATGGTCT	0	64	64
GATCTTGCGCGGCAGCA	0	64	64	(MGG_06459.5) hypothetical protein	Sense
GATCTCCCCTCATCTAC	5	315	63
GATCATGGCAGCGACGC	0	63	63
GATCATGGCGGCGGCGA	0	63	63	(MGG_09914.5) conserved hypothetical protein	Sense
GATCATTACTGAGTTCA	0	63	63
GATCCAAGACCCTCCCT	0	63	63
GATCCAGACTTTCCCAC	0	63	63	(MGG_13239.5) hypothetical protein similar to linoleate diol synthase precursor	AntiSense
GATCGAGGACGAGCTAG	0	63	63	(MGG_11649.5) hypothetical protein	Sense
GATCGCTGCCTGGTTCG	0	63	63
GATCGGCAGCTGGCACT	0	63	63	(MGG_00546.5) 60S ribosomal protein L44	AntiSense
GATCGTGAAGGGTGAAA	0	63	63	(MGG_07628.5) hypothetical protein	AntiSense
GATCTGAGCAGCCCAGA	0	63	63	(MGG_09527.5) hypothetical protein	AntiSense
GATCTGGCAAAACTTCC	0	63	63	(MGG_00194.5) hypothetical protein	Sense
GATCTGGCTTTGCTTTT	0	63	63
GATCAATCTGCTCCTTG	0	62	62	(MGG_11224.5) hypothetical protein	AntiSense
GATCAGGCAGATGAACA	0	62	62
GATCATTTACATCCTAA	0	62	62
GATCCAAGACGCAAACA	0	62	62	(MGG_04857.5) hypothetical protein	Sense
GATCGCCACCGCCTTGC	0	62	62
GATCGCCACGATGTGGA	0	62	62	(MGG_08055.5) hypothetical protein	AntiSense
GATCTGAGAGAGATAGA	0	62	62
GATCTGGATGTAGTCTG	0	62	62	(MGG_06658.5) 40S ribosomal protein S5	AntiSense
GATCCGCATCATCGGTT	66	4026	61	(MGG_01114.5) hypothetical protein	Sense
GATCAAATAACAGAGGA	0	61	61
GATCAAGCTAGGTGATG	0	61	61
GATCAAGTTATTCATCA	0	61	61
GATCACGGCCGCCATTG	0	61	61	(MGG_10607.5) enolase	Sense
GATCATGATGATAGGGA	0	61	61
GATCGAGTGACTCATTC	0	61	61
GATCGGAGCGACAACAA	0	61	61
GATCTGTTCGGGCCTGA	0	61	61	(MGG_09891.5) hypothetical protein	Sense
GATCCAGACCGCAGCTG	14	847	60.5	(MGG_14269.5) predicted protein	Sense
GATCAATCCACCGGTGC	0	60	60	(MGG_02436.5) hypothetical protein	Sense
GATCATGAGCATGGCAG	0	60	60
GATCCAGATGGCCGCCG	0	60	60	(MGG_09527.5) hypothetical protein	Sense
GATCCGGAAAGATGTCG	0	60	60
GATCCGGGAATCAAGAC	0	60	60
GATCTGTTGCGAACCCG	0	60	60	(MGG_09936.5) hypothetical protein	Sense
GATCTTCACTGGAAAGG	0	60	60	(MGG_09936.5) hypothetical protein	Sense
GATCCTGGTCCACCACT	0	59	59	(MGG_09345.5) hypothetical protein	AntiSense
GATCTCAGCCTGGCCCT	0	59	59	(MGG_04235.5) hypothetical protein	Sense
GATCTTGGACAAACCTT	0	59	59
GATCTTGTCTGGACCAC	0	59	59	(MGG_08267.5) hypothetical protein	Sense
GATCTTTGGCGCGTTCC	0	59	59
GATCGAGGTTACCTTCG	6	350	58.3333	(MGG_04191.5) hypothetical protein similar to heat shock protein 70Kda	Sense
GATCGAGGTTACCTTCG	6	350	58.3333	(MGG_06958.5) heat shock 70 kd protein cognate 1	Sense
GATCACCTGCGATGGCG	0	58	58	(MGG_00329.5) hypothetical protein	AntiSense
GATCATGTGCAAATCAA	0	58	58
GATCATTCTGCGCAGCA	0	58	58	(MGG_13239.5) hypothetical protein similar to linoleate diol synthase precursor	AntiSense
GATCCAGCGGTGCTCGT	0	58	58	(MGG_04336.5) hypothetical protein	Sense
GATCTCTCCCTTGTCGT	0	58	58	(MGG_06837.5) hypothetical protein similar to 40S ribosomal protein S21	AntiSense
GATCTGATTGGCGGGGT	0	58	58
GATCCAATGCGCAGGAT	18	1041	57.8333
GATCAGGGCCTGGTTCG	0	57	57	(MGG_07975.5) hypothetical protein	AntiSense
GATCAGGTTTGATTAGG	0	57	57
GATCATGAGCATGTCCG	0	57	57
GATCCAGGCACTCGTAC	0	57	57	(MGG_07833.5) hypothetical protein	Sense
GATCCCCTGCGTAATGT	0	57	57
GATCGCTGGTGAACAAG	0	57	57
GATCGGCTCCATCTTCC	0	57	57	(MGG_05880.5) hypothetical protein	Sense
GATCGGTCTGGGCCTGA	0	57	57	(MGG_06459.5) hypothetical protein	AntiSense
GATCGACACCATCGGCA	11	621	56.4545	(MGG_10533.5) conserved hypothetical protein	Sense
GATCAAGGCCGCCTTCC	0	56	56	(MGG_02803.5) predicted protein	Sense
GATCAAGTAATACCCAA	0	56	56
GATCATGCGTCTTACGA	0	56	56
GATCCACATGGTTGCCC	0	56	56	(MGG_10859.5) hypothetical protein	Sense
GATCCACTATGGCCCTG	0	56	56	(MGG_08258.5) hypothetical protein	Sense
GATCCATATGCCGCGTA	0	56	56	(MGG_01103.5) hypothetical protein	Sense
GATCCATGGAATAGACC	0	56	56	(MGG_03370.5) hypothetical protein	AntiSense
GATCCCAACGACAGAGC	0	56	56
GATCCCCGTATTTGGCG	0	56	56	(MGG_07697.5) hypothetical protein	Sense
GATCCGCTTGTCTCCTC	0	56	56	(MGG_07910.5) hypothetical protein	AntiSense
GATCGACAAGGCCCAGG	0	56	56	(MGG_06958.5) heat shock 70 kd protein cognate 1	Sense
GATCGAGGTGTAGAAGT	0	56	56	(MGG_06958.5) heat shock 70 kd protein cognate 1	AntiSense
GATCGATGTCATCGGAA	0	56	56
GATCGCATTTACAGCAT	0	56	56
GATCTGCTCCGCCCTCT	0	56	56
GATCTGGGTGTTCCACC	0	56	56	(MGG_03370.5) hypothetical protein	Sense
GATCTGGTCCGTGATGT	0	56	56	(MGG_04156.5) hypothetical protein	AntiSense
GATCTGTAGGAAAGAAA	0	56	56
GATCCTACCGATGCCGC	132	7374	55.8636	(MGG_09261.5) predicted protein	Sense
GATCTGTTCTGTACTGT	5	276	55.2
GATCAAAGCCAATCTTC	0	55	55
GATCACGGCAACAGCTA	0	55	55
GATCATGACGAATGGAA	0	55	55
GATCCACGAAAAACGTT	0	55	55
GATCTCAGCTGCCTCCT	0	55	55	(MGG_10370.5) hypothetical protein similar to ribosomal protein S15	AntiSense
GATCGTCGTTCATTTTC	5	274	54.8
GATCCAAAACAACGCCG	0	54	54
GATCCCGATGCCAATTT	0	54	54
GATCCGCTTGGGGAAGA	0	54	54
GATCCTGGCGCAGGCGG	0	54	54	(MGG_13809.5) hypothetical protein	Sense
GATCTGCCCACGGGCGA	0	54	54	(MGG_08023.5) predicted protein	Sense
GATCTGGTTGGGTATTT	0	54	54
GATCTTGTTGTCAATGA	0	54	54	(MGG_06459.5) hypothetical protein	AntiSense
GATCATGAGCATGCCCG	0	53	53
GATCCACAAGCTGCACC	0	53	53	(MGG_03370.5) hypothetical protein	Sense
GATCCCTAGTCGGCATA	0	53	53
GATCCGGGCGTGTACCG	0	53	53	(MGG_07051.5) hypothetical protein	Sense
GATCCTAACCTGCAGCC	0	53	53	(MGG_09010.5) hypothetical protein	Sense
GATCCTGACCTGGAAGA	0	53	53
GATCGACAAAAAAAAAA	0	53	53
GATCTGGCAGGGGGTCT	0	53	53	(MGG_00592.5) conserved hypothetical protein	AntiSense
GATCTTGCTGGGTTGTT	0	53	53
GATCGTCCTGGCTTCGG	135	7037	52.1259	(MGG_04599.5) hypothetical protein	Sense
GATCAAACCTGTCACAA	0	52	52
GATCACACTTTTCACTA	0	52	52
GATCCCAGCTTATGCGC	0	52	52
GATCCCGTCAAATAATT	0	52	52
GATCCTGAGCCGCGCCC	0	52	52	(MGG_10533.5) conserved hypothetical protein	Sense
GATCGACAGTTTGGCGG	0	52	52
GATCGAGGAGGTTGCCG	0	52	52	(MGG_13239.5) hypothetical protein similar to linoleate diol synthase precursor	Sense
GATCTGGTGCCGCGGCG	0	52	52	(MGG_04985.5) hypothetical protein	Sense
GATCTTCCAGGGGCCGA	0	52	52	(MGG_02355.5) predicted protein	AntiSense
GATCACAACAATAGGGA	0	51	51
GATCAGCAAGTCCGACA	0	51	51
GATCAGGACGGTGCCGG	0	51	51	(MGG_04444.5) hypothetical protein	AntiSense
GATCATGAAAAGGTCAG	0	51	51
GATCATGGTGTTTATCT	0	51	51
GATCCAGATTCGCCATA	0	51	51
GATCCCTCAACCCGGCC	0	51	51	(MGG_00594.5) hypothetical protein	Sense
GATCGGCGTGGCCAAGG	0	51	51	(MGG_05100.5) hypothetical protein	Sense
GATCGTGACGGCCACTA	0	51	51
GATCTTCCCACCGATAT	0	51	51	(MGG_07033.5) hypothetical protein	Sense
GATCAATGAGTTTTCGG	26	1311	50.4231
GATCAAGCATGATGTCG	0	50	50	(MGG_00354.5) hypothetical protein	Sense
GATCCCGGCGAAGTTGT	0	50	50
GATCCGCAGCAAGGGAG	0	50	50
GATCCGGGTGCCAGGAT	0	50	50
GATCCTGACGCTGCTGC	0	50	50	(MGG_01997.5) predicted protein	Sense
GATCGAGGCATGCGGTT	0	50	50
GATCGCATGATGTACTG	0	50	50
GATCTCCGCGAATGGTA	0	50	50
GATCTGCAAACTGGCTG	0	50	50
GATCTGGTTGAGCTTGG	0	50	50	(MGG_10607.5) enolase	AntiSense
GATCTTCCCAGTCCACC	0	50	50
GATCTTTTTGGAACTTG	12	595	49.5833	(MGG_09345.5) hypothetical protein	Sense
GATCAATCCTTATCAAC	0	49	49
GATCCCTTTCACCACAC	0	49	49
GATCGGAGATGCGGCCA	0	49	49
GATCTGAGCGGCTTCAT	0	49	49	(MGG_09523.5) hypothetical protein	AntiSense
GATCTGCTTGCCCCCTA	0	49	49	(MGG_03185.5) ATP synthase beta chain, mitochondrial	Sense
GATCTTTGTCACCAACT	0	49	49	(MGG_09527.5) hypothetical protein	Sense
GATCAACTCCTCAGCCA	0	48	48	(MGG_06658.5) 40S ribosomal protein S5	AntiSense
GATCATCGACGACCCGG	0	48	48	(MGG_12805.5) hypothetical protein similar to mutant tryptophan synthase	Sense
GATCATCGACGACCCGG	0	48	48	(MGG_05074.5) hypothetical protein	Sense
GATCCGGGGGTGGATGC	0	48	48	(MGG_01639.5) hypothetical protein	AntiSense
GATCGCAAAAAAAAAAA	0	48	48
GATCGCAGGAACAAGTG	0	48	48
GATCGGCTAACCCACGT	0	48	48
GATCGTGGTCCTATCAA	0	48	48
GATCTGCCTGGGTATTT	0	48	48	(MGG_04090.5) hypothetical protein	Sense
GATCTTGAAAAGGTCAG	0	48	48
GATCACGAGCAACAATG	0	47	47	(MGG_06250.5) hypothetical protein	Sense
GATCACGCGGCGGTAGA	0	47	47	(MGG_04610.5) hypothetical protein	AntiSense
GATCAGACAAGACCTGG	0	47	47
GATCATTACTGAGTTGT	0	47	47
GATCCCGCCGCAGGAGA	0	47	47	(MGG_00602.5) hypothetical protein	AntiSense
GATCCGCTTATGCGGCG	0	47	47
GATCGACCCTGACTGCG	0	47	47	(MGG_06712.5) hypothetical protein similar to cobalamin-independent methionine synthase	Sense
GATCGACGCTGCGCCAG	0	47	47
GATCGCCGAGGGTGCCG	0	47	47	(MGG_05980.5) hypothetical protein	Sense
GATCGGACCGGTATCAG	0	47	47
GATCTCGCTCGCCGAAC	0	47	47	(MGG_08007.5) hypothetical protein	Sense
GATCTGGTCAAGGGCGA	0	47	47	(MGG_13800.5) hypothetical protein	Sense
GATCTTCCGTTCTCGCA	0	47	47
GATCTTCTCGGTGAGGG	0	47	47	(MGG_04842.5) hypothetical protein	AntiSense
GATCTTGGCATCGGTCA	0	47	47	(MGG_06958.5) heat shock 70 kd protein cognate 1	AntiSense
GATCAAGGCCAAGCTCC	0	46	46	(MGG_11308.5) hypothetical protein	Sense
GATCACCGGAGAGAGGG	0	46	46
GATCATGAGCCTGACAC	0	46	46	(MGG_08049.5) hypothetical protein	Sense
GATCCACCTTTCATCGA	0	46	46
GATCGCTCGTTCCAGAC	0	46	46
GATCTGGCTGAAGCGTG	0	46	46	(MGG_12805.5) hypothetical protein similar to mutant tryptophan synthase	Sense
GATCAACGAATAAAAGA	0	45	45
GATCAGAAGCTCTGGCT	0	45	45
GATCATAGGAGTTAGTT	0	45	45
GATCATGCACGTGCCGC	0	45	45	(MGG_06459.5) hypothetical protein	Sense
GATCCCAGAAGGCAACT	0	45	45	(MGG_02908.5) predicted protein	Sense
GATCCGAGCAAGCCCCA	0	45	45
GATCCGCACCAAGGGAA	0	45	45
GATCCGCCATGCGCACA	0	45	45	(MGG_06396.5) hypothetical protein	Sense
GATCCGCGCTGTTGGTG	0	45	45	(MGG_08656.5) hypothetical protein	Sense
GATCCTGAAAAGGTGAG	0	45	45
GATCCTGAGAACCTGGT	0	45	45
GATCGTATGGAGTGGTG	0	45	45
GATCTGAGTGTTGTATG	0	45	45
GATCTGGGCAAACTTGT	0	45	45	(MGG_01443.5) hypothetical protein	Sense
GATCTGGGTGTGCTTGT	0	45	45
GATCAACGCGTTGCAGA	0	44	44	(MGG_02814.5) predicted protein	Sense
GATCATGCAAATCTTTG	0	44	44	(MGG_03123.5) hypothetical protein	Sense
GATCCAATTGTTCTGGA	0	44	44	(MGG_06838.5) hypothetical protein	Sense
GATCCATCGATGCTTTG	0	44	44	(MGG_03178.5) hypothetical protein	AntiSense
GATCCCATTGGGACGCC	0	44	44
GATCCTCGGGCGCTGCT	0	44	44
GATCCTGAGCAAGGGGA	0	44	44
GATCGAGAACACCAAGA	0	44	44
GATCGCCGATATGTGTG	0	44	44
GATCGCCTACACCGCCG	0	44	44	(MGG_06594.5) hypothetical protein	Sense
GATCGTCGAAAGGCTGG	0	44	44	(MGG_01790.5) conserved hypothetical protein	AntiSense
GATCTCAGCAATATCGG	0	44	44	(MGG_06484.5) hypothetical protein	Sense
GATCTGCCGGCTTGTAT	0	44	44	(MGG_09837.5) hypothetical protein	AntiSense
GATCTGCGCAAAGTTGT	0	44	44	(MGG_06559.5) hypothetical protein similar to NADPH oxidase isoform 2	AntiSense
GATCACGTAGATAGATA	0	43	43
GATCAGTAACTTCGGGA	0	43	43
GATCATATACCCAGACG	0	43	43	(MGG_09393.5) hypothetical protein	Sense
GATCATCTAAGTTTTGA	0	43	43
GATCCAAAGGACACCAA	0	43	43	(MGG_11617.5) predicted protein	Sense
GATCCATGGGGTCTATT	0	43	43	(MGG_10575.5) conserved hypothetical protein	AntiSense
GATCCCGAGCTGGTGAG	0	43	43
GATCCGTCTGTTTGTGG	0	43	43
GATCGAAGTACCCCTGT	0	43	43	(MGG_04465.5) hypothetical protein	Sense
GATCGAGTGAAGGGTAC	0	43	43
GATCGCCGTGCATGAGT	0	43	43	(MGG_02835.5) hypothetical protein	Sense
GATCTCGGCCCTGCGCG	0	43	43	(MGG_10575.5) conserved hypothetical protein	Sense
GATCTGACCGGCACGGA	0	43	43	(MGG_10607.5) enolase	AntiSense
GATCTGGATGGTACTGG	0	43	43	(MGG_01575.5) hypothetical protein	Sense
GATCTGGGTTTGGACGA	0	43	43	(MGG_00602.5) hypothetical protein	Sense
GATCAAGGAGGCCGGTG	0	42	42	(MGG_06721.5) conserved hypothetical protein	Sense
GATCAGTAGGGTAGTAA	0	42	42
GATCCCACACTAACCAT	0	42	42
GATCCCCAACGACGCCA	0	42	42
GATCCGAGAAGACTGCC	0	42	42	(MGG_05307.5) hypothetical protein	Sense
GATCCGCCATCTTGATT	0	42	42
GATCCGCTCAAGCCCTG	0	42	42	(MGG_09010.5) hypothetical protein	Sense
GATCTGAAGCTCATCCT	0	42	42	(MGG_04004.5) hypothetical protein	Sense
GATCTGGACTTAACAAC	0	42	42
GATCTGGCTCCAAATTC	0	42	42
GATCCCCCAAACAGGAT	5	209	41.8	(MGG_02977.5) predicted protein	AntiSense
GATCCTGCCCCGAGCAA	30	1249	41.6333	(MGG_03205.5) hypothetical protein	Sense
GATCACACAGGACATAT	40	1652	41.3
GATCCACATGGAGGTCA	8	328	41
GATCAAGGAGGTGCAAA	0	41	41	(MGG_02505.5) hypothetical protein	Sense
GATCAGTATTCCCAGTT	0	41	41	(MGG_00595.5) hypothetical protein	Sense
GATCAGTGTGTCATGAT	0	41	41
GATCATGTCCGGCGGAC	0	41	41	(MGG_12574.5) hypothetical protein	Sense
GATCATTGGTCTTTTTC	0	41	41
GATCCTTACAAATAAAG	0	41	41
GATCGCTGCCTGGTTGC	0	41	41
GATCGGGGATGCGTACT	0	41	41	(MGG_03370.5) hypothetical protein	AntiSense
GATCGTAGTCGACGAGT	0	41	41
GATCGTGCCGTTGGGGA	0	41	41	(MGG_00505.5) hypothetical protein	AntiSense
GATCTCGGCCGAGGCAA	0	41	41	(MGG_04193.5) hypothetical protein	AntiSense
GATCTGGCTCATGCAAA	0	41	41	(MGG_03260.5) hypothetical protein	Sense
GATCTGGTTCGGATGTG	0	41	41	(MGG_13239.5) hypothetical protein similar to linoleate diol synthase precursor	AntiSense
GATCAACGAAATGCGGG	0	40	40
GATCAGGTCTTTGCCTC	0	40	40
GATCATGAGCATGGCCA	0	40	40
GATCATTCCGTTCACCC	0	40	40	(MGG_03416.5) hypothetical protein	AntiSense
GATCCCAAATCCAAGGG	0	40	40
GATCCCTCTGGCCCTGG	0	40	40	(MGG_02355.5) predicted protein	Sense
GATCCGATTGAATAAAT	0	40	40
GATCCGCATGTTCGACG	0	40	40	(MGG_04818.5) hypothetical protein	Sense
GATCCGGCTCTCTCGCC	0	40	40	(MGG_08339.5) hypothetical protein	Sense
GATCGCCGAATCGCAAA	0	40	40
GATCTCCTCGTACGAGG	0	40	40	(MGG_01084.5) glyceraldehyde-3-phosphate dehydrogenase	AntiSense
GATCTCGCTGCCCCAGC	0	40	40	(MGG_10575.5) conserved hypothetical protein	Sense
GATCTCGGTGAGAGTGG	0	40	40
GATCAGATTATGTGAAA	5	197	39.4
GATCCCGGAACCGTCGG	5	195	39	(MGG_12017.5) predicted protein	AntiSense
GATCAAAGTCCCGCCCG	0	39	39
GATCACAATGTTGAGTA	0	39	39
GATCACAGAGGGCTATA	0	39	39
GATCACCCTGATAAGGA	0	39	39	(MGG_13472.5) hypothetical protein	Sense
GATCACGGCGGCGTAGA	0	39	39	(MGG_00052.5) predicted protein	AntiSense
GATCACTCAGTGCCAAG	0	39	39	(MGG_05751.5) predicted protein	Sense
GATCAGGCTCGACATGT	0	39	39	(MGG_06459.5) hypothetical protein	Sense
GATCCAACTTGCACACG	0	39	39
GATCCATTTGTCCCCGC	0	39	39
GATCCCAGCAACAGCAC	0	39	39
GATCCGGAACCCCAGCC	0	39	39
GATCCGGCCTGCACCAC	0	39	39	(MGG_09026.5) hypothetical protein	Sense
GATCCGTTGGGTGCACC	0	39	39	(MGG_08655.5) predicted protein	Sense
GATCCTGAAAAGCTCAG	0	39	39
GATCGACCTCTGCCGCT	0	39	39
GATCGAGCGCGAGGGCG	0	39	39	(MGG_05640.5) hypothetical protein	Sense
GATCGAGGCGCGCATGC	0	39	39
GATCGAGGTGCCGGGGG	0	39	39	(MGG_01478.5) hypothetical protein	AntiSense
GATCGCGAGTACCGTGA	0	39	39	(MGG_02655.5) hypothetical protein	Sense
GATCGGCATGGGAGGCA	0	39	39	(MGG_03654.5) hypothetical protein	Sense
GATCGGTTTGTGGGTGT	0	39	39	(MGG_06307.5) hypothetical protein	AntiSense
GATCGTAGTCGGGGAGT	0	39	39
GATCGTCTGCCTCGGCC	0	39	39	(MGG_00738.5) hypothetical protein	Sense
GATCGTGAGGAGGCTAA	0	39	39
GATCGTGGGCTTCTTAG	0	39	39
GATCTACTTTGGAGAAC	0	39	39
GATCTCAGCGAGAAAGC	0	39	39
GATCTGACGCTGGAAGG	0	39	39
GATCTGATGGATGTAAT	0	39	39
GATCTGCTCAGCACCCA	0	39	39	(MGG_07033.5) hypothetical protein	Sense
GATCTTTTTGTCGGCAA	0	39	39	(MGG_07331.5) hypothetical protein	AntiSense
GATCCTGGGAACCGCGC	64	2438	38.0938	(MGG_01931.5) hypothetical protein	Sense
GATCAATCCCCATACAC	0	38	38	(MGG_03328.5) predicted protein	Sense
GATCACGATACCCAACC	0	38	38
GATCACGGGTCTAGAAT	0	38	38
GATCAGAACAGGGCCGG	0	38	38	(MGG_03731.5) hypothetical protein	Sense
GATCATCGAGAGTACAT	0	38	38
GATCCAGGTGGGAGAAG	0	38	38	(MGG_02708.5) hypothetical protein	AntiSense
GATCCCGATACGGCCGG	0	38	38	(MGG_08725.5) hypothetical protein	AntiSense
GATCCTGACCTGCAGGA	0	38	38
GATCCTGAGAGGGACAT	0	38	38	(MGG_04158.5) hypothetical protein	Sense
GATCCTGGGAACCCCGC	0	38	38
GATCCTGTTTGCACATC	0	38	38	(MGG_00751.5) predicted protein	AntiSense
GATCGCTGCCTGGTTCA	0	38	38
GATCGTCGACATAATGG	0	38	38	(MGG_13931.5) hypothetical protein	Sense
GATCTACTTGCACTCGC	0	38	38	(MGG_09222.5) conserved hypothetical protein	Sense
GATCTATGGCGTCTATG	0	38	38
GATCTGCTAGCCCAAGG	0	38	38
GATCTGTCGTAGTTGAC	0	38	38
GATCTGTGAATTGGACA	0	38	38
GATCTTTAGCCTGTCGA	0	38	38	(MGG_06657.5) hypothetical protein	AntiSense
GATCCTCGAGACGGCCA	162	6134	37.8642	(MGG_05926.5) hypothetical protein	Sense
GATCAAAACTTCCTCGT	0	37	37	(MGG_10573.5) predicted protein	Sense
GATCAGAGCCCTCATGT	0	37	37
GATCAGCAAGTCGCACA	0	37	37
GATCAGGGCAATGGTCA	0	37	37
GATCAGTTAGTTTGGGT	0	37	37
GATCATACCGATGCCGC	0	37	37
GATCATGAATACCTTTT	0	37	37	(MGG_03101.5) hypothetical protein	Sense
GATCATGATGATGATTG	0	37	37
GATCATTATGGGAAGAG	0	37	37
GATCCAAACTCCTTGGC	0	37	37
GATCCCTCCACACAGTC	0	37	37
GATCCCTTTGTCAAAAC	0	37	37	(MGG_05030.5) hypothetical protein	AntiSense
GATCCGGCAGTTCCACG	0	37	37	(MGG_01535.5) hypothetical protein	Sense
GATCCTCACAACAAGCC	0	37	37
GATCCTGTGGCGAATAC	0	37	37	(MGG_00329.5) hypothetical protein	AntiSense
GATCCTTGAGCGCATGC	0	37	37	(MGG_03201.5) hypothetical protein similar to acetyl-coenzyme A synthase	AntiSense
GATCGAGGCCATGCAGC	0	37	37	(MGG_12516.5) hypothetical protein	Sense
GATCGCCAACGCCGCCA	0	37	37	(MGG_10274.5) hypothetical protein	Sense
GATCGCCTCTTGACAGA	0	37	37
GATCGGCGACAACCCGA	0	37	37
GATCGGGTTTGCAAGGG	0	37	37
GATCTCACAAGCGGGGT	0	37	37
GATCTTCTGGCCCTCAA	0	37	37	(MGG_05449.5) 60S ribosomal protein L16	AntiSense
GATCTTTGCCAATGTCA	0	37	37	(MGG_06289.5) hypothetical protein	Sense
GATCTTTGCGGTGAGGT	0	37	37	(MGG_06559.5) hypothetical protein similar to NADPH oxidase isoform 2	AntiSense
GATCAAATGTCAACAAA	0	36	36
GATCACCGACTTCATCA	0	36	36	(MGG_02747.5) 40S ribosomal protein S4-A	Sense
GATCAGTCAGCAAAAGA	0	36	36
GATCAGTTAGTTTTGAC	0	36	36
GATCATGAGCATGGCTG	0	36	36
GATCCCAGTAATTTTGC	0	36	36
GATCCGACTTCCCCCAG	0	36	36	(MGG_10526.5) hypothetical protein	Sense
GATCCGGAAGAGATGTA	0	36	36
GATCCGGAGCTTCGGGT	0	36	36	(MGG_05825.5) hypothetical protein	Sense
GATCCGGCAGGGCTCAC	0	36	36	(MGG_10296.5) predicted protein	Sense
GATCCGGTACAACTGGT	0	36	36	(MGG_09345.5) hypothetical protein	Sense
GATCCTCCATATCGTCG	0	36	36	(MGG_04465.5) hypothetical protein	AntiSense
GATCGACAGTTTGACCG	0	36	36
GATCGCCCATCGCGGGC	0	36	36	(MGG_03411.5) hypothetical protein	Sense
GATCGCGGGCCTGACCG	0	36	36	(MGG_01085.5) hypothetical protein	Sense
GATCGGCGTATTCCAAC	0	36	36	(MGG_02580.5) hypothetical protein	Sense
GATCGGGAGTCTTGTCC	0	36	36
GATCGTGCCTGAGCTGG	0	36	36
GATCTCTTGGGTATAGA	0	36	36
GATCTGCTGAGGGTAAA	0	36	36
GATCTGCTGAGGGTAAC	0	36	36
GATCTGGAGGAGGCCAG	0	36	36	(MGG_05171.5) hypothetical protein	Sense
GATCTTCCCCGTCGGCG	0	36	36
GATCTTCGGCTTCCAGA	0	36	36
GATCTTGTATACTCGTA	0	36	36
GATCTTTTTTCTTCTCA	0	36	36
GATCCCATGACTGCGGT	7	245	35
GATCAACTCGGGCGTCG	0	35	35	(MGG_05622.5) hypothetical protein	Sense
GATCAATCTCGTCTTCA	0	35	35
GATCACACAATCCTTGA	0	35	35
GATCACCTGACACGTTA	0	35	35
GATCAGCGCCATCAAGT	0	35	35	(MGG_04582.5) hypothetical protein	Sense
GATCAGCGCGAGGAGAG	0	35	35	(MGG_03061.5) hypothetical protein	Sense
GATCCCGTACCTGGACG	0	35	35	(MGG_01353.5) hypothetical protein	Sense
GATCCGCCAGGGGCCAG	0	35	35	(MGG_08957.5) predicted protein	Sense
GATCGACTCGTAGATGG	0	35	35	(MGG_00592.5) conserved hypothetical protein	AntiSense
GATCGCAATAAGCTGTT	0	35	35	(MGG_14525.5) hypothetical protein	Sense
GATCTGAAAATAACGGG	0	35	35
GATCAGGTAGGAATACC	6	208	34.6667
GATCACCGACACCCACC	24	828	34.5
GATCCACCACCCTGGAA	73	2497	34.2055
GATCAAAACACGACATG	0	34	34
GATCAAACTCGTTCGTG	0	34	34
GATCAACACGGGCGCCC	0	34	34	(MGG_03039.5) hypothetical protein	Sense
GATCAACGAAATTGTGT	0	34	34	(MGG_06459.5) hypothetical protein	Sense
GATCAATACCATATGTG	0	34	34
GATCAGGAGCTAGTTGA	0	34	34
GATCATGTCGGATGTAA	0	34	34
GATCATTGGCACCCTCA	0	34	34	(MGG_02708.5) hypothetical protein	Sense
GATCCAACCTGCGCGGC	0	34	34	(MGG_02960.5) hypothetical protein	Sense
GATCCACAATCATGGTC	0	34	34
GATCCCATGCAACAGTG	0	34	34
GATCCCCCCAAGGCATG	0	34	34
GATCCCGTTGCTCCCCC	0	34	34
GATCCGACCAACCACGA	0	34	34
GATCCGCTTTGACGAGG	0	34	34	(MGG_03651.5) hypothetical protein	AntiSense
GATCCTGCCGCGCGCGG	0	34	34	(MGG_08874.5) hypothetical protein	Sense
GATCGACGAGCCTGACC	0	34	34
GATCGAGACCGACGGGC	0	34	34	(MGG_06999.5) hypothetical protein	Sense
GATCGGGACCGTGAGCG	0	34	34
GATCGTAGTAGAGGAGT	0	34	34
GATCGTGACGTTGATGG	0	34	34	(MGG_03104.5) hypothetical protein	AntiSense
GATCGTGACGTTGATGG	0	34	34	(MGG_01169.5) predicted protein	Sense
GATCTACGAGGACGGGT	0	34	34
GATCTCCTCTCGTTCGG	0	34	34	(MGG_06721.5) conserved hypothetical protein	Sense
GATCTCGGCTCAAGCTT	0	34	34	(MGG_09345.5) hypothetical protein	Sense
GATCTGGGCAACCTTCT	0	34	34
GATCTGGTTGACCTTGA	0	34	34	(MGG_10607.5) enolase	AntiSense
GATCTTCACGGGGACTC	0	34	34	(MGG_05850.5) hypothetical protein	Sense
GATCTTTTATGTTTCTG	0	34	34
GATCAACGGGGGCGCGG	0	33	33
GATCAATGGCCCGTGGC	0	33	33
GATCAGTCTGTTTGGTT	0	33	33
GATCATGTATGTATACG	0	33	33
GATCCACTTGGACTTGT	0	33	33	(MGG_10607.5) enolase	AntiSense
GATCCAGAGGTTCAACC	0	33	33	(MGG_05243.5) hypothetical protein	Sense
GATCCAGGAGGAGAAGG	0	33	33	(MGG_06672.5) predicted protein	Sense
GATCCCGTCAAATAAAG	0	33	33
GATCCGCGGGAGAAGTT	0	33	33	(MGG_13890.5) hypothetical protein similar to reverse transcriptase	AntiSense
GATCCGCGGGAGAAGTT	0	33	33	(MGG_08942.5) hypothetical protein	AntiSense
GATCCGCGGGAGAAGTT	0	33	33	(MGG_13878.5) hypothetical protein similar to reverse transcriptase	AntiSense
GATCCGCGGGAGAAGTT	0	33	33	(MGG_13283.5) hypothetical protein	AntiSense
GATCCGCGGGAGAAGTT	0	33	33	(MGG_10065.5) hypothetical protein similar to reverse transcriptase	AntiSense
GATCCGCGGGAGAAGTT	0	33	33	(MGG_13700.5) hypothetical protein similar to reverse transcriptase	AntiSense
GATCCGCGGGAGAAGTT	0	33	33	(MGG_12027.5) hypothetical protein	AntiSense
GATCCGCGGGAGAAGTT	0	33	33	(MGG_02576.5) hypothetical protein similar to reverse transcriptase	AntiSense
GATCCGCGGGAGAAGTT	0	33	33	(MGG_11983.5) hypothetical protein similar to reverse transcriptase	AntiSense
GATCCGCGGGAGAAGTT	0	33	33	(MGG_08444.5) hypothetical protein similar to reverse transcriptase	AntiSense
GATCCGCGGGAGAAGTT	0	33	33	(MGG_01938.5) hypothetical protein	AntiSense
GATCCGCGGGAGAAGTT	0	33	33	(MGG_12685.5) hypothetical protein similar to reverse transcriptase	AntiSense
GATCCGCGGGAGAAGTT	0	33	33	(MGG_07581.5) hypothetical protein similar to reverse transcriptase	AntiSense
GATCCGCGGGAGAAGTT	0	33	33	(MGG_02300.5) hypothetical protein similar to reverse transcriptase	AntiSense
GATCCGCGGGAGAAGTT	0	33	33	(MGG_12062.5) hypothetical protein similar to reverse transcriptase	AntiSense
GATCCGCGGGAGAAGTT	0	33	33	(MGG_09101.5) hypothetical protein similar to reverse transcriptase	AntiSense
GATCCGCGGGAGAAGTT	0	33	33	(MGG_11586.5) hypothetical protein similar to reverse transcriptase	AntiSense
GATCCGCGGGAGAAGTT	0	33	33	(MGG_14323.5) hypothetical protein similar to reverse transcriptase	AntiSense
GATCCGCGGGAGAAGTT	0	33	33	(MGG_11303.5) hypothetical protein similar to reverse transcriptase	AntiSense
GATCCGCGGGAGAAGTT	0	33	33	(MGG_11049.5) hypothetical protein similar to reverse transcriptase	AntiSense
GATCCGCGGGAGAAGTT	0	33	33	(MGG_09670.5) hypothetical protein	AntiSense
GATCCGCGGGAGAAGTT	0	33	33	(MGG_14196.5) hypothetical protein	AntiSense
GATCCGCGGGAGAAGTT	0	33	33	(MGG_12191.5) hypothetical protein similar to reverse transcriptase	AntiSense
GATCCGCGGGAGAAGTT	0	33	33	(MGG_08667.5) hypothetical protein similar to reverse transcriptase	AntiSense
GATCCGCGGGAGAAGTT	0	33	33	(MGG_12060.5) hypothetical protein similar to reverse transcriptase	AntiSense
GATCCGCGGGAGAAGTT	0	33	33	(MGG_10225.5) hypothetical protein	AntiSense
GATCCGCGGGAGAAGTT	0	33	33	(MGG_11000.5) hypothetical protein similar to reverse transcriptase	AntiSense
GATCCGCGGGAGAAGTT	0	33	33	(MGG_14356.5) hypothetical protein	AntiSense
GATCCGCGGGAGAAGTT	0	33	33	(MGG_12194.5) hypothetical protein	AntiSense
GATCCGCGGGAGAAGTT	0	33	33	(MGG_02068.5) hypothetical protein similar to reverse transcriptase	AntiSense
GATCCGCGGGAGAAGTT	0	33	33	(MGG_07374.5) hypothetical protein similar to reverse transcriptase	AntiSense
GATCCGCGGGAGAAGTT	0	33	33	(MGG_12437.5) hypothetical protein similar to reverse transcriptase	AntiSense
GATCCGCGGGAGAAGTT	0	33	33	(MGG_02052.5) hypothetical protein	AntiSense
GATCCGCGGGAGAAGTT	0	33	33	(MGG_13628.5) hypothetical protein similar to reverse transcriptase	AntiSense
GATCCGCGGGAGAAGTT	0	33	33	(MGG_13461.5) hypothetical protein similar to reverse transcriptase	AntiSense
GATCCGCGGGAGAAGTT	0	33	33	(MGG_10029.5) hypothetical protein similar to reverse transcriptase	AntiSense
GATCCGCGGGAGAAGTT	0	33	33	(MGG_14448.5) hypothetical protein similar to reverse transcriptase	AntiSense
GATCCGCGGGAGAAGTT	0	33	33	(MGG_12676.5) conserved hypothetical protein	AntiSense
GATCCGCGGGAGAAGTT	0	33	33	(MGG_06813.5) hypothetical protein	AntiSense
GATCCGCGGGAGAAGTT	0	33	33	(MGG_11969.5) hypothetical protein	AntiSense
GATCCGCGGGAGAAGTT	0	33	33	(MGG_07799.5) hypothetical protein similar to reverse transcriptase	AntiSense
GATCCGCGGGAGAAGTT	0	33	33	(MGG_01936.5) hypothetical protein similar to reverse transcriptase	AntiSense
GATCCGCGGGAGAAGTT	0	33	33	(MGG_12067.5) hypothetical protein similar to reverse transcriptase	AntiSense
GATCCGCGGGAGAAGTT	0	33	33	(MGG_13733.5) hypothetical protein similar to reverse transcriptase	AntiSense
GATCCGCGGGAGAAGTT	0	33	33	(MGG_10219.5) hypothetical protein similar to reverse transcriptase	AntiSense
GATCCGGAACCACCCTC	0	33	33	(MGG_12680.5) hypothetical protein similar to transposase	AntiSense
GATCCGGAACCACCCTC	0	33	33	(MGG_14142.5) hypothetical protein similar to transposase	AntiSense
GATCCGGAACCACCCTC	0	33	33	(MGG_13909.5) hypothetical protein similar to transposase	AntiSense
GATCCGGAACCACCCTC	0	33	33	(MGG_08400.5) hypothetical protein similar to transposase	AntiSense
GATCCGGAACCACCCTC	0	33	33	(MGG_14152.5) hypothetical protein similar to transposase	AntiSense
GATCCGGAACCACCCTC	0	33	33	(MGG_10623.5) hypothetical protein similar to transposase	AntiSense
GATCCGGAACCACCCTC	0	33	33	(MGG_06809.5) hypothetical protein similar to transposase	AntiSense
GATCCGGAACCACCCTC	0	33	33	(MGG_04286.5) hypothetical protein similar to transposase	AntiSense
GATCCGGAACCACCCTC	0	33	33	(MGG_14024.5) hypothetical protein similar to transposase	AntiSense
GATCCGGAACCACCCTC	0	33	33	(MGG_12220.5) hypothetical protein similar to transposase	AntiSense
GATCCGGAACCACCCTC	0	33	33	(MGG_03782.5) hypothetical protein similar to transposase	AntiSense
GATCCGGAACCACCCTC	0	33	33	(MGG_13978.5) hypothetical protein similar to transposase	AntiSense
GATCCGGAACCACCCTC	0	33	33	(MGG_10952.5) hypothetical protein similar to transposase	AntiSense
GATCCGGAACCACCCTC	0	33	33	(MGG_05492.5) hypothetical protein similar to transposase	AntiSense
GATCCGGAACCACCCTC	0	33	33	(MGG_13333.5) hypothetical protein similar to transposase	AntiSense
GATCCGGAACCACCCTC	0	33	33	(MGG_14028.5) hypothetical protein similar to transposase	AntiSense
GATCCGGAACCACCCTC	0	33	33	(MGG_04302.5) hypothetical protein similar to transposase	AntiSense
GATCCGGAACCACCCTC	0	33	33	(MGG_14182.5) hypothetical protein similar to transposase	Sense
GATCCGGAACCACCCTC	0	33	33	(MGG_14421.5) hypothetical protein similar to transposase	AntiSense
GATCCGGAACCACCCTC	0	33	33	(MGG_13306.5) hypothetical protein similar to transposase	AntiSense
GATCCGGAACCACCCTC	0	33	33	(MGG_12224.5) hypothetical protein similar to transposase	AntiSense
GATCCGGAACCACCCTC	0	33	33	(MGG_12411.5) hypothetical protein similar to transposase	AntiSense
GATCCGGAACCACCCTC	0	33	33	(MGG_06806.5) hypothetical protein similar to transposase	AntiSense
GATCCGGAACCACCCTC	0	33	33	(MGG_12414.5) hypothetical protein similar to transposase	AntiSense
GATCCGGAACCACCCTC	0	33	33	(MGG_14306.5) hypothetical protein similar to transposase	AntiSense
GATCCGGAACCACCCTC	0	33	33	(MGG_13749.5) hypothetical protein similar to transposase	AntiSense
GATCCGGAACCACCCTC	0	33	33	(MGG_09643.5) hypothetical protein similar to transposase	AntiSense
GATCCGGAACCACCCTC	0	33	33	(MGG_09041.5) hypothetical protein similar to transposase	AntiSense
GATCCGGAACCACCCTC	0	33	33	(MGG_12877.5) hypothetical protein similar to transposase	AntiSense
GATCCGGAACCACCCTC	0	33	33	(MGG_14317.5) hypothetical protein similar to transposase	AntiSense
GATCCGGAACCACCCTC	0	33	33	(MGG_02721.5) hypothetical protein similar to transposase	AntiSense
GATCCGGAACCACCCTC	0	33	33	(MGG_14286.5) hypothetical protein similar to transposase	AntiSense
GATCCGGAACCACCCTC	0	33	33	(MGG_13952.5) hypothetical protein similar to transposase	AntiSense
GATCCGGAACCACCCTC	0	33	33	(MGG_11970.5) hypothetical protein similar to transposase	AntiSense
GATCCGGAACCACCCTC	0	33	33	(MGG_12450.5) hypothetical protein similar to transposase	AntiSense
GATCCGGAACCACCCTC	0	33	33	(MGG_09034.5) hypothetical protein similar to transposase	AntiSense
GATCCGGAACCACCCTC	0	33	33	(MGG_13096.5) hypothetical protein similar to transposase	AntiSense
GATCCGGAACCACCCTC	0	33	33	(MGG_11844.5) hypothetical protein similar to transposase	AntiSense
GATCCGGAACCACCCTC	0	33	33	(MGG_14242.5) hypothetical protein similar to transposase	AntiSense
GATCCGGAACCACCCTC	0	33	33	(MGG_12034.5) hypothetical protein similar to transposase	AntiSense
GATCCGGAACCACCCTC	0	33	33	(MGG_13807.5) hypothetical protein similar to transposase	AntiSense
GATCCGGAACCACCCTC	0	33	33	(MGG_13856.5) hypothetical protein similar to transposase	AntiSense
GATCCGGAACCACCCTC	0	33	33	(MGG_11625.5) hypothetical protein similar to transposase	AntiSense
GATCCGGAACCACCCTC	0	33	33	(MGG_14102.5) hypothetical protein similar to transposase	AntiSense
GATCCGGAACCACCCTC	0	33	33	(MGG_00173.5) hypothetical protein similar to transposase	AntiSense
GATCCGGAACCACCCTC	0	33	33	(MGG_10670.5) hypothetical protein similar to transposase	AntiSense
GATCCGGAACCACCCTC	0	33	33	(MGG_14239.5) hypothetical protein similar to transposase	AntiSense
GATCCGGAACCACCCTC	0	33	33	(MGG_09788.5) hypothetical protein similar to transposase	AntiSense
GATCCTGAGCTCCGTGC	0	33	33	(MGG_04841.5) predicted protein	AntiSense
GATCGAAACTCTTTTCT	0	33	33
GATCGACATCAGCACGA	0	33	33	(MGG_02638.5) predicted protein	Sense
GATCGAGGACTGGCCGC	0	33	33	(MGG_07742.5) hypothetical protein	Sense
GATCGCGTTTGGCCGCG	0	33	33	(MGG_07330.5) hypothetical protein	Sense
GATCGGCATCACCTGGG	0	33	33	(MGG_06298.5) predicted protein	Sense
GATCGGCGATTTTGTCG	0	33	33	(MGG_00383.5) hypothetical protein	AntiSense
GATCGGGCGGCCTCACT	0	33	33
GATCGTGGTGCGCGCCA	0	33	33	(MGG_03572.5) hypothetical protein	Sense
GATCTCGTGCGACATCA	0	33	33	(MGG_04157.5) hypothetical protein	AntiSense
GATCTGGAAGGTGGGGG	0	33	33
GATCTTGTGCTTGGTAC	0	33	33	(MGG_11764.5) hypothetical protein	AntiSense
GATCTCTGTTCTCTTCT	5	163	32.6
GATCTGCTCCGCCCTGT	34	1098	32.2941	(MGG_06542.5) hypothetical protein	Sense
GATCCAATGCCGACGCC	11	354	32.1818
GATCTCCGCGAATGGTT	72	2304	32
GATCAACGAGTCTTGTC	0	32	32	(MGG_01041.5) hypothetical protein	AntiSense
GATCAACGGCGGCGGGG	0	32	32
GATCAACGGCGGGGCGG	0	32	32
GATCAAGCCTGCCGGCA	0	32	32	(MGG_08050.5) hypothetical protein	Sense
GATCAAGGTTCGGAGCA	0	32	32	(MGG_07728.5) hypothetical protein	Sense
GATCACAGGCTTTGGCG	0	32	32	(MGG_13239.5) hypothetical protein similar to linoleate diol synthase precursor	AntiSense
GATCACGACGAATTACC	0	32	32
GATCATATGCGATGCCC	0	32	32
GATCATGAGCATGGACG	0	32	32
GATCCAAAGATAGCATT	0	32	32
GATCCACCACCACGGTG	0	32	32
GATCCCACTTGCTCGGC	0	32	32	(MGG_06053.5) hypothetical protein	AntiSense
GATCCCCCTTTTTTTGG	0	32	32
GATCCCGAGCTCCTCGG	0	32	32	(MGG_09525.5) hypothetical protein	AntiSense
GATCCGACGAGCCGAGG	0	32	32
GATCCGCAAAAAAAAAA	0	32	32
GATCCGCCGAAAAAAAA	0	32	32
GATCCGCTCAGCGGGTT	0	32	32	(MGG_05951.5) hypothetical protein	Sense
GATCCTCCTCAATGCCT	0	32	32	(MGG_05980.5) hypothetical protein	AntiSense
GATCGAGCAGTTCAGCA	0	32	32	(MGG_00382.5) conserved hypothetical protein	Sense
GATCGCGGCGTCGAGAG	0	32	32	(MGG_01323.5) hypothetical protein	Sense
GATCGTGCTGGTGGTCC	0	32	32	(MGG_10192.5) hypothetical protein	Sense
GATCTCGTAGATGTCGC	0	32	32	(MGG_13176.5) hypothetical protein	Sense
GATCTGATTTTGCGTGC	0	32	32	(MGG_14525.5) hypothetical protein	AntiSense
GATCTGGTCTTCGATTT	0	32	32
GATCTGTGGATGTATAT	0	32	32
GATCTTCAATTTTATTC	0	32	32
GATCTTGACGGCCTTTC	0	32	32
GATCTTGTCAACAAAGC	0	32	32
GATCTTGTTGGTCTTGA	0	32	32	(MGG_03593.5) hypothetical protein	AntiSense
GATCAACTACGCCCCCA	5	159	31.8	(MGG_10719.5) hypothetical protein	Sense
GATCTCGGTGAGAGTAG	40	1255	31.375
GATCAAATTGATTGGGG	0	31	31
GATCACGGGCGGTGTAG	0	31	31
GATCACTCTACTTGTGC	0	31	31
GATCAGGCAGGGATGGA	0	31	31
GATCATACGAGTTGGTT	0	31	31
GATCATGACGAAATCGA	0	31	31
GATCCACGAGATGCACT	0	31	31
GATCCACTCGCACTTCT	0	31	31	(MGG_06712.5) hypothetical protein similar to cobalamin-independent methionine synthase	Sense
GATCCAGCGCGATTGCC	0	31	31
GATCCAGGAGGAGGGTC	0	31	31	(MGG_05243.5) hypothetical protein	Sense
GATCCCCAAGCCACCCT	0	31	31	(MGG_06167.5) hypothetical protein	Sense
GATCCCCCACAACCACT	0	31	31	(MGG_09769.5) hypothetical protein	Sense
GATCCCCCACAACCACT	0	31	31	(MGG_13645.5) hypothetical protein	Sense
GATCCCGCCTCCTTCGT	0	31	31	(MGG_12935.5) hypothetical protein	Sense
GATCCCTCGACATTGCC	0	31	31
GATCCGGAAAAGGTCAG	0	31	31
GATCCGGACAGCAAGGA	0	31	31	(MGG_02926.5) predicted protein	AntiSense
GATCCGTCGCTATGAAT	0	31	31	(MGG_00548.5) hypothetical protein	Sense
GATCCTATTTGCAAACC	0	31	31
GATCCTTGAGAAGCTTT	0	31	31
GATCGACATTTTGGTTG	0	31	31
GATCGCTTCCGTAATCA	0	31	31
GATCGGCACGGGTCCGG	0	31	31	(MGG_10691.5) hypothetical protein	Sense
GATCTCGAATACAATTG	0	31	31	(MGG_01826.5) hypothetical protein	Sense
GATCTGAGGCCCAAAGT	0	31	31
GATCTGCCGAACGCGGC	0	31	31
GATCTGGAGTTGACGGC	0	31	31
GATCTGGTCCCTGGCGT	0	31	31	(MGG_02581.5) hypothetical protein	AntiSense
GATCTGTTCTCCGTTGG	0	31	31	(MGG_06936.5) hypothetical protein	Sense
GATCCTATCTCACGCGA	75	2316	30.88	(MGG_12949.5) hypothetical protein	Sense
GATCAAAAGTCGGCCCC	0	30	30
GATCAACAAATCTCCTA	0	30	30
GATCAACGACAGTGTCT	0	30	30
GATCAAGAACAGAACCA	0	30	30
GATCAATTTGTCCCCGG	0	30	30
GATCACCAAATGGCTCC	0	30	30	(MGG_06289.5) hypothetical protein	Sense
GATCACCAGTCTGCCAA	0	30	30	(MGG_10928.5) predicted protein	Sense
GATCAGAGCACCGAGGT	0	30	30	(MGG_06000.5) hypothetical protein	AntiSense
GATCAGTGGAAAACTCG	0	30	30	(MGG_12062.5) hypothetical protein similar to reverse transcriptase	Sense
GATCAGTGGAAAACTCG	0	30	30	(MGG_07838.5) predicted protein	Sense
GATCAGTGGAAAACTCG	0	30	30	(MGG_14343.5) predicted protein	Sense
GATCAGTGGAAAACTCG	0	30	30	(MGG_14197.5) predicted protein	Sense
GATCAGTGGAAAACTCG	0	30	30	(MGG_14389.5) predicted protein	Sense
GATCAGTGGAAAACTCG	0	30	30	(MGG_08713.5) hypothetical protein	Sense
GATCATGAGCATGGCCC	0	30	30
GATCATGCGCGGCTCTG	0	30	30	(MGG_05673.5) 40S ribosomal protein S3	Sense
GATCATGGAGGCTTCCC	0	30	30
GATCCAATTGGTGATGG	0	30	30
GATCCAGAACGACCTGA	0	30	30	(MGG_03446.5) hypothetical protein	Sense
GATCCAGGCGCTGTGCA	0	30	30	(MGG_10606.5) hypothetical protein	AntiSense
GATCCATAAACTGCATA	0	30	30
GATCCCAGCAACAGCAA	0	30	30
GATCCCCCTGTCGTCGT	0	30	30	(MGG_00287.5) predicted protein	AntiSense
GATCCCCGAGTACGGCG	0	30	30	(MGG_11021.5) hypothetical protein	Sense
GATCCGAGAAGGTTGGG	0	30	30	(MGG_00289.5) hypothetical protein	AntiSense
GATCCGAGGCGGGAGGG	0	30	30
GATCCGCAACAAGGGAG	0	30	30
GATCCGTTCGTGCTCAT	0	30	30	(MGG_10581.5) hypothetical protein	AntiSense
GATCCTAGCGCGCGCCT	0	30	30	(MGG_07754.5) hypothetical protein	Sense
GATCCTTGGAGTTGCGG	0	30	30
GATCGAAACGCCCCCAA	0	30	30
GATCGAAGCCGTAGAGC	0	30	30
GATCGAAGTGATGACGC	0	30	30	(MGG_09527.5) hypothetical protein	AntiSense
GATCGACAAAAACCGCG	0	30	30	(MGG_13489.5) predicted protein	Sense
GATCGCCTTGCTTATCC	0	30	30	(MGG_05881.5) hypothetical protein	AntiSense
GATCGCGGTCATGGACA	0	30	30	(MGG_05139.5) hypothetical protein	Sense
GATCGGAAGGCTTGAAA	0	30	30
GATCGTTGTTCGTTAAA	0	30	30
GATCTACACCCGGGCGG	0	30	30
GATCTAGGTATCGTTCA	0	30	30
GATCTCAACCTCGCAGC	0	30	30	(MGG_01790.5) conserved hypothetical protein	AntiSense
GATCTCCACAGGGTCGC	0	30	30	(MGG_10330.5) hypothetical protein	Sense
GATCTGCACTCAATATT	0	30	30
GATCTGGGCCTTGTTGG	0	30	30	(MGG_10185.5) conserved hypothetical protein	AntiSense
GATCTGGTCTGTAAAAA	0	30	30
GATCTTAGTGTTTTGAT	0	30	30
GATCTTCACCCTCTCAA	0	30	30	(MGG_10289.5) hypothetical protein	Sense
GATCTTCCCCTCGTTTT	0	30	30
GATCTTCCGCTTCCTGA	0	30	30
GATCTTGCGAATTTCCT	0	30	30	(MGG_06459.5) hypothetical protein	AntiSense
GATCTTGGTGCTGGCGG	0	30	30	(MGG_03251.5) conserved hypothetical protein	AntiSense
GATCCGTATGGTCAGGT	9	265	29.4444
GATCAAGGTACTGTAGG	0	29	29
GATCAAGTCGTACCCCA	0	29	29	(MGG_06289.5) hypothetical protein	Sense
GATCAATCCGCAGGACC	0	29	29
GATCAGGTGCCTGACGG	0	29	29	(MGG_04996.5) hypothetical protein	Sense
GATCATCGTATGAATGT	0	29	29
GATCATGCCGAAGTGAC	0	29	29	(MGG_06289.5) hypothetical protein	AntiSense
GATCCAGAAGGTCGTTG	0	29	29	(MGG_04400.5) hypothetical protein similar to translation initiation factor 4A	Sense
GATCCAGCCGTTGTCGC	0	29	29	(MGG_12936.5) alternative oxidase, mitochondrial precursor	AntiSense
GATCCAGCTGGCAACCA	0	29	29	(MGG_09736.5) hypothetical protein	AntiSense
GATCCAGTCAAAAAACT	0	29	29	(MGG_03219.5) hypothetical protein	AntiSense
GATCCATAGTCGTTAGT	0	29	29
GATCCCAGCAACAGAAG	0	29	29
GATCCCTAGCTAGTTTT	0	29	29
GATCCGCACCAACGGAG	0	29	29
GATCCGCAGGCCCTCGC	0	29	29	(MGG_05926.5) hypothetical protein	AntiSense
GATCCGGAAAGGATGAG	0	29	29	(MGG_01607.5) hypothetical protein	Sense
GATCCGGGACGTCAAGC	0	29	29	(MGG_05054.5) predicted protein	Sense
GATCGAAAAGCGTGAAA	0	29	29
GATCGCCGAAGTTGCAG	0	29	29	(MGG_02597.5) hypothetical protein	Sense
GATCGCGGTTGCCGGTG	0	29	29	(MGG_05364.5) hypothetical protein	Sense
GATCGCGTTTTCCTCGC	0	29	29	(MGG_02903.5) hypothetical protein	Sense
GATCGCTACGATATACA	0	29	29
GATCGGCTGGAATCGCT	0	29	29	(MGG_10606.5) hypothetical protein	Sense
GATCTACCCTTCCACTG	0	29	29	(MGG_09640.5) hypothetical protein	AntiSense
GATCTCTTCAACAGACT	0	29	29
GATCTCTTCCACAGCCT	0	29	29
GATCTGGGCGTACTCGT	0	29	29	(MGG_03236.5) conserved hypothetical protein	AntiSense
GATCTGGTTGAAGCGAC	0	29	29	(MGG_08258.5) hypothetical protein	AntiSense
GATCTTGTAGACATCCT	0	29	29	(MGG_03641.5) elongation factor 1-alpha	AntiSense
GATCAAGTGTAGTATCT	9	256	28.4444
GATCAAAATTGTTTTGA	0	28	28
GATCACTCTCATCATCC	0	28	28	(MGG_08186.5) hypothetical protein	AntiSense
GATCAGAGCCCTTGTGG	0	28	28
GATCAGGTCCAACAACA	0	28	28	(MGG_06459.5) hypothetical protein	AntiSense
GATCAGTCAGTCCGCCG	0	28	28
GATCATCATTCCTCGAC	0	28	28
GATCCAAGGTTTGTTGA	0	28	28	(MGG_04598.5) predicted protein	Sense
GATCCACGAAAAACATA	0	28	28
GATCCACGAATAACCTT	0	28	28
GATCCAGCCGCTGTGGC	0	28	28	(MGG_00068.5) hypothetical protein	Sense
GATCCCAATCCCAAGAA	0	28	28
GATCCCACCGCTTTCGG	0	28	28	(MGG_04080.5) hypothetical protein	Sense
GATCCCATCGAGCACCC	0	28	28
GATCCCGTCCAAGACCG	0	28	28	(MGG_10327.5) hypothetical protein	AntiSense
GATCCGATGCGGAGGGC	0	28	28	(MGG_01609.5) predicted protein	AntiSense
GATCCGATTGAAGACCG	0	28	28
GATCCGCAGACAATCGC	0	28	28
GATCCGCATGGAGAAGG	0	28	28
GATCCGCCTGCTCCAGA	0	28	28	(MGG_04415.5) hypothetical protein	Sense
GATCCTGACCTGCAAAA	0	28	28
GATCCTGGGCGCCGTCA	0	28	28	(MGG_00040.5) hypothetical protein	Sense
GATCCTTGAGCTCTTTG	0	28	28	(MGG_11505.5) hypothetical protein	AntiSense
GATCGACCGGCTCGGGG	0	28	28	(MGG_12085.5) hypothetical protein	AntiSense
GATCGAGGTCCGTGGGA	0	28	28
GATCGATTTGTCCCCGG	0	28	28
GATCGCCCAGTCCGGCT	0	28	28	(MGG_08370.5) hypothetical protein	Sense
GATCGCCGAGTGAGTGT	0	28	28
GATCGCCTACATCATCA	0	28	28	(MGG_11754.5) hypothetical protein	Sense
GATCGCGGCGCACGACG	0	28	28	(MGG_04473.5) hypothetical protein	Sense
GATCGCGGCGGGCTAGG	0	28	28	(MGG_09719.5) hypothetical protein	Sense
GATCGCTGTCGTATGAA	0	28	28
GATCGGCGCCGCGGCTC	0	28	28
GATCTCGACGAGGGAGT	0	28	28	(MGG_03208.5) hypothetical protein	Sense
GATCTCGGCGGTGCCGT	0	28	28	(MGG_06508.5) predicted protein	Sense
GATCTCGTCAAGGTCAT	0	28	28	(MGG_00592.5) conserved hypothetical protein	AntiSense
GATCTCTGCCCGATGCC	0	28	28
GATCTGCCGCAGTGAAT	0	28	28
GATCTGCGCCAGGGTAC	0	28	28	(MGG_01742.5) conserved hypothetical protein	Sense
GATCTGGAGGGCGGGTA	0	28	28	(MGG_01808.5) ketol-acid reductoisomerase, mitochondrial precursor	Sense
GATCTGGTATGACACAT	0	28	28
GATCTGGTGCATCGTTG	0	28	28
GATCTTACCGATGCCGC	0	28	28
GATCTTCCTCAGTAGAT	0	28	28
GATCTTCTTGGGGGTGG	0	28	28	(MGG_07928.5) ubiquitin	AntiSense
GATCTTGTTCTGCTGGA	0	28	28	(MGG_06759.5) hypothetical protein similar to heat stress protein 80-1	AntiSense
GATCTTTGACCAGGAAT	0	28	28	(MGG_10148.5) hypothetical protein	Sense
GATCTTTTCGCCGCTTT	0	28	28
GATCCAGGCCTGCACGG	8	219	27.375
GATCTGCCCGCCGGTAA	34	922	27.1176	(MGG_05486.5) hypothetical protein	Sense
GATCCGCTGGAAGTGTA	55	1491	27.1091	(MGG_00070.5) hypothetical protein	Sense
GATCAAACCCGCCGTGT	0	27	27
GATCAAAGAGAGCCCTT	0	27	27	(MGG_00063.5) hypothetical protein	Sense
GATCAAGCGCCGGTGTG	0	27	27	(MGG_03538.5) hypothetical protein	Sense
GATCAAGGACTGGATGG	0	27	27
GATCAGCTCGAGAGCCT	0	27	27	(MGG_10607.5) enolase	AntiSense
GATCCAGACGTCGGGGC	0	27	27	(MGG_09345.5) hypothetical protein	AntiSense
GATCCAGTACGAGTTGA	0	27	27	(MGG_11785.5) 60S ribosomal protein L15	AntiSense
GATCCCAATAGTTCCTG	0	27	27
GATCCCCGGCGTCAGTT	0	27	27	(MGG_03412.5) hypothetical protein	Sense
GATCCCGGCTGTCTCGC	0	27	27	(MGG_03212.5) hypothetical protein	AntiSense
GATCCGAGTGATTGAAG	0	27	27
GATCCGCGTGATGGCGT	0	27	27
GATCCGCTGGGCGATGG	0	27	27	(MGG_05731.5) hypothetical protein	Sense
GATCCTACCGCTGCCGC	0	27	27
GATCCTATGCCCCGCTT	0	27	27
GATCCTCATCACGGCCC	0	27	27	(MGG_09031.5) conserved hypothetical protein	Sense
GATCCTCCTCCACTGAC	0	27	27	(MGG_08457.5) hypothetical protein	AntiSense
GATCCTCCTGCGCGCTA	0	27	27	(MGG_09642.5) hypothetical protein	Sense
GATCGAGAACAAGCTAG	0	27	27	(MGG_13712.5) hypothetical protein	Sense
GATCGAGGCGCTTGTAG	0	27	27	(MGG_13783.5) hypothetical protein	Sense
GATCGCTTCGTCTGGCA	0	27	27	(MGG_04455.5) hypothetical protein	Sense
GATCGGTCGATGATGCG	0	27	27
GATCTGGTACTCCTTGA	0	27	27	(MGG_09222.5) conserved hypothetical protein	AntiSense
GATCTGTTGGAAAACTA	0	27	27
GATCTTGGTAGTAACGG	0	27	27	(MGG_09955.5) hypothetical protein	AntiSense
GATCTTGGTCAGGCCGC	0	27	27	(MGG_01597.5) hypothetical protein	Sense
GATCTTGTTGAGTCGGG	0	27	27	(MGG_04356.5) hypothetical protein	Sense
GATCTTTTTTTTTTCTC	0	27	27
GATCGCGCCGTGTCAAA	39	1043	26.7436	(MGG_01230.5) succinate-semialdehyde dehydrogenase, putative	Sense
GATCGCGCGTCGCTCCG	5	133	26.6	(MGG_05056.5) hypothetical protein	Sense
GATCCTGGACACCGGCA	11	292	26.5455	(MGG_00922.5) conserved hypothetical protein	Sense
GATCCGCACCAAGGGAG	616	16190	26.2825	(MGG_05980.5) hypothetical protein	Sense
GATCTCAGTGGCCACAG	11	288	26.1818	(MGG_00737.5) predicted protein	AntiSense
GATCAACGTCTCGGGGT	0	26	26	(MGG_07300.5) hypothetical protein	Sense
GATCAGCCCGCCGCCGT	0	26	26
GATCAGCTTGTTGTTTT	0	26	26	(MGG_13106.5) hypothetical protein	AntiSense
GATCAGGGGCCTGGGTT	0	26	26
GATCAGTACTGGGCCCT	0	26	26
GATCATACTGGCGCATT	0	26	26
GATCATCAGCTTTGTTA	0	26	26
GATCATGGGGACGGGTT	0	26	26
GATCCACGAAAAACCGT	0	26	26
GATCCAGGACCAGGACG	0	26	26	(MGG_01671.5) conserved hypothetical protein	Sense
GATCCAGGCCTCTGATA	0	26	26
GATCCAGGGGATGGAAG	0	26	26
GATCCCGCTCTTTGAGG	0	26	26	(MGG_06298.5) predicted protein	Sense
GATCCGGACGGAGCTCG	0	26	26
GATCCGGCGTGTTGGGT	0	26	26	(MGG_02905.5) hypothetical protein	AntiSense
GATCCTCCAGAACCGCG	0	26	26
GATCCTCGACAATGTCG	0	26	26	(MGG_02355.5) predicted protein	AntiSense
GATCCTCGACTTTGTCC	0	26	26
GATCCTGACCGGTGAGA	0	26	26	(MGG_09640.5) hypothetical protein	Sense
GATCGACAGTTTTCTGT	0	26	26
GATCGAGATTTCGAGGG	0	26	26	(MGG_09345.5) hypothetical protein	Sense
GATCGTTGTGCAATACC	0	26	26
GATCTCACGCAGACGCC	0	26	26	(MGG_06571.5) hypothetical protein	AntiSense
GATCTCATCGCAGATAC	0	26	26	(MGG_04114.5) 40S ribosomal protein S17	AntiSense
GATCTGCATCCCGTGGG	0	26	26
GATCTGCTGAGGGTACG	0	26	26
GATCTGTGGGCGTAGGT	0	26	26
GATCTTCCGCTCTACTG	0	26	26
GATCTTGGATTTGACTT	0	26	26	(MGG_08053.5) hypothetical protein	AntiSense
GATCTATGCGGTTTATT	5	128	25.6
GATCCTGCCGAATTATC	14	357	25.5
GATCCTGGACGAAGACG	58	1476	25.4483	(MGG_03446.5) hypothetical protein	Sense
GATCGTGCCCCGAGTAC	8	203	25.375
GATCCTCGACGCCTTCT	25	634	25.36	(MGG_04340.5) hypothetical protein	Sense
GATCCACGACTATTCTC	5	125	25	(MGG_11224.5) hypothetical protein	Sense
GATCACCGATGTTGTTG	0	25	25	(MGG_06459.5) hypothetical protein	Sense
GATCACCTCGCTCCCGC	0	25	25	(MGG_02666.5) predicted protein	AntiSense
GATCACGTCGCATACCG	0	25	25
GATCAGAGGCCGGATGG	0	25	25	(MGG_11702.5) hypothetical protein	Sense
GATCATGTGTTCAGTTC	0	25	25
GATCATTGCATAGACAA	0	25	25
GATCCATGAAAAACCTT	0	25	25
GATCCCGAATTCTCGGT	0	25	25
GATCCCGTGGGCTTTGA	0	25	25
GATCCGCAGCGAGCTGA	0	25	25	(MGG_05196.5) hypothetical protein	Sense
GATCCGCTTCTCCATGC	0	25	25	(MGG_13253.5) hypothetical protein	Sense
GATCCGGGGCTGGTCGG	0	25	25	(MGG_08326.5) hypothetical protein	AntiSense
GATCCGTGAGGCAGGGA	0	25	25
GATCCTGGGAGGGTCCG	0	25	25	(MGG_00966.5) hypothetical protein	AntiSense
GATCCTGGTCCCGTTCG	0	25	25	(MGG_08369.5) hypothetical protein	AntiSense
GATCCTTCGGGCTGCGT	0	25	25	(MGG_04545.5) hypothetical protein	Sense
GATCCTTGTTGTGGCCT	0	25	25	(MGG_04158.5) hypothetical protein	AntiSense
GATCGAGAACGCCAACT	0	25	25
GATCGAGATATTGACGG	0	25	25
GATCGAGTTGGAAGGAA	0	25	25
GATCGGGACGGTGACCG	0	25	25
GATCGGTGTGCTCTCTC	0	25	25
GATCGTAAACGACTCGA	0	25	25	(MGG_12502.5) hypothetical protein similar to reverse transcriptase	Sense
GATCGTAAACGACTCGA	0	25	25	(MGG_12071.5) hypothetical protein similar to reverse transcriptase	Sense
GATCGTAAACGACTCGA	0	25	25	(MGG_12685.5) hypothetical protein similar to reverse transcriptase	Sense
GATCGTAAACGACTCGA	0	25	25	(MGG_14025.5) hypothetical protein similar to reverse transcriptase	Sense
GATCGTAAACGACTCGA	0	25	25	(MGG_11983.5) hypothetical protein similar to reverse transcriptase	Sense
GATCGTAAACGACTCGA	0	25	25	(MGG_14100.5) hypothetical protein	Sense
GATCGTAAACGACTCGA	0	25	25	(MGG_09981.5) hypothetical protein similar to reverse transcriptase	Sense
GATCGTAAACGACTCGA	0	25	25	(MGG_08347.5) hypothetical protein	Sense
GATCGTAAACGACTCGA	0	25	25	(MGG_09423.5) hypothetical protein similar to reverse transcriptase	Sense
GATCGTAAACGACTCGA	0	25	25	(MGG_12061.5) hypothetical protein	Sense
GATCGTAAACGACTCGA	0	25	25	(MGG_01938.5) hypothetical protein	Sense
GATCGTAAACGACTCGA	0	25	25	(MGG_14342.5) hypothetical protein	Sense
GATCGTAAACGACTCGA	0	25	25	(MGG_10940.5) hypothetical protein similar to reverse transcriptase	Sense
GATCGTAAACGACTCGA	0	25	25	(MGG_13900.5) hypothetical protein similar to reverse transcriptase	Sense
GATCGTAAACGACTCGA	0	25	25	(MGG_06813.5) hypothetical protein	Sense
GATCGTAAACGACTCGA	0	25	25	(MGG_10219.5) hypothetical protein similar to reverse transcriptase	Sense
GATCGTAAACGACTCGA	0	25	25	(MGG_11000.5) hypothetical protein similar to reverse transcriptase	Sense
GATCGTAAACGACTCGA	0	25	25	(MGG_10649.5) hypothetical protein	Sense
GATCGTAAACGACTCGA	0	25	25	(MGG_12676.5) conserved hypothetical protein	Sense
GATCGTAAACGACTCGA	0	25	25	(MGG_02258.5) hypothetical protein similar to reverse transcriptase	Sense
GATCGTAAACGACTCGA	0	25	25	(MGG_10963.5) hypothetical protein similar to reverse transcriptase	Sense
GATCGTAAACGACTCGA	0	25	25	(MGG_13628.5) hypothetical protein similar to reverse transcriptase	Sense
GATCGTAAACGACTCGA	0	25	25	(MGG_12199.5) hypothetical protein	Sense
GATCGTAAACGACTCGA	0	25	25	(MGG_10808.5) hypothetical protein	Sense
GATCGTAAACGACTCGA	0	25	25	(MGG_13878.5) hypothetical protein similar to reverse transcriptase	Sense
GATCGTAAACGACTCGA	0	25	25	(MGG_02552.5) hypothetical protein	Sense
GATCGTAAACGACTCGA	0	25	25	(MGG_13321.5) hypothetical protein similar to reverse transcriptase	Sense
GATCGTAAACGACTCGA	0	25	25	(MGG_12059.5) hypothetical protein	Sense
GATCGTAAACGACTCGA	0	25	25	(MGG_08955.5) hypothetical protein	Sense
GATCGTAAACGACTCGA	0	25	25	(MGG_12432.5) hypothetical protein similar to reverse transcriptase	Sense
GATCGTAAACGACTCGA	0	25	25	(MGG_12683.5) hypothetical protein similar to reverse transcriptase	Sense
GATCGTAAACGACTCGA	0	25	25	(MGG_07374.5) hypothetical protein similar to reverse transcriptase	Sense
GATCGTAAACGACTCGA	0	25	25	(MGG_14035.5) hypothetical protein similar to transposase	Sense
GATCGTAAACGACTCGA	0	25	25	(MGG_13890.5) hypothetical protein similar to reverse transcriptase	Sense
GATCGTAAACGACTCGA	0	25	25	(MGG_02576.5) hypothetical protein similar to reverse transcriptase	Sense
GATCGTAAACGACTCGA	0	25	25	(MGG_08445.5) hypothetical protein	Sense
GATCGTAAACGACTCGA	0	25	25	(MGG_00238.5) hypothetical protein	Sense
GATCGTAAACGACTCGA	0	25	25	(MGG_13733.5) hypothetical protein similar to reverse transcriptase	Sense
GATCGTAAACGACTCGA	0	25	25	(MGG_13967.5) hypothetical protein	Sense
GATCGTAAACGACTCGA	0	25	25	(MGG_09101.5) hypothetical protein similar to reverse transcriptase	Sense
GATCGTAAACGACTCGA	0	25	25	(MGG_12774.5) hypothetical protein similar to reverse transcriptase	Sense
GATCGTAAACGACTCGA	0	25	25	(MGG_12437.5) hypothetical protein similar to reverse transcriptase	Sense
GATCGTAAACGACTCGA	0	25	25	(MGG_11954.5) hypothetical protein similar to reverse transcriptase	Sense
GATCGTAAACGACTCGA	0	25	25	(MGG_02052.5) hypothetical protein	Sense
GATCGTAAACGACTCGA	0	25	25	(MGG_12885.5) hypothetical protein	Sense
GATCGTAAACGACTCGA	0	25	25	(MGG_12191.5) hypothetical protein similar to reverse transcriptase	Sense
GATCGTAAACGACTCGA	0	25	25	(MGG_12062.5) hypothetical protein similar to reverse transcriptase	Sense
GATCGTAAACGACTCGA	0	25	25	(MGG_13741.5) hypothetical protein similar to reverse transcriptase	Sense
GATCGTAAACGACTCGA	0	25	25	(MGG_09670.5) hypothetical protein	Sense
GATCGTAAACGACTCGA	0	25	25	(MGG_11049.5) hypothetical protein similar to reverse transcriptase	Sense
GATCGTAAACGACTCGA	0	25	25	(MGG_13281.5) hypothetical protein similar to reverse transcriptase	Sense
GATCGTAAACGACTCGA	0	25	25	(MGG_13731.5) hypothetical protein similar to reverse transcriptase	Sense
GATCGTAAACGACTCGA	0	25	25	(MGG_12060.5) hypothetical protein similar to reverse transcriptase	Sense
GATCGTAAACGACTCGA	0	25	25	(MGG_02286.5) hypothetical protein	Sense
GATCGTAAACGACTCGA	0	25	25	(MGG_08229.5) hypothetical protein	Sense
GATCGTAAACGACTCGA	0	25	25	(MGG_09635.5) hypothetical protein similar to reverse transcriptase	Sense
GATCGTAAACGACTCGA	0	25	25	(MGG_14161.5) hypothetical protein similar to reverse transcriptase	Sense
GATCGTAAACGACTCGA	0	25	25	(MGG_13272.5) hypothetical protein similar to reverse transcriptase	Sense
GATCGTAAACGACTCGA	0	25	25	(MGG_13091.5) hypothetical protein similar to reverse transcriptase	Sense
GATCGTAAACGACTCGA	0	25	25	(MGG_12067.5) hypothetical protein similar to reverse transcriptase	Sense
GATCGTAAACGACTCGA	0	25	25	(MGG_02300.5) hypothetical protein similar to reverse transcriptase	Sense
GATCGTAAACGACTCGA	0	25	25	(MGG_13359.5) hypothetical protein similar to reverse transcriptase	Sense
GATCGTAAACGACTCGA	0	25	25	(MGG_10225.5) hypothetical protein	Sense
GATCGTAAACGACTCGA	0	25	25	(MGG_00037.5) hypothetical protein similar to reverse transcriptase	Sense
GATCGTAAACGACTCGA	0	25	25	(MGG_13722.5) hypothetical protein similar to reverse transcriptase	Sense
GATCGTAAACGACTCGA	0	25	25	(MGG_05775.5) hypothetical protein	Sense
GATCGTAAACGACTCGA	0	25	25	(MGG_14078.5) hypothetical protein similar to reverse transcriptase	Sense
GATCGTAAACGACTCGA	0	25	25	(MGG_11290.5) hypothetical protein similar to reverse transcriptase	Sense
GATCGTAAACGACTCGA	0	25	25	(MGG_14356.5) hypothetical protein	Sense
GATCGTAAACGACTCGA	0	25	25	(MGG_11586.5) hypothetical protein similar to reverse transcriptase	Sense
GATCGTAAACGACTCGA	0	25	25	(MGG_08444.5) hypothetical protein similar to reverse transcriptase	Sense
GATCGTAAACGACTCGA	0	25	25	(MGG_13461.5) hypothetical protein similar to reverse transcriptase	Sense
GATCGTCACCATCTGGT	0	25	25
GATCGTCCCCACCGCTT	0	25	25	(MGG_03205.5) hypothetical protein	Sense
GATCGTGACGAGCTAAA	0	25	25	(MGG_01990.5) hypothetical protein	Sense
GATCTACAAGAAAGCAA	0	25	25
GATCTAGCTGGTATGAA	0	25	25	(MGG_04856.5) protein transport protein SEC61 alpha subunit	Sense
GATCTCCGTCCACCCGA	0	25	25	(MGG_09437.5) hypothetical protein	Sense
GATCTCGGTCGTGCCCT	0	25	25	(MGG_09900.5) hypothetical protein	AntiSense
GATCTCGTGAACCTGGG	0	25	25	(MGG_06958.5) heat shock 70 kd protein cognate 1	AntiSense
GATCTGGGGCGTCAAGG	0	25	25	(MGG_11784.5) hypothetical protein	AntiSense
GATCTGTTCAAGTAGTT	0	25	25
GATCTTCTTGCCGCCGG	0	25	25	(MGG_03418.5) conserved hypothetical protein	AntiSense
GATCTTGTTTTGCCTTT	0	25	25
GATCAAGTGAGGGAGCT	12	297	24.75
GATCCCGTAAGAAGCAA	21	510	24.2857
GATCAACAACCTCCCCC	0	24	24
GATCAATGGTATCCAGA	0	24	24	(MGG_08457.5) hypothetical protein	Sense
GATCACCTCGGGCGACA	0	24	24	(MGG_13455.5) hypothetical protein	Sense
GATCAGACCGGGAACTG	0	24	24
GATCAGAGGCCGGCACA	0	24	24	(MGG_04338.5) hypothetical protein	Sense
GATCAGGTCTGCCGTGC	0	24	24	(MGG_01582.5) conserved hypothetical protein	AntiSense
GATCATCGCCCTGCACG	0	24	24	(MGG_13241.5) hypothetical protein	Sense
GATCATCGCCCTGCACG	0	24	24	(MGG_05364.5) hypothetical protein	Sense
GATCATGGACGGGCAAC	0	24	24
GATCATGTGGTCACCGT	0	24	24	(MGG_03641.5) elongation factor 1-alpha	AntiSense
GATCATTGCAGTTTGCC	0	24	24
GATCCCAGACGCGCATA	0	24	24
GATCCCCCCAGGCCCTA	0	24	24
GATCCGCTTCTCCATTC	0	24	24	(MGG_07606.5) hypothetical protein	Sense
GATCCGGACGGATGCCA	0	24	24
GATCCGGAGGTTTTAGT	0	24	24
GATCCGTCCCCAAGGTA	0	24	24
GATCCTCAAAGGCAGTA	0	24	24	(MGG_03212.5) hypothetical protein	AntiSense
GATCGAATCTCGCTGCG	0	24	24
GATCGACCATGGTGCTT	0	24	24
GATCGATTGTTACCAAC	0	24	24
GATCGCAAGGCGTGGGG	0	24	24
GATCGCCACCACGACTC	0	24	24	(MGG_01931.5) hypothetical protein	Sense
GATCGCGACGAGGGATT	0	24	24	(MGG_04368.5) hypothetical protein	Sense
GATCGGCGCCTTCGTCG	0	24	24	(MGG_00464.5) hypothetical protein	Sense
GATCGGGCACGACTGGG	0	24	24	(MGG_05826.5) hypothetical protein	Sense
GATCTCGCTGACGCGGC	0	24	24	(MGG_06594.5) hypothetical protein	AntiSense
GATCTGGTGGCTGATGG	0	24	24
GATCTTCGAGGCCGATT	0	24	24	(MGG_03238.5) hypothetical protein	Sense
GATCTTGAGCAAAGGCA	14	327	23.3571
GATCCTTCATCAAACAT	5	116	23.2
GATCTGCTCGCCTACCT	75	1732	23.0933	(MGG_04059.5) hypothetical protein	Sense
GATCAACAACAGCAAAA	0	23	23
GATCAACCAGGCGACTT	0	23	23	(MGG_11316.5) hypothetical protein	Sense
GATCAAGGAAAATATTG	0	23	23
GATCACCCCTATACATG	0	23	23
GATCACCGAGGATGTAG	0	23	23
GATCACGCGTTATGTCT	0	23	23
GATCACGGGCCTAGGAT	0	23	23
GATCAGAGCCCTAGTGG	0	23	23
GATCAGAGGACCGAGTG	0	23	23	(MGG_12295.5) hypothetical protein	AntiSense
GATCAGATGGCTTCCGA	0	23	23
GATCAGCACTGGGCCGT	0	23	23
GATCATGACCCTCAAGA	0	23	23	(MGG_12594.5) hypothetical protein	Sense
GATCCACGAAAAACCGC	0	23	23
GATCCAGTGCGATTGCC	0	23	23
GATCCCAAGTGAAGTTA	0	23	23
GATCCCCGCTATTCCAA	0	23	23
GATCCCCGTCTACACCA	0	23	23	(MGG_06653.5) hypothetical protein	Sense
GATCCCCTTGATTGTGC	0	23	23
GATCCCGCCGCAGGGCT	0	23	23
GATCCCGGAACCTTCGT	0	23	23
GATCCCGGCGACGGAGT	0	23	23	(MGG_05880.5) hypothetical protein	AntiSense
GATCCCTACTGTCTTAT	0	23	23
GATCCGAGTCGGAAGCT	0	23	23	(MGG_00287.5) predicted protein	Sense
GATCCGATGGCCAAGGA	0	23	23	(MGG_07656.5) hypothetical protein	Sense
GATCCGATGGTGGGGTT	0	23	23	(MGG_13385.5) hypothetical protein	Sense
GATCCGCGCCAACCAAG	0	23	23	(MGG_12911.5) hypothetical protein	Sense
GATCCGCTGCTGGCTGG	0	23	23	(MGG_10634.5) hypothetical protein	AntiSense
GATCCGTACCTGTCTGG	0	23	23
GATCCTCCAGAACCCTG	0	23	23
GATCCTGCTCCTCCTGC	0	23	23	(MGG_05253.5) hypothetical protein	AntiSense
GATCCTGGCCAAGTGCA	0	23	23
GATCCTGTAACACCTTG	0	23	23
GATCCTGTCGCAGGTAG	0	23	23	(MGG_11219.5) hypothetical protein	AntiSense
GATCCTTCCTCTCAAGT	0	23	23
GATCGAAAGATGAAAAA	0	23	23
GATCGACTCCCGTATCG	0	23	23
GATCGAGGCAAATCAAC	0	23	23
GATCGCCAAGCTGCGGC	0	23	23	(MGG_09284.5) hypothetical protein	Sense
GATCGCCTATCAGACAT	0	23	23
GATCGCTGTACTAACCA	0	23	23
GATCGCTTTCAAATTTA	0	23	23
GATCGGACCAACCACGC	0	23	23
GATCGGCGCTGCGCCAT	0	23	23
GATCGGTTGCGTCATTG	0	23	23
GATCGGTTTCTTTGAGA	0	23	23
GATCGTCAACGTCCCTC	0	23	23
GATCGTTCGGATATACG	0	23	23
GATCGTTGCCCTATCAA	0	23	23
GATCTAAAGTCCTTCCA	0	23	23
GATCTCATCTTGCGACC	0	23	23	(MGG_07518.5) centromere/microtubule binding protein CBF5	Sense
GATCTCCGGGTGTGGGT	0	23	23
GATCTCCTGCAGATAAA	0	23	23	(MGG_01622.5) hypothetical protein	AntiSense
GATCTCGAGTCGGGCCA	0	23	23
GATCTCTGTGTTCAAGA	0	23	23	(MGG_02440.5) hypothetical protein	Sense
GATCTGCAATGGTGCAC	0	23	23	(MGG_05730.5) GTP binding protein	AntiSense
GATCTGCGAAAAACCTT	0	23	23
GATCTGGAGGCAGTGAG	0	23	23
GATCTGGCCCTGGAGGT	0	23	23	(MGG_02467.5) hypothetical protein	AntiSense
GATCTTCTTGGAGGCGC	0	23	23	(MGG_06298.5) predicted protein	AntiSense
GATCTTTTTGGCGCACT	0	23	23
GATCTTCTCGGCCATCT	6	137	22.8333	(MGG_13239.5) hypothetical protein similar to linoleate diol synthase precursor	Sense
GATCCGCGGCGAGGACT	43	979	22.7674	(MGG_09260.5) hypothetical protein	Sense
GATCCTAGGTACCAGTG	39	878	22.5128	(MGG_00444.5) hypothetical protein	Sense
GATCCAGAGGTCGGTGA	6	135	22.5	(MGG_09642.5) hypothetical protein	AntiSense
GATCTGCTGAGGGTAAG	262	5864	22.3817
GATCAGTCACTACCAAA	20	443	22.15	(MGG_04999.5) pyridine nucleotide-disulphide oxidoreductase, putative	Sense
GATCAAGAAATACTGGA	0	22	22
GATCAAGCCCAGGCTGG	0	22	22	(MGG_01114.5) hypothetical protein	Sense
GATCACCAGATGCTGAG	0	22	22
GATCACGCCACTTTCAT	0	22	22
GATCATCAACGTCGACA	0	22	22	(MGG_06721.5) conserved hypothetical protein	Sense
GATCCACGACATCTCGG	0	22	22
GATCCACGAGTTTGGCC	0	22	22
GATCCACGCCTGCATCG	0	22	22	(MGG_03370.5) hypothetical protein	AntiSense
GATCCACTTGTTGAACT	0	22	22	(MGG_09640.5) hypothetical protein	AntiSense
GATCCCAGCAGGTTATC	0	22	22	(MGG_04017.5) hypothetical protein	AntiSense
GATCCCAGCCCCGCCAG	0	22	22	(MGG_13471.5) predicted protein	Sense
GATCCCGAAGCCGGCAA	0	22	22	(MGG_05356.5) hypothetical protein	Sense
GATCCCGATGGAGGCTG	0	22	22
GATCCGCGTCGCTCCGC	0	22	22	(MGG_00343.5) hypothetical protein	AntiSense
GATCCGGCAAGGTGTGA	0	22	22
GATCCGGCGTTGGCCGG	0	22	22	(MGG_07228.5) hypothetical protein	Sense
GATCCGGGAGAACACCC	0	22	22	(MGG_02124.5) hypothetical protein	Sense
GATCCGTCGTCATGCGT	0	22	22
GATCCGTTCCGCGGTGA	0	22	22	(MGG_06888.5) glutamine synthetase	Sense
GATCCTCCCATCCCTCA	0	22	22	(MGG_03915.5) hypothetical protein	Sense
GATCCTCCGCATTAAGG	0	22	22
GATCCTCCTGCCGACGC	0	22	22	(MGG_06183.5) hypothetical protein	Sense
GATCCTCGACAAGGCCG	0	22	22	(MGG_00175.5) hypothetical protein	Sense
GATCCTTACTGTACGGA	0	22	22
GATCCTTGGTGCTGTTT	0	22	22	(MGG_06524.5) hypothetical protein	AntiSense
GATCCTTTGACATGTGA	0	22	22	(MGG_09261.5) predicted protein	AntiSense
GATCGAAAGCTCCTTGG	0	22	22	(MGG_06594.5) hypothetical protein	AntiSense
GATCGACCCGGCCGTCG	0	22	22	(MGG_07747.5) hypothetical protein	Sense
GATCGAGGCCGAGCTGG	0	22	22	(MGG_01588.5) DNA damage checkpoint protein rad24	Sense
GATCGAGGCCGAGCTGG	0	22	22	(MGG_08623.5) hypothetical protein	Sense
GATCGAGGTGGTGTAGC	0	22	22	(MGG_02355.5) predicted protein	AntiSense
GATCGCAGCAACACAAA	0	22	22
GATCGCGGAAATCCCGA	0	22	22
GATCGGCAATTCTTTAC	0	22	22
GATCGGCGGTTCCGCCC	0	22	22
GATCGGTGCCGCAACCC	0	22	22	(MGG_09082.5) hypothetical protein	Sense
GATCGTCAAATTTGAGG	0	22	22
GATCGTCTTCGCGTTAA	0	22	22	(MGG_08055.5) hypothetical protein	Sense
GATCGTGGTACCGCTTT	0	22	22
GATCGTTTTTGGAAGGA	0	22	22
GATCTACAACTTTACGA	0	22	22
GATCTACAAGCTGAAGG	0	22	22	(MGG_03641.5) elongation factor 1-alpha	Sense
GATCTACTTGAGGCCAC	0	22	22
GATCTCAATGGCGGCCA	0	22	22	(MGG_09225.5) hypothetical protein	AntiSense
GATCTCCCCTTTGACGA	0	22	22	(MGG_08713.5) hypothetical protein	AntiSense
GATCTCCCCTTTGACGA	0	22	22	(MGG_14389.5) predicted protein	AntiSense
GATCTCCCCTTTGACGA	0	22	22	(MGG_14343.5) predicted protein	AntiSense
GATCTCCCCTTTGACGA	0	22	22	(MGG_07838.5) predicted protein	AntiSense
GATCTCCCCTTTGACGA	0	22	22	(MGG_14197.5) predicted protein	AntiSense
GATCTCCCCTTTGACGA	0	22	22	(MGG_12062.5) hypothetical protein similar to reverse transcriptase	AntiSense
GATCTCGGCAATCTCGC	0	22	22	(MGG_04156.5) hypothetical protein	AntiSense
GATCTCGTGGAAGTCGC	0	22	22	(MGG_03307.5) hypothetical protein	AntiSense
GATCTCTGGGAACGTCT	0	22	22
GATCTCTTGTCCTGCGT	0	22	22
GATCTGCTCACTCGATG	0	22	22	(MGG_05635.5) hypothetical protein	Sense
GATCTGCTCGAGTCAAA	0	22	22
GATCTGGGGCGTCAGCG	0	22	22
GATCTTCCTCCCAGCAA	0	22	22
GATCGGACCAACCACGA	24	527	21.9583
GATCCGTCTTCTGAAGA	5	108	21.6	(MGG_13009.5) predicted protein	Sense
GATCGCCGTGCCCGGGG	30	641	21.3667	(MGG_04367.5) hypothetical protein	Sense
GATCCCAACAACGAGGA	139	2933	21.1007	(MGG_06936.5) hypothetical protein	Sense
GATCCCAACAACGAGGA	139	2933	21.1007	(MGG_10916.5) hypothetical protein	Sense
GATCGATTGTTACCAAT	6	126	21
GATCAAAACGTCCGATT	0	21	21
GATCAAAGTCTGGTGCC	0	21	21
GATCAACAGTAAATCAA	0	21	21
GATCAACGTCTGGAGTC	0	21	21
GATCAAGACGTTGGATG	0	21	21	(MGG_08147.5) hypothetical protein	Sense
GATCAAGGGACTCTACG	0	21	21
GATCAAGGTCACGGACT	0	21	21
GATCACCTACGAGGAGC	0	21	21	(MGG_10607.5) enolase	Sense
GATCACCTCTCACCAGT	0	21	21
GATCACCTCTTCCGGAA	0	21	21	(MGG_04708.5) hypothetical protein	Sense
GATCACGCGCGATATCT	0	21	21
GATCAGCCCCATCGTCA	0	21	21	(MGG_09640.5) hypothetical protein	Sense
GATCAGGATGACCGTGA	0	21	21	(MGG_06542.5) hypothetical protein	AntiSense
GATCAGGTTTCGCGTTG	0	21	21
GATCAGTACTGGGCTGT	0	21	21
GATCAGTGTCGGTGCTG	0	21	21
GATCATCCACGCCGCTA	0	21	21	(MGG_11602.5) predicted protein	AntiSense
GATCATCCACGCCGCTA	0	21	21	(MGG_11603.5) hypothetical protein	AntiSense
GATCATGACTAAGATGA	0	21	21
GATCATGTCCACCTCCT	0	21	21	(MGG_06594.5) hypothetical protein	AntiSense
GATCATGTCTGCGGGGC	0	21	21
GATCATGTTTACAGAAG	0	21	21
GATCCAAGGTCAACTCA	0	21	21
GATCCAATTGCTCCGGA	0	21	21	(MGG_05193.5) cell division control protein Cdc48	AntiSense
GATCCACGATACCCCCA	0	21	21
GATCCACGCAGAACGAA	0	21	21
GATCCAGCGAGGTGGTA	0	21	21	(MGG_00341.5) hypothetical protein	AntiSense
GATCCATAGCTTGGGAA	0	21	21
GATCCATTTGAGCTCGA	0	21	21	(MGG_03193.5) large subunit ribosomal protein L3	AntiSense
GATCCCAAGGCGGGGTT	0	21	21
GATCCCACGGGCAGCAG	0	21	21
GATCCCAGAGGTCGAAG	0	21	21	(MGG_04061.5) hypothetical protein	Sense
GATCCCCAACCGACGAC	0	21	21
GATCCCCGAGGCTGCCC	0	21	21
GATCCCCTTCTTCAGCG	0	21	21	(MGG_06542.5) hypothetical protein	Sense
GATCCCGCAACAACAGC	0	21	21	(MGG_01811.5) hypothetical protein	Sense
GATCCCGCGAGAGAGAG	0	21	21	(MGG_05047.5) hypothetical protein	Sense
GATCCCTCCATATCTCA	0	21	21	(MGG_05683.5) hypothetical protein	Sense
GATCCGATTGAAGAAAG	0	21	21
GATCCGCAACTCACTTC	0	21	21
GATCCGCCAGGCGCTCC	0	21	21
GATCCGCGAGATGCAGT	0	21	21
GATCCGTATCGAGGAGC	0	21	21	(MGG_08457.5) hypothetical protein	Sense
GATCCGTTGGAATACCC	0	21	21	(MGG_07609.5) predicted protein	Sense
GATCCGTTTCAACGCCG	0	21	21
GATCCTCACAGCGCCAA	0	21	21
GATCCTCATGGTGTTCA	0	21	21	(MGG_06574.5) hypothetical protein	Sense
GATCCTCCGCGTGGCGG	0	21	21	(MGG_09260.5) hypothetical protein	Sense
GATCCTGGCTCAGCCCT	0	21	21	(MGG_00019.5) hypothetical protein	Sense
GATCCTGGGGGGTGTTC	0	21	21
GATCCTGTGGTGCCGAC	0	21	21	(MGG_00633.5) hypothetical protein	Sense
GATCGAAGACGGCGATG	0	21	21	(MGG_08965.5) predicted protein	Sense
GATCGAAGACGGCGATG	0	21	21	(MGG_06289.5) hypothetical protein	AntiSense
GATCGACAGTTTGGGCG	0	21	21
GATCGACGCGAGAAAGA	0	21	21	(MGG_07479.5) hypothetical protein	Sense
GATCGAGGCTGTTAAGA	0	21	21	(MGG_09869.5) hypothetical protein	Sense
GATCGAGTACGAAGAGA	0	21	21	(MGG_00771.5) hypothetical protein	Sense
GATCGCCCATTCTGCTA	0	21	21	(MGG_06459.5) hypothetical protein	AntiSense
GATCGCCCCCCTCTCTC	0	21	21
GATCGCGGTCACTGGGA	0	21	21
GATCGCTATATTCAAGA	0	21	21
GATCGGACGCGAGGGAG	0	21	21
GATCGGCGCCGCTGCTC	0	21	21
GATCGGTTCCGCCATTG	0	21	21
GATCGTCGCAGGCGTAA	0	21	21
GATCGTGCGCATTTGAC	0	21	21	(MGG_01201.5) hypothetical protein	Sense
GATCGTTTCCTTCACGT	0	21	21	(MGG_10848.5) predicted protein	Sense
GATCTACAACTCGGTCA	0	21	21
GATCTCAGCAGTGTCCT	0	21	21	(MGG_05140.5) hypothetical protein	AntiSense
GATCTCAGGGGGGTGAC	0	21	21
GATCTCCAGCGTCGTCA	0	21	21
GATCTCCCCAAGGAATC	0	21	21
GATCTCGAATCCAACGC	0	21	21	(MGG_07911.5) predicted protein	AntiSense
GATCTCGTTGTAATCGA	0	21	21
GATCTGCGACGACGCCT	0	21	21	(MGG_03593.5) hypothetical protein	Sense
GATCTGCGCCGAGGCTG	0	21	21
GATCTGCTAACAAATTT	0	21	21
GATCTGCTGGATATCGG	0	21	21	(MGG_04829.5) conserved hypothetical protein	AntiSense
GATCTGGACCGCGATGC	0	21	21	(MGG_04156.5) hypothetical protein	Sense
GATCTGGGGCCGGGTTG	0	21	21
GATCTGGTCCAGTCGTA	0	21	21	(MGG_09296.5) hypothetical protein	Sense
GATCTGGTCGACTCGGA	0	21	21	(MGG_00730.5) hypothetical protein	Sense
GATCTGGTCGAGCGAGA	0	21	21	(MGG_00270.5) hypothetical protein	AntiSense
GATCTGGTCGTTGGTGG	0	21	21	(MGG_05237.5) 60S ribosomal protein L7	AntiSense
GATCTGGTTCTTCAGGA	0	21	21	(MGG_08832.5) hypothetical protein	AntiSense
GATCTGTTATGGGCCTC	0	21	21	(MGG_10830.5) hypothetical protein	Sense
GATCTGTTGGAAAGCTA	0	21	21
GATCTTACTCCATGCAC	0	21	21
GATCTTCGACTTTACAT	0	21	21	(MGG_01282.5) ubiquitin	AntiSense
GATCTTCTTCTCAATCA	0	21	21	(MGG_01210.5) conserved hypothetical protein	AntiSense
GATCTTGTTCTACGATA	0	21	21
GATCCACCCAACAACCA	14	293	20.9286
GATCGTACCGCTTAGGG	107	2229	20.8318	(MGG_01535.5) hypothetical protein	Sense
GATCTCTACCCCGATTA	17	351	20.6471
GATCAGCACCCCGACGG	6	120	20	(MGG_05450.5) hypothetical protein	Sense
GATCCCTCCTTGTCGAC	15	300	20	(MGG_04327.5) hypothetical protein	AntiSense
GATCTGCATTTTGGCTG	5	100	20
GATCAACCAGGTGCGAA	0	20	20	(MGG_05630.5) hypothetical protein	Sense
GATCAAGCGCGATATCA	0	20	20	(MGG_12704.5) hypothetical protein	Sense
GATCACGGGCCTTGTGT	0	20	20
GATCAGCGGTGACGAGC	0	20	20	(MGG_06289.5) hypothetical protein	Sense
GATCAGGGCGAAGCCGG	0	20	20	(MGG_10680.5) hypothetical protein	AntiSense
GATCAGTTAGTTTGCAA	0	20	20
GATCATGCTGTATATTG	0	20	20
GATCCAAGCGGCTGTCG	0	20	20	(MGG_06329.5) hypothetical protein	AntiSense
GATCCACCCTTGAAGGC	0	20	20	(MGG_06656.5) ADP,ATP carrier protein	AntiSense
GATCCAGACCGCAGCTC	0	20	20
GATCCCACCGGCTCCAG	0	20	20
GATCCCACTAGAGTACT	0	20	20	(MGG_00887.5) hypothetical protein	AntiSense
GATCCCAGGACCAGACG	0	20	20
GATCCCAGGCATGACCC	0	20	20
GATCCCTACCATCCAGT	0	20	20	(MGG_07638.5) hypothetical protein	AntiSense
GATCCGAACACGCCAGT	0	20	20
GATCCGATTGACGAACG	0	20	20
GATCCGCAACTTCCTCT	0	20	20
GATCCGCCGCCGGGGCC	0	20	20	(MGG_00449.5) hypothetical protein	AntiSense
GATCCGCCTCAACCGCG	0	20	20	(MGG_05237.5) 60S ribosomal protein L7	Sense
GATCCGCGGAGCTCATT	0	20	20	(MGG_07737.5) hypothetical protein	Sense
GATCCGGCAGCATTCGA	0	20	20	(MGG_04462.5) hypothetical protein	Sense
GATCCGGCCAAGTTCAG	0	20	20	(MGG_13239.5) hypothetical protein similar to linoleate diol synthase precursor	Sense
GATCCGGTACGAGGCCT	0	20	20	(MGG_06759.5) hypothetical protein similar to heat stress protein 80-1	Sense
GATCCTAGAGACGGCCA	0	20	20
GATCCTGGTTGGTGCGA	0	20	20
GATCGACTTTGTTACTT	0	20	20
GATCGAGATTGCCAAGC	0	20	20
GATCGAGCCGTGCGGGG	0	20	20	(MGG_01866.5) hypothetical protein	AntiSense
GATCGAGGCCTCCTGGT	0	20	20	(MGG_00223.5) hypothetical protein	AntiSense
GATCGCAAGCCATGTAA	0	20	20
GATCGCCTCCGCCTCCT	0	20	20	(MGG_02355.5) predicted protein	AntiSense
GATCGTAGTCGATGAGT	0	20	20
GATCTATCGTCGTAGCT	0	20	20
GATCTCAAGGCGTCGCT	0	20	20	(MGG_06799.5) hypothetical protein	Sense
GATCTCCAGCGTTCTCT	0	20	20	(MGG_13239.5) hypothetical protein similar to linoleate diol synthase precursor	Sense
GATCTCTTCGAGGACGT	0	20	20
GATCTGACCATAGACGG	0	20	20	(MGG_13239.5) hypothetical protein similar to linoleate diol synthase precursor	AntiSense
GATCTGCTTGTCCTTCG	0	20	20	(MGG_11750.5) hypothetical protein	AntiSense
GATCTGGAAGCGCGCCC	0	20	20	(MGG_01790.5) conserved hypothetical protein	Sense
GATCTGGATACTCACTC	0	20	20
GATCTGGCCCGGCATGT	0	20	20	(MGG_00382.5) conserved hypothetical protein	AntiSense
GATCTGGTGGTACAGGT	0	20	20	(MGG_13528.5) conserved hypothetical protein	AntiSense
GATCTGGTTAGTTGGTT	0	20	20
GATCTGTGGATAGATAT	0	20	20
GATCTTACTGGTTGATA	0	20	20
GATCTTCCAATGAAATA	0	20	20
GATCTTGAGACTGGGGA	0	20	20
GATCTTGTCGTTGAGGT	0	20	20	(MGG_10575.5) conserved hypothetical protein	AntiSense
GATCTTTGCGCCAAAGA	0	20	20
GATCTTTTTGTTGGTCA	0	20	20
GATCTTTTTTCTTCCTA	0	20	20
GATCAAGTCTTTGGTCT	5	99	19.8	(MGG_10567.5) hypothetical protein	Sense
GATCAGCAGCTATGAGG	23	448	19.4783	(MGG_03631.5) hypothetical protein	Sense
GATCTTGGCGTGAAGTC	8	153	19.125
GATCAAGGCGCACAGCA	0	19	19
GATCAAGTCTATTAGGG	0	19	19
GATCAAGTTCAGTTGGC	0	19	19
GATCACCCAGGCCAAGA	0	19	19	(MGG_07048.5) hypothetical protein	Sense
GATCACGGGCGGTGTAA	0	19	19
GATCAGCTTCGGGTCGA	0	19	19
GATCAGGAGGGCAAGCG	0	19	19	(MGG_13058.5) hypothetical protein	Sense
GATCATCTGCGTCGCTG	0	19	19	(MGG_13239.5) hypothetical protein similar to linoleate diol synthase precursor	AntiSense
GATCATGAAGGAGTTCC	0	19	19	(MGG_04400.5) hypothetical protein similar to translation initiation factor 4A	Sense
GATCATGCTCCTGGTCC	0	19	19
GATCATGGCCTGCTTGA	0	19	19	(MGG_03494.5) hypothetical protein	AntiSense
GATCATGGGCGGTTGTC	0	19	19
GATCATGTCGGACGAGA	0	19	19	(MGG_01084.5) glyceraldehyde-3-phosphate dehydrogenase	AntiSense
GATCCAAACCAGACCGG	0	19	19	(MGG_12299.5) hypothetical protein	AntiSense
GATCCAACTTGGTGAAG	0	19	19	(MGG_06936.5) hypothetical protein	AntiSense
GATCCACCAAAAACCTT	0	19	19
GATCCAGGAGCCCAAGT	0	19	19
GATCCCAACGAGCTTTT	0	19	19	(MGG_12433.5) hypothetical protein similar to transposase	Sense
GATCCCAACGAGCTTTT	0	19	19	(MGG_14119.5) hypothetical protein similar to transposase	Sense
GATCCCAACGAGCTTTT	0	19	19	(MGG_13862.5) hypothetical protein similar to transposase	Sense
GATCCCAACGAGCTTTT	0	19	19	(MGG_12070.5) hypothetical protein similar to transposase	Sense
GATCCCAACGAGCTTTT	0	19	19	(MGG_08606.5) hypothetical protein similar to transposase	Sense
GATCCCAACGAGCTTTT	0	19	19	(MGG_14120.5) hypothetical protein similar to transposase	Sense
GATCCCAACGAGCTTTT	0	19	19	(MGG_11696.5) hypothetical protein similar to transposase	Sense
GATCCCAACGAGCTTTT	0	19	19	(MGG_04295.5) hypothetical protein similar to transposase	Sense
GATCCCAACGAGCTTTT	0	19	19	(MGG_12449.5) hypothetical protein similar to transposase	Sense
GATCCCAACGAGCTTTT	0	19	19	(MGG_12197.5) hypothetical protein similar to transposase	Sense
GATCCCAACGAGCTTTT	0	19	19	(MGG_11117.5) hypothetical protein similar to transposase	Sense
GATCCCAACGAGCTTTT	0	19	19	(MGG_13050.5) hypothetical protein similar to transposase	Sense
GATCCCAACGAGCTTTT	0	19	19	(MGG_13039.5) hypothetical protein similar to transposase	Sense
GATCCCAACGAGCTTTT	0	19	19	(MGG_13443.5) hypothetical protein similar to transposase	Sense
GATCCCAACGAGCTTTT	0	19	19	(MGG_12220.5) hypothetical protein similar to transposase	Sense
GATCCCAACGAGCTTTT	0	19	19	(MGG_12666.5) hypothetical protein similar to transposase	Sense
GATCCCAACGAGCTTTT	0	19	19	(MGG_14252.5) hypothetical protein similar to transposase	Sense
GATCCCAACGAGCTTTT	0	19	19	(MGG_13717.5) hypothetical protein similar to transposase	Sense
GATCCCAACGAGCTTTT	0	19	19	(MGG_13566.5) hypothetical protein similar to transposase	Sense
GATCCCAACGAGCTTTT	0	19	19	(MGG_10041.5) hypothetical protein similar to transposase	Sense
GATCCCAACGAGCTTTT	0	19	19	(MGG_04785.5) hypothetical protein similar to transposase	Sense
GATCCCAACGAGCTTTT	0	19	19	(MGG_13746.5) hypothetical protein similar to transposase	Sense
GATCCCAACGAGCTTTT	0	19	19	(MGG_14458.5) hypothetical protein similar to transposase	Sense
GATCCCAACGAGCTTTT	0	19	19	(MGG_13361.5) hypothetical protein similar to transposase	Sense
GATCCCAACGAGCTTTT	0	19	19	(MGG_06802.5) hypothetical protein similar to transposase	Sense
GATCCCAACGAGCTTTT	0	19	19	(MGG_07395.5) hypothetical protein similar to transposase	Sense
GATCCCAACGAGCTTTT	0	19	19	(MGG_02333.5) hypothetical protein similar to transposase	Sense
GATCCCAACGAGCTTTT	0	19	19	(MGG_12219.5) hypothetical protein similar to transposase	Sense
GATCCCAACGAGCTTTT	0	19	19	(MGG_12032.5) hypothetical protein similar to transposase	Sense
GATCCCAAGGCGCCTAG	0	19	19	(MGG_05112.5) hypothetical protein	Sense
GATCCCGCCGCGGCCGA	0	19	19	(MGG_02747.5) 40S ribosomal protein S4-A	AntiSense
GATCCCTCTCGGCCTCG	0	19	19	(MGG_02119.5) hypothetical protein	Sense
GATCCCTCTCGGCCTCG	0	19	19	(MGG_13261.5) hypothetical protein	Sense
GATCCCTGACAAGGTAT	0	19	19	(MGG_10575.5) conserved hypothetical protein	AntiSense
GATCCGAGAAAGCCGTT	0	19	19	(MGG_05179.5) hypothetical protein	AntiSense
GATCCGAGATGCCATGA	0	19	19
GATCCGCAACGAGGCCG	0	19	19
GATCCGCCGCCGCCTGG	0	19	19	(MGG_02948.5) conserved hypothetical protein	AntiSense
GATCCGCCGCGAGCGCG	0	19	19
GATCCGCTTCAAGGGGG	0	19	19	(MGG_08180.5) hypothetical protein	Sense
GATCCGGGGAAGCAGCT	0	19	19	(MGG_05926.5) hypothetical protein	AntiSense
GATCCGGTCCGAGAGGT	0	19	19	(MGG_09820.5) hypothetical protein	AntiSense
GATCCGTACTCGGCACG	0	19	19
GATCCGTCGAGTCCGTG	0	19	19
GATCCGTGTGAGCCGAG	0	19	19	(MGG_04206.5) hypothetical protein	AntiSense
GATCCTCCCCCTCCCCC	0	19	19	(MGG_01219.5) hypothetical protein	Sense
GATCCTCCTCAAGGCCC	0	19	19	(MGG_07912.5) hypothetical protein	Sense
GATCCTGCGCTCACCGA	0	19	19	(MGG_10569.5) conserved hypothetical protein	AntiSense
GATCCTGTCCTGTGGGA	0	19	19
GATCCTTGACGGCGTGG	0	19	19	(MGG_04845.5) conserved hypothetical protein	AntiSense
GATCCTTGACGGCGTGG	0	19	19	(MGG_02303.5) hypothetical protein	AntiSense
GATCGAGAACACAAACT	0	19	19
GATCGAGACGGTTATGG	0	19	19	(MGG_10076.5) hypothetical protein	Sense
GATCGAGGCTGTTTGCT	0	19	19
GATCGAGTGGCGGCGGG	0	19	19	(MGG_03570.5) predicted protein	Sense
GATCGATTCAGGGCAAT	0	19	19
GATCGCGGAACATTTTC	0	19	19
GATCGGAGAGAAAGCCA	0	19	19
GATCGGATGGGGGGTTA	0	19	19
GATCGGCTAGGTTGATG	0	19	19
GATCGGTACGGTCGCGC	0	19	19	(MGG_10192.5) hypothetical protein	AntiSense
GATCGGTTGCGAGTTGG	0	19	19	(MGG_05368.5) hypothetical protein	Sense
GATCGGTTTCTTCTCGG	0	19	19	(MGG_11861.5) hypothetical protein	Sense
GATCGTAGAGAGGAGGA	0	19	19	(MGG_03061.5) hypothetical protein	Sense
GATCGTCCCAACAGTAT	0	19	19
GATCGTCGTCGATGAAG	0	19	19	(MGG_09232.5) predicted protein	AntiSense
GATCGTCTATTCCTAGT	0	19	19
GATCGTCTCCAACATCT	0	19	19	(MGG_05030.5) hypothetical protein	Sense
GATCTATAGCCGGTTTC	0	19	19
GATCTCAGCAGCACCCA	0	19	19
GATCTCCTGGGAGGAAC	0	19	19	(MGG_04652.5) hypothetical protein similar to RNA polymerase I	Sense
GATCTGCAATTGCTGGT	0	19	19
GATCTGCGTATTCCTCA	0	19	19	(MGG_04339.5) hypothetical protein	Sense
GATCTGGAGAGCATCGT	0	19	19	(MGG_05124.5) predicted protein	Sense
GATCTGGGTCGACTTCT	0	19	19	(MGG_05093.5) cytochrome c reductase iron-sulfur subunit	AntiSense
GATCTGGTTGGGGCGGC	0	19	19	(MGG_06919.5) conserved hypothetical protein	AntiSense
GATCTGGTTGTGGTTGG	0	19	19	(MGG_07116.5) hypothetical protein	AntiSense
GATCTGGTTGTGGTTGG	0	19	19	(MGG_04156.5) hypothetical protein	AntiSense
GATCTGTGTGATGGTTT	0	19	19	(MGG_12949.5) hypothetical protein	AntiSense
GATCTTGCAGATGTCGC	0	19	19	(MGG_04105.5) predicted protein	AntiSense
GATCTTTTCTTTCCCCT	0	19	19
GATCAAGGGCGTATCGG	9	170	18.8889	(MGG_06999.5) hypothetical protein	Sense
GATCTGCTCAGTGAGGA	37	687	18.5676	(MGG_03916.5) predicted protein	Sense
GATCCTGGCCTGGGTCG	11	202	18.3636	(MGG_03102.5) hypothetical protein	Sense
GATCGAGACCTTGGCTG	21	382	18.1905	(MGG_04979.5) hypothetical protein	Sense
GATCTGCGCCTGCCTGC	89	1615	18.1461	(MGG_10581.5) hypothetical protein	Sense
GATCATTACTGAGTTAA	7	127	18.1429
GATCTTCGGAGGGCGCA	52	941	18.0962	(MGG_00456.5) hypothetical protein	Sense
GATCAAATGGGGCTTTG	0	18	18
GATCAACGAGTACGAGG	0	18	18
GATCAATGGATTTATTG	0	18	18
GATCACCGGCTGCGGTT	0	18	18	(MGG_09932.5) hypothetical protein	Sense
GATCACGCCTGTAATGG	0	18	18	(MGG_00342.5) hypothetical protein	Sense
GATCACTTTCCCGGTTC	0	18	18
GATCAGATGGGTATACT	0	18	18
GATCAGCAAAGATTGCA	0	18	18
GATCAGCCGGGGGTACA	0	18	18
GATCAGCTTTTTGCTTG	0	18	18
GATCAGGGACCTTCAGT	0	18	18	(MGG_01013.5) conserved hypothetical protein	Sense
GATCAGGGCTCTGTTGA	0	18	18	(MGG_03863.5) predicted protein	AntiSense
GATCAGTACTGGGCCGG	0	18	18
GATCAGTCACTAACAAA	0	18	18
GATCATAGCTCACGCCC	0	18	18
GATCATCTCGTACTTGT	0	18	18
GATCATCTTTAGTCCTG	0	18	18	(MGG_08113.5) predicted protein	Sense
GATCATGAAATTTCACA	0	18	18	(MGG_00700.5) hypothetical protein	Sense
GATCATGAGGTGAATCA	0	18	18
GATCATTTCCCTCGGCG	0	18	18	(MGG_07606.5) hypothetical protein	Sense
GATCATTTTGGTGTTTT	0	18	18
GATCCAACGACGGGCTG	0	18	18	(MGG_08900.5) hypothetical protein	Sense
GATCCACCAACGTCCCA	0	18	18	(MGG_09010.5) hypothetical protein	Sense
GATCCAGAACTGCTACG	0	18	18	(MGG_05663.5) hypothetical protein	Sense
GATCCAGCGGTCCATCA	0	18	18	(MGG_03220.5) hypothetical protein	AntiSense
GATCCAGGACATCTGGG	0	18	18	(MGG_02243.5) hypothetical protein	Sense
GATCCATGGGAGAAAGA	0	18	18
GATCCCCCACCTGGTCA	0	18	18
GATCCCCCCACCCTACA	0	18	18
GATCCCCCCAGCAGGGT	0	18	18	(MGG_05030.5) hypothetical protein	AntiSense
GATCCCCGCCGAGCAGC	0	18	18
GATCCCCTCACTACCAA	0	18	18
GATCCCCTGTGCCTTCA	0	18	18	(MGG_07606.5) hypothetical protein	AntiSense
GATCCCTATTGACTACT	0	18	18	(MGG_06719.5) ATP-citrate synthase subunit 1	Sense
GATCCGCAACTTCGCCT	0	18	18
GATCCGCAGGCTGGAGG	0	18	18	(MGG_11813.5) predicted protein	Sense
GATCCGGAAGGCAGGCA	0	18	18	(MGG_12112.5) predicted protein	Sense
GATCCGGCACCCCAGCC	0	18	18	(MGG_05049.5) hypothetical protein	Sense
GATCCGGCTGCTCCCCG	0	18	18	(MGG_09642.5) hypothetical protein	AntiSense
GATCCGTCCGAAGGCAC	0	18	18	(MGG_12118.5) hypothetical protein	AntiSense
GATCCTACTGATGCCGC	0	18	18
GATCCTCCCCCACATGG	0	18	18	(MGG_06936.5) hypothetical protein	Sense
GATCCTGACGGGTCACC	0	18	18	(MGG_01087.5) hypothetical protein	Sense
GATCCTGAGAAGGTCAG	0	18	18
GATCCTGTGACCGCGGG	0	18	18	(MGG_08190.5) 60s ribosomal protein L2	AntiSense
GATCCTTCTGAGCCACA	0	18	18	(MGG_05030.5) hypothetical protein	AntiSense
GATCGAAGGCTATTGGA	0	18	18
GATCGAGGCCAACGTCA	0	18	18	(MGG_06919.5) conserved hypothetical protein	Sense
GATCGAGTTTATCGAGG	0	18	18
GATCGCAGAAAAGGGAA	0	18	18	(MGG_09328.5) hypothetical protein	Sense
GATCGCCAAGGAGCTCT	0	18	18
GATCGCCACGCAGGCCG	0	18	18	(MGG_09383.5) hypothetical protein	Sense
GATCGCGAGCTGGCTTC	0	18	18	(MGG_11317.5) hypothetical protein	Sense
GATCGCGGCTTTTTGCA	0	18	18
GATCGGCACCAAGGGAG	0	18	18
GATCGGTTGGTTTGGTT	0	18	18
GATCGTGAGGAAGAGGT	0	18	18
GATCGTGTTATGGAAGA	0	18	18	(MGG_01699.5) hypothetical protein	Sense
GATCGTGTTGTCTGGTG	0	18	18	(MGG_04217.5) hypothetical protein	Sense
GATCGTTTGTCATGGTC	0	18	18
GATCTAGTCCATCGATA	0	18	18
GATCTCAGGCTGTGCGA	0	18	18	(MGG_05715.5) hypothetical protein	Sense
GATCTCCCCCACCTCCA	0	18	18
GATCTCCCTGAATAGCT	0	18	18	(MGG_00992.5) hypothetical protein	AntiSense
GATCTCGGGAGGAGCAA	0	18	18	(MGG_08457.5) hypothetical protein	AntiSense
GATCTCTCCTGTTAAAT	0	18	18
GATCTCTTCATCAGCCT	0	18	18
GATCTGAGAGAGGTAGA	0	18	18
GATCTGAGAGGGCTAGA	0	18	18
GATCTGATGTCAATAGG	0	18	18
GATCTGCTGAGGTTAAG	0	18	18
GATCTGGTTCAGCAATT	0	18	18	(MGG_02396.5) predicted protein	Sense
GATCTGTTTGTTGTTGG	0	18	18	(MGG_05824.5) hypothetical protein	Sense
GATCTTCTTGTAGTGAG	0	18	18
GATCTTGGCAATGTCGC	0	18	18	(MGG_04582.5) hypothetical protein	AntiSense
GATCTTGGTCTCGCCAG	0	18	18	(MGG_01349.5) hypothetical protein	AntiSense
GATCGAGGTCCAGGGCA	70	1249	17.8429	(MGG_06911.5) -N-hydroxylaminopurine sensitivity protein, putative	Sense
GATCCGAGCCCAAGCCA	7	123	17.5714
GATCCGGAGCGACTACC	377	6621	17.5623	(MGG_04156.5) hypothetical protein	Sense
GATCAAGTTTGTCCCCT	67	1173	17.5075	(MGG_02611.5) hypothetical protein	Sense
GATCCGAAGTTCCAGGT	183	3199	17.4809	(MGG_12936.5) alternative oxidase, mitochondrial precursor	Sense
GATCTGGCTTAATCGGT	71	1236	17.4085
GATCTGGGGTGCCGCGG	5	87	17.4	(MGG_06665.5) predicted protein	AntiSense
GATCACGCGTTATGCCT	108	1875	17.3611
GATCCCTGGCTCTGTAT	12	208	17.3333
GATCCTATTGCTTTGTT	6	103	17.1667
GATCAAAATCTAAAACA	0	17	17
GATCAACGAAGGCAACC	0	17	17	(MGG_13239.5) hypothetical protein similar to linoleate diol synthase precursor	Sense
GATCAACGGCGGGGGGG	0	17	17
GATCAACTCTTGCTTGG	0	17	17
GATCAAGGACAGACAGC	0	17	17
GATCAAGGAGGTCATCA	0	17	17	(MGG_06759.5) hypothetical protein similar to heat stress protein 80-1	Sense
GATCAATCTGGATTTGG	0	17	17	(MGG_11403.5) hypothetical protein	Sense
GATCACAGCCAAGTTTA	0	17	17	(MGG_00853.5) conserved hypothetical protein	Sense
GATCACTTCTTCGCCAA	0	17	17	(MGG_13009.5) predicted protein	Sense
GATCAGATTCCCGTCAG	0	17	17
GATCAGGGCACGCCGAG	0	17	17	(MGG_06713.5) hypothetical protein	Sense
GATCATGATGATAGGTA	0	17	17
GATCATGGTCCAGGACG	0	17	17
GATCATGGTGCCGGGGG	0	17	17	(MGG_00505.5) hypothetical protein	AntiSense
GATCATGTCGTGGACAC	0	17	17	(MGG_04400.5) hypothetical protein similar to translation initiation factor 4A	AntiSense
GATCATGTGTCGCTTCC	0	17	17
GATCCAAGTCGCAGTCG	0	17	17	(MGG_00992.5) hypothetical protein	AntiSense
GATCCAATAAAACCCTT	0	17	17	(MGG_03201.5) hypothetical protein similar to acetyl-coenzyme A synthase	AntiSense
GATCCAATTCCCGCTGT	0	17	17	(MGG_01051.5) hypothetical protein	Sense
GATCCACCAAGGCCATC	0	17	17	(MGG_09497.5) hypothetical protein	Sense
GATCCACCACCCTAGAA	0	17	17
GATCCACGAACCCACCC	0	17	17
GATCCAGAATACGCAGC	0	17	17	(MGG_09466.5) hypothetical protein	Sense
GATCCAGAATATGACCG	0	17	17
GATCCAGACTTGGCTAG	0	17	17
GATCCAGCCCACGCACA	0	17	17	(MGG_06910.5) conserved hypothetical protein	Sense
GATCCAGCTAGAGCAAC	0	17	17
GATCCAGCTGCCACCCC	0	17	17	(MGG_06787.5) hypothetical protein	Sense
GATCCAGGGCTTGCAGG	0	17	17	(MGG_04623.5) hypothetical protein	Sense
GATCCAGGTAGAGCAAG	0	17	17
GATCCAGGTGGACTGGA	0	17	17	(MGG_03670.5) conserved hypothetical protein	AntiSense
GATCCATTTGGCCGACC	0	17	17	(MGG_05063.5) phosphoglycerate kinase	AntiSense
GATCCATTTGTCCCCGA	0	17	17
GATCCCAACACCGAGGA	0	17	17
GATCCCAGCTTATGCGG	0	17	17
GATCCCCGCCGAAGTGC	0	17	17	(MGG_10267.5) hypothetical protein	AntiSense
GATCCCCTTAGTGACAA	0	17	17
GATCCCGCCCCCCCACT	0	17	17
GATCCGAAAAAAAAAAA	0	17	17
GATCCGAACGAGGTTCG	0	17	17
GATCCGCCCAGAGACGC	0	17	17	(MGG_00562.5) hypothetical protein	AntiSense
GATCCGGAGTACACCAG	0	17	17
GATCCGTAGGGACGGTA	0	17	17	(MGG_01135.5) cytochrome c subunit Vb, putative	AntiSense
GATCCGTCCGCACGCCG	0	17	17	(MGG_00287.5) predicted protein	AntiSense
GATCCGTTTTTTCATTT	0	17	17
GATCCTCGAGCAGCTGC	0	17	17	(MGG_05266.5) conserved hypothetical protein	Sense
GATCCTCGAGGCTGGAC	0	17	17	(MGG_05074.5) hypothetical protein	AntiSense
GATCCTCGTTCCGATTG	0	17	17	(MGG_05169.5) hypothetical protein	Sense
GATCCTCTTCATTCTCT	0	17	17	(MGG_02893.5) hypothetical protein	Sense
GATCCTGAAAAGGTCAC	0	17	17
GATCCTGATATGGGGGG	0	17	17
GATCGAGACCCGGACGG	0	17	17
GATCGAGATTCACTCGC	0	17	17
GATCGAGTTAGGGCTTT	0	17	17
GATCGCACTTATGGGAA	0	17	17	(MGG_06559.5) hypothetical protein similar to NADPH oxidase isoform 2	Sense
GATCGCCACCTACCGCC	0	17	17
GATCGCCCGACGGTTGG	0	17	17
GATCGGATGGGGGGTGG	0	17	17
GATCGGCGACAGGATAA	0	17	17	(MGG_01105.5) conserved hypothetical protein	AntiSense
GATCGGCGACTCGGCGC	0	17	17
GATCGGCGTGGCGAGCC	0	17	17	(MGG_05926.5) hypothetical protein	Sense
GATCGGTCCCTTGCCGT	0	17	17	(MGG_04941.5) eukaryotic translation initiation factor 1A-like protein	AntiSense
GATCGGTTTCGCGCCTA	0	17	17	(MGG_09003.5) hypothetical protein	Sense
GATCGTAACGATAAAGC	0	17	17
GATCGTAGTCGAAGAGT	0	17	17
GATCGTGTAGGGAGAGG	0	17	17	(MGG_09927.5) hypothetical protein	AntiSense
GATCTCAAGAAGAAGGG	0	17	17
GATCTCAAGGACATGTT	0	17	17	(MGG_02509.5) hypothetical protein	Sense
GATCTCCTGGTCCAGCC	0	17	17
GATCTCGAGGCAGGACG	0	17	17	(MGG_07315.5) predicted protein	Sense
GATCTCGCCATTGACGG	0	17	17	(MGG_00969.5) conserved hypothetical protein	AntiSense
GATCTCGTTTGTTGACT	0	17	17
GATCTGAAATTCACCTG	0	17	17
GATCTGATAGACCGGAC	0	17	17	(MGG_05618.5) hypothetical protein	Sense
GATCTGATGTGACGACA	0	17	17
GATCTGCTCGTAGACCG	0	17	17	(MGG_01235.5) hypothetical protein	AntiSense
GATCTGCTTGTCGATTC	0	17	17	(MGG_10576.5) predicted protein	AntiSense
GATCTGGAAGCTCAAGC	0	17	17	(MGG_05239.5) hypothetical protein	Sense
[truncated: 6,693 more rows]

## Sheet: SigGenesUPRegInAppRelativToMyce
ID	Probe Name	p-value(Treatment)	Gene Name	Systematic Name	Description	t	p-value	Mean log2 value	Mean	Std Dev	Std Error
Fold change more than 40 fold
6532	A_98_P17159	0.00261098	MERG4_G.9154.MERG4_T.SMPL_T.ctg-390.4.ctg-390.4715	AZM12744	(MG02071.1) hypothetical protein	4.62111	0.000739036	8.49465	3814.4	2859.38	825.43
1771	A_98_P19622	0.000420881	MERG4_G.11658.MERG4_T.WHIV2_T.MG03880.1.ctg-752.19403	AZM01828	(MG03880.1) hypothetical protein	3.17179	0.00889016	6.45045	3.1977e+06	3.4924e+06	1.00817e+06
4624	A_98_P14434	0.00111367	MERG4_G.6379.MERG4_T.SMPLMG_T.ctg-1913.1.ctg-1913.1	AZM09719	hypothetical protein	3.16388	0.00901642	6.11568	1.62948e+06	1.78411e+06	515027
4537	A_98_P20227	0.0010796	MERG4_G.12263.MERG4_T.SMPLMG_T.ctg-822.5.ctg-822.13676	AZM02495	(MG04345.1) hypothetical protein	3.76149	0.0031465	5.90386	5701.87	5251.07	1515.85
2090	A_98_P15926	0.000486754	MERG4_G.7903.MERG4_T.SMPLMG_T.ctg-221.6.ctg-221.15165	AZM11374	(MG01231.1) hypothetical protein ( (NCU00643.1) hypothetical protein )	3.26997	0.00746558	5.73583	236018	250030	72177.3
4090	A_98_P9477	0.000945041	MERG4_G.1350.MERG4_T.SMPL_T.ctg-120.16.ctg-120.40750	AZM03863	(MG00659.1) hypothetical protein	3.24381	0.00782079	5.55813	119183	127277	36741.6
5410	A_98_P12565	0.00147498	MERG4_G.4523.MERG4_T.WHIV2_T.MG08737.1.ctg-1645.107805	AZM07691	(MG08737.1) hypothetical protein	3.18066	0.00875082	5.36894	226939	247162	71349.5
4521	A_98_P18837	0.00107683	MERG4_G.10857.MERG4_T.SMPLMG_T.ctg-657.9.ctg-657.24575	AZM00947	(MG03298.1) hypothetical protein	3.2427	0.00783622	5.30879	339752	362949	104774
Fold change more than 20 fold and less than 40 fold
4521	A_98_P18837	0.00107683	MERG4_G.10857.MERG4_T.SMPLMG_T.ctg-657.9.ctg-657.24575	AZM00947	(MG03298.1) hypothetical protein	3.2427	0.00783622	5.30879	339752	362949	104774
2011	A_98_P10711	0.00046819	MERG4_G.2592.MERG4_T.SMPLMG_T.ctg-1360.4.ctg-1360.8249	AZM05582	(MG07337.1) hypothetical protein	3.30502	0.00701521	5.23807	2.08116e+06	2.18133e+06	629696
4239	A_98_P8748	0.000988554	MERG4_G.614.MERG4_T.WHIV2_T.MG05871.1.ctg-1106.15559	AZM09460	(MG05871.1) hypothetical protein ( AF119670_1 (AF119670) integral membrane protein [Magnaporthe grisea] )	3.26802	0.00749149	5.12576	504490	534760	154372
2175	A_98_P11460	0.00050167	MERG4_G.3350.MERG4_T.SMPLMG_T.ctg-1461.3.ctg-1461.3938	AZM06410	(MG07868.1) hypothetical protein	3.34467	0.00653907	4.9524	60367.8	62523.4	18049
2047	A_98_P18772	0.000477423	MERG4_G.10788.MERG4_T.SMPLMG_T.ctg-646.9.ctg-646.19691	AZM00870	(MG03245.1) hypothetical protein	3.35175	0.0064576	4.86724	315899	326488	94249.1
5090	A_98_P16009	0.00130248	MERG4_G.7996.MERG4_T.SMPLMG_T.ctg-2254.2.ctg-2254.3098	AZM11474	predicted protein	3.25104	0.00772094	4.7979	333665	355532	102633
214	A_98_P8771	8.44413e-05	MERG4_G.633.MERG4_T.SMPL_T.ctg-1107.4.ctg-1107.12279	AZM09665	(MG05889.1) hypothetical protein	3.43	0.005623	4.70631	82439.3	83258.7	24034.7
2777	A_98_P17158	0.000631068	MERG4_G.9155.MERG4_T.SMPL_T.ctg-390.5.ctg-390.11227	AZM12745	(MG02072.1) predicted protein	3.35211	0.00645338	4.66967	535768	553666	159830
1482	A_98_P21312	0.000365173	MERG4_G.13367.MERG4_T.SMPL_T.ctg-949.17.ctg-949.38634	AZM03715	(MG05109.1) predicted protein	3.41663	0.00575742	4.62105	41063.7	41634.3	12018.8
1445	A_98_P10743	0.000355535	MERG4_G.2635.MERG4_T.SMPL_T.ctg-1367.8.ctg-1367.22466	AZM05630	N,N-dimethylglycine oxidase [Arthrobacter globiformis]	3.3885	0.00605091	4.60706	122966	125709	36289.1
1714	A_98_P20989	0.000408562	MERG4_G.12994.MERG4_T.SMPLMG_T.ctg-916.1.ctg-916.11	AZM03301	(MG04848.1) predicted protein	3.39121	0.00602197	4.58565	177796	181617	52428.4
694	A_98_P16856	0.000203742	MERG4_G.8841.MERG4_T.SMPLMG_T.ctg-354.2.ctg-354.2460	AZM12400	(MG01863.1) hypothetical protein	3.44162	0.00550888	4.5132	520558	523958	151254
3080	A_98_P8338	0.000698844	MERG4_G.195.MERG4_T.SMPLMG_T.ctg-1034.3.ctg-1034.6146	AZM04873	(MG05583.1) predicted protein	3.37363	0.00621221	4.48205	1.34065e+06	1.3766e+06	397390
6927	A_98_P12194	0.00335167	MERG4_G.4110.MERG4_T.SMPL_T.ctg-1587.7.ctg-1587.17494	AZM07241	(MG08434.1) predicted protein	4.73809	0.000611323	4.46711	2689.93	1966.66	567.726
1684	A_98_P19015	0.000402037	MERG4_G.11040.MERG4_T.SMPL_T.ctg-677.4.ctg-677.6541	AZM01151	(MG03437.1) hypothetical protein	3.48459	0.00510697	4.45142	60245.6	59891.4	17289.2
3328	A_98_P18263	0.000757327	MERG4_G.10288.MERG4_T.SMPL_T.ctg-587.8.ctg-587.20824	AZM00319	(MG02889.1) predicted protein	3.41562	0.00576767	4.43822	172591	175040	50529.8
3657	A_98_P11982	0.00082915	MERG4_G.3883.MERG4_T.SMPLMG_T.ctg-1549.1.ctg-1549.1	AZM06995	(MG08266.1) predicted protein	3.37387	0.00620959	4.40407	335418	344389	99416.6
1576	A_98_P20647	0.000381454	MERG4_G.12687.MERG4_T.SMPLMG_T.ctg-873.1.ctg-873.1265	AZM02962	(MG04654.1) predicted protein	3.44008	0.00552388	4.37203	466917	470177	135728
771	A_98_P11470	0.000220998	MERG4_G.3367.MERG4_T.SMPLMG_T.ctg-1463.3.ctg-1463.2779	AZM06428	(MG07884.1) hypothetical protein	3.48334	0.00511822	4.34153	88387	87898.7	25374.2
5633	A_98_P21070	0.00163341	MERG4_G.13115.MERG4_T.SMPL_T.ctg-921.5.ctg-921.14973	AZM03437	(MG04913.1) predicted protein	3.30416	0.0070259	4.30308	2.47361e+06	2.59335e+06	748635
Fold change more than 10 fold and less than 20 fold
5902	A_98_P13094	0.0018255	MERG4_G.5027.MERG4_T.SMPL_T.ctg-1718.6.ctg-1718.15929	AZM08242	(MG09072.1) hypothetical protein	3.31024	0.00695058	4.27729	170133	178041	51396.1
4321	A_98_P17617	0.00101058	MERG4_G.9631.MERG4_T.SMPLMG_T.ctg-488.5.ctg-488.9597	AZM13262	(MG02409.1) hypothetical protein	3.37735	0.00617147	4.25549	985527	1.01084e+06	291805
4363	A_98_P13067	0.00102437	MERG4_G.4993.MERG4_T.SMPL_T.ctg-1708.5.ctg-1708.13364	AZM08207	(MG09055.1) predicted protein	3.37678	0.00617766	4.244	377325	387083	111741
1487	A_98_P9891	0.000365506	MERG4_G.1769.MERG4_T.SMPL_T.ctg-1255.2.ctg-1255.7574	AZM04676	(MG06771.1) predicted protein	3.53382	0.00468331	4.21079	44668	43786.8	12640.2
2590	A_98_P14848	0.000587758	MERG4_G.6803.MERG4_T.WHIV2_T.MG10285.1.ctg-1982.7659	AZM10182	(MG10285.1) hypothetical protein	3.43024	0.00562069	4.20148	235403	237727	68625.8
1355	A_98_P9654	0.000335044	MERG4_G.1532.MERG4_T.SMPLMG_T.ctg-1224.23.ctg-1224.68051	AZM04416	(MG06585.1) hypothetical protein	3.47206	0.00522099	4.19624	131165	130864	37777.3
762	A_98_P9196	0.000218977	MERG4_G.1086.MERG4_T.SMPL_T.ctg-1165.19.ctg-1165.59168	AZM00950	(MG06257.1) predicted protein	3.48156	0.00513432	4.1934	207968	206925	59734.1
3473	A_98_P12951	0.000786491	MERG4_G.4871.MERG4_T.SMPL_T.ctg-1690.5.ctg-1690.11796	AZM08075	(MG08984.1) hypothetical protein	3.41212	0.00580346	4.1907	141675	143834	41521.2
42	A_98_P17545	2.0882e-05	MERG4_G.9556.MERG4_T.SMPL_T.ctg-47.6.ctg-47.9129	AZM13179	predicted protein	3.75096	0.00320455	4.18191	20267.4	18717.4	5403.24
2470	A_98_P16523	0.000563303	MERG4_G.8503.MERG4_T.SMPL_T.ctg-295.4.ctg-295.11074	AZM12031	(MG01604.1) hypothetical protein	3.4459	0.00546744	4.17138	140337	141079	40725.9
3360	A_98_P17393	0.000762538	MERG4_G.9391.MERG4_T.WHIV2_T.MG02239.1.ctg-438.2636	AZM12999	(MG02239.1) predicted protein	3.38983	0.00603671	4.15253	112474	114938	33179.8
3098	A_98_P15601	0.000703297	MERG4_G.7578.MERG4_T.WHIV2_T.MG10877.1.ctg-2099.9636	AZM11024	(MG10877.1) predicted protein	3.43289	0.00559445	4.14069	62987.9	63560.6	18348.4
4663	A_98_P17954	0.00112589	MERG4_G.9968.MERG4_T.SMPLMG_T.ctg-54.1.ctg-54.45	AZM13633	(MG00220.1) hypothetical protein	3.40219	0.00590621	4.11183	942036	959179	276891
1097	A_98_P18894	0.000283948	MERG4_G.10953.MERG4_T.WHIV2_T.MG03374.1.ctg-663.120554	AZM01054	(MG03374.1) hypothetical protein	3.51111	0.00487408	4.07976	135535	133721	38601.9
4555	A_98_P10580	0.00108595	MERG4_G.2479.MERG4_T.WHIV2_T.MG07257.1.ctg-1347.38269	AZM05457	(MG07257.1) predicted protein	3.40298	0.00589796	4.03362	402373	409600	118241
2999	A_98_P16867	0.000679964	MERG4_G.8865.MERG4_T.SMPLMG_T.ctg-356.2.ctg-356.7735	AZM12425	(MG01885.1) hypothetical protein	3.46364	0.00529903	4.00404	137919	137938	39819.1
1000	A_98_P12874	0.00026809	MERG4_G.4796.MERG4_T.SMPLMG_T.ctg-1677.4.ctg-1677.18633	AZM07991	(MG08937.1) hypothetical protein	3.52175	0.00478376	3.98384	47273.3	46499.5	13423.3
2877	A_98_P12592	0.000651095	MERG4_G.4522.MERG4_T.SMPL_T.ctg-1645.30.ctg-1645.104243	AZM07690	(MG08736.1) predicted protein	3.4617	0.00531717	3.97656	57915.3	57955.4	16730.3
1099	A_98_P12983	0.000284043	MERG4_G.4912.MERG4_T.WHIV2_T.MG09022.1.ctg-1695.30483	AZM08121	(MG09022.1) predicted protein	3.52362	0.00476799	3.9669	56935.4	55973.6	16158.2
5644	A_98_P14869	0.00164045	MERG4_G.6842.MERG4_T.SMPL_T.ctg-1983.18.ctg-1983.43602	AZM10225	(MG10315.1) hypothetical protein ( MPG1_MAGGR HYDROPHOBIN-LIKE PROTEIN MPG1 PRECURSOR gi|308951|gb|AAA20128.1| (L20685) hydrophobin-like protein [Magnaporthe grisea] )	3.38552	0.00608283	3.96014	449423	459854	132748
2384	A_98_P13671	0.000546827	MERG4_G.5603.MERG4_T.SMPLMG_T.ctg-1808.4.ctg-1808.15298	AZM08871	(MG09433.1) predicted protein	3.48433	0.0051093	3.95281	88625.6	88111	25435.5
3091	A_98_P20947	0.000701003	MERG4_G.12993.MERG4_T.SMPL_T.ctg-915.6.ctg-915.16329	AZM03300	(MG04847.1) predicted protein	3.4701	0.00523901	3.94995	414891	414173	119562
1474	A_98_P10987	0.000362718	MERG4_G.2875.MERG4_T.SMPLMG_T.ctg-14.3.ctg-14.11744	AZM05892	(MG00045.1) hypothetical protein	3.54553	0.00458795	3.94527	196206	191700	55339.1
1584	A_98_P8864	0.000383569	MERG4_G.756.MERG4_T.WHIV2_T.MG05989.1.ctg-1121.57292	AZM11005	(MG05989.1) hypothetical protein	3.50698	0.00490962	3.94154	461872	456225	131701
4843	A_98_P15609	0.00119112	MERG4_G.7579.MERG4_T.SMPLMG_T.ctg-2099.6.ctg-2099.10604	AZM11025	(MG10878.1) predicted protein	3.4264	0.00565894	3.93367	63002.7	63696	18387.5
1776	A_98_P21786	0.000422197	MERG4_G.13834.MERG4_T.WHIV2_T.MG05413.1.ctg-996.12444	AZM04231	(MG05413.1) hypothetical protein	3.53102	0.00470643	3.92427	189718	186123	53729
3619	A_98_P12042	0.000821905	MERG4_G.3955.MERG4_T.WHIV2_T.MG08317.1.ctg-1564.13183	AZM07072	(MG08317.1) hypothetical protein ( (NCU09034.1) hypothetical protein )	3.52384	0.00476615	3.90963	142573	140156	40459.4
2169	A_98_P10143	0.000500679	MERG4_G.2026.MERG4_T.SMPL_T.ctg-129.7.ctg-129.17675	AZM04959	(MG00689.1) hypothetical protein	3.514	0.00484937	3.89214	202404	199530	57599.5
1772	A_98_P12926	0.00042098	MERG4_G.4848.MERG4_T.SMPLMG_T.ctg-1684.1.ctg-1684.53	AZM08049	(MG08968.1) predicted protein	3.55829	0.0044863	3.8793	205137	199707	57650.4
2224	A_98_P18589	0.000511365	MERG4_G.10610.MERG4_T.SMPLMG_T.ctg-621.4.ctg-621.14438	AZM00675	(MG03117.1) hypothetical protein	3.52998	0.00471501	3.87091	58795.9	57698.6	16656.2
1141	A_98_P12087	0.000291893	MERG4_G.3996.MERG4_T.SMPLMG_T.ctg-1571.1.ctg-1571.709	AZM07115	(MG08347.1) hypothetical protein	3.55899	0.00448081	3.86501	195062	189861	54808.2
4137	A_98_P16292	0.000957271	MERG4_G.8278.MERG4_T.SMPLMG_T.ctg-264.1.ctg-264.117	AZM11783	(MG01441.1) hypothetical protein	3.46486	0.0052877	3.86185	334822	334749	96633.8
2220	A_98_P20121	0.000510836	MERG4_G.12156.MERG4_T.SMPL_T.ctg-81.5.ctg-81.11578	AZM02378	(MG00359.1) hypothetical protein	3.52351	0.00476892	3.85629	241127	237062	68433.8
6306	A_98_P11112	0.00226431	MERG4_G.2992.MERG4_T.SMPLMG_T.ctg-1411.2.ctg-1411.3168	AZM06019	(MG07616.1) hypothetical protein	3.35453	0.00642586	3.84023	623102	643456	185750
3029	A_98_P12619	0.000687786	MERG4_G.4495.MERG4_T.SMPL_T.ctg-1645.13.ctg-1645.43920	AZM07659	(MG08711.1) hypothetical protein	3.50713	0.00490828	3.82986	121244	119756	34570.7
4172	A_98_P8664	0.000968372	MERG4_G.522.MERG4_T.SMPLMG_T.ctg-1087.7.ctg-1087.18860	AZM08454	(MG05809.1) hypothetical protein	3.47192	0.00522225	3.81943	181189	180781	52186.9
4456	A_98_P16342	0.00105462	MERG4_G.8331.MERG4_T.SMPLMG_T.ctg-271.5.ctg-271.19516	AZM11842	(MG01473.1) hypothetical protein	3.47015	0.00523859	3.80665	940710	939070	271086
3564	A_98_P21100	0.000807887	MERG4_G.13150.MERG4_T.SMPLMG_T.ctg-922.33.ctg-922.88362	AZM03476	(MG04944.1) hypothetical protein	3.49911	0.00497809	3.78802	644112	637668	184079
4437	A_98_P21004	0.00104725	MERG4_G.13050.MERG4_T.WHIV2_T.MG04895.1.ctg-919.9235	AZM03365	(MG04895.1) hypothetical protein ( (NCU04230.1) ISOCITRATE LYASE (ISOCITRATASE) (ICL) [MIPS] )	3.498	0.00498781	3.77012	409182	405217	116976
4949	A_98_P10921	0.00123817	MERG4_G.2815.MERG4_T.SMPL_T.ctg-1394.8.ctg-1394.17017	AZM05827	(MG07495.1) hypothetical protein	3.46879	0.00525118	3.7597	231360	231047	66697.6
6145	A_98_P12731	0.00206962	MERG4_G.4649.MERG4_T.SMPLMG_T.ctg-1662.8.ctg-1662.14673	AZM07830	(MG08813.1) hypothetical protein	3.34883	0.00649107	3.75009	50094.8	51819.2	14958.9
1970	A_98_P17030	0.000461402	MERG4_G.9022.MERG4_T.SMPL_T.ctg-376.1.ctg-376.48	AZM12600	putative peptide transporter [Schizosaccharomyces pombe]	3.55749	0.00449259	3.73097	257553	250792	72397.3
1983	A_98_P9407	0.000464266	MERG4_G.1286.MERG4_T.SMPL_T.ctg-1190.5.ctg-1190.9860	AZM03153	(MG06415.1) predicted protein	3.71153	0.00343199	3.71165	13451.9	12555.1	3624.35
4592	A_98_P14502	0.00110146	MERG4_G.6459.MERG4_T.SMPL_T.ctg-1920.9.ctg-1920.23093	AZM09807	(MG10038.1) hypothetical protein	3.48144	0.00513538	3.69488	54636.9	54364.8	15693.8
796	A_98_P15624	0.000226451	MERG4_G.7600.MERG4_T.SMPL_T.ctg-2102.2.ctg-2102.7981	AZM11049	(MG10893.1) hypothetical protein	3.63297	0.00393614	3.68214	38837.5	37032.3	10690.3
3152	A_98_P20226	0.000715019	MERG4_G.12264.MERG4_T.SMPLMG_T.ctg-822.6.ctg-822.17546	AZM02496	(MG04346.1) hypothetical protein	3.54201	0.00461642	3.66737	122829	120127	34677.7
3669	A_98_P19304	0.000834404	MERG4_G.11316.MERG4_T.SMPLMG_T.ctg-712.2.ctg-712.11044	AZM01455	(MG03619.1) hypothetical protein ( (NCU02580.1) hypothetical protein )	3.5346	0.0046769	3.65484	819952	803598	231979
3783	A_98_P9969	0.000866191	MERG4_G.1853.MERG4_T.WHIV2_T.MG06832.1.ctg-1272.4094	AZM04769	(MG06832.1) predicted protein	3.79513	0.00296824	3.64747	24360.1	22235.3	6418.77
3215	A_98_P8257	0.000732335	MERG4_G.127.MERG4_T.SMPL_T.ctg-1017.13.ctg-1017.27881	AZM02976	(MG05529.1) hypothetical protein	3.55171	0.00453842	3.64237	49125.6	47913.8	13831.5
4318	A_98_P13169	0.00100992	MERG4_G.5100.MERG4_T.SMPLMG_T.ctg-1726.5.ctg-1726.11549	AZM08323	(MG09100.1) hypothetical protein	3.51851	0.004811	3.637	104387	102772	29667.9
1376	A_98_P13760	0.000338819	MERG4_G.5706.MERG4_T.WHIV2_T.MG09511.1.ctg-1819.26560	AZM08983	(MG09511.1) hypothetical protein	3.61688	0.00404851	3.63168	92780.2	88861.1	25652
4960	A_98_P15076	0.00124279	MERG4_G.7039.MERG4_T.SMPLMG_T.ctg-201.6.ctg-201.12774	AZM10436	(MG01147.1) predicted protein	3.50753	0.00490486	3.62593	77634.8	76673.5	22133.7
2593	A_98_P17821	0.000588567	MERG4_G.9836.MERG4_T.WHIV2_T.MG02559.1.ctg-522.10323	AZM13488	(MG02559.1) predicted protein	3.56184	0.00445847	3.62282	38605.6	37546.3	10838.7
544	A_98_P9304	0.000170505	MERG4_G.1181.MERG4_T.SMPLMG_T.ctg-1175.10.ctg-1175.25253	AZM01996	(MG06332.1) hypothetical protein	3.64958	0.00382353	3.62083	142256	135026	38978.8
948	A_98_P15014	0.000257416	MERG4_G.6968.MERG4_T.WHIV2_T.MG10409.1.ctg-2004.3298	AZM10358	(MG10409.1) predicted protein	3.67471	0.00365942	3.61579	21458	20228.1	5839.36
3649	A_98_P21044	0.000827588	MERG4_G.13068.MERG4_T.SMPLMG_T.ctg-92.32.ctg-92.88793	AZM03384	(MG00499.1) hypothetical protein	3.61036	0.00409497	3.60957	19799.7	18997.6	5484.13
3982	A_98_P12764	0.000913852	MERG4_G.4668.MERG4_T.SMPLMG_T.ctg-1663.12.ctg-1663.43467	AZM07851	(MG08830.1) predicted protein	3.4953	0.00501162	3.60307	1.56394e+06	1.54998e+06	447442
4006	A_98_P12006	0.000922016	MERG4_G.3915.MERG4_T.SMPLMG_T.ctg-1555.1.ctg-1555.1765	AZM07028	(MG08287.1) predicted protein	3.53687	0.00465828	3.5979	155766	152561	44040.6
3967	A_98_P17181	0.000909397	MERG4_G.9192.MERG4_T.WHIV2_T.MG02103.1.ctg-392.35851	AZM12784	(MG02103.1) hypothetical protein	3.54414	0.00459915	3.59307	575215	562225	162300
4352	A_98_P20271	0.00102217	MERG4_G.12304.MERG4_T.SMPLMG_T.ctg-827.14.ctg-827.39963	AZM02541	(MG04379.1) predicted protein	3.52996	0.0047152	3.58726	47549.6	46662.5	13470.3
2851	A_98_P8952	0.000646647	MERG4_G.828.MERG4_T.SMPLMG_T.ctg-1129.12.ctg-1129.25571	AZM11785	hypothetical protein	3.57245	0.00437619	3.5828	357404	346564	100044
2433	A_98_P8913	0.000556903	MERG4_G.796.MERG4_T.WHIV2_T.MG06026.1.ctg-1124.40999	AZM11434	(MG06026.1) predicted protein	3.58877	0.00425277	3.57528	144129	139122	40161.2
3292	A_98_P20050	0.000748767	MERG4_G.12080.MERG4_T.SMPL_T.ctg-799.4.ctg-799.12698	AZM02294	(MG04214.1) predicted protein	3.5614	0.00446189	3.56873	61848	60158.3	17366.2
2618	A_98_P17640	0.000594807	MERG4_G.9647.MERG4_T.SMPLMG_T.ctg-491.6.ctg-491.26397	AZM13279	(MG02420.1) predicted protein	3.59853	0.00418065	3.56226	214712	206691	59666.6
6982	A_98_P10213	0.00346168	MERG4_G.2108.MERG4_T.SMPL_T.ctg-130.1.ctg-130.8332	AZM05049	predicted protein	5.90512	0.000102354	3.55773	3812.03	2236.24	645.546
941	A_98_P11108	0.000256581	MERG4_G.2999.MERG4_T.SMPLMG_T.ctg-1411.8.ctg-1411.18743	AZM06026	(MG07621.1) predicted protein	3.81508	0.00286746	3.5554	21920.3	19903.7	5745.71
4601	A_98_P16603	0.00110446	MERG4_G.8598.MERG4_T.SMPLMG_T.ctg-313.5.ctg-313.11701	AZM12134	(MG01678.1) hypothetical protein	3.53361	0.004685	3.55268	134659	132010	38108
826	A_98_P8975	0.000232774	MERG4_G.847.MERG4_T.SMPLMG_T.ctg-1133.1.ctg-1133.1368	AZM11993	(MG06069.1) hypothetical protein	3.65397	0.00379432	3.54868	64264.5	60925.2	17587.6
2342	A_98_P14282	0.000536155	MERG4_G.6228.MERG4_T.SMPL_T.ctg-1894.22.ctg-1894.62015	AZM09553	(MG09900.1) hypothetical protein	3.59903	0.00417699	3.54325	1.15599e+06	1.11265e+06	321195
4971	A_98_P15705	0.00124604	MERG4_G.7678.MERG4_T.WHIV2_T.MG10938.1.ctg-2120.2828	AZM11133	(MG10938.1) hypothetical protein	3.56265	0.00445207	3.53302	73913.4	71868.8	20746.7
5652	A_98_P18798	0.00164587	MERG4_G.10819.MERG4_T.SMPLMG_T.ctg-65.3.ctg-65.5806	AZM00905	(MG00276.1) predicted protein	3.8431	0.00273185	3.52938	20446.5	18430.1	5320.31
4258	A_98_P21766	0.000993769	MERG4_G.13817.MERG4_T.WHIV2_T.MG05401.1.ctg-993.11695	AZM04212	(MG05401.1) hypothetical protein	3.56879	0.00440444	3.52619	167474	162561	46927.4
4310	A_98_P21807	0.00100897	MERG4_G.13843.MERG4_T.SMPLMG_T.ctg-998.2.ctg-998.5106	AZM04241	(MG05421.1) predicted protein	3.54877	0.00456191	3.52371	955769	932966	269324
350	A_98_P17306	0.000122355	MERG4_G.9308.MERG4_T.SMPLMG_T.ctg-415.1.ctg-415.38	AZM12908	predicted protein	3.70655	0.00346186	3.51895	25088.4	23447.3	6768.66
903	A_98_P14257	0.000247515	MERG4_G.6180.MERG4_T.WHIV2_T.MG09857.1.ctg-1893.20548	AZM09504	(MG09857.1) hypothetical protein	3.724	0.00335834	3.51443	33570	31227.1	9014.5
3711	A_98_P10810	0.000845703	MERG4_G.2696.MERG4_T.SMPL_T.ctg-1376.2.ctg-1376.4914	AZM05696	(MG07409.1) hypothetical protein	3.61202	0.00408306	3.5097	143791	137902	39808.9
3507	A_98_P17196	0.000794637	MERG4_G.9202.MERG4_T.WHIV2_T.MG02113.1.ctg-393.9236	AZM12796	(MG02113.1) hypothetical protein	3.58617	0.00427217	3.49027	214792	207481	59894.6
2564	A_98_P11357	0.000580506	MERG4_G.3254.MERG4_T.SMPL_T.ctg-145.7.ctg-145.27615	AZM06306	hypothetical protein	3.61146	0.0040871	3.47939	148817	142745	41206.9
2562	A_98_P17301	0.00058034	MERG4_G.9309.MERG4_T.WHIV2_T.MG02187.1.ctg-415.1725	AZM12909	(MG02187.1) predicted protein	3.63187	0.00394373	3.47103	113414	108175	31227.4
139	A_98_P8744	5.76131e-05	MERG4_G.619.MERG4_T.WHIV2_T.MG05877.1.ctg-1106.30434	AZM09514	(MG05877.1) hypothetical protein	3.82494	0.00281896	3.46304	22792.3	20642.1	5958.87
6239	A_98_P8737	0.00218689	MERG4_G.606.MERG4_T.SMPL_T.ctg-1105.4.ctg-1105.5749	AZM09371	(MG05864.1) hypothetical protein	3.507	0.00490945	3.45507	89917.7	88817.9	25639.5
3429	A_98_P8256	0.000776532	MERG4_G.129.MERG4_T.WHIV2_T.MG05531.1.ctg-1017.32499	AZM03197	(MG05531.1) predicted protein	3.62481	0.00399275	3.45015	533372	509725	147145
1032	A_98_P8609	0.000273539	MERG4_G.469.MERG4_T.SMPLMG_T.ctg-1079.2.ctg-1079.2846	AZM07874	(MG05785.1) hypothetical protein	3.67747	0.00364188	3.44717	159957	150677	43496.6
3917	A_98_P8643	0.000897197	MERG4_G.510.MERG4_T.SMPL_T.ctg-1085.3.ctg-1085.8568	AZM08322	(MG05798.1) predicted protein	3.58298	0.00429616	3.44383	79036.2	76414	22058.8
1180	A_98_P21713	0.000300546	MERG4_G.13766.MERG4_T.WHIV2_T.MG00583.1.ctg-99.53331	AZM04156	(MG00583.1) hypothetical protein	3.68836	0.00357333	3.44159	100616	94498.3	27279.3
2111	A_98_P8688	0.000491364	MERG4_G.552.MERG4_T.SMPLMG_T.ctg-1096.2.ctg-1096.5312	AZM08780	(MG05828.1) hypothetical protein	3.67971	0.00362765	3.43929	107258	100973	29148.5
5583	A_98_P19145	0.0015903	MERG4_G.11166.MERG4_T.SMPL_T.ctg-690.3.ctg-690.5613	AZM01289	(MG03533.1) hypothetical protein ( (NCU02361.1) hypothetical protein )	3.52416	0.0047635	3.43647	204251	200770	57957.4
638	A_98_P17082	0.000192318	MERG4_G.9089.MERG4_T.WHIV2_T.MG02031.1.ctg-384.39214	AZM12672	(MG02031.1) predicted protein	3.71337	0.00342106	3.43306	31468.8	29356.4	8474.47
2815	A_98_P10930	0.000639252	MERG4_G.2841.MERG4_T.WHIV2_T.MG07517.1.ctg-1395.60006	AZM05855	(MG07517.1) predicted protein	3.60687	0.00412004	3.42739	535317	514128	148416
3701	A_98_P10246	0.000843071	MERG4_G.2141.MERG4_T.WHIV2_T.MG07029.1.ctg-1304.35285	AZM05086	(MG07029.1) predicted protein	3.6813	0.00361763	3.42309	13029	12260.3	3539.24
3463	A_98_P21698	0.000784026	MERG4_G.13741.MERG4_T.WHIV2_T.MG00601.1.ctg-99.126734	AZM04129	(MG00601.1) hypothetical protein	3.78663	0.00301225	3.41675	87075.1	79658.5	22995.4
1018	A_98_P9683	0.000270796	MERG4_G.1556.MERG4_T.SMPL_T.ctg-123.10.ctg-123.30116	AZM04442	probable oxidoreductase [Pseudomonas aeruginosa PA01].	3.61322	0.00407452	3.40904	38991.2	37382	10791.3
3010	A_98_P10479	0.000682119	MERG4_G.2363.MERG4_T.WHIV2_T.MG07196.1.ctg-1336.15311	AZM05329	(MG07196.1) predicted protein	3.60492	0.00413417	3.40252	339020	325778	94043.9
2320	A_98_P17787	0.000531164	MERG4_G.9793.MERG4_T.SMPLMG_T.ctg-515.1.ctg-515.397	AZM13441	(MG02530.1) predicted protein	3.65983	0.00375573	3.38708	48336.3	45751.3	13207.3
855	A_98_P12684	0.000237928	MERG4_G.4606.MERG4_T.SMPLMG_T.ctg-1654.4.ctg-1654.11335	AZM07783	(MG08776.1) hypothetical protein	3.76631	0.00312031	3.38235	37962.3	34916.2	10079.4
2982	A_98_P12039	0.00067415	MERG4_G.3941.MERG4_T.SMPLMG_T.ctg-1562.2.ctg-1562.3188	AZM07057	(MG08305.1) hypothetical protein	3.6268	0.00397886	3.37691	43260.4	41319.7	11928
5309	A_98_P13176	0.00141593	MERG4_G.5106.MERG4_T.SMPL_T.ctg-1728.2.ctg-1728.2646	AZM08329	conserved hypothetical protein [Neurospora crassa]	3.56723	0.0044165	3.37309	68910.8	66918.6	19317.7
3664	A_98_P8840	0.000831531	MERG4_G.707.MERG4_T.SMPL_T.ctg-1119.3.ctg-1119.5911	AZM10470	(MG05949.1) hypothetical protein ( (NCU08924.1) hypothetical protein )	3.62461	0.00399411	3.36891	935788	894348	258176
1385	A_98_P13336	0.000341104	MERG4_G.5266.MERG4_T.SMPLMG_T.ctg-1757.2.ctg-1757.3107	AZM08503	(MG09200.1) predicted protein	3.67302	0.00367023	3.36719	245838	231855	66930.7
5799	A_98_P14105	0.00174304	MERG4_G.6043.MERG4_T.SMPLMG_T.ctg-1874.4.ctg-1874.5235	AZM09353	(MG09757.1) hypothetical protein	3.57189	0.00438053	3.36476	115093	111620	32221.9
1350	A_98_P9296	0.000334312	MERG4_G.1170.MERG4_T.SMPLMG_T.ctg-1174.1.ctg-1174.81	AZM01875	(MG06324.1) hypothetical protein	3.70762	0.00345547	3.36156	58002.3	54192.7	15644.1
5609	A_98_P9078	0.0016149	MERG4_G.946.MERG4_T.SMPL_T.ctg-1146.6.ctg-1146.15736	AZM13074	(MG06148.1) hypothetical protein	3.5513	0.00454166	3.3581	361993	353105	101933
121	A_98_P20865	5.10398e-05	MERG4_G.12903.MERG4_T.WHIV2_T.MG04775.1.ctg-904.4645	AZM03202	(MG04775.1) hypothetical protein	3.8278	0.00280506	3.35507	22329.4	20207.8	5833.5
1155	A_98_P8797	0.000295078	MERG4_G.667.MERG4_T.SMPL_T.ctg-111.2.ctg-111.1510	AZM10036	conserved hypothetical protein [Neurospora crassa]	3.70617	0.00346416	3.35049	410730	383903	110823
2765	A_98_P19400	0.000628488	MERG4_G.11425.MERG4_T.SMPLMG_T.ctg-722.2.ctg-722.1803	AZM01575	(MG03707.1) hypothetical protein	3.66991	0.00369023	3.34676	58675	55384.5	15988.1
3068	A_98_P15655	0.000696607	MERG4_G.7629.MERG4_T.SMPLMG_T.ctg-2110.1.ctg-2110.2360	AZM11080	predicted protein	3.65485	0.0037885	3.34248	1.54042e+06	1.46003e+06	421473
5094	A_98_P8361	0.0013052	MERG4_G.226.MERG4_T.SMPL_T.ctg-1040.6.ctg-1040.25256	AZM05217	(MG05600.1) hypothetical protein	3.59998	0.00417007	3.33733	116648	112246	32402.5
520	A_98_P9972	0.000165969	MERG4_G.1847.MERG4_T.SMPL_T.ctg-1272.9.ctg-1272.19820	AZM04762	(MG06838.1) predicted protein	3.81033	0.00289111	3.32802	39688	36081.7	10415.9
565	A_98_P17227	0.000175546	MERG4_G.9227.MERG4_T.SMPLMG_T.ctg-399.4.ctg-399.9520	AZM12823	(MG02130.1) hypothetical protein	3.76093	0.00314958	3.32243	17111	15760.5	4549.67
Fold change more than 3 fold and less than 10 fold
2952	A_98_P19992	0.000666682	MERG4_G.12017.MERG4_T.SMPLMG_T.ctg-787.1.ctg-787.4387	AZM02225	(MG04172.1) hypothetical protein	3.66977	0.00369114	3.31709	76426.8	72143.6	20826.1
2009	A_98_P9360	0.000467967	MERG4_G.1244.MERG4_T.SMPL_T.ctg-1183.16.ctg-1183.50401	AZM02691	(MG06386.1) hypothetical protein	3.70316	0.00348238	3.31489	80133.8	74960.7	21639.3
1170	A_98_P20654	0.00029767	MERG4_G.12692.MERG4_T.WHIV2_T.MG04657.1.ctg-874.12371	AZM02968	(MG04657.1) hypothetical protein	3.76523	0.00312618	3.31191	105640	97191.4	28056.8
2036	A_98_P11673	0.000474591	MERG4_G.3572.MERG4_T.SMPLMG_T.ctg-1491.7.ctg-1491.20819	AZM06652	(MG08041.1) hypothetical protein	3.69713	0.00351916	3.30819	79454.3	74446.3	21490.8
4930	A_98_P20455	0.00123359	MERG4_G.12470.MERG4_T.SMPL_T.ctg-849.2.ctg-849.5575	AZM02725	(MG04522.1) predicted protein	3.60796	0.00411225	3.30427	74700.3	71721.9	20704.3
6870	A_98_P19573	0.00320999	MERG4_G.11616.MERG4_T.SMPL_T.ctg-748.22.ctg-748.77508	AZM01782	(MG03853.1) hypothetical protein	3.43359	0.00558754	3.30028	121594	122674	35413
548	A_98_P11571	0.000170844	MERG4_G.3466.MERG4_T.SMPLMG_T.ctg-1479.1.ctg-1479.864	AZM06535	predicted protein	5.53198	0.000177491	3.29752	3007.67	1883.39	543.687
2741	A_98_P16917	0.000624219	MERG4_G.8917.MERG4_T.SMPLMG_T.ctg-362.17.ctg-362.45575	AZM12482	(MG01922.1) hypothetical protein	3.70578	0.00346652	3.29585	36757	34359.8	9918.83
2484	A_98_P14849	0.000565267	MERG4_G.6809.MERG4_T.WHIV2_T.MG10291.1.ctg-1982.18896	AZM10188	(MG10291.1) predicted protein	3.71357	0.00341982	3.29355	204335	190608	55023.7
3303	A_98_P19576	0.000751711	MERG4_G.11605.MERG4_T.WHIV2_T.MG03844.1.ctg-748.45912	AZM01770	(MG03844.1) hypothetical protein	3.71619	0.00340424	3.28853	72857.3	67914.9	19605.3
3347	A_98_P18701	0.000759873	MERG4_G.10721.MERG4_T.WHIV2_T.MG03201.1.ctg-639.3684	AZM00797	(MG03201.1) hypothetical protein ( (NCU06836.1) ACETYL-COENZYME A SYNTHETASE (ACETATE--COA LIGASE) (ACYL-ACTIVATING ENZYME) )	3.6661	0.00371484	3.28307	383663	362524	104652
2766	A_98_P12368	0.000628634	MERG4_G.4283.MERG4_T.SMPLMG_T.ctg-1608.2.ctg-1608.8317	AZM07428	(MG08549.1) predicted protein	3.67823	0.00363702	3.27415	80771.5	76069.3	21959.3
4418	A_98_P12608	0.001041	MERG4_G.4535.MERG4_T.WHIV2_T.MG08748.1.ctg-1645.147077	AZM07704	(MG08748.1) predicted protein	3.68665	0.00358404	3.26601	119480	112268	32409
2514	A_98_P9646	0.000570903	MERG4_G.1533.MERG4_T.SMPL_T.ctg-1224.22.ctg-1224.69965	AZM04417	(MG06586.1) hypothetical protein	3.7063	0.00346339	3.25654	400604	374425	108087
2065	A_98_P8281	0.000481358	MERG4_G.138.MERG4_T.SMPLMG_T.ctg-1019.5.ctg-1019.9732	AZM04193	(MG05539.1) predicted protein	3.72013	0.00338101	3.25096	66431.4	61859.4	17857.3
1934	A_98_P12231	0.000453766	MERG4_G.4149.MERG4_T.SMPLMG_T.ctg-1593.16.ctg-1593.37066	AZM07282	(MG08454.1) hypothetical protein	3.75138	0.00320222	3.24466	88865.6	82060.3	23688.8
4844	A_98_P18429	0.00119115	MERG4_G.10465.MERG4_T.SMPL_T.ctg-602.21.ctg-602.75658	AZM00515	(MG03016.1) hypothetical protein	3.62974	0.00395848	3.2396	45762.8	43674.6	12607.8
4519	A_98_P17810	0.00107596	MERG4_G.9821.MERG4_T.SMPL_T.ctg-520.3.ctg-520.10564	AZM13473	(MG02544.1) hypothetical protein	3.62568	0.00398666	3.23513	105971	101248	29227.9
972	A_98_P12203	0.000262851	MERG4_G.4123.MERG4_T.WHIV2_T.MG00870.1.ctg-159.4772	AZM07255	(MG00870.1) predicted protein	3.80825	0.00290156	3.23279	22356.3	20336	5870.5
1059	A_98_P18497	0.000278367	MERG4_G.10509.MERG4_T.SMPLMG_T.ctg-610.1.ctg-610.105	AZM00564	hypothetical protein	4.04172	0.00194277	3.23011	6216.39	5327.98	1538.05
4748	A_98_P10070	0.00115319	MERG4_G.1951.MERG4_T.SMPL_T.ctg-1283.4.ctg-1283.5075	AZM04875	(MG06917.1) predicted protein	4.00285	0.00207606	3.2281	5056.6	4376.02	1263.25
1581	A_98_P16390	0.000382936	MERG4_G.8389.MERG4_T.WHIV2_T.MG00119.1.ctg-28.846	AZM11904	(MG00119.1) predicted protein	3.75846	0.00316309	3.22535	1.18619e+06	1.09329e+06	315605
1313	A_98_P16204	0.000326143	MERG4_G.8195.MERG4_T.SMPL_T.ctg-256.9.ctg-256.22644	AZM11691	(MG01389.1) hypothetical protein	3.77174	0.00309105	3.21472	53918.6	49520.8	14295.4
5460	A_98_P15910	0.00150828	MERG4_G.7895.MERG4_T.SMPLMG_T.ctg-2207.1.ctg-2207.80	AZM11364	beta-1,3 exoglucanase (EC 3.2.1.-) precursor - fungus (Trichoderma harzianum).	3.62694	0.00397788	3.2094	117069	111813	32277.5
2827	A_98_P20874	0.000641735	MERG4_G.12907.MERG4_T.SMPLMG_T.ctg-904.7.ctg-904.16842	AZM03206	(MG04779.1) predicted protein	3.70241	0.00348697	3.20421	157220	147101	42464.3
2387	A_98_P11323	0.000547625	MERG4_G.3227.MERG4_T.WHIV2_T.MG07790.1.ctg-1444.31630	AZM06278	(MG07790.1) hypothetical protein	3.7572	0.00317006	3.20051	92798	85558.9	24698.7
2701	A_98_P10861	0.000615955	MERG4_G.2766.MERG4_T.SMPL_T.ctg-1386.21.ctg-1386.78048	AZM05772	(MG07458.1) hypothetical protein	3.71786	0.00339442	3.19387	38171.3	35566	10267
3145	A_98_P15134	0.000713582	MERG4_G.7098.MERG4_T.SMPLMG_T.ctg-2018.5.ctg-2018.13304	AZM10500	(MG10508.1) hypothetical protein	3.69443	0.00353577	3.18908	38557.7	36153.9	10436.7
5627	A_98_P11560	0.0016283	MERG4_G.3465.MERG4_T.SMPLMG_T.ctg-1478.3.ctg-1478.4366	AZM06534	predicted protein	3.57464	0.00435946	3.18343	74548.5	72243.3	20854.8
2758	A_98_P20097	0.00062706	MERG4_G.12137.MERG4_T.SMPL_T.ctg-805.7.ctg-805.19907	AZM02357	(MG04253.1) hypothetical protein	3.76736	0.00311461	3.16625	101395	93232.9	26914
4861	A_98_P16608	0.00119994	MERG4_G.8608.MERG4_T.SMPL_T.ctg-314.8.ctg-314.17369	AZM12146	(MG01687.1) hypothetical protein	3.6812	0.00361821	3.15493	96615.1	90917.1	26245.5
3915	A_98_P16229	0.000896953	MERG4_G.8214.MERG4_T.SMPLMG_T.ctg-257.12.ctg-257.28098	AZM11713	(MG01404.1) hypothetical protein	3.71644	0.00340282	3.14175	470042	438127	126476
6842	A_98_P20850	0.00314119	MERG4_G.12889.MERG4_T.SMPL_T.ctg-900.1.ctg-900.12	AZM03185	(MG07500.1) hypothetical protein	3.85073	0.00269608	3.13848	33638.7	30261.3	8735.67
4924	A_98_P14979	0.00123017	MERG4_G.6940.MERG4_T.SMPL_T.ctg-20.4.ctg-20.10696	AZM10328	(MG00085.1) hypothetical protein	3.66649	0.00371231	3.13426	112598	106383	30710.2
[truncated: 4,484 more rows]

## Sheet: SigGenesUpRegInMycRelativeToApp
ID	Probe Name	p-value(Treatment)	Gene Name	Systematic Name	Description	t	p-value	Mean log2 value	Mean	Std Dev	Std Error
[truncated: 3,799 more rows]

## Sheet: KOGs_Appress_Summary
Total Sequence Number:		4649
[truncated: 30 more rows]

[truncated: 3 more sheets: KOG_Mycelia_Summary, KOGs_Appressoria_MatchResults, KOGs_Mycelia_MatchResults]
