# Supplementary material for: Deep and comparative analysis of the mycelium and appressorium transcriptomes of Magnaporthe grisea using MPSS, RL-SAGE, and oligoarray methods
Source: BMC Genomics. 2006 Dec 8;7:310. doi: 10.1186/1471-2164-7-310 (PMC1764740; doi:10.1186/1471-2164-7-310)
Supplement: Additional file 2 — Novel appressorial and mycelial MPSS and RL-SAGE tags. [file 1471-2164-7-310-S2.xls]

## Sheet: 5698_MPSSAppTagsMatchGenNotESTs
Additional File 2. Novel appressorial and mycelial MPSS and RL-SAGE tags
MPSSTag	CopyNumber
GATCAAAAAAAAAAAAA	87
GATCAAAAAATCCCGCA	15
GATCAAAAACACGTGGG	18
GATCAAAAACACTTAGG	132
GATCAAAAACGTACAAA	5
GATCAAAAACTACAGCA	14
GATCAAAAACTTCAACC	81
GATCAAAAAGCCTGAGA	26
GATCAAAAAGGAGGTAG	108
GATCAAAAAGGCCATAG	2
GATCAAAAAGTAGAACA	2
GATCAAAAATATCCGGC	62
GATCAAAACAAACCGAA	11
GATCAAAACAAATGCCA	3
GATCAAAACAATGGCCT	3
GATCAAAACCAATCCCC	56
GATCAAAACCTTGAATG	5
GATCAAAACGAGGCAAC	2
GATCAAAACGATGCGGC	6
GATCAAAACGGGCTCTC	27
GATCAAAACTAATGGCG	3
GATCAAAACTCATGCTC	12
GATCAAAACTTCTCCGC	5
GATCAAAACTTGATGGT	6
GATCAAAAGAAAACACT	8
GATCAAAAGAATTGCAA	55
GATCAAAAGATTGTCGA	6
GATCAAAAGCGATGGAA	2
GATCAAAAGGGATGATG	23
GATCAAAAGGGCATTGC	6
GATCAAAAGGGCTTTCT	52
GATCAAAAGTCCCGAGC	34
GATCAAAAGTGACTGAA	17
GATCAAAAGTGTACAGT	3
GATCAAAAGTTCAAAGA	2
GATCAAAATAAGCTGCA	12
GATCAAAATAGCCTGCT	37
GATCAAAATAGGAAAAA	5
GATCAAAATCACCCTCG	14
GATCAAAATCACGATAC	101
GATCAAAATCAGCCGGT	20
GATCAAAATCTGACACA	2
GATCAAAATGCGCTTCA	3
GATCAAACAAAACCGCT	3
GATCAAACACAGCATCT	24
GATCAAACACGTCTGCC	2
GATCAAACAGAGCGAGG	20
GATCAAACAGATGACCG	6
GATCAAACATCCTGGGA	2
GATCAAACATTAGAGAC	17
GATCAAACCAAACTCGT	44
GATCAAACCAAGGACAA	5
GATCAAACCACAGCGAC	8
GATCAAACCACCGGCGT	5
GATCAAACCCGCCGTGT	3
GATCAAACCCGCCTCGT	2
GATCAAACCCGTCTCTC	2
GATCAAACCCTTTCATT	40
GATCAAACCTACGTATG	62
GATCAAACCTCGAATTC	11
GATCAAACCTTGGAGAA	2
GATCAAACGACTTTTTT	3
GATCAAACGAGAGCAGT	9
GATCAAACGAGCAGTGT	17
GATCAAACGCAGGGCTT	8
GATCAAACGCCAGGCGC	117
GATCAAACGGTCGGAAG	3
GATCAAACGTGTGATGT	8
GATCAAACGTTGGCTAG	62
GATCAAACTAATCCACT	6
GATCAAACTACCTGAGC	17
GATCAAACTCGTGGCGT	3
GATCAAACTCGTTCGTG	2
GATCAAACTGAGCTTTC	5
GATCAAACTTATGAAGC	47
GATCAAACTTATTCTTG	2
GATCAAACTTCAAGTCA	5
GATCAAAGAAACGCCTG	14
GATCAAAGAAGGACGAC	3
GATCAAAGAAGTGTTCT	3
GATCAAAGAATTGCCTG	18
GATCAAAGACCCGGAAA	21
GATCAAAGACTCACCAA	8
GATCAAAGAGAACAGCA	5
GATCAAAGAGAAGTGCA	24
GATCAAAGAGAGCCCTG	3
GATCAAAGAGAGGAAAG	8
GATCAAAGATTCAGCCT	3
GATCAAAGATTGATAGA	9
GATCAAAGCAAAAGATG	8
GATCAAAGCAAACAATG	88
GATCAAAGCAAATGCCC	2
GATCAAAGCAACCATAG	32
GATCAAAGCAAGCAACA	2
GATCAAAGCAAGCAAGG	14
GATCAAAGCAAGGTACC	2
GATCAAAGCCAATCTGT	5
GATCAAAGCCCCAAGCC	11
GATCAAAGCGGTTCAGC	3
GATCAAAGCTTTCAGCC	20
GATCAAAGGAAGGGTAG	17
GATCAAAGGAATGGTTC	46
GATCAAAGGAGGCGGAA	6
GATCAAAGGAGTTGGTG	108
GATCAAAGGCATAATGT	14
GATCAAAGGGGAAAGAG	2
GATCAAAGGTTACGACA	15
GATCAAAGTATTTTGTG	8
GATCAAAGTCAGGCTTA	2
GATCAAAGTCATGTTTC	5
GATCAAAGTCCCGGCCG	81
GATCAAAGTCGCGGAGC	5
GATCAAAGTCGGCAAAG	2
GATCAAAGTCGGTGGCA	20
GATCAAAGTCTATGGAC	2
GATCAAAGTCTTGTGTT	24
GATCAAAGTGGGCTGGA	15
GATCAAAGTGTCCTGGA	50
GATCAAATAAATCATTA	8
GATCAAATAAGCCGCGC	12
GATCAAATATCTTGACT	6
GATCAAATCAGGTTTGT	2
GATCAAATCCCATCGTC	23
GATCAAATCTATCGTGC	6
GATCAAATCTCTTGGCT	41
GATCAAATCTGCGAGTA	2
GATCAAATGAACTTACT	2
GATCAAATGAGGGACAG	12
GATCAAATGAGTTGCTG	73
GATCAAATGGGCGACGG	326
GATCAAATGGTGGAGAC	297
GATCAAATGTACTTGTG	6
GATCAAATGTCCCTTGT	32
GATCAAATGTGGTATGA	2
GATCAAATTCATGACCG	3
GATCAAATTCATGGTTG	3
GATCAAATTCCTCTCCC	3
GATCAAATTGCCGGTAA	2
GATCAAATTGGAGCCCA	11
GATCAAATTGGGACAAA	38
GATCAAATTGGGATTTG	3
GATCAAATTGTCTTTTC	11
GATCAAATTTCACGCTA	9
GATCAAATTTGGTCCCA	6
GATCAACAAAACCCAAG	21
GATCAACAAAACCCTTC	24
GATCAACAAAAGACGAG	14
GATCAACAAACGGTGAC	14
GATCAACAAAGAGTACT	27
GATCAACAAATAGTACA	9
GATCAACAACACCTTGG	3
GATCAACAACGCCCGCG	65
GATCAACAACGTCGTCC	27
GATCAACAAGGTCAGGC	9
GATCAACAAGTGTCGCT	6
GATCAACACACAAGACC	2
GATCAACACACGAAATA	2
GATCAACACAGAGGCGC	7
GATCAACACAGAGGTTC	7
GATCAACACGCGGCAGT	3
GATCAACACGCTGTTAT	18
GATCAACACTAGACAGA	2
GATCAACACTTCCCTAG	2
GATCAACACTTGGCCTG	7
GATCAACACTTTAACTT	3
GATCAACAGAAGGGTAA	14
GATCAACAGCAACGAGT	317
GATCAACAGGGCCAAGC	3
GATCAACAGTACGTATG	30
GATCAACAGTGGCTACT	5
GATCAACAGTGGTCCGC	11
GATCAACATAATGCTCC	3
GATCAACATAGGATTCA	5
GATCAACATCAAGGGGC	11
GATCAACATCCTGGGGC	14
GATCAACATGGTCTACA	5
GATCAACATTCAGAACA	96
GATCAACATTGCACCAC	25
GATCAACATTGTCATCC	123
GATCAACATTTGGGAAA	21
GATCAACATTTTCTTTG	20
GATCAACATTTTTCAAT	5
GATCAACCAAACTGATT	2
GATCAACCAACAGTAGG	5
GATCAACCACAAGCTCG	50
GATCAACCACGCGCATT	6
GATCAACCACGGCATCA	53
GATCAACCAGCGGTTGA	23
GATCAACCAGTTAAGTC	15
GATCAACCATCGCTCGT	12
GATCAACCATTGGGCAG	23
GATCAACCCAAAGGTCT	6
GATCAACCCATGGACAT	5
GATCAACCCCACTTTAG	5
GATCAACCCTGTCTTTC	2
GATCAACCCTTATTTGT	128
GATCAACCGCCCTTTTT	2
GATCAACCTACGACGAC	23
GATCAACCTCGGAGACC	78
GATCAACCTGGCCCCCT	37
GATCAACCTTCATGGCT	72
GATCAACCTTGCAACCT	8
GATCAACCTTGGGAAAC	7
GATCAACCTTTACCGGC	18
GATCAACCTTTCAAGCA	11
GATCAACCTTTTCTCTC	9
GATCAACCTTTTTGTCC	9
GATCAACGAAAGTGGCA	18
GATCAACGAAGCATTCT	14
GATCAACGAAGTGACGC	71
GATCAACGAGAACTCGT	15
GATCAACGAGGTATCCA	14
GATCAACGAGTGCTGCG	16
GATCAACGAGTGTTAAG	110
GATCAACGAGTTCCTGG	161
GATCAACGATTGTTACG	66
GATCAACGCACTTTCGT	7
GATCAACGCAGCTATGA	50
GATCAACGCATTGGGCC	3
GATCAACGCCAACTGCT	12
GATCAACGCCACAACAA	24
GATCAACGCCAGGCGGG	52
GATCAACGCCATCGTCG	18
GATCAACGCCTAAAGTA	78
GATCAACGCTAGATGGT	2
GATCAACGCTGAGCGAC	7
GATCAACGGAAATGGCT	2
GATCAACGGAATACGCA	2
GATCAACGGATGATATA	3
GATCAACGGCCTGCTGT	46
GATCAACGGCGACTACC	153
GATCAACGGGCTGATGA	5
GATCAACGGGGTTTGCA	41
GATCAACGGTCTGGCCA	14
GATCAACGGTTGCTGAC	144
GATCAACGTATCAAGCA	20
GATCAACGTCGACGACC	5
GATCAACGTCTCAAGGG	5
GATCAACGTGCCTCTCT	91
GATCAACGTTCCCTTCA	61
GATCAACGTTTTTCTTC	16
GATCAACTACGCTGTAT	2
GATCAACTATCCATGCG	11
GATCAACTCATCAGAGA	46
GATCAACTCCTGAAGTT	18
GATCAACTCGAGCCAAA	73
GATCAACTCGGTCCATG	105
GATCAACTGAAATTTAG	8
GATCAACTGACTAACTC	32
GATCAACTGAGATGCCG	32
GATCAACTGAGTCGTGC	30
GATCAACTGCCACCGTT	2
GATCAACTGCGGTTCGC	2
GATCAACTGGAATTGAC	5
GATCAACTGTAAAGAAC	73
GATCAACTGTAAGGAGT	2
GATCAACTGTCTGCCAA	5
GATCAACTGTTTTGTTT	7
GATCAACTTCACCCAGT	2
GATCAACTTCATGATGG	57
GATCAACTTGGCTGTGG	23
GATCAACTTGGGACTCA	5
GATCAACTTGTTCATAT	3
GATCAACTTTCTTAGTA	2
GATCAACTTTGACCGCG	100
GATCAACTTTGTCCTTT	3
GATCAACTTTTCTACAG	37
GATCAAGAAACAGGAGT	6
GATCAAGAACACAGGTC	276
GATCAAGAACGATGCAA	24
GATCAAGAAGACGGAGC	65
GATCAAGAAGGCAAAAA	44
GATCAAGAAGTCCAAAA	2
GATCAAGAATATTGGTC	5
GATCAAGAATTGATGAA	37
GATCAAGAATTTCCTTT	119
GATCAAGACAAGAACTA	5
GATCAAGACAGAGAGGC	18
GATCAAGACAGCAAGGA	26
GATCAAGACCATGGGTG	38
GATCAAGACGAGGACGT	18
GATCAAGACGGCAGACT	6
GATCAAGACTAAAATGC	23
GATCAAGACTAGTGGGC	137
GATCAAGACTCCGCACC	6
GATCAAGAGAGACGGGA	117
GATCAAGAGAGGGCTGG	17
GATCAAGAGCGAGAGAA	6
GATCAAGAGGGCCGTGG	3
GATCAAGAGGGCGGTGA	18
GATCAAGAGGTTCCCAA	55
GATCAAGAGTAAGGGGT	14
GATCAAGAGTACGTTTG	3
GATCAAGAGTATGGACT	11
GATCAAGAGTTGGCTCG	11
GATCAAGATAAATTGGC	3
GATCAAGATGAAGTCGA	3
GATCAAGATGCCTGCTT	41
GATCAAGATGCTGGAGT	9
GATCAAGATGGCAGCAG	6
GATCAAGATGTCACCCA	56
GATCAAGATTACTTTTG	21
GATCAAGATTCAAGCGG	72
GATCAAGATTGCGATAC	72
GATCAAGCAAAGCCTCG	12
GATCAAGCAAGCAGTGA	2
GATCAAGCAAGCTGTGT	6
GATCAAGCAAGGTTACG	24
GATCAAGCACAAAACGA	12
GATCAAGCACAGGTAGC	9
GATCAAGCAGATAGTGG	9
GATCAAGCAGCAAGGAG	128
GATCAAGCAGGACGATG	260
GATCAAGCAGGGACGAA	6
GATCAAGCAGTCAATCC	30
GATCAAGCAGTTTGAGG	228
GATCAAGCCAATCAGAT	14
GATCAAGCCACATCAAC	2
GATCAAGCCAGAATATG	41
GATCAAGCCAGCGTGGT	2
GATCAAGCCCTTTCACA	14
GATCAAGCCGAATATAG	52
GATCAAGCCGCTGCCCA	6
GATCAAGCCTAACTAAA	5
GATCAAGCCTCGCACCG	9
GATCAAGCCTCGTTTTG	6
GATCAAGCCTGACCGCT	270
GATCAAGCGAGTGCCAA	8
GATCAAGCGCTGAGGCG	6
GATCAAGCGCTTCACGA	38
GATCAAGCGGAGGACCA	24
GATCAAGCGGTAAAACA	6
GATCAAGCTATCAACCT	3
GATCAAGCTCACATACT	21
GATCAAGCTCATATCTT	2
GATCAAGCTCATTGGGT	3
GATCAAGCTCGGACCAT	8
GATCAAGCTCTGGACAA	21
GATCAAGCTGATTCACT	2
GATCAAGCTGATTTGTG	105
GATCAAGCTGCCGAAAG	3
GATCAAGCTTGGCAAAC	25
GATCAAGCTTGGCCCAC	3
GATCAAGCTTTCATCCA	5
GATCAAGCTTTTTTCCT	5
GATCAAGGAAACAGAGC	2
GATCAAGGAATCAAATT	2
GATCAAGGAATCCGATT	3
GATCAAGGACCGGCGGG	6
GATCAAGGACCTCAAGA	6
GATCAAGGACGGAACTC	50
GATCAAGGACTTGGCCA	5
GATCAAGGAGAAAAATG	2
GATCAAGGAGGCGGTAT	11
GATCAAGGATGGTAACA	73
GATCAAGGCACAGTGCA	8
GATCAAGGCACTGGTTG	30
GATCAAGGCAGCATACG	50
GATCAAGGCATCCTGGT	82
GATCAAGGCATGGGTTT	21
GATCAAGGCCAAAAGAT	6
GATCAAGGCCATGTGCA	78
GATCAAGGCCCCAGTGT	6
GATCAAGGCCGCTGTGT	114
GATCAAGGCGAGCTCGA	55
GATCAAGGCGGCACAGT	172
GATCAAGGCGGTTGATG	20
GATCAAGGCTGGCGGGA	62
GATCAAGGCTGGGCGTC	140
GATCAAGGCTGTTTCGG	3
GATCAAGGCTTGTGGCC	2
GATCAAGGGGAAAAGGA	26
GATCAAGGGGCGACGGC	21
GATCAAGGGGCGGAAAG	3
GATCAAGGTAAAGAAGA	3
GATCAAGGTCAAGAACC	2
GATCAAGGTCAAGATAC	126
GATCAAGGTCAGCTTTA	8
GATCAAGGTCCCGGGAG	9
GATCAAGGTCCCTGGAG	20
GATCAAGGTCGGAAGCT	8
GATCAAGGTCGGCAACA	18
GATCAAGGTCGTCGGCC	434
GATCAAGGTCGTGTGTT	5
GATCAAGGTGAGAGACA	8
GATCAAGGTGAGGCAGA	5
GATCAAGGTGTTTGGGC	3
GATCAAGGTTAACGACT	26
GATCAAGGTTCGCCAGG	5
GATCAAGGTTTCGGTAC	5
GATCAAGGTTTTGGGTC	152
GATCAAGTAAGAGGGAG	84
GATCAAGTAAGCTGCTG	11
GATCAAGTACTTGAAGC	2
GATCAAGTAGTCCTGTT	11
GATCAAGTATCCGTAGA	79
GATCAAGTATGGAAGCG	6
GATCAAGTATTTCTCAC	21
GATCAAGTCATAAGAAG	5
GATCAAGTCATCTTACT	6
GATCAAGTCATTTCCCA	14
GATCAAGTCCACGAACC	2
GATCAAGTCCCACCCCT	11
GATCAAGTCCCAGAAAG	3
GATCAAGTCCGACATTC	90
GATCAAGTCCTTATTCT	2
GATCAAGTCGCAGCCCA	111
GATCAAGTCTCAAAGTT	20
GATCAAGTCTGCCAAGG	186
GATCAAGTCTGGCGTGA	96
GATCAAGTGACGCGAAT	14
GATCAAGTGAGCCCAAG	5
GATCAAGTGATTCTGCT	23
GATCAAGTGCTTGGCTC	62
GATCAAGTGGATGAAGA	18
GATCAAGTGGCAACTAA	90
GATCAAGTGGCCATCGT	3
GATCAAGTGGCCCTGTA	681
GATCAAGTGGGCGCATT	3
GATCAAGTGGGCGTAAT	93
GATCAAGTGTAATGTCA	6
GATCAAGTGTAGTATCT	9
GATCAAGTGTCCAAGAC	2
GATCAAGTGTCCAGAGC	9
GATCAAGTGTCGGATAA	8
GATCAAGTGTGATACCC	96
GATCAAGTTCAGTTGGC	2
GATCAAGTTCCAGTAGA	3
GATCAAGTTCTACATCG	70
GATCAAGTTCTTGTTCA	104
GATCAAGTTGAATTCGT	14
GATCAAGTTGGATAAAC	2
GATCAAGTTGGGCTTGG	5
GATCAAGTTGTATGCCA	2
GATCAAGTTGTCGGGTT	21
GATCAAGTTTAATCTAG	21
GATCAAGTTTACCCGTC	18
GATCAAGTTTCATCACC	2
GATCAAGTTTGTTTGCC	21
GATCAATAAAACCCGAG	9
GATCAATAAAGGAGAGA	2
GATCAATAAGAATTTCG	32
GATCAATAATGCCGCCG	2
GATCAATACAACGTCAA	20
GATCAATACCCATGGAA	15
GATCAATACTCAAACAC	34
GATCAATACTCGGACTG	5
GATCAATACTCTCCACC	37
GATCAATATTACCCGGA	14
GATCAATATTTACAGGG	72
GATCAATCAACCGTTAG	2
GATCAATCACAAGACAA	14
GATCAATCATCGGAGAC	43
GATCAATCATGCAAAAC	2
GATCAATCCAACTGCTT	9
GATCAATCCAATCTCAT	18
GATCAATCCACCGTGGG	70
GATCAATCCAGGTGCGT	11
GATCAATCCAGTCATTG	25
GATCAATCCATCAAAAA	68
GATCAATCCCACGAACC	6
GATCAATCGAGTTCGTC	38
GATCAATCGGAAAGCGA	5
GATCAATCTACCTACCT	2
GATCAATCTCTCCTATC	15
GATCAATCTGCAGCAAG	57
GATCAATCTGGTTGACT	7
GATCAATCTGTAGACAG	32
GATCAATCTTTTCCGCA	6
GATCAATGAACCAACCA	11
GATCAATGAATGTTTGA	30
GATCAATGACCGAACCA	5
GATCAATGAGCTTAGCA	2
GATCAATGAGGCTGTAC	11
GATCAATGATTCGACGA	52
GATCAATGCCAACCGTT	44
GATCAATGCCCAGCCGT	72
GATCAATGCGTTAGATA	82
GATCAATGGACACTGCT	27
GATCAATGGAGCAGCCT	2
GATCAATGGATGTACAA	3
GATCAATGGGGCCAAAT	2
GATCAATGGTCTCGAGT	5
GATCAATGTGAGTTTCT	12
GATCAATGTTGTGACTG	52
GATCAATGTTGTGGAAG	3
GATCAATTATCAGTGTC	5
GATCAATTATGCCCTGG	5
GATCAATTCACAGACAG	2
GATCAATTCAGCGAGGA	105
GATCAATTCAGTCGCTC	18
GATCAATTCATGTCCAT	5
GATCAATTCCAACGCCC	64
GATCAATTCGAGCAGCA	308
GATCAATTCGCGAAACA	5
GATCAATTCGTTATGGT	3
GATCAATTCTGACGATG	299
GATCAATTGGTTGTTAG	18
GATCAATTGTGAATGCA	14
GATCAATTGTTCGACGA	9
GATCAATTGTTGTTCAC	11
GATCAATTGTTTCATGA	21
GATCAATTTGCAGCGCA	11
GATCAATTTGGGTCCAT	3
GATCAATTTGTTAGGTG	35
GATCAATTTTCCGTCAG	2
GATCAATTTTTCTTTAC	14
GATCACAAAACACAGCT	20
GATCACAAAACGACGAG	5
GATCACAAACAGCAGAG	5
GATCACAAAGAAACACA	44
GATCACAAAGAGCACGT	11
GATCACAAAGGACAGCC	9
GATCACAAAGGTTCCTT	3
GATCACAAATATGGCGC	55
GATCACAAATCAGTAGA	6
GATCACAAATGATACCT	2
GATCACAAATTATTGTT	2
GATCACAACAACTGCGC	3
GATCACAACCAAGCACT	44
GATCACAACCAATGTCG	5
GATCACAACCAGGAGCA	5
GATCACAACGAAAAGCA	125
GATCACAACGAGGGGGA	15
GATCACAACTTTTCTCA	8
GATCACAAGAAGGGAGC	15
GATCACAAGCAACTCGA	18
GATCACAAGCATACAAC	11
GATCACAAGCCAAGACA	34
GATCACAAGTAAACTAC	23
GATCACAAGTGGTGAAC	2
GATCACAATCCATACTC	3
GATCACAATCGCATGAA	69
GATCACAATGCACAGCG	2
GATCACAATGCTGGTAT	18
GATCACAATGTATGCTA	24
GATCACAATTCAGTGGG	20
GATCACAATTGTTATCT	3
GATCACAATTTCAGACT	43
GATCACAATTTGATAGA	17
GATCACACAAGAGTACA	24
GATCACACACTCTCTCC	3
GATCACACACTTCAACG	21
GATCACACAGGACATAT	40
GATCACACCAAGACTAA	6
GATCACACGTATAGAAC	11
GATCACACTCAGGGCTG	292
GATCACACTCGGCGATT	2
GATCACACTTCCCGAGT	6
GATCACACTTGGCATCG	2
GATCACACTTTGCATTT	14
GATCACAGAAAAAGTGT	2
GATCACAGAAAACCTTT	338
GATCACAGAAAAGGCAA	12
GATCACAGAAACCTCTG	3
GATCACAGAACCTGACG	164
GATCACAGAACTGTCTA	2
GATCACAGAATCAAGTA	8
GATCACAGACACGGAAT	3
GATCACAGACAGAGAGA	114
GATCACAGACCCAGAGC	49
GATCACAGAGGCGAGAG	5
GATCACAGAGGCTGGCA	5
GATCACAGATAGACAGT	32
GATCACAGATGGCGTCT	15
GATCACAGATTTCTTTT	8
GATCACAGCATGTATAT	6
GATCACAGCATTTTGTG	302
GATCACAGCCTGAACAC	23
GATCACAGCGAAGGAGG	18
GATCACAGCGACAATCT	2
GATCACAGCGACGTTCG	11
GATCACAGCTCAAGCCT	212
GATCACAGCTGGTAGGA	72
GATCACAGGAGCTGGTC	30
GATCACAGGAGGAAGTC	14
GATCACAGGATACCTTG	8
GATCACAGGGTGAAGCT	11
GATCACAGGTCGAGATG	18
GATCACAGTAGGCCCGC	5
GATCACAGTCTGATATC	2
GATCACAGTTATGCCAA	17
GATCACAGTTGCGGTGA	113
GATCACAGTTGGATGTG	365
GATCACAGTTGGTGGTG	247
GATCACAGTTTCACGCT	21
GATCACATACCGCCCAT	23
GATCACATCAATAGCAC	6
GATCACATCACAAGCCA	2
GATCACATCCTCTTTGT	6
GATCACATCCTGTATCT	9
GATCACATCGCCAAGAT	21
GATCACATCTGGAACAT	20
GATCACATGCCAAAACA	2
GATCACATGGGTGTGGT	487
GATCACATTTGGAACAT	30
GATCACATTTGGGGGTC	41
GATCACCAAAACACTAG	5
GATCACCAAAATCAAAC	30
GATCACCAACATACTCT	2
GATCACCAACCCTTTGT	35
GATCACCAACGCGTGAT	6
GATCACCAAGAAGCTGC	2
GATCACCAAGGAGTTGA	113
GATCACCAAGGGTCTGG	3
GATCACCAATGGGAGCC	7
GATCACCACAGGTTTTG	76
GATCACCACCAACGACG	32
GATCACCACCAGAGAGG	11
GATCACCACGATGACAA	5
GATCACCACTAATACGT	9
GATCACCAGTACCAAAG	7
GATCACCATACTTTGTT	105
GATCACCATATGTACAA	11
GATCACCATCCCATCAG	2
GATCACCATCGCAAACC	16
GATCACCATTACCTGTA	5
GATCACCATTGTCAAGT	80
GATCACCCAAATTAAAC	7
GATCACCCAACACCACC	5
GATCACCCAAGAAAATG	3
GATCACCCACCATCTTC	7
GATCACCCACGCTTCAA	3
GATCACCCACTACGAGT	8
GATCACCCACTGAGCAT	11
GATCACCCATCATCGAC	6
GATCACCCCAAACAACA	78
GATCACCCCAACGTGTG	17
GATCACCCCAACTACTG	2
GATCACCCCATGAGGTA	78
GATCACCCCATGCCATG	17
GATCACCCCCAAAACAC	3
GATCACCCCGTCTTCCT	5
GATCACCCCGTTCCTCC	17
GATCACCCGCACATATT	6
GATCACCCGGACCAAAA	3
GATCACCCGTGCGACAG	9
GATCACCCGTGTTCTCA	6
GATCACCCGTTGGAGAC	30
GATCACCCTCACTGTTG	3
GATCACCCTGGACACGG	37
GATCACCCTTAAGACAC	68
GATCACCCTTTTGTCGT	8
GATCACCGAGTACATGG	37
GATCACCGATATGGCGG	11
GATCACCGCAGGGTTTA	5
GATCACCGCTATTCTTA	11
GATCACCGCTGTTGGTT	5
GATCACCGGATATGCTT	2
GATCACCGGCTCACGTG	2
GATCACCGGGTTTCTGA	41
GATCACCGTCATCTGGT	53
GATCACCGTCGAGGTGG	9
GATCACCGTGGGTAGGT	8
GATCACCTAAATCAAAC	80
GATCACCTACGCAAGCC	26
GATCACCTATCCGCCTG	2
GATCACCTCAATTTTTT	16
GATCACCTCCAGCTGCT	3
GATCACCTCCATTCGCG	6
GATCACCTGCCGGTTAC	73
GATCACCTGTTGCCCTC	3
GATCACCTTGATAGTAA	5
GATCACCTTGGACGCGA	6
GATCACCTTGTCATCGT	16
GATCACCTTTATTGTTC	7
GATCACCTTTCTGGGCT	18
GATCACCTTTGATTCAA	5
GATCACCTTTGGTAGTT	5
GATCACCTTTGTCTGCT	91
GATCACGAAATAGAGGT	24
GATCACGAAATGTATGG	113
GATCACGAACAAAACGC	52
GATCACGAACAAGTCAA	8
GATCACGAACCTCTTCG	5
GATCACGAAGTCACACG	17
GATCACGAATAAAAATT	5
GATCACGACAGAGCGCA	2
GATCACGACCTGATTTA	113
GATCACGACCTTTTTGA	210
GATCACGACGCGTCGTA	2
GATCACGACGTGATGAG	62
GATCACGACTAAAGCGA	12
GATCACGAGACAAACAA	69
GATCACGAGCACTCGCC	23
GATCACGAGCGCGGGAC	2
GATCACGAGGATGTTCT	139
GATCACGAGGGGTCGCG	9
GATCACGAGTTCCATAT	2
GATCACGATGGCTTCAT	52
GATCACGATGTTCAGCG	34
GATCACGATTCAGTCAT	37
GATCACGATTCCTGGTT	3
GATCACGCAAACCTGCC	8
GATCACGCAAACTGAAC	2
GATCACGCAAGAATGAC	3
GATCACGCAAGCTTTCC	18
GATCACGCAAGTTAGCG	5
GATCACGCACAGAAACG	96
GATCACGCACGCTTTCA	8
GATCACGCACGGCCGGT	2
GATCACGCAGAAGAAAT	8
GATCACGCAGACGGAGG	337
GATCACGCATATCATGC	43
GATCACGCCACCACTTT	9
GATCACGCCCAAATACC	29
GATCACGCCTGTCTTGT	5
GATCACGCGAACTCGGC	14
GATCACGCGAGTGGGCA	2
GATCACGCGCAAGTTCT	666
GATCACGCGCTACGAGT	5
GATCACGCGGGGTGCTG	2
GATCACGCTAAGACAAC	14
GATCACGCTATCCATCT	15
GATCACGCTCCCGAAGG	37
GATCACGCTGATGAACA	5
GATCACGCTGGACTTGG	37
GATCACGGAAAAGTTTG	34
GATCACGGAAGATTGGC	25
GATCACGGAGAAAAAGA	37
GATCACGGATTGGAAGC	23
GATCACGGCAATTGGAC	40
GATCACGGCATGCAGGG	15
GATCACGGCCACTTTCC	3
GATCACGGCCGTTCTTC	5
GATCACGGCGGACGACG	96
GATCACGGCTGTGTTTC	268
GATCACGGCTTTTTATT	11
GATCACGGGATTCCGCG	3
GATCACGGGGGAGATGT	20
GATCACGGGGGCGTTTC	8
GATCACGGTATGTGAAA	41
GATCACGGTCAGGAGTC	11
GATCACGGTCGAGACGG	6
GATCACGGTCTAGAGGG	62
GATCACGGTGTATAACC	5
GATCACGGTTACTGCTG	53
GATCACGTATGCTTTAC	2
GATCACGTATGTTTCAC	21
GATCACGTATTTGAAGT	21
GATCACGTCAGAGTCGC	149
GATCACGTCCCATGCAG	2
GATCACGTCGCCCTGAA	6
GATCACGTCTGATTGTC	5
GATCACGTGACTCTACT	2
GATCACGTGGAGACGCC	35
GATCACGTGGCTGGATG	5
GATCACGTGTAGTTCAT	12
GATCACGTGTTGGTATA	27
GATCACGTTACTGGATG	26
GATCACGTTGCTGTTGT	46
GATCACGTTGCTTGGAC	5
GATCACGTTGGCTGTTG	5
GATCACTAACTACTGCA	14
GATCACTACAGGCGTAC	59
GATCACTACTACTTGGG	2
GATCACTACTCAAACAT	2
GATCACTACTGAAAGTC	38
GATCACTAGAAATTCGA	12
GATCACTAGGAACAAGT	65
GATCACTATAATTCTCG	24
GATCACTATTGCAGAGG	6
GATCACTCAACTACCGG	11
GATCACTCACACAGCCT	21
GATCACTCACATGTCCA	3
GATCACTCATCCCCCGG	34
GATCACTCATTGAAACA	18
GATCACTCCAACTTCGT	6
GATCACTCCAGCGAGAG	99
GATCACTCCCAGTCCTC	14
GATCACTCCCGCTGACG	24
GATCACTCCTGAAATTG	94
GATCACTCGAAGGCGGG	26
GATCACTCGACTCCATA	15
GATCACTCGATGACCTT	24
GATCACTCGCATGAGAA	11
GATCACTCGGACGACAC	117
GATCACTCGGCAGCGGT	91
GATCACTCTGGTTGGCC	49
GATCACTCTTCTGGTAC	2
GATCACTCTTGTTTGAG	282
GATCACTGAAACGATTC	32
GATCACTGAAAGGATAC	12
GATCACTGCAAATCTCA	464
GATCACTGCAACCTCCA	41
GATCACTGCCGTAGCAA	5
GATCACTGCCTCCAAGC	11
GATCACTGCTTGAAAGA	23
GATCACTGGAATCCCGT	3
GATCACTGGAGTCTCAT	5
GATCACTGGATAACCAC	3
GATCACTGGCGGATTCG	3
GATCACTGGGAGGCTTT	34
GATCACTGTATCAAGAA	5
GATCACTGTCATTTTTT	47
GATCACTGTGCTACATG	11
GATCACTGTGGATAAAC	2
GATCACTGTTGGGTGTA	5
GATCACTGTTGGTTTAT	5
GATCACTGTTTGCACCG	72
GATCACTTAACGACTTA	9
GATCACTTAGCACTCCT	2
GATCACTTAGGTACTGT	5
GATCACTTCACAATGGT	37
GATCACTTCATGGCCTC	2
GATCACTTCCTTGTCAG	75
GATCACTTCGCAACTGT	17
GATCACTTCGGTGGTCA	2
GATCACTTCTAACTTCA	8
GATCACTTCTCTACATC	2
GATCACTTCTGGTAGCG	3
GATCACTTGAGAAAAAC	793
GATCACTTGCGTCTGCA	27
GATCACTTGGCTTTACA	303
GATCACTTGGGCACACA	9
GATCACTTGGTCGCAAA	15
GATCACTTGTCGGACAA	2
GATCACTTGTGGCCTCG	3
GATCACTTGTTAAATCA	6
GATCACTTGTTACAGAG	3
GATCACTTGTTCTTATC	2
GATCACTTGTTGAAGGG	101
GATCACTTTCATAGCGG	1215
GATCACTTTCTGGGTGG	29
GATCACTTTGACTTGTG	5
GATCACTTTGAGTGATG	37
GATCACTTTGCTTGGTC	5
GATCACTTTGGATAATG	12
GATCACTTTGTTGCGAT	30
GATCACTTTTGGAGACA	15
GATCACTTTTTGGCCAC	5
GATCACTTTTTTCCGCA	5
GATCACTTTTTTTTTCT	11
GATCAGAAAAGCCCCCA	12
GATCAGAAAATTGGGGG	79
GATCAGAAACTCCTCGC	6
GATCAGAAACTGTCAGA	9
GATCAGAAAGAACTAGT	18
GATCAGAAATCACCCAG	2
GATCAGAACAAACGCTA	9
GATCAGAACACAGTGGG	15
GATCAGAACCAGTTGGA	18
GATCAGAACCTAATCGT	15
GATCAGAACCTTATGGA	67
GATCAGAACGCACCCAC	49
GATCAGAACGGAGGGAT	72
GATCAGAACTGAAGCAC	5
GATCAGAACTGCCGCTG	3
GATCAGAACTTTCCTCC	2
GATCAGAAGAAATCCCA	12
GATCAGAAGAATAAGCT	17
GATCAGAAGGACTGCCT	102
GATCAGAATCAAGCCAA	8
GATCAGAATGAGGTCTT	2
GATCAGAATGTCGGCTT	114
GATCAGAATTCTGGCAG	442
GATCAGAATTTTGGGGT	2
GATCAGACCAAGGCGTT	62
GATCAGACCAGCATTGA	21
GATCAGACCGACATTGA	23
GATCAGACCGAGCCCGG	2
GATCAGACGAAACATGG	50
GATCAGACGAAGCCTTT	2
GATCAGACGAGACCTTT	5
GATCAGACGAGTGGAGC	2
GATCAGACGGCCAGAAA	30
GATCAGACGGTGCTACA	27
GATCAGACGTTCGTTCC	6
GATCAGACTAATCAAAA	6
GATCAGACTCAACATAC	5
GATCAGACTCAGACTGC	11
GATCAGACTGCTACTCG	2
GATCAGACTGGCTTCTG	20
GATCAGACTGGGAGTCA	73
GATCAGACTTGTTGTAG	3
GATCAGACTTTTAGCGA	20
GATCAGAGAAGTTGGCT	52
GATCAGAGACGTTCTCT	29
GATCAGAGACTCTAACA	134
GATCAGAGAGACGAAAA	6
GATCAGAGAGCAGTACT	12
GATCAGAGAGGTTTTGG	116
GATCAGAGATAGCTGGA	15
GATCAGAGCACACTGCA	59
GATCAGAGCAGAGAGCA	2
GATCAGAGCCGAGGAGC	9
GATCAGAGCTATTCGCG	69
GATCAGAGGAACAAGTC	5
GATCAGAGGAGGTGAGC	160
GATCAGAGGCGACACGG	59
GATCAGAGGCTGGCTCT	2
GATCAGAGTCATATTTG	14
GATCAGAGTGAACATGC	3
GATCAGAGTGTGTCTGT	2
GATCAGATATCTGCTGT	35
GATCAGATGAAACGAAG	3
GATCAGATGAGATACCA	23
GATCAGATGATGCCAAT	8
GATCAGATGCGAGGTGA	24
GATCAGATGGAACCACT	38
GATCAGATGTGAAGGAG	11
GATCAGATGTGTGGCGC	71
GATCAGATTCGGACCAT	3
GATCAGATTGCTGTTGT	8
GATCAGATTGTCGCTTG	78
GATCAGATTTGTGACGG	99
GATCAGCAAAGATTGCA	2
GATCAGCAACCGAGGGG	2
GATCAGCAACGAATGAA	2
GATCAGCAACGTCTAGA	262
GATCAGCAAGAAAGCCA	27
GATCAGCAAGAAGCTGA	5
GATCAGCAAGATGAGAA	30
GATCAGCAAGCGAAAGA	2
GATCAGCAAGCGACCAC	27
GATCAGCAAGGGCCATG	3
GATCAGCAATCGGGGGG	15
GATCAGCACAAGGCAGA	7
GATCAGCACAGGCGAAA	57
GATCAGCACTAGCAAAG	121
GATCAGCACTCTATGTC	7
GATCAGCACTTTGTCGC	9
GATCAGCAGACGACGGA	9
GATCAGCAGATACTGTG	9
GATCAGCAGCCTGAATA	7
GATCAGCAGGGTTTCAA	14
GATCAGCAGGTGGGCAG	2
GATCAGCAGTGTAAACC	438
GATCAGCATAGCAGCAA	48
GATCAGCCAAGGACCGT	2
GATCAGCCACAACCAAG	11
GATCAGCCAGGGGTACA	203
GATCAGCCAGTAGGGCA	475
GATCAGCCAGTCCGCGT	3
GATCAGCCAGTTCTCCG	11
GATCAGCCCACTTCCGG	2
GATCAGCCCCATTCTGC	5
GATCAGCCCGACAGAGG	5
GATCAGCCCTCGACAAC	27
GATCAGCCCTTATGACT	75
GATCAGCCGAAGATGAC	12
GATCAGCCGACGGAGAC	11
GATCAGCCGAGTCAATC	6
GATCAGCCGATGATGCG	7
GATCAGCCGCAAGTTTC	3
GATCAGCCGGGTTTTTG	6
GATCAGCCGTTATGGCC	3
GATCAGCCGTTCATCCA	6
GATCAGCCTACCGTTGA	2
GATCAGCCTAGCGTCGT	5
GATCAGCCTCGTCCATC	169
GATCAGCCTGCTTTCTT	8
GATCAGCCTGTGGCAGA	18
GATCAGCCTTGGGAAAA	2
GATCAGCCTTGGTTCAA	5
GATCAGCGAACTGCACG	420
GATCAGCGAAGGCTGGT	132
GATCAGCGACATGGCTT	43
GATCAGCGACGTCGCGA	2
GATCAGCGAGCATTGGG	2
GATCAGCGAGGCCGGTG	1885
GATCAGCGAGGGCCGCT	131
GATCAGCGAGTGCAGGG	113
GATCAGCGATGATTATG	75
GATCAGCGCAAAATGCG	29
GATCAGCGCAAACAGAT	5
GATCAGCGCACACATGG	2
GATCAGCGCAGAATATT	14
GATCAGCGCCAGGGACA	8
GATCAGCGCCGCAATGT	2
GATCAGCGGAACTACCT	3
GATCAGCGGATTGACAG	32
GATCAGCGGATTGGCAA	98
GATCAGCGGCGGTATGT	25
GATCAGCGGCTTATGCG	5
GATCAGCGGGCGGAACT	3
GATCAGCGGGCTTCGGT	100
GATCAGCGTCTTTTGTT	25
GATCAGCGTTGCTTCTT	7
GATCAGCGTTGGCGGAG	5
GATCAGCTACGGAGTAC	11
GATCAGCTCAAAAGGTA	5
GATCAGCTCACCGCCAC	2
GATCAGCTCAGTCGCTT	7
GATCAGCTCCACTTGCG	2
GATCAGCTCCTCGGCCC	3
GATCAGCTCGAGCCTAT	5
GATCAGCTCGGACTGGA	9
GATCAGCTCGTGCAGGA	30
GATCAGCTCTCTTTTAA	5
GATCAGCTCTTGCATTT	5
GATCAGCTCTTGGTTGC	2
GATCAGCTGCCATCGTC	73
GATCAGCTGCCCTGTAG	40
GATCAGCTGCTACTTAC	14
GATCAGCTGCTGGGGAT	11
GATCAGCTGGACGCATA	2
GATCAGCTGGAGGAAAG	2
GATCAGCTGTCACTTAA	3
GATCAGCTGTGATTTTG	23
GATCAGCTGTGCCCAAA	57
GATCAGCTTCAAGCCTA	41
GATCAGCTTGCTGTATG	128
GATCAGCTTTCAGGTTC	52
GATCAGGAAAATGTTGA	5
GATCAGGAACAAATCAC	94
GATCAGGAACATCATGA	8
GATCAGGAACTCACTCT	2
GATCAGGAATATCACCA	3
GATCAGGACACCACAGA	6
GATCAGGACCGTGGTCG	2
GATCAGGACCTGGGCGA	3
GATCAGGACGAAAAGAC	5
GATCAGGACGAAAGGGC	8
GATCAGGACGAGAGGGT	8
GATCAGGACGGCGCCGC	76
GATCAGGACTACTCGGG	2
GATCAGGACTATCTATG	9
GATCAGGACTATCTCAC	148
GATCAGGACTGTGGATG	90
GATCAGGAGACTTGACC	9
GATCAGGAGAGTGCCGA	157
GATCAGGAGGAAAAGGA	5
GATCAGGAGGAGCTCGG	30
GATCAGGAGGGCAAGCG	3
GATCAGGATGAACGCGG	30
GATCAGGATGCTGAGCA	5
GATCAGGATGTCAAGAT	17
GATCAGGATTTCTCCGT	2
GATCAGGATTTTCTTGT	27
GATCAGGCAACGCAATG	2
GATCAGGCAAGTTCTCT	5
GATCAGGCAGGGGTTTT	6
GATCAGGCAGTCGGACC	30
GATCAGGCATCAAGGCT	3
GATCAGGCCACTAATTA	3
GATCAGGCCCATCAATC	85
GATCAGGCGAGGCTTGA	2027
GATCAGGCGATGAGAGG	129
GATCAGGCGATTGGCGA	332
GATCAGGCGGAACGAGA	37
GATCAGGCGGGACCGCC	146
GATCAGGCGTCAGGTGC	221
GATCAGGCTATGTCGAC	26
GATCAGGCTGCCCCGCA	6
GATCAGGCTGGCACCAT	34
GATCAGGCTTTATGAGA	5
GATCAGGGAAACGGCCG	8
GATCAGGGAATCCTGAG	27
GATCAGGGAATCTGAAA	2
GATCAGGGAATTCTGGT	199
GATCAGGGACAATGGGA	15
GATCAGGGACGTTGTTG	34
GATCAGGGAGAACAACT	53
GATCAGGGAGAGGCAAT	2
GATCAGGGAGTCCAGAA	43
GATCAGGGATGGAGGCC	5
GATCAGGGCACAGGCAA	32
GATCAGGGCATCGATAG	50
GATCAGGGCGGAGACAT	32
GATCAGGGCTGTACTTG	14
GATCAGGGGAATACGGA	15
GATCAGGGGAGCTGTGG	140
GATCAGGGGAGGATGTG	90
GATCAGGGGGTCAGGTT	126
GATCAGGGGGTCCGATT	2
GATCAGGGGTTTGTGGG	20
GATCAGGGTCTTTTGCG	3
GATCAGGGTGTCCTTTC	49
GATCAGGGTTAGTTCAC	17
GATCAGGGTTTCAATAG	11
GATCAGGTACATTGGCA	23
GATCAGGTACTCACCTA	12
GATCAGGTAGCCAATGA	11
GATCAGGTATAAACCGG	2
GATCAGGTCAAGCTTCA	8
GATCAGGTCACTGTTCC	8
GATCAGGTCATGAGACT	114
GATCAGGTCATTGGTCC	5
GATCAGGTCTAAGTATG	8
GATCAGGTCTCAACGAT	37
GATCAGGTCTGAGCGGC	241
GATCAGGTCTGAGGACA	6
GATCAGGTGAGGACTCA	2
GATCAGGTGCTGAAAAA	38
GATCAGGTGCTTTGGCT	17
GATCAGGTGGTGGTGTT	23
GATCAGGTGTACTCAAA	8
GATCAGGTTAAGCACAC	98
GATCAGGTTCAAATGGA	39
GATCAGGTTCAATTCCT	29
GATCAGGTTCCTTGATT	7
GATCAGGTTCGCGTACT	27
GATCAGGTTCTGAGGCC	21
GATCAGGTTGAGAATCC	5
GATCAGGTTGGGGTTTG	9
GATCAGGTTGGTAGGTA	27
GATCAGGTTTACGATAA	27
GATCAGTAAGAGCATAT	6
GATCAGTACACGAGATG	2
GATCAGTACAGCGATGA	76
GATCAGTACATCACTAC	8
GATCAGTACCAAGTCCG	2
GATCAGTACCCTTGTTT	9
GATCAGTACCTCGTGTA	35
GATCAGTAGAAGAGGGA	65
GATCAGTAGAGGTAGGT	3
GATCAGTAGATGCCCAA	3
GATCAGTAGGGAGTGGG	110
GATCAGTAGGGTAGTAC	30
GATCAGTAGTACTGTTT	3
GATCAGTATGGACTTGC	5
GATCAGTATGTGTGCAG	2
GATCAGTCAACAACGTT	5
GATCAGTCAAGACATCA	2
GATCAGTCACCTCCGCC	8
GATCAGTCACTCACAGG	11
GATCAGTCACTCTTTTA	2
GATCAGTCAGACACCTT	2
GATCAGTCAGTGCATAG	168
GATCAGTCAGTGGAAAC	5
GATCAGTCATCCGTCTG	39
GATCAGTCATGATTCGA	5
GATCAGTCATTGTCGTT	2
GATCAGTCCAGTTTCCT	84
GATCAGTCCTCCGCTTG	9
GATCAGTCCTTTGGTCA	3
GATCAGTCGAAGGGAGT	2
GATCAGTCGAGGCGTTT	70
GATCAGTCGCCAAGGCG	3
GATCAGTCGCGAATATA	48
GATCAGTCGGGCATCCC	40
GATCAGTCTATCGATTG	15
GATCAGTCTTTGCCTAA	2
GATCAGTGAAAGCAAGG	3
GATCAGTGAACTTGTGT	169
GATCAGTGAAGAAAGTG	2
GATCAGTGAATCAGCAC	2
GATCAGTGACTCTTGGC	8
GATCAGTGACTGGAGTT	3
GATCAGTGAGGGAGTGT	18
GATCAGTGCCGCATCAA	6
GATCAGTGCTTGCTTCT	5
GATCAGTGGCGGTGGCG	15
GATCAGTGGTGGAATGA	14
GATCAGTGTAAAGGCAA	46
GATCAGTGTATCGGGCA	12
GATCAGTGTATCTTTGG	2
GATCAGTGTCAACAAAT	3
GATCAGTGTGTATCCCT	3
GATCAGTGTGTTCTGTC	79
GATCAGTGTTGTCGCCA	18
GATCAGTTACCCTTGCG	97
GATCAGTTAGCCGAAAC	6
GATCAGTTCAGCGATAC	5
GATCAGTTCAGTAAATT	11
GATCAGTTCCAAAAGGC	129
GATCAGTTCCCGCTCGA	2
GATCAGTTCCTCACCGC	102
GATCAGTTCCTCTGCGG	298
GATCAGTTCCTTTGACT	15
GATCAGTTCTCTTATGC	23
GATCAGTTCTTCCAGAG	9
GATCAGTTGACTGGTTG	46
GATCAGTTGCCGATGAA	262
GATCAGTTGCTTTGGAA	90
GATCAGTTGGCGAGCAG	44
GATCAGTTGGCTGTGCA	93
GATCAGTTGGGGGCTTG	17
GATCAGTTGGTTAGGGT	2
GATCAGTTGTCGGAGAT	205
GATCAGTTGTTACCTGA	3
GATCAGTTGTTCCTTCC	14
GATCAGTTTCATTCATT	27
GATCAGTTTCCACGCCC	23
GATCAGTTTCCCGCCTG	3
GATCAGTTTCTCTTCGT	2
GATCAGTTTGCAAACAA	420
GATCAGTTTGGGTTTGG	181
GATCAGTTTGTACGGCT	5
GATCAGTTTTGACGGTC	483
GATCAGTTTTTTTGGCC	40
GATCATAAAACGCTCTC	9
GATCATAAAGAACAGTG	176
GATCATAAAGCATTGGA	66
GATCATAACAACGGCGC	18
GATCATAACCACAGCCA	11
GATCATAACGACAGGTT	12
GATCATAACTAGCCATG	3
GATCATAAGGCGCAAAG	5
GATCATAAGTCTTAACT	11
GATCATAATTTGCGTAG	5
GATCATACAATTCGCGC	71
GATCATACACACGCATG	3
GATCATACAGCCCCGTC	5
GATCATACATAGCTGCC	3
GATCATACATCAAACCA	21
GATCATACCCGCCTGAA	61
GATCATACCGAGCGGCC	2
GATCATACCTACGGGAG	9
GATCATACCTCGGAGCA	15
GATCATACGCCGGGAAA	142
GATCATACGGACGGTGA	44
GATCATACGTTAAAGGC	6
GATCATACTAAAAAAAC	2
GATCATACTGACCTTTT	2
GATCATACTGTTTTGGG	69
GATCATACTTCAAGCTG	27
GATCATACTTTGTTTGT	30
GATCATACTTTTTGAGG	21
GATCATAGACACGTAGT	20
GATCATAGACGCATATT	6
GATCATAGAGGCAGTGC	2
GATCATAGATGGCAAAT	5
GATCATAGCATGTTGCA	9
GATCATAGCCTGCCGCT	72
GATCATAGGGCTGCGGT	5
GATCATAGTCGTTCATC	9
GATCATAGTTCCGACCG	3
GATCATAGTTGGTGCTT	27
GATCATATACAGCAAAC	2
GATCATATCATCCACCA	32
GATCATATCCCAGTGGA	21
GATCATATCCGCACGGG	2
GATCATATCCGGAAACC	3
GATCATATCTCTTAGCA	2
GATCATATCTGGCGGCA	399
GATCATATGAGACTGGG	21
GATCATATGCTTGGCCA	29
GATCATATGGGATTTTG	2
GATCATATGTGAGGGAC	128
GATCATATGTTCGTCTG	14
GATCATATTCTTTGCGT	3
GATCATATTGCACCACA	5
GATCATATTGGCCTGTT	40
GATCATATTGTAGTTCA	3
GATCATATTTCTGGCAT	52
GATCATCAAAACGTCAT	11
GATCATCAAAGACGAGC	50
GATCATCAAATGTTGTA	5
GATCATCAACAGCAAAT	5
GATCATCAAGTGCTAAA	3
GATCATCACACCTCGCC	25
GATCATCACAGAGAAGA	7
GATCATCACATGCGCAG	11
GATCATCACCAACACAG	107
GATCATCACCGGGAACC	11
GATCATCACCGTTTCAG	9
GATCATCACGTGGAACG	2
GATCATCACTAACGAGA	9
GATCATCACTACCACAT	55
GATCATCACTCAAGGCT	34
GATCATCACTCTTCTCA	11
GATCATCACTTACGTCT	16
GATCATCAGCCGTGCTG	9
GATCATCAGGCCATGTA	5
GATCATCAGGTTCGACG	50
GATCATCAGTAGGTCTT	23
GATCATCAGTTAAGTCT	39
GATCATCAGTTGAGCAC	5
GATCATCATAAGCCATC	37
GATCATCATAGCCGAGA	5
GATCATCATCAGCTCCT	2
GATCATCATCCTCGAAC	7
GATCATCATCCTCGCCA	16
GATCATCATTGCACTTG	37
GATCATCATTTTGTTGG	14
GATCATCCAAATCTGCC	84
GATCATCCAAGCTTGAC	5
GATCATCCAATGAAATG	137
GATCATCCACACTAGCT	9
GATCATCCACCCGTGTC	5
GATCATCCACGATGACT	137
GATCATCCACGCCGCTA	2
GATCATCCACGGACAGA	2
GATCATCCAGTAAGGCT	52
GATCATCCATATCCGCT	5
GATCATCCATCTAGTGG	2
GATCATCCATCTCTCTG	39
GATCATCCATGCACGAC	5
GATCATCCATGTGTCTT	11
GATCATCCCAAGCTGAC	2
GATCATCCCAATTCAAA	2
GATCATCCCACAGGAAC	7
GATCATCCCATTTCAGT	15
GATCATCCCCGCCTCTC	9
GATCATCCCGAGTAGTA	7
GATCATCCCTTTGTGGC	7
GATCATCCGCTAACCAC	8
GATCATCCGGAACAGGA	6
GATCATCCGGAAGTGAT	18
GATCATCCGGAATTTCA	9
GATCATCCGGTCTTGGA	20
GATCATCCGTAAATCAG	2
GATCATCCGTTTCTGGG	57
GATCATCCTCCACACCG	3
GATCATCCTCGCATTAC	23
GATCATCCTCGTCGTCG	18
GATCATCCTGATACGAC	297
GATCATCCTGCACTGTA	2
GATCATCCTGCGCGAGT	8
GATCATCGAAAAGGCCC	2
GATCATCGAGCATTCCC	103
GATCATCGAGCCTCGAA	27
GATCATCGATACATACC	9
GATCATCGCAAATACGA	5
GATCATCGCCAAAGAAA	2
GATCATCGCCGACCAGG	5
GATCATCGCCGTAAGCT	21
GATCATCGCGATTCTAA	72
GATCATCGCTAGAACAA	9
GATCATCGCTCATTACA	5
GATCATCGGAAGTCTGT	3
GATCATCGGAATGGGTA	57
GATCATCGGACCCAAGT	11
GATCATCGGATTGGTGC	7
GATCATCGGCATTGCTT	52
GATCATCGGGATGGATG	3
GATCATCGGGATTATAT	9
GATCATCGGGCCTATTG	21
GATCATCGGTAAGGGTA	46
GATCATCGTCTCTTGTA	7
GATCATCGTGGATTCCG	21
GATCATCGTGTTCTTTG	2
GATCATCGTTTCACGTC	9
GATCATCGTTTGTTTGG	100
GATCATCTAAGTTTTGT	169
GATCATCTACCACAATA	8
GATCATCTACCCTCAGC	3
GATCATCTCAAGTAATC	71
GATCATCTCAGTCCCTG	5
GATCATCTCATTGTTGT	153
GATCATCTCCTCAAGCT	108
GATCATCTCCTCCTGTG	2
GATCATCTCGCAATCTT	12
GATCATCTCGCCAACAA	23
GATCATCTCGGGGATGC	35
GATCATCTCGTCTCCCT	9
GATCATCTCGTTCTTGT	18
GATCATCTCTACGAAGT	18
GATCATCTCTACTCTAG	12
GATCATCTGAACTGACT	52
GATCATCTGACGCAGGT	5
GATCATCTGACGGAGAT	6
GATCATCTGACTCTGAC	14
GATCATCTGATGGCTTC	8
GATCATCTGATTCATCC	9
GATCATCTGCAAAGCAG	18
GATCATCTGCTGAATTG	8
GATCATCTGCTGGGTGG	14
GATCATCTGGAATCTAA	145
GATCATCTGGAATCTCA	23
GATCATCTGGGACAACC	5
GATCATCTGTATCAATG	7
GATCATCTGTTATCCCA	64
GATCATCTTACCCATGA	39
GATCATCTTACTTGCCT	171
GATCATCTTCATCGTCG	5
GATCATCTTCTGTTGAT	82
GATCATCTTGCTTGGGG	2
GATCATCTTGTCTCGTT	21
GATCATCTTTAGCCGAT	91
GATCATCTTTCAGGGAA	2
GATCATCTTTGAGACCA	23
GATCATCTTTGCTTTCG	5
GATCATCTTTTCCTTTT	16
GATCATCTTTTCGTTTG	71
GATCATGAAAACGCCTG	7
GATCATGAAACAGTCAT	18
GATCATGAAACCACTGA	9
GATCATGAAGAATGGGA	9
GATCATGAAGAGACAGC	151
GATCATGAATCGGAGTT	37
GATCATGACTATGTTGA	144
GATCATGACTCTGCAGT	2
GATCATGACTGATGCCT	11
GATCATGACTGTTTGGA	155
GATCATGAGACGAAGTA	16
GATCATGAGACTGCCCC	240
GATCATGAGAGCATATT	52
GATCATGAGAGGGGTTT	30
GATCATGAGAGGTGGCT	59
GATCATGAGGGGTTGTA	78
GATCATGAGTACTGGTG	2
GATCATGAGTCAAGGAA	25
GATCATGAGTTGGAACA	5
GATCATGATACTTGTCT	7
GATCATGATAGCTGCCA	80
GATCATGATGACAACCA	5
GATCATGATGACTGACA	59
GATCATGATTTGTCCTC	5
GATCATGCAACGGAACC	5
GATCATGCACAGCAGGA	14
GATCATGCAGACTGGAT	48
GATCATGCATGCAGCTG	5
GATCATGCATGCATGGA	73
GATCATGCATGTATGAT	194
GATCATGCATGTCGATG	94
GATCATGCCGTCCTCCT	2
GATCATGCCTGAAAAGG	2
GATCATGCGAGGAATCC	46
GATCATGCTCCCTTTAC	25
GATCATGCTCGGGCCGT	50
GATCATGCTCTCCCAAG	123
GATCATGCTGAGCCATG	5
GATCATGCTGAGCGTTT	50
GATCATGCTGGGCGCAC	2
GATCATGCTTCCCGGCT	5
GATCATGCTTTCTTTTC	7
GATCATGCTTTTTTTTG	7
GATCATGGAAACCGTCC	59
GATCATGGAAATGCGCC	126
GATCATGGAATGGGGGT	89
GATCATGGAGAGATGAG	18
GATCATGGAGCATTGTC	46
GATCATGGATGACGACG	7
GATCATGGCAGTTGTGG	71
GATCATGGGAATGACTT	103
GATCATGGGCGGAACCT	107
GATCATGGGTATTCGTG	37
GATCATGGTCGAAACTG	34
GATCATGGTTACCGATT	2
GATCATGGTTCGGTCTG	7
GATCATGGTTGGGATTG	7
GATCATGTAACAGGCTT	23
GATCATGTAAGCAATCA	16
GATCATGTAGACTGCTG	265
GATCATGTAGAGCGCGT	55
GATCATGTATCACAGAC	27
GATCATGTATGAAAGTA	7
GATCATGTATGTCCATG	23
GATCATGTCAGTCACCA	39
GATCATGTCATGTGCTA	46
GATCATGTCCAATGACA	41
GATCATGTCCCAAGGTT	98
GATCATGTCCTTCTTGT	55
GATCATGTCTGGGGACT	2
GATCATGTCTGGTTTCC	52
GATCATGTCTTTCTGTC	7
GATCATGTGCCGACCGC	9
GATCATGTGCTCGTCGG	84
GATCATGTGGTGGGGAA	30
GATCATGTGTATGTTTC	5
GATCATGTTCAGTTTTT	9
GATCATGTTCTGATATC	46
GATCATGTTCTTCTGCC	75
GATCATGTTTCTGAGCA	18
GATCATGTTTCTTTACG	5
GATCATGTTTGACGGTC	144
GATCATGTTTGCAAAAA	110
GATCATGTTTGGGGAAA	98
GATCATGTTTGGGTTTC	5
GATCATGTTTTACAGCG	21
GATCATTAAATCTGGGG	9
GATCATTACAAGCGCCG	21
GATCATTACATGTGCAT	2
GATCATTACGCCTGCAC	2
GATCATTACGGAATGGA	12
GATCATTACTAGCAGTA	21
GATCATTACTGCTCTGC	59
GATCATTACTGTTCTCG	3
GATCATTAGACATTGGT	30
GATCATTAGCGGCAATT	43
GATCATTATGACATTCT	11
GATCATTATGGGAAGAG	3
GATCATTATGTAGGGGA	12
GATCATTATTGCGGACT	9
GATCATTATTGGCGGCA	29
GATCATTATTTGACCCC	90
GATCATTCAACCGGGGC	5
GATCATTCAACTGCTCA	2
GATCATTCAAGGAGATA	3
GATCATTCACAGTCGCC	5
GATCATTCACATGGCAG	30
GATCATTCACGACGACC	2
GATCATTCACTTTTGTC	6
GATCATTCAGGGGGTTC	59
GATCATTCAGGTCCAGA	96
GATCATTCAGTGATTCC	110
GATCATTCATACTCTAC	39
GATCATTCATGTACGAA	9
GATCATTCCAATGCGGG	3
GATCATTCCAGCACTCC	23
GATCATTCCAGGCATAA	38
GATCATTCCAGGCCAAC	3
GATCATTCCATGCCAAC	24
GATCATTCCTCAATTTC	46
GATCATTCCTCACATGA	59
GATCATTCCTGGCGGCG	9
GATCATTCCTTAGTGTC	62
GATCATTCGATAATCAC	3
GATCATTCGCAAGTTGT	21
GATCATTCGCAATTCGG	52
GATCATTCGCTGCGTGC	44
GATCATTCGGCCGGCGG	18
GATCATTCGGCGTAGTT	119
GATCATTCGGGAGCAGT	3
GATCATTCGGTTCCAGT	2
GATCATTCTCTATACCC	23
GATCATTCTGGGGAGAC	6
GATCATTCTTGAGCCTG	39
GATCATTCTTTTCGCCG	41
GATCATTGAAAACACAG	21
GATCATTGAAATACCTC	5
GATCATTGAAGTCATCG	5
GATCATTGAATGTGTAC	2
GATCATTGACACGGTTG	24
GATCATTGACCGCCACG	100
GATCATTGACGCTTGGG	37
GATCATTGACTTCTCGA	110
GATCATTGATGATTTGC	9
GATCATTGCAATTCTCT	18
GATCATTGCATATCTCA	27
GATCATTGCCACGAGCA	14
GATCATTGCCATTGTGC	5
GATCATTGCCGTGACCA	11
GATCATTGCGTGGTTAC	23
GATCATTGCTGCCTTAA	6
GATCATTGCTGGGCTCA	203
GATCATTGGAGGACTGC	100
GATCATTGGCATGTAAT	26
GATCATTGGCGTCTACT	216
GATCATTGGGTCTCGAG	3
GATCATTGGGTGGAACG	67
GATCATTGGGTTGTGCA	9
GATCATTGGGTTTCCTT	23
GATCATTGGTTTTGAGA	2
GATCATTGTATCCCGTC	2
GATCATTGTATGCGGGG	94
GATCATTGTCAACTTGT	7
GATCATTGTCACCAACA	53
GATCATTGTCATTCACG	5
GATCATTGTGAAGCAAG	7
GATCATTGTGCTGCCAC	9
GATCATTGTGGATATCT	2
GATCATTGTGTCCCGTG	2
GATCATTGTGTGTGGTA	164
GATCATTGTTGATAGCG	2
GATCATTGTTGTAGCTC	2
GATCATTGTTTAGACGA	16
GATCATTGTTTCTTCCA	187
GATCATTTATTCTCAAT	5
GATCATTTCAAACTTGT	5
GATCATTTCAAGAGTGT	2
GATCATTTCAAGTTACG	5
GATCATTTCAATCCATG	5
GATCATTTCACGTGCCT	57
GATCATTTCAGCGAGAT	2
GATCATTTCATTTGCTC	91
GATCATTTCCAATGACC	2
GATCATTTCCAGGCTTG	2
GATCATTTCCTGGTCTA	34
GATCATTTCGCATGTCA	9
GATCATTTCGCGGGCAC	6
GATCATTTCGCTCCCGA	167
GATCATTTCGCTGCTCT	2
GATCATTTCGGAATTCA	16
GATCATTTCGTGGTCCC	7
GATCATTTCTCATAGAA	9
GATCATTTCTCGAAGCT	55
GATCATTTCTTCAGGCT	11
GATCATTTCTTCTTTAG	231
GATCATTTGAACCAGGC	2
GATCATTTGAGCTGTGA	11
GATCATTTGAGGTTTCC	38
GATCATTTGCCTGCCCG	27
GATCATTTGCGCATGGC	11
GATCATTTGCTGAGCTA	52
GATCATTTGGAGATTGG	5
GATCATTTGGTTGGCGA	3
GATCATTTGTCAGTTAC	2
GATCATTTGTCGCTTCG	5
GATCATTTGTGTTGAGG	9
GATCATTTTCACACTCC	64
GATCATTTTCACCTCTC	11
GATCATTTTCACTGTAT	18
GATCATTTTCAGCGCTA	96
GATCATTTTCATTTAGC	30
GATCATTTTCCCCCAAG	114
GATCATTTTCGCATTAG	5
GATCATTTTCTCTGCCC	5
GATCATTTTGACATGCG	25
GATCATTTTGAGAGTAT	7
GATCATTTTGAGCCCCA	18
GATCATTTTGCAGGACT	7
GATCATTTTGCGGTTTT	810
GATCATTTTGTTTTCAT	20
GATCATTTTTGCTCGGG	66
GATCATTTTTGTGTAGG	72
GATCATTTTTGTGTATT	5
GATCATTTTTGTTGCCA	162
GATCATTTTTTTCTTCC	21
GATCATTTTTTTTTTGG	5
GATCCAAAACAGATTCA	2
GATCCAAAACTGCGTCA	2
GATCCAAAATATGGACA	7
GATCCAAAATCTGGAAC	14
GATCCAAACAAAATCCA	5
GATCCAAACAAATGGTT	21
GATCCAAACAACCGTCA	7
GATCCAAACACGTGATA	23
GATCCAAACATTGTCCA	119
GATCCAAACCATCAAGC	2
GATCCAAACCGTTGCGT	2
GATCCAAACCTATCCCA	9
GATCCAAACCTCTGGGC	81
GATCCAAACCTTGAACA	12
GATCCAAACGAGGACGG	5
GATCCAAACGGCCGACG	8
GATCCAAACGTCCCGCA	25
GATCCAAACTATAGGAA	8
GATCCAAACTCCACCCA	2
GATCCAAACTCGAACCA	14
GATCCAAAGACGGAAGG	8
GATCCAAAGAGAGAAGA	15
GATCCAAAGCATGTAAG	27
GATCCAAAGCATTTGCA	135
GATCCAAAGGCTGTAGT	14
GATCCAAAGGGCTGGGT	9
GATCCAAAGGTTCAGGC	94
GATCCAAAGTCAGTTGT	5
GATCCAAAGTCCCCAAA	11
GATCCAAAGTTGTAATG	34
GATCCAAATCACCCACT	2
GATCCAAATCATTATGT	30
GATCCAAATCGTCGCAA	11
GATCCAAATCTGCTGGG	183
GATCCAAATGAATGGAA	39
GATCCAAATGACATGCG	18
GATCCAAATGCCAAGAA	21
GATCCAAATGCCATGTC	25
GATCCAAATGTATGGAG	5
GATCCAAATTTCTCCGC	2
GATCCAACAAAACATGG	5
GATCCAACAAAACCCAC	14
GATCCAACAAATGCCAG	7
GATCCAACAAGAGAAGC	427
GATCCAACAAGTCTCTG	424
GATCCAACACAAGCAAC	8
GATCCAACACCTCACCA	26
GATCCAACACGCCCACG	24
GATCCAACACTGAATGT	17
GATCCAACACTTGTACA	12
GATCCAACAGATGACTG	9
GATCCAACAGCGATTGG	14
GATCCAACAGGTTTTTG	14
GATCCAACATCAAACTT	32
GATCCAACATCACGAGA	123
GATCCAACCAAGACCCA	5
GATCCAACCAAGGCTGG	25
GATCCAACCAATCCGTC	2
GATCCAACCAGACTTGG	46
GATCCAACCAGTCAGGA	14
GATCCAACCAGTGAGTC	16
GATCCAACCGACGGTTG	78
GATCCAACCTCAAGATG	11
GATCCAACCTTGGTTCT	5
GATCCAACCTTGTCAAC	52
GATCCAACGAACATGCG	5
GATCCAACGAGGATGTG	1321
GATCCAACGCAGGGCCT	7
GATCCAACGCGGCTTGA	5
GATCCAACGGCGGCGTT	14
GATCCAACGGGAGAACT	16
GATCCAACGGGATAACA	11
GATCCAACGTTACCATC	14
GATCCAACTCCTGATAA	71
GATCCAACTCTGTGTTT	68
GATCCAACTCTTTTTCT	9
GATCCAACTGGTGCAGA	11
GATCCAACTGTTGGATG	16
GATCCAACTTCTCCAAA	7
GATCCAACTTCTTAACC	5
GATCCAACTTGCACACG	3
GATCCAACTTGCAGTAC	2
GATCCAACTTGGTGTTG	2
GATCCAAGAACGTGTGT	7
GATCCAAGAAGTACACA	9
GATCCAAGAATGTGAGG	11
GATCCAAGAATTGGGCG	84
GATCCAAGACTATCTCC	11
GATCCAAGAGAAGAGCA	23
GATCCAAGAGCAAAGAC	7
GATCCAAGATATCCCAC	119
GATCCAAGATTGGGATG	21
GATCCAAGCAAAGCCCC	3
GATCCAAGCATGTCAGG	14
GATCCAAGCCCAGCAAT	2
GATCCAAGCCCTTCATT	9
GATCCAAGCCGCCCCTT	5
GATCCAAGCCTCGTAAC	6
GATCCAAGCCTGCCTAT	18
GATCCAAGCCTGTGTAT	11
GATCCAAGCTCCGATGG	32
GATCCAAGCTGTTCTTC	5
GATCCAAGGAAGTCTGA	43
GATCCAAGGAGAAGTGA	2
GATCCAAGGAGTTGTTG	27
GATCCAAGGATGTGCTC	7
GATCCAAGGCAAATAAG	18
GATCCAAGGCACGTCGA	2
GATCCAAGGCACTGTTG	18
GATCCAAGGCCGTATGG	39
GATCCAAGGTAGAGGCC	2
GATCCAAGGTCACACCA	5
GATCCAAGTCGTATATC	18
GATCCAAGTGGAATAAG	14
GATCCAAGTGGGCAAGA	37
GATCCAAGTGTTGTCGA	5
GATCCAAGTTGTAGGCT	454
GATCCAAGTTTCCTATC	2
GATCCAAGTTTCTGGCG	7
GATCCAATAAAGTGCCA	107
GATCCAATAGCTAGTTC	5
GATCCAATCAAGGAGCA	14
GATCCAATCAGGCGCCT	5
GATCCAATCATGGAGCG	75
GATCCAATCCAAGAATT	62
GATCCAATCCACCATTC	2
GATCCAATCCAGCATGT	3
GATCCAATCCATTTCTC	5
GATCCAATCCCCATCCC	34
GATCCAATCCGAGCAGG	9
GATCCAATCTATCTACT	5
GATCCAATCTTGGCTGA	9
GATCCAATGAAGATACT	11
GATCCAATGAAGGGTGA	2
GATCCAATGAATTAGAC	46
GATCCAATGAATTTGTC	55
GATCCAATGAGACGTTG	2
GATCCAATGAGCAATGG	73
GATCCAATGAGTTCCCA	41
GATCCAATGATGCAATG	2
GATCCAATGCTCCAAAG	3
GATCCAATGCTTGTGGC	91
GATCCAATGGGTTTAGC	135
GATCCAATGTGGTCGTC	66
GATCCAATGTGTGATGA	37
GATCCAATGTTTGTTCC	7
GATCCAATTACTTATCT	5
GATCCAATTCCAAAAAC	2
GATCCAATTCCACAGCT	3
GATCCAATTCGGTGACT	14
GATCCAATTGCCAATCG	2
GATCCAATTGGCCGTTC	132
GATCCAATTGGTTTTGA	16
GATCCACAAACCAGCTC	46
GATCCACAAGCTGTCTG	2
GATCCACAAGGTCCGGG	27
GATCCACAAGTTCTGCC	27
GATCCACAATCATGGTC	3
GATCCACACAGCCCAGC	9
GATCCACACCAACCCCA	3
GATCCACACCGTCAACG	276
GATCCACACCGTCGTTC	14
GATCCACACCTGACCAT	5
GATCCACAGAATCTCAT	7
GATCCACAGACAAGTTT	96
GATCCACAGAGCCAGCC	105
GATCCACAGCAGCGGCG	6
GATCCACAGCGCTGTCG	18
GATCCACAGCGGTAGCA	5
GATCCACAGGTCAGATT	5
GATCCACAGGTCGCGTT	16
GATCCACAGTTGATGGT	32
GATCCACATAAACCGCA	2
GATCCACATAACCATAA	2
GATCCACATACTTCTTT	2
GATCCACATCTGGAGGC	16
GATCCACCAAAACCCGA	9
GATCCACCAAAAGAAGC	3
GATCCACCAAAGCCTCT	11
GATCCACCAAAGGGCTC	32
GATCCACCAACAGAAGC	320
GATCCACCAACTGCCAA	21
GATCCACCAAGCTTGAT	9
GATCCACCAGAAACAAA	2
GATCCACCAGAATACTC	11
GATCCACCAGTGGGTTG	122
GATCCACCATTATGAAT	18
GATCCACCCATCCGTAA	3
GATCCACCCCAACGCCC	2
GATCCACCCCAGCCGCA	9
GATCCACCCCCATTGTC	5
GATCCACCCTCAACCAG	123
GATCCACCCTTCTAGAA	5
GATCCACCGACTTACCT	9
GATCCACCGATATTGAT	137
GATCCACCGCACCTTAT	20
GATCCACCGCTCGGGCT	5
GATCCACCGGTCTTGCA	2
GATCCACCGGTGATGCT	40
GATCCACCGTGCCAAGG	27
GATCCACCTTGGACCGG	5
GATCCACCTTGTCATCC	62
GATCCACCTTGTTGAGT	55
GATCCACGAATGTAGGT	536
GATCCACGACAACGTAT	237
GATCCACGACCATAGCT	21
GATCCACGACTGAGCTC	32
GATCCACGAGCCTCCTA	5
GATCCACGAGGACCACG	171
GATCCACGAGGGAGTTG	205
GATCCACGAGTGCCAGG	6
GATCCACGATGCCCTGG	25
GATCCACGCAACAATAC	18
GATCCACGCCAAGTGTG	6
GATCCACGCCCCGAAAA	2
GATCCACGCCCTGCGCG	48
GATCCACGCCGAACATT	18
GATCCACGCCGGCGCCG	5
GATCCACGCTAAATATT	30
GATCCACGCTTAACTAT	3
GATCCACGGCGTCCAGC	52
GATCCACGGGAAATTCA	89
GATCCACGGGGAAAGGA	84
GATCCACGGTAGAAAGA	57
GATCCACGGTGCAGTAT	18
GATCCACGGTTGTTTGT	2
GATCCACGTATGGGGGT	27
GATCCACGTTTCTTTGT	3
GATCCACTAGCTTTGGG	23
GATCCACTCCTCCTACT	21
GATCCACTCTTGAGGAA	119
GATCCACTGAAGTAGCC	7
GATCCACTGTGCTCGAA	64
GATCCACTGTGGCTACT	185
GATCCACTTCCCCTGCG	11
GATCCACTTGATAAAAC	2
GATCCACTTGCCGGGAA	20
GATCCACTTGCGCATCA	23
GATCCACTTGTCTCTGT	73
GATCCACTTTCGGTGCA	18
GATCCACTTTCTGGCAT	2
GATCCACTTTGATGCAT	73
GATCCAGAACGAGGCCG	37
GATCCAGAACGCTCGGG	3
GATCCAGAAGAAAGCAG	66
GATCCAGAAGTCCCCGA	8
GATCCAGAATTACTCGG	27
GATCCAGACAAGTAAAC	14
GATCCAGACACAGTCAG	5
GATCCAGACCAAACTGC	20
GATCCAGACCTGCCGCA	3
GATCCAGACGACCGCCA	64
GATCCAGACGCAAAACA	11
GATCCAGACGCACCTGC	11
GATCCAGACGTCCTGAA	9
GATCCAGACGTCGGGAT	5
GATCCAGACTACCCCAG	71
GATCCAGACTGTTGCAT	2
GATCCAGACTTGAAGAC	2
GATCCAGAGCTGTATGG	2
GATCCAGAGCTTGGAGT	130
GATCCAGAGGATGATGG	2
GATCCAGAGGATGCGCG	2
GATCCAGAGGCATCCAG	37
GATCCAGATAACTGGAA	32
GATCCAGATAGAGAGTG	7
GATCCAGATAGTTGCCC	3
GATCCAGATATCTCCTG	5
GATCCAGATGAACAAAT	9
GATCCAGATGAGCGCAT	7
GATCCAGATGCGTAGGG	25
GATCCAGATTAGATAGA	2
GATCCAGATTCTGTTGT	23
GATCCAGCAACAAATGT	50
GATCCAGCAAGAATGAG	11
GATCCAGCAAGAGAGGT	5
GATCCAGCAAGGTCTGA	258
GATCCAGCAGGGAGGGA	5
GATCCAGCATTCTGAGC	2
GATCCAGCCAAAGCCAA	34
GATCCAGCCAAGACCTC	2
GATCCAGCCACAACTAC	23
GATCCAGCCAGCATACA	7
GATCCAGCCCACTACCG	5
GATCCAGCCCGTCTGCA	2
GATCCAGCCGCAACAAT	32
GATCCAGCCTGAGACTC	5
GATCCAGCGCAATGGCG	20
GATCCAGCGCATAGGCT	2
GATCCAGCGGACAGGTG	2
GATCCAGCGGAGGCTTA	11
GATCCAGCGGCAGGTCT	5
GATCCAGCGTAATGAAG	137
GATCCAGCTAACCTCGG	7
GATCCAGCTGCTTGTTT	5
GATCCAGCTGGGATACT	9
GATCCAGCTTCTCGGAT	16
GATCCAGCTTGCTTGAA	16
GATCCAGCTTGGTCGAG	646
GATCCAGCTTGTTTGAT	2
GATCCAGGAAAACTCCG	9
GATCCAGGAAAGCACCG	8
GATCCAGGAACCATATG	14
GATCCAGGAATTTGGTA	27
GATCCAGGACATTCTGT	9
GATCCAGGACCAGGACG	2
GATCCAGGACTCGAAGG	30
GATCCAGGACTTCTGAA	47
GATCCAGGAGACCTGGG	27
GATCCAGGAGCAAAGCG	7
GATCCAGGCAGCAGATG	46
GATCCAGGCCAGGTTTC	11
GATCCAGGCCTGCACGG	8
GATCCAGGCGCTGCCGG	128
GATCCAGGCGTCACATC	2
GATCCAGGCGTCGACAG	20
GATCCAGGCTACATCTT	30
GATCCAGGCTGTTCGTC	14
GATCCAGGGAAAATGGA	23
GATCCAGGGAAACCAGG	2
GATCCAGGGATTGAGCG	280
GATCCAGGGCAGAGAAA	5
GATCCAGGGGGCTCTCG	3
GATCCAGGGGGTCCACG	18
GATCCAGGGGTGTCAGG	6
GATCCAGGGTTTACGGA	2
GATCCAGGGTTTGGGTC	9
GATCCAGGTACTCTGAT	30
GATCCAGGTAGGTTTGT	9
GATCCAGGTCAACGACA	30
GATCCAGGTCATCAACC	11
GATCCAGGTCATCACCA	7
GATCCAGGTCCCGGCGG	50
GATCCAGGTGCCCGTCA	67
GATCCAGGTTGTCTGGG	16
GATCCAGTAACCCACGC	2
GATCCAGTAATTAGTCC	176
GATCCAGTATCTCAACA	21
GATCCAGTATTAATCGA	11
GATCCAGTCAAGCACAC	64
GATCCAGTCAGAATCAA	3
GATCCAGTCAGCTGTTC	5
GATCCAGTCATGGCAAG	151
GATCCAGTCCGAAGCCT	11
GATCCAGTCGCCGCACC	2
GATCCAGTCGGCCTGAC	5
GATCCAGTCGGGGATTC	32
GATCCAGTCGTCCATAT	40
GATCCAGTCGTTCTACA	2
GATCCAGTCTAGAGCGT	297
GATCCAGTCTAGCAGCG	3
GATCCAGTCTCACCGAG	14
GATCCAGTCTGTTGTTT	34
GATCCAGTCTTTAGACT	2
GATCCAGTGATAGGCGC	5
GATCCAGTGCCATTGTG	46
GATCCAGTGCGATTGCT	32
GATCCAGTGGATGAAAA	215
GATCCAGTGGCCCACCA	39
GATCCAGTGGGTTGAGG	43
GATCCAGTGTCCATAGG	25
GATCCAGTGTTACAGAA	8
GATCCAGTTATCCACGG	2
GATCCAGTTCCTATCTC	7
GATCCAGTTCCTCCTCC	9
GATCCAGTTCGCGCACG	2
GATCCAGTTCTACTATA	7
GATCCAGTTCTCGGAAT	21
GATCCAGTTCTGAGTGG	2
GATCCAGTTCTTTTGAC	3
GATCCAGTTGCCCCTTG	3
GATCCAGTTGGGTGAAT	6
GATCCAGTTTTCACTGG	3
GATCCAGTTTTGGTAGT	62
GATCCATAAGCCAACCC	37
GATCCATAAGGAGGAGT	3
GATCCATACAAAGCAAG	5
GATCCATACCTTGGGAA	14
GATCCATAGAAAACTGC	3
GATCCATATACCAAGTG	3
GATCCATATACTGGTGG	3
GATCCATATGAGGCGCT	3
GATCCATATGCCAAACA	18
GATCCATATGGATTGCC	2
GATCCATATGTAGGTCA	8
GATCCATATGTTTGAGT	5
GATCCATATTCTCGGTA	121
GATCCATATTGCCTGCG	37
GATCCATATTTGCTCTT	64
GATCCATCAAGCGTGGC	14
GATCCATCAAGGAGTAG	5
GATCCATCACATGGGTT	20
GATCCATCACCAACCCG	5
GATCCATCACGACTGCA	3
GATCCATCACGTACGTA	2
GATCCATCAGAACCAGA	11
GATCCATCAGTACATCT	2
GATCCATCATATTCACG	43
GATCCATCATCATCTTC	5
GATCCATCATCGAAAGG	50
GATCCATCATCTGCCAG	2
GATCCATCCCCATCACA	2
GATCCATCCCTCCTTTA	29
GATCCATCCGAGGGGGT	2
GATCCATCCGTCAACTG	34
[truncated: 3,700 more rows]

## Sheet: 5578_MPSSMycTagsMatchGenNotESTs
MPSSTag	CopyNumber
GATCAAAAAAAAAAAAA	278
GATCAAAAAAAATTACC	71
GATCAAAAAAATGAACA	4
GATCAAAAAAATGCTCA	73
GATCAAAAACTACAGCA	30
GATCAAAAACTTCAACC	9
GATCAAAAAGCGCTTCA	1
GATCAAAAATACAATGC	4
GATCAAAAATATCCGGC	9
GATCAAAAATCTCGAAC	3
GATCAAAACAACACCGC	2
GATCAAAACAAGGCATA	882
GATCAAAACACAGTGCA	2
GATCAAAACACCCAGCC	4
GATCAAAACACGACATG	34
GATCAAAACACGCTGCG	2
GATCAAAACCAATCCCC	12
GATCAAAACCGAGGAAG	7
GATCAAAACGGGCACTG	10
GATCAAAACGGGCTCTC	3
GATCAAAACGTCCAAGA	1
GATCAAAACTCGTCCTC	3
GATCAAAACTCTACCCT	1
GATCAAAACTTGATGGT	1
GATCAAAACTTTCAACG	1
GATCAAAACTTTGCCCA	4
GATCAAAACTTTGTTTC	7
GATCAAAAGTGACTGAA	32
GATCAAAAGTTCGTTGA	2
GATCAAAATCAATCTCC	4
GATCAAAATCCTGAGGA	5
GATCAAAATCGCAAACT	4
GATCAAAATCTAAAACA	17
GATCAAAATCTCCACTT	2
GATCAAAATTCAACTTG	4
GATCAAACAACCCATCT	1
GATCAAACAAGGTCTAA	1
GATCAAACATAGCCTGC	4
GATCAAACATGCCACGG	1
GATCAAACCAAACTCGT	4
GATCAAACCAGGCGGAA	2
GATCAAACCATCGGTGC	1
GATCAAACCCGCCGTGT	27
GATCAAACCGGCAAACA	3
GATCAAACCTACGTATG	1
GATCAAACCTCGAGCGA	4
GATCAAACCTGTCACAA	52
GATCAAACGACGCGAAT	2
GATCAAACGAGAGCAGT	46
GATCAAACGCCAGGCGC	31
GATCAAACGGATTCTTG	15
GATCAAACTCGTTCGTG	34
GATCAAACTGTACGTAC	1
GATCAAACTGTGTATGC	1
GATCAAACTGTGTGGCC	154
GATCAAACTTGTTCTGT	12
GATCAAACTTTGTTGTC	2
GATCAAAGAAACGATTG	5
GATCAAAGAAATTCGTC	4
GATCAAAGACGCCCAGC	2
GATCAAAGACTGCGCTC	3
GATCAAAGAGAACAGCA	4
GATCAAAGAGTCCACAG	2
GATCAAAGCAAAAGATG	1
GATCAAAGCAACGCACG	3
GATCAAAGCAGATGTCG	4
GATCAAAGCAGCAGTAG	4
GATCAAAGCCAATCTTC	55
GATCAAAGCCCCAAGCC	30
GATCAAAGCCGACGACG	10
GATCAAAGCCTTGTAGG	4
GATCAAAGCTGGAACTT	4
GATCAAAGCTTTCAGCC	1
GATCAAAGCTTTGCTCT	1
GATCAAAGGAATGGTTC	6
GATCAAAGGAGTTGGTG	52
GATCAAAGGCATAATGT	1
GATCAAAGGGCTGAGAG	9
GATCAAAGGTTACGACA	4
GATCAAAGTACCCAAGA	3
GATCAAAGTATGGCCTA	1
GATCAAAGTATTTTGTG	20
GATCAAAGTCATGTTTC	2
GATCAAAGTCCAAAGTC	4
GATCAAAGTCCCGGCCG	1155
GATCAAAGTCTGTGCGG	2
GATCAAAGTCTTAAAAT	2
GATCAAAGTCTTGTGTT	2
GATCAAAGTGATGGAGG	2
GATCAAAGTGGGCTGGA	3
GATCAAAGTGTAACCCG	3
GATCAAAGTGTCCTGGA	18
GATCAAAGTTGCGTTGC	2
GATCAAATAACAGAGGA	61
GATCAAATAACTCGTCC	15
GATCAAATACAATGAAA	383
GATCAAATACTCGTCGC	4
GATCAAATATCTGCTGT	4
GATCAAATCAAGCCTGG	2
GATCAAATCAATGACGG	1
GATCAAATCATCGTCCA	2
GATCAAATCCATACCGG	1
GATCAAATCCCATTATC	1
GATCAAATCGAAGACGC	2
GATCAAATCGAGCATCC	1
GATCAAATCTCTTGGCT	3
GATCAAATGACACCTTG	3
GATCAAATGAGGGACAG	39
GATCAAATGAGTTGCTG	30
GATCAAATGATTTAGTC	1
GATCAAATGCATGTGTT	1
GATCAAATGCCGACAAT	3
GATCAAATGGGCGACGG	202
GATCAAATGGGGAAGAA	3
GATCAAATGGGGCTTTG	18
GATCAAATGGTGGAGAC	31
GATCAAATGTCCCTTGT	4
GATCAAATTCCTCGGGA	3
GATCAAATTCCTCTCCC	2
GATCAAATTGACAGTGT	2
GATCAAATTGATTGGGG	31
GATCAAATTGATTTGGT	3
GATCAAATTGGGACAAA	180
GATCAAATTGTACATCC	4
GATCAAATTGTCGACTT	3
GATCAAATTGTCTTTTC	2589
GATCAAATTTGCGATAA	3
GATCAAATTTTGCAGCA	3
GATCAACAAAAGAAAAG	2
GATCAACAAAAGACGAG	7
GATCAACAACAACAAAA	6
GATCAACAACACCTTGG	4
GATCAACAACGTCGTCC	57
GATCAACAAGGACCGCG	3
GATCAACAAGGTCAGGC	4
GATCAACAATGCCCTTC	2
GATCAACACACAACAGC	2
GATCAACACAGAGGCGC	21
GATCAACACAGAGGTTC	1
GATCAACACTGAGTATG	16
GATCAACACTTGGCCTG	3
GATCAACAGAGTGCAGA	6
GATCAACAGCAACGAGT	126
GATCAACAGGACCTTCA	1
GATCAACAGGGAAAGTA	2
GATCAACATAGGATTCA	13
GATCAACATGGTCTACA	5
GATCAACATTGTCATCC	6
GATCAACCAAGTACTGT	1
GATCAACCAATGTGCGA	2
GATCAACCACAAGCTCG	1
GATCAACCACGGCATCA	5
GATCAACCACGGGTGCA	3
GATCAACCACGGGTGCC	3
GATCAACCACTCCTGCC	1
GATCAACCAGGGCTGTG	4
GATCAACCCGAGCCAAT	6
GATCAACCCGAGCTTCT	2
GATCAACCCTTATTTGT	31
GATCAACCCTTGTTCCC	2
GATCAACCGCCCTTTTT	3
GATCAACCGGGTCAGAG	1
GATCAACCGGTTGATGA	2
GATCAACCGTGCTGCTC	6
GATCAACCGTGTCTGGA	4
GATCAACCTAGATTTTC	4
GATCAACCTCGGAGACC	44
GATCAACCTGCTGGGTA	1
GATCAACCTGTGCCTCT	2
GATCAACCTTCATGGCT	13
GATCAACCTTCCCTCAC	9
GATCAACCTTCTTCCCG	12
GATCAACCTTTACCGGC	5
GATCAACGAAATCGATG	2
GATCAACGAAGGCAACC	17
GATCAACGAAGTGACGC	5
GATCAACGACAGCGTGC	5
GATCAACGACGGATGTC	2
GATCAACGACGGTGCTG	4
GATCAACGAGTTCCTGG	35
GATCAACGATGTGGGAA	2
GATCAACGCAGCCCACC	7
GATCAACGCAGCTATGA	407
GATCAACGCCAGAACTC	3
GATCAACGCCAGGCGGG	29
GATCAACGCCTAAAGTA	200
GATCAACGCGGATAGTT	1
GATCAACGCTACATTTT	1
GATCAACGCTGAGCGAC	3
GATCAACGCTGAGGGGT	2
GATCAACGCTGTAAATC	1
GATCAACGCTTCCCGAG	9
GATCAACGGAGGAAACG	2
GATCAACGGCATGATGC	9
GATCAACGGCCCCAAGC	4
GATCAACGGCCTTTGCT	2
GATCAACGGCGACTACC	72
GATCAACGGGAGTCCCG	3
GATCAACGGGGTGGCAG	3
GATCAACGGGGTTTGCA	96
GATCAACGGTCTGGCCA	7
GATCAACGGTGGCTACA	1
GATCAACGGTTGCTGAC	28
GATCAACGTACATCACA	7
GATCAACGTAGTGAGTA	4
GATCAACGTAGTGCATG	2
GATCAACGTATCAAGCA	4
GATCAACGTCTCAAGGG	47
GATCAACGTTCCCTTCA	98
GATCAACGTTTTTCTTC	3
GATCAACTATCCATGCG	5
GATCAACTCCATTCTCC	10
GATCAACTCCCGCGTGG	4
GATCAACTCCTGAAGTT	15
GATCAACTCGAGCCAAA	90
GATCAACTCGGTCCATG	30
GATCAACTCTTGCAAGT	5
GATCAACTCTTGCTTGG	17
GATCAACTGAGATGCCG	9
GATCAACTGAGTCGTGC	4
GATCAACTGCCTTCATG	3
GATCAACTGCGGTTCGC	3
GATCAACTGGATGTGGA	197
GATCAACTTCATGATGG	35
GATCAACTTCCATCGTC	4
GATCAACTTGCGGTTGT	2
GATCAACTTGGCTGTGG	46
GATCAACTTGGGTACAA	3
GATCAACTTGTATGCCG	1
GATCAACTTGTTCATAT	10
GATCAACTTTAGCTCTG	14
GATCAACTTTAGGTGAC	2
GATCAACTTTCGAGCCT	2
GATCAACTTTGACCGCG	200
GATCAACTTTTTGGACT	4
GATCAACTTTTTTCTTC	2
GATCAAGAATTTCCTTT	51
GATCAAGACCGTTTTCA	15
GATCAAGACGAGGACGT	2
GATCAAGACGGCGCATG	2
GATCAAGACGGTGAGGA	5
GATCAAGACTAAAATGC	12
GATCAAGACTAGTGGGC	6
GATCAAGACTCCGCACC	2
GATCAAGACTGGGCATC	14
GATCAAGATAGCTTTCC	6
GATCAAGATGGCAGGTT	3
GATCAAGATGGTGGAGA	126
GATCAAGATGTCACCCA	19
GATCAAGATTCTTTTGT	2
GATCAAGATTGCGATAC	19
GATCAAGCAAGCTGGGG	1
GATCAAGCAAGCTGTGT	3
GATCAAGCAAGGTTACG	13
GATCAAGCAAGTCCTTG	2
GATCAAGCAGATAGTGG	13
GATCAAGCAGCAAGGAG	70
GATCAAGCAGGACGATG	84
GATCAAGCAGTCAATCC	10
GATCAAGCAGTTTGAGG	472
GATCAAGCCAAACGCAA	4
GATCAAGCCAAGCCTTG	1
GATCAAGCCAGCCGTGG	1
GATCAAGCCAGTGTGTG	10
GATCAAGCCATTGTTTG	13
GATCAAGCCGACATTCT	2
GATCAAGCCGCTGCCCA	6
GATCAAGCCGGTTATGA	4
GATCAAGCCGTAGGTAT	1
GATCAAGCCGTTGGAGT	2
GATCAAGCCTCGCACCG	16
GATCAAGCCTCGTTTTG	18
GATCAAGCCTGACCGCT	193
GATCAAGCCTTTCATCA	2
GATCAAGCGGAGGACCA	4
GATCAAGCGGGGTGGGT	4
GATCAAGCGTGGGACAT	1
GATCAAGCGTTCCCTGA	6
GATCAAGCGTTCGTTCG	12
GATCAAGCTACCAACTA	1
GATCAAGCTAGGTGATG	61
GATCAAGCTCAGCGTAC	2
GATCAAGCTCCCCCGTC	1
GATCAAGCTCCGCACAT	9
GATCAAGCTCTGAGCAT	1
GATCAAGCTGAGGTTTT	4
GATCAAGCTGATTTGTG	38
GATCAAGCTTTGACACT	1
GATCAAGGACAGACAGC	17
GATCAAGGACCTCAAGA	9
GATCAAGGAGAGTCGTG	3
GATCAAGGAGGAGTGGG	3
GATCAAGGCACTGGTTG	15
GATCAAGGCAGCATACG	89
GATCAAGGCCATGTGCA	1022
GATCAAGGCCCCAGTGT	10
GATCAAGGCCGAGGTAG	3
GATCAAGGCCGCTGTGT	4
GATCAAGGCGACGAAAT	1
GATCAAGGCGAGAATGA	4
GATCAAGGCGAGCTCGA	39
GATCAAGGCGCTGGAAT	2
GATCAAGGCGCTGTAAA	12
GATCAAGGCGGCACAGT	22
GATCAAGGCGGGTGGTT	4
GATCAAGGCTACGACGA	4
GATCAAGGCTGGCGGGA	42
GATCAAGGCTGGGCGTC	141
GATCAAGGCTTACGGTG	2
GATCAAGGCTTGGAGAC	6
GATCAAGGCTTGTGGCC	3
GATCAAGGGACTCTACG	21
GATCAAGGGGACGGGGA	2
GATCAAGGGGCTTGATA	5
GATCAAGGTACTGTAGG	29
GATCAAGGTAGCGATTG	1
GATCAAGGTCGTCGGCC	4
GATCAAGGTGGCATGAC	12
GATCAAGGTTCGCCAGG	4
GATCAAGGTTCTTTTGT	2
GATCAAGGTTTCCCTGT	1
GATCAAGGTTTTGGGTC	36
GATCAAGTACTTGAAGC	2
GATCAAGTAGTACATTC	5
GATCAAGTATCCGTAGA	13
GATCAAGTATCTCGAGC	2
GATCAAGTATTTCTCAC	2
GATCAAGTCAAAAACAG	4
GATCAAGTCAAAACACC	4
GATCAAGTCAAAATCAG	3
GATCAAGTCAGCGGCTG	1
GATCAAGTCAGCGGTGG	1
GATCAAGTCAGGCGCTC	15
GATCAAGTCATTTCCCA	19
GATCAAGTCCACCGTGG	2
GATCAAGTCCCACCCCT	17
GATCAAGTCCGACATTC	291
GATCAAGTCGATTTGCC	4
GATCAAGTCGCAGCCCA	4
GATCAAGTCTATTAGGG	19
GATCAAGTCTGGCGTGA	7
GATCAAGTGAACCAAGG	3
GATCAAGTGACGCGAAT	4
GATCAAGTGCTTGGCTC	15
GATCAAGTGGAAGCCGA	2
GATCAAGTGGCAACTAA	13
GATCAAGTGGTGATGGC	2
GATCAAGTGTAGTATCT	256
GATCAAGTGTCGGATAA	6
GATCAAGTGTGAGAATG	4
GATCAAGTGTGATACCC	55
GATCAAGTTATTCATCA	61
GATCAAGTTCAGTTGGC	19
GATCAAGTTCATCTCGA	4
GATCAAGTTCTTGTTCA	2
GATCAAGTTGAATTCGT	2
GATCAAGTTGCTCGGTT	2
GATCAAGTTGGGCACAT	7
GATCAAGTTGGGCTTGG	6
GATCAAGTTGTCGGGTT	7
GATCAAGTTTAATCTAG	18
GATCAAGTTTACCCGTC	16
GATCAAGTTTTTGCATC	3
GATCAATAATCTTCTCA	1
GATCAATACAGCAAGCT	15
GATCAATACCATATGTG	34
GATCAATACCTTTTTTC	1
GATCAATACTCGGACTG	39
GATCAATACTTGAGGTC	2
GATCAATAGTTTGTAGA	99
GATCAATATGCTGCAGT	6
GATCAATATGTGTTTCT	1
GATCAATCATCCCCGCG	4
GATCAATCATCGGAGAC	4
GATCAATCCACCGTGGG	2
GATCAATCCAGTCATTG	8
GATCAATCCCATCGGGG	8
GATCAATCCCTGCGCCT	13
GATCAATCCGACGTGCA	1
GATCAATCGAGTTCGTC	4
GATCAATCGGAAAGCGA	3
GATCAATCGGTGTCCAA	1
GATCAATCTACCAGGTC	1
GATCAATCTCATCCACT	4
GATCAATCTCTCCTATC	6
GATCAATCTGCAGCAAG	18
GATCAATCTGGCAAATG	3
GATCAATCTTCTGACTC	4
GATCAATGAATGTTTGA	2
GATCAATGACGAGTAAT	2
GATCAATGACGATACCA	4
GATCAATGACTTCATTT	2
GATCAATGAGGCTGTAC	2
GATCAATGATGGGAGGC	5
GATCAATGCACCCGCCA	2
GATCAATGCCAACCTAC	5
GATCAATGCCCAGCCGT	31
GATCAATGCGAATTTGT	8
GATCAATGCGTTAGATA	128
GATCAATGCTCAAAGGT	4
GATCAATGGATTTATTG	18
GATCAATGGCCCCTGGC	3305
GATCAATGGGGCCAAAT	10
GATCAATGGTCAACCAA	1
GATCAATGTGATGGTGG	2
GATCAATGTTGTGACTG	5
GATCAATTCAGCGAGGA	80
GATCAATTCAGTCGCTC	34
GATCAATTCCAACGCCC	7
GATCAATTCGAGCAGCA	20
GATCAATTCGCGAAACA	11
GATCAATTCTAGTCGTG	1
GATCAATTCTGACGATG	1036
GATCAATTGTCCAAATC	3
GATCAATTGTGAATGCA	3
GATCAATTGTTTCATGA	10
GATCAATTTTGCACGTG	1
GATCACAAACGACACCA	2
GATCACAAACGATGTGC	6
GATCACAAATATGGCGC	16
GATCACAAATTATTGTT	1
GATCACAACAACTGCGC	4
GATCACAACGAAAAGCA	30
GATCACAAGATTAAATG	2
GATCACAAGCAACTCGA	3
GATCACAAGCAGGTGGT	2
GATCACAAGCCAAGACA	18
GATCACAAGGTTTGCGT	5
GATCACAAGTGGTGAAC	2
GATCACAATAGTGGTTT	4
GATCACAATCCATACTC	2
GATCACAATCGCATGAA	27
GATCACAATGCTGGTAT	11
GATCACAATGTTGAGTA	39
GATCACAATTTGATAGA	39
GATCACACACTTCAACG	5
GATCACACAGGACATAT	1652
GATCACACATCTCACCC	2
GATCACACCTCGGCGTC	1
GATCACACTCAGGGCTG	433
GATCACACTTCCCGAGT	13
GATCACACTTTGCATTT	3
GATCACAGAAAACCTTT	39
GATCACAGACAGAGAGA	165
GATCACAGACCCAGAGC	76
GATCACAGACGACCAAG	1
GATCACAGACGCCGCTC	1
GATCACAGAGAATGTGG	1
GATCACAGAGGCGAGAG	27
GATCACAGAGGGCTATG	437
GATCACAGATTTCTTTT	53
GATCACAGCAGAACCTC	2
GATCACAGCATTTTGTG	40
GATCACAGCCTGAACAC	4
GATCACAGCGAAGGAGG	51
GATCACAGCGACAATCT	13
GATCACAGCGCAGCCAA	9
GATCACAGCTCAAGCCT	55
GATCACAGCTTTCGGTC	5
GATCACAGGAGGAAGTC	1
GATCACAGGATACCTTG	2
GATCACAGGCTTTGGCG	32
GATCACAGGGTGGCCAG	16
GATCACAGGTCGAGATG	12
GATCACAGGTGCAGTTT	2
GATCACAGTGAACACAA	3
GATCACAGTTATGCCAA	1
GATCACAGTTGCGGTGA	362
GATCACAGTTGGATGTG	27
GATCACAGTTGGTGGTG	194
GATCACAGTTGTCCGTA	3
GATCACAGTTTTTAGTA	64
GATCACATACCGCCCAT	5
GATCACATAGAAATCGG	6
GATCACATCAATAGCAC	1
GATCACATCACATCAAC	3
GATCACATCATCAACAA	10
GATCACATCATCCGGGC	7
GATCACATCGCCAAGAT	29
GATCACATCTGGAACAT	5
GATCACATGCACGCCTA	14
GATCACATGCAGAGAAA	2
GATCACATGCGACGTCT	8
GATCACATGGGTGTGGT	34
GATCACATGTCACCCCT	1
GATCACATTCTTGAAGG	1
GATCACATTGTTCTGGA	2
GATCACATTTACCAACA	1
GATCACATTTGGGGGTC	21
GATCACATTTTCCAATA	4
GATCACCAAAATATGTA	2
GATCACCAACAACTGAA	1
GATCACCAAGGAGTTGA	14
GATCACCAATTCAGTTG	1
GATCACCACAGGTTTTG	28
GATCACCACATCATTGA	1
GATCACCACCAACGACG	110
GATCACCACCACCATCA	2
GATCACCACGCAAGGCG	9
GATCACCACGGAAGAGG	2
GATCACCACGTGGTGAG	5
GATCACCACTTGGGTCT	3
GATCACCACTTTGAGGC	2
GATCACCATACTTTGTT	71
GATCACCATGCCGTTTG	2
GATCACCATGGTGTCTT	5
GATCACCATTGTCAAGT	43
GATCACCCAAATTAAAC	4
GATCACCCAAGCGCCAC	1
GATCACCCACCATCTTC	2
GATCACCCACTGAGCAT	3
GATCACCCATCTTGCTG	4
GATCACCCCAAACAACA	342
GATCACCCCATGCCATG	2
GATCACCCCCAGACCCA	2
GATCACCCCGCTCACTA	2
GATCACCCCGTGCCAAG	5
GATCACCCCGTTCCTCC	4
GATCACCCCTATACATG	23
GATCACCCCTCAAGTCT	1
GATCACCCCTGCATCCT	1
GATCACCCGAGATTCTT	3
GATCACCCGCTAGGCGC	1
GATCACCCTGATAAGGA	39
GATCACCCTTAAGACAC	18
GATCACCGAACTGCTGC	2
GATCACCGACGAGGTTT	7
GATCACCGAGGTTCTCT	2
GATCACCGAGTGCGGGT	4
GATCACCGAGTGGTCCG	3
GATCACCGCTATTCTTA	30
GATCACCGGCAAGAACG	7
GATCACCGGTGCCGCTG	5
GATCACCGTCATCACCA	1
GATCACCGTCATCTGGT	21
GATCACCGTGCCTGATA	3
GATCACCGTGGGAACCC	4
GATCACCGTTCCTTGCC	4
GATCACCTAAATCAAAC	35
GATCACCTCCAGCTGCT	9
GATCACCTCGGGCGACA	24
GATCACCTGACACGTTA	35
GATCACCTGGTTCACCA	8
GATCACCTGGTTGTCCC	1
GATCACCTTAGTCATCG	4
GATCACCTTCCAGCGCC	2
GATCACCTTGATAGTAA	2
GATCACCTTGTCATCGT	1
GATCACCTTTCTGGGCT	13
GATCACCTTTGATTCAA	4
GATCACCTTTGTCTGCT	10
GATCACGAAATGTATGG	7
GATCACGAACAAGTCAA	4
GATCACGAAGATGCAGT	2
GATCACGACAAGGAGCA	79
GATCACGACACCAGCGG	14
GATCACGACCTGATTTA	3
GATCACGACCTTTTTGA	23
GATCACGACGCTGATGA	1
GATCACGACGGCGTTTT	2
GATCACGACGTGATGAG	38
GATCACGACTAAAGCGA	4
GATCACGACTACCGAGT	2
GATCACGACTCAGGCAC	2
GATCACGACTGACGTGG	7
GATCACGAGAAGATGCA	1
GATCACGAGGAGCGGCG	2
GATCACGAGGATGTTCT	120
GATCACGAGGGAGCTTC	10
GATCACGATACTTGACC	4
GATCACGATGGTTTTGT	4
GATCACGATGTTAGCAA	2
GATCACGATGTTGGAGC	2
GATCACGCAACTTTTAC	11
GATCACGCACTTGTGCA	4
GATCACGCAGACGGAGG	326
GATCACGCCACCACTTT	4
GATCACGCCACTTTCAT	22
GATCACGCCGACTCCCC	2
GATCACGCCTGTCTTGT	2
GATCACGCGCAAGTTCT	70
GATCACGCGCCCCCGAT	4
GATCACGCGGCGGCCAA	1
GATCACGCGTCAGCCCA	5
GATCACGCTATCCATCT	4
GATCACGGAAAAGTTTG	13
GATCACGGACCTGGTGG	3
GATCACGGAGATGACGG	1
GATCACGGAGTTGAATT	10
GATCACGGATACCCCAC	5
GATCACGGATGCCATAT	12
GATCACGGCACAAGAGA	4
GATCACGGCCGTTCTTC	8
GATCACGGCGGACGACG	17
GATCACGGCGGTGTGGC	4
GATCACGGCTGTGTTTC	21
GATCACGGCTTTTTATT	35
GATCACGGGCCTAGGAT	23
GATCACGGGCCTTGTGT	20
GATCACGGGGGCGTTTC	34
GATCACGGGTCTAGAAT	38
GATCACGGGTTGGGCAG	8
GATCACGGTATGCAATG	2
GATCACGGTCCGCAGCA	13
GATCACGTAGATAGTTA	1
GATCACGTCAGAGTCGC	4
GATCACGTCGCATACCG	25
GATCACGTGGGGGTGTG	1
GATCACGTTTACTTCAA	1
GATCACTAAACTACCGA	4
GATCACTACAGGCGTAC	15
GATCACTACGGTAGATG	2
GATCACTACGTGTCTTT	3
GATCACTAGAAATTCGA	1
GATCACTAGGAACAAGT	3
GATCACTATCCACCCTG	11
GATCACTATCCACCGTA	4
GATCACTCAACTACCGG	4
GATCACTCAACTCTCAT	2
GATCACTCACATGTCCA	2
GATCACTCACGACGTTG	2
GATCACTCATCCCCCGG	2
GATCACTCCAAACCAGG	2
GATCACTCCAGCGAGAG	4
GATCACTCCAGGCTGTC	1
GATCACTCCCAGTCCTC	29
GATCACTCCTGAAATTG	69
GATCACTCGAGGCTGTT	2
GATCACTCGGACGACAC	4
GATCACTCGGCAGCGGT	4
GATCACTCTTGTTTGAG	8
GATCACTGACTGCCTAG	5
GATCACTGCAAATCTCA	5
GATCACTGCAACCAGAT	3
GATCACTGCAACCTCCA	3
GATCACTGCACTATTGT	1
GATCACTGCAGGCTGTG	5
GATCACTGCCCACGTGA	9
GATCACTGCCGTAGCAA	5
GATCACTGCCTCCAAGC	4
GATCACTGCGGGTACGG	5
GATCACTGCGGGTTATC	2
GATCACTGCTACATGTT	3
GATCACTGCTTGAAAGA	2
GATCACTGGAGACCCTG	1
GATCACTGGAGTCTCAT	1
GATCACTGGCATTTTGT	2
GATCACTGGCCACCAAT	3
GATCACTGGGAGGCTTT	1
GATCACTGTACAAAACC	4
GATCACTGTCATTTTTT	1
GATCACTGTGGGGGTAC	4
GATCACTGTTTGCACCG	30
GATCACTTCATGGCCTC	13
GATCACTTCCCAACACG	2
GATCACTTCCTTGTCAG	2
GATCACTTCGGGACTCG	3
GATCACTTCTAACTTCA	3
GATCACTTCTTCGCCAA	17
GATCACTTCTTTTTTGA	5
GATCACTTGCAGCGGGC	1
GATCACTTGGCTTTACA	30
GATCACTTTAGTTGAGC	4
GATCACTTTCCCGGTTC	18
GATCACTTTCGCGGTCA	1
GATCACTTTCTCTTTTC	1
GATCACTTTGAGTGATG	5
GATCACTTTGGATAATG	1
GATCACTTTTTTTGGCG	4
GATCAGAAAAAAAAAAA	8
GATCAGAAAATTGGGGG	45
GATCAGAAACCGGAAAA	4
GATCAGAAAGAAAGAAA	3
GATCAGAAAGTGCACTT	1
GATCAGAAATAGGAGGG	2
GATCAGAAATCACCCAG	5
GATCAGAAATGCTAGAA	4
GATCAGAACAATGCCGT	398
GATCAGAACACAGTGGG	8
GATCAGAACAGGGCCGG	38
GATCAGAACCTGTGTGT	5
GATCAGAACCTTATGGA	45
GATCAGAACGCACCCAC	4
GATCAGAACGGAGGGAT	5
GATCAGAACTGAAGCCA	1
GATCAGAAGAGTTGCGC	13
GATCAGAAGCATCGGTC	4
GATCAGAAGCCGAAAGT	3
GATCAGAAGGTAGGAAG	3
GATCAGAAGTAGCCAAA	3
GATCAGAAGTGGGTGAT	3
GATCAGAAGTGGTGGCG	8
GATCAGAATTCTGGCAG	21
GATCAGACAAGACCTGG	47
GATCAGACAGAGTGCGA	4
GATCAGACCAAGGCGTT	3
GATCAGACCGAGCCCGG	2
GATCAGACCGGGAACTG	24
GATCAGACCTTCCAGCG	9
GATCAGACGAGTGGAGC	2
GATCAGACGCGTGTACG	3
GATCAGACGGCTGGTGT	2
GATCAGACTGCTACTCG	3
GATCAGACTGGGAGTCA	87
GATCAGACTTGGTCGCA	2
GATCAGACTTTTGGCCA	2
GATCAGAGACAGAGGAC	1
GATCAGAGACTCTAACA	14
GATCAGAGAGACGAAAA	2
GATCAGAGAGAGAGAGA	6
GATCAGAGAGGTTTTGG	224
GATCAGAGCACACTGCA	42
GATCAGAGCCAAAGTCG	2
GATCAGAGCCAATTGCA	2
GATCAGAGCCGAGGAGC	80
GATCAGAGCCTCGTCAA	3
GATCAGAGCGAAGCCGG	1
GATCAGAGCTATTCGCG	20
GATCAGAGGAGATGTCT	12
GATCAGAGGAGGTGAGC	227
GATCAGAGGCCGAGGGA	5
GATCAGAGGCCGGATGG	25
GATCAGAGGCGACACGG	44
GATCAGAGGGGTTTCCG	10
GATCAGAGTCATATTTG	7
GATCAGAGTCTTGAAGC	3
GATCAGATATCTGCTGT	32
GATCAGATGAGATACCA	4
GATCAGATGCGAGGTGA	13
GATCAGATGCTGGGTTG	3
GATCAGATGGCATGTTT	1
GATCAGATGGCTTCCGA	23
GATCAGATGTGAAGGAG	92
GATCAGATGTGTGGCGC	19
GATCAGATTATGCTCAA	4
GATCAGATTATTGTTGT	121
GATCAGATTCAGCCACA	2
GATCAGATTCATCAAGG	1
GATCAGATTCTCCTTCT	2
GATCAGATTTGTGACGG	33
GATCAGATTTTGGAATT	2
GATCAGCAAAGATTGCA	18
GATCAGCAACATGCTCG	7
GATCAGCAACCTCTACG	4
GATCAGCAACTCGATTC	2
GATCAGCAAGAAAGCCA	65
GATCAGCAAGAAATCCG	8
GATCAGCAAGAAGCTGA	1
GATCAGCAAGATGAGAA	7
GATCAGCAAGGGCCATG	4
GATCAGCAATCGGGGGG	16
GATCAGCAATGCTTGCA	10
GATCAGCACAAGGCAGA	4
GATCAGCACATTTGCCA	2
GATCAGCACCAGCGGGT	5
GATCAGCACGCTGCCCG	10
GATCAGCACTCTATGTC	3
GATCAGCAGATACTGTG	1
GATCAGCAGTGGCACAA	3
GATCAGCATCGTCACCA	5
GATCAGCATCTAGATTT	5
GATCAGCCAAGCTGCCC	4
GATCAGCCACATCGTAT	7
GATCAGCCAGGGGTACA	705
GATCAGCCAGTAGGGCA	48
GATCAGCCATCATCGCG	2
GATCAGCCATCGTCCGT	3
GATCAGCCCGACAGAGG	55
GATCAGCCCGGTGTTGC	3
GATCAGCCCTACTACCC	1
GATCAGCCCTCGACAAC	16
GATCAGCCCTTATGACT	49
GATCAGCCGAATATAGC	123
GATCAGCCGACATCTGA	1
GATCAGCCGAGTCAATC	2
GATCAGCCGCAAGTTTC	4
GATCAGCCGCATCGGTC	3
GATCAGCCGCGACAATG	1
GATCAGCCGGAGCCCAA	10
GATCAGCCTCCAACTGT	2
GATCAGCCTGCCAACGC	3
GATCAGCCTGCTTTCTT	1
GATCAGCCTGGAGTAAG	98
GATCAGCCTGTATCTTG	1
GATCAGCCTGTTTGCGC	1
GATCAGCCTTGGAAGCG	3
GATCAGCCTTTGGCCGA	15
GATCAGCGAACTGCACG	80
GATCAGCGAAGGCTGGT	66
GATCAGCGAATTGCAAA	2
GATCAGCGAGATGTCAG	3
GATCAGCGAGCATTGGG	6
GATCAGCGAGGCCGGTG	890
GATCAGCGAGGGAACGT	3
GATCAGCGAGGGCCGCT	21
GATCAGCGAGTCGGAGT	4
GATCAGCGAGTGCAGGG	4
GATCAGCGATGATTATG	27
GATCAGCGATTCAATTT	1
GATCAGCGCAGAATATT	1
GATCAGCGCCAAGACGG	4
GATCAGCGCCAGGGACA	25
GATCAGCGCCGCAATGT	4
GATCAGCGCCGCTATGC	2
GATCAGCGCGACTGTTC	4
GATCAGCGGATTGACAG	2
GATCAGCGGATTGGCAA	10
GATCAGCGGCGAAGCGG	1
GATCAGCGGCGGTATGT	21
GATCAGCGGGCTTCGGT	17
GATCAGCGGTAGAGAGG	2
GATCAGCGGTCTGGCTT	2
GATCAGCGTCTGACTGA	2
GATCAGCGTCTGGGCCA	545
GATCAGCGTGGGAAAGG	4
GATCAGCGTGTTACGAC	2
GATCAGCTACCTTTTTT	3
GATCAGCTAGGAAATGA	13
GATCAGCTCAAAAGGTA	5
GATCAGCTGCCATCGTC	13
GATCAGCTGGTCTTCTG	2
GATCAGCTGTGCCCAAA	10
GATCAGCTTCAAGCCTA	8
GATCAGCTTCGGGTCGA	19
GATCAGCTTGCTGTATG	56
GATCAGCTTGGGGGGTG	6
GATCAGCTTGTTTCCGG	1
GATCAGCTTTACCGGAG	1
GATCAGCTTTTTGCTTG	18
GATCAGCTTTTTTTCTT	1
GATCAGGAACAAATCAC	13
GATCAGGAACATATAAA	9
GATCAGGAACGGCTGTG	2
GATCAGGAAGGCATGGG	7
GATCAGGACCCTGCCCT	5
GATCAGGACGAAAAGAC	45
GATCAGGACGAGAGGGT	24
GATCAGGACGGCGCCGC	27
GATCAGGACGGTTAGTG	124
GATCAGGACGTCAACAC	2
GATCAGGACTATCTATG	15
GATCAGGACTATCTCAC	13
GATCAGGACTGTGGATG	5
GATCAGGAGACTTGACC	4
GATCAGGAGAGACGATG	7
GATCAGGAGAGTGCCGA	186
GATCAGGAGCCATCCAT	2
GATCAGGAGCTAGTTGA	34
GATCAGGAGCTTCGCCG	1
GATCAGGAGGACTGTCG	2
GATCAGGAGGCGCAGCG	1
GATCAGGAGGGCAAGCG	19
GATCAGGAGTGAGGACC	1
GATCAGGATTTCTCCGT	3
GATCAGGATTTTCTTGT	37
GATCAGGCAACTTGGGC	3
GATCAGGCACCCCCGAA	4
GATCAGGCAGGGTGTTT	1
GATCAGGCCATCGTGGG	2
GATCAGGCCTGCTGATT	3
GATCAGGCCTTTGACGC	3
GATCAGGCGACGTGGAA	2
GATCAGGCGAGGCTTGA	183
GATCAGGCGATGAGAGG	39
GATCAGGCGATTGGCGA	13
GATCAGGCGGAACGAGA	53
GATCAGGCGGGACCGCC	4
GATCAGGCGGGCCGGAG	13
GATCAGGCGTCAGGTGC	3
GATCAGGCTCTGCAAAC	3
GATCAGGCTGCCCCGCA	11
GATCAGGCTGCTCACAA	2
GATCAGGCTGGATTCTC	2
GATCAGGCTGGCACCAT	9
GATCAGGCTGTCCAGCA	1
GATCAGGCTTTTGGTAT	13
GATCAGGGAATCCTGAG	8
GATCAGGGACAATGGGA	3
GATCAGGGACGAGGCGA	1
GATCAGGGAGAACAACT	18
GATCAGGGAGTCCAGAA	7
GATCAGGGAGTGCGAGG	8
GATCAGGGAGTTGAGAG	3
GATCAGGGCACACGGGT	5
GATCAGGGCACAGGCAA	64
GATCAGGGCGCCGGCAA	2
GATCAGGGCTGTACTTG	12
GATCAGGGGAATACGGA	27
GATCAGGGGAGGATGTG	31
GATCAGGGGATGCACGT	1
GATCAGGGGCCAAGCGG	2
GATCAGGGGCCTGGGTT	26
GATCAGGGGCGGCGAGG	4
GATCAGGGGGTCAGGTT	8
GATCAGGGGTTTGTGGG	19
GATCAGGGTATTTTTGG	8
GATCAGGGTCCAGGACG	2
GATCAGGGTCGTGCTGC	2
GATCAGGGTCTTTTCCT	2
GATCAGGGTGTCCTTTC	20
GATCAGGTAAGGCGTTT	1
GATCAGGTACATTGGCA	73
GATCAGGTATAGACCAA	16
GATCAGGTATCCCTTTG	5
GATCAGGTCAAAAGAAA	1
GATCAGGTCCACAGCAG	399
GATCAGGTCCTTGAACG	2
GATCAGGTCGGGTCCAA	1
GATCAGGTCTGAGCGGC	96
GATCAGGTCTGGGGCAG	5
GATCAGGTCTTGCTTGA	8
GATCAGGTGCTTTGGCT	11
GATCAGGTGGGAATCAT	5
GATCAGGTGTCGGTTGC	4
GATCAGGTTAAGCACAC	173
GATCAGGTTCAAATGGA	35
GATCAGGTTCAATTCCT	3
GATCAGGTTCCTAGGGA	1
GATCAGGTTCGCGTACT	3
GATCAGGTTCTGAGGCC	21
GATCAGGTTGCGAGGAT	1
GATCAGGTTGGAATGTG	4
GATCAGGTTTGATTAGG	57
GATCAGGTTTGTCCGCC	1
GATCAGGTTTTTGTTGG	1
GATCAGTACACGAGATG	2
GATCAGTACAGCGATGA	60
GATCAGTACCTCGTGTA	4
GATCAGTAGGGTAGTAC	23
GATCAGTCACCTCCGCC	3
GATCAGTCAGTGCATAG	18
GATCAGTCCATTGTTAA	4
GATCAGTCTGCACCCAC	10
GATCAGTCTGTTTGGTT	33
GATCAGTCTTGCCGATA	2
GATCAGTGAACTTGTGT	4
GATCAGTGCTGCCAGGC	1
GATCAGTGGCCTTCATC	1
GATCAGTGGCGGTGGCG	9
GATCAGTGGGGAGCTTG	4
GATCAGTGGGGGGTTGG	16
GATCAGTGGTGGAATGA	5
GATCAGTGTGTCATGAT	41
GATCAGTTACACAGTCC	13
GATCAGTTACCCTTGCG	11
GATCAGTTCAGTAAATT	36
GATCAGTTCCAAAAGGC	12
GATCAGTTCCAGCCGAG	2
GATCAGTTCCTCTGCGG	3
GATCAGTTCGAATGTTG	5
GATCAGTTGACTGGTTG	5
GATCAGTTGCCGATGAA	36
GATCAGTTGGCTGCCTA	1
GATCAGTTGGCTGTGCA	8
GATCAGTTGTTAGGTCT	4
GATCAGTTTGCAAACAA	69
GATCAGTTTGGGTTTGG	78
GATCAGTTTTCTTTGTT	4
GATCAGTTTTGACGGTC	58
GATCAGTTTTGGACGGG	9
GATCATAAAGAACAGTG	30
GATCATAAATGTCTCTG	4
GATCATAACGACAGGTT	9
GATCATAATGTCGTCGG	4
GATCATAATTTGCGTAG	21
GATCATACAATTCGCGC	16
GATCATACCCCCGTTGA	4
GATCATACGCCGGGAAA	11
GATCATACTACTTACCC	1
GATCATACTGGCGCATT	26
GATCATACTTCAAGCTG	9
GATCATACTTGTTTCAT	1
GATCATAGCCTGCCGCT	4
GATCATAGCCTTTTGGT	2
GATCATAGCTCACGCCC	18
GATCATAGGCATGAAAA	14
GATCATAGGGAAGTAGC	1
GATCATAGTCGTTCATC	4
GATCATAGTTGGTGCTT	21
GATCATAGTTGTCGTTA	15
GATCATATCGCTTTCCT	3
GATCATATCTGGCGGCA	390
GATCATATGCGGGAAGT	2
GATCATATTCCACAACT	1
GATCATATTTCTGGCAT	29
GATCATCAAAGGTAAGT	1
GATCATCAACAGCATCG	3
GATCATCAACGGAGCGC	16
GATCATCACACCTCGCC	25
GATCATCACACTTTTTA	107
GATCATCACCAACACAG	65
GATCATCACCAAGCTCG	7
GATCATCACCCTCAAGC	1
GATCATCAGACAGTCAC	3
GATCATCAGACGTAGGA	3
GATCATCAGCCGTGCTG	5
GATCATCAGGTCCTGCA	3
GATCATCAGTAGGTCTT	9
GATCATCAGTCTTTGGA	3
GATCATCAGTTAAGTCT	2
GATCATCATCCCACAAA	2
GATCATCATGTTCTGCG	2
GATCATCATTCCTCGAC	28
GATCATCCAAATCTGCC	16
GATCATCCAATGAAATG	12
GATCATCCACGATGACT	8
GATCATCCACGCCGCTA	21
GATCATCCATCATCCGC	1
GATCATCCATCTCTCTG	13
GATCATCCCCGCCTCTC	11
GATCATCCCGACGATGC	4
GATCATCCCGTAAAGTC	7
GATCATCCGACGATGAC	2
GATCATCCGAGCCGACA	1
GATCATCCGCAAGGCCA	13
GATCATCCGCATACCCG	1
GATCATCCGTACTGATT	2
GATCATCCGTTTCTGGG	6
GATCATCCTGAACAGCA	6
GATCATCCTGATACGAC	2
GATCATCCTGCAGATGG	8
GATCATCGAAGGGTAAA	1
GATCATCGACTAGGTGG	4
GATCATCGAGAACTACA	1
GATCATCGAGCACAAGT	3
GATCATCGAGCATTCCC	1
GATCATCGATATCTACG	1
GATCATCGCCGATGTGC	4
GATCATCGCGAGAACAG	7
GATCATCGCGATTCTAA	2
GATCATCGCGGTTTCAC	3
GATCATCGGAATGGGTA	33
GATCATCGGCAGCGCAA	3
GATCATCGGCCTTGTCC	3
GATCATCGGGCGGTTTA	3
GATCATCGGGGGCGTAG	4
GATCATCGTCCCTGGTG	2
GATCATCGTCCTCACTG	3
GATCATCTAAGTTTTGT	59
GATCATCTACCACAATA	1
GATCATCTAGTACTGTG	7
GATCATCTCAAGGTGCC	4
GATCATCTCAAGTAATC	6
GATCATCTCAGCCCTTG	4
GATCATCTCATCTCTCG	2
GATCATCTCATTGTTGT	20
GATCATCTCCGATACTT	1
GATCATCTCGAGGGTCT	1
GATCATCTCGCAATCTT	4
GATCATCTCGCACTGGG	129
GATCATCTCGCCAACAA	19
GATCATCTCGCTCCAAT	4
GATCATCTCGGGGATGC	5
GATCATCTCGGGGGGGC	3
GATCATCTCGTACTTGT	18
GATCATCTCGTCCTTCT	3
GATCATCTCGTCGCTCA	2
GATCATCTCGTTACCTT	2
GATCATCTCTGACGGTT	2
GATCATCTCTGAGAAAT	3
GATCATCTGAGCGCGAG	13
GATCATCTGATTCATCC	3
GATCATCTGCGGAGGCC	1
GATCATCTGCGTTGAGT	2
GATCATCTGCTGGGTGG	5
GATCATCTGGAATCTCA	14
GATCATCTTAAAGGGTC	11
GATCATCTTACCCATGA	1
GATCATCTTCATCGTCG	7
GATCATCTTCCATCACC	3
GATCATCTTCGCGTCGA	2
GATCATCTTGCGACGGA	2
GATCATCTTTTCGTTTG	81
GATCATGAAATTTCACA	18
GATCATGAAGAATGGGA	5
GATCATGAAGAGACAGC	24
GATCATGAAGGTCTCAT	2
GATCATGAAGTTCCTTG	1
GATCATGAATCGGAGTT	5
GATCATGACAAGAGAGG	2
GATCATGACAAGCAGCA	4
GATCATGACAAGTCTCC	14
GATCATGACAGGTTTGG	4
GATCATGACGAATGGAA	55
GATCATGACGATTGTTT	4
GATCATGACTCTGGTGT	5
GATCATGACTGATGCCT	22
GATCATGACTTGTTTGG	3
GATCATGACTTTTTTGG	1
GATCATGAGAGGGGTTT	13
GATCATGAGAGTTGCCT	3
GATCATGAGCAGTACCC	16
GATCATGAGCTCGGAAC	3
GATCATGAGGACACTGA	2
GATCATGAGGGGTTGTA	72
GATCATGAGGTGAATCA	18
GATCATGAGTCAAGGAA	3
GATCATGATGATGATTG	37
GATCATGATGGCTGCGA	6
GATCATGATGTGTTCTG	5
GATCATGATTTTTGTTT	7
GATCATGCAGGAGGCAA	4
GATCATGCATATTGGTT	2
GATCATGCATGTATGAT	15
GATCATGCCCGAGCTCG	5
GATCATGCCCTTGTTAG	2
GATCATGCCGAATTCAC	10
GATCATGCCTGCCTGGG	3
GATCATGCCTGTACAAG	4
GATCATGCCTTGGATGG	4
GATCATGCCTTTCGGGT	6
GATCATGCGACATGGTT	106
GATCATGCGAGGAATCC	6
GATCATGCGTCTTACGA	56
GATCATGCGTGCGTTGG	1
GATCATGCTCCCTCCTA	1
GATCATGCTCCCTTTAC	16
GATCATGCTCGGGCCGT	92
GATCATGCTCTCCCAAG	37
GATCATGCTGAGCCATG	1
GATCATGCTGAGCGTTT	38
GATCATGCTGGGTACAT	2
GATCATGCTGTATATTG	20
GATCATGCTTGGGGCTG	4
GATCATGGAAACCGTCC	14
GATCATGGAAATGCGCC	27
GATCATGGAATGGGGGT	77
GATCATGGACGGCCGAG	5
GATCATGGAGGACCCTC	1
GATCATGGAGGCTTCCC	30
GATCATGGATGACGACG	10
GATCATGGCAAAGAAGC	3
GATCATGGCAGCGACGC	63
GATCATGGCCCTATTCT	2
GATCATGGCGTAGACCA	1
GATCATGGCGTCTAGGT	624
GATCATGGCGTTGTTAC	84
GATCATGGCTATTAGCC	3
GATCATGGCTGCCTCTT	1
GATCATGGGAATGACTT	13
GATCATGGGCGGAACCT	13
GATCATGGGCTGGAGTT	14
GATCATGGGCTGTCGCT	2
GATCATGGGCTTGGAGA	8
GATCATGGGGGAGTGAG	2
GATCATGGGTATATTGG	1
GATCATGGGTGGTATCT	4
GATCATGGTATTGGTGA	4
GATCATGGTCCAGGACG	17
GATCATGGTCTCCACTA	2
GATCATGGTGGTTTGAC	6
GATCATGTAACAGGCTT	8
GATCATGTACCCAGCAT	12
GATCATGTAGAGCGCGT	44
GATCATGTATGAAAGTA	3
GATCATGTATGTATACG	33
GATCATGTCACTTTGTC	5
GATCATGTCAGTCACCA	5
GATCATGTCAGTTCCCT	1
GATCATGTCCAATGACA	48
GATCATGTCCTTCTTGT	7
GATCATGTCGAGACCGA	3
GATCATGTCGGATGTAA	34
GATCATGTCGGTGAGGA	2
GATCATGTCTGCGGGGC	21
GATCATGTCTGGTTTCC	3
GATCATGTCTTTCTGTC	2
GATCATGTGCCGACCGC	1
GATCATGTGCTCGTCGG	46
GATCATGTGGTGGGGAA	7
GATCATGTGTATGTTTC	13
GATCATGTGTCGCTTCC	17
GATCATGTGTTCAGTTC	25
GATCATGTTAATGTCTC	1
GATCATGTTCAATCGGT	4
GATCATGTTCCAGCGGT	4
GATCATGTTCTTCTGCC	3
GATCATGTTGGGGTTTC	1
GATCATGTTGGTGCAGA	4
GATCATGTTTACAGAAG	21
GATCATGTTTCTGAGCA	3
GATCATGTTTGACGGTC	20
GATCATGTTTGCAAAAA	8
GATCATGTTTGGGGAAA	50
GATCATGTTTGGGTTTC	13
GATCATTACTGAGCTGC	8
GATCATTACTGCTCTGC	8
GATCATTAGCGGCAATT	24
GATCATTAGTGTTTGCC	1
GATCATTATGGGAAGAG	37
GATCATTCACATGGCAG	1
GATCATTCAGGGGGTTC	3
GATCATTCAGGTCCAGA	2
GATCATTCAGTGATTCC	5
GATCATTCCAATTCTTG	1
GATCATTCCGCCTCCAT	2
GATCATTCCTGGCGGCG	13
GATCATTCCTTAGTGTC	10
GATCATTCGACACCACC	2
GATCATTCGCAAGTTGT	6
GATCATTCGGCGTAGTT	8
GATCATTCGGTTCCAGT	4
GATCATTCTCCGCCCAT	5
GATCATTCTTGAGCCTG	6
GATCATTCTTTTCGCCG	7
GATCATTGCATATCTCA	4
GATCATTGCCAAAAAAA	14
GATCATTGCCATCTGGC	1
GATCATTGCCGTTGTTA	5
GATCATTGCCTTTTCTT	1
GATCATTGCGCATTTGA	5
GATCATTGCTCTTGGGT	4
GATCATTGCTGGGCTCA	38
GATCATTGCTGTTTTCG	4
GATCATTGGAGGACTGC	79
GATCATTGGCATGTAAT	3
GATCATTGGCCAAATCA	4
GATCATTGGGTTTCCTT	16
GATCATTGGTTCTGGTG	1
GATCATTGTATGCGGGG	6
GATCATTGTGATGCATT	1
GATCATTGTGCTCGTCG	2
GATCATTGTGGATATCT	2
GATCATTGTGTGTGGTA	4
GATCATTGTTTCTTCCA	3
GATCATTTACATCCTAA	62
GATCATTTCACCCGAGA	2
GATCATTTCATTTGCTC	22
GATCATTTCCTGGTCTA	6
GATCATTTCGACGATTA	1
GATCATTTCGAGGATAG	11
GATCATTTCGCGGGCAC	3
GATCATTTCGTATGTAT	5
GATCATTTCTTCTTTAG	193
GATCATTTGAGGGGAGT	1
GATCATTTGGAGATTGG	4
GATCATTTGGTCGAGGC	3
GATCATTTGTAGGCCAC	1
GATCATTTGTGTTGAGG	3
GATCATTTTACTCATTT	5
GATCATTTTCACACTCC	3
GATCATTTTCAGCGCTA	9
GATCATTTTGCACCTGG	2
GATCATTTTGCGGTTTT	177
GATCATTTTGCGTCTCC	3
GATCATTTTGGCGGTTT	2
GATCATTTTGGTGCTGC	2
GATCATTTTGTATCTCC	10
GATCATTTTGTTCGGTC	3
GATCATTTTGTTTTCAT	5
GATCATTTTTCGTTTGC	4
GATCATTTTTGCTCGGG	8
GATCATTTTTGTGTAGG	3
GATCATTTTTGTTGCCA	8
GATCATTTTTTTTTTGG	15
GATCCAAAAACCATACT	2
GATCCAAAAACTGTCAC	5
GATCCAAAACAGAATGG	4
GATCCAAAACCCACCCA	1
GATCCAAAACTATCTGA	4
GATCCAAAACTCACTCT	6
GATCCAAAAGTAGTAGT	13
GATCCAAAATAGTGGGG	5
GATCCAAAATATGGACA	68
GATCCAAAATCTGGAAC	3
GATCCAAACATTGTCCA	5
GATCCAAACCAGACCGG	19
GATCCAAACCCGGCCCT	4
GATCCAAACCTATCCCA	8
GATCCAAACCTCTGGGC	9
GATCCAAACGAGGACGG	3
GATCCAAACGTCCCGCA	5
GATCCAAACTATATGCT	8
GATCCAAACTCGAACCA	36
GATCCAAACTCTAACAT	2
GATCCAAACTTGGTCTA	8
GATCCAAAGATAGCATT	32
GATCCAAAGCAAAACTG	3
GATCCAAAGCAAACTGA	1
GATCCAAAGCATGTAAG	2
GATCCAAAGCATTTGCA	5
GATCCAAAGCTCATCCA	4
GATCCAAAGGACACCAA	43
GATCCAAAGGCCACCCG	2
GATCCAAAGGCTGTAGT	1
GATCCAAAGGGCTGGGT	15
GATCCAAAGGTTCAGGC	30
GATCCAAAGTCAGTTGT	1
GATCCAAAGTCATTGGC	3
GATCCAAAGTCTGGGGC	13
GATCCAAATAAAGGCGA	2
GATCCAAATATGCGTTA	80
GATCCAAATCAAATCAC	8
GATCCAAATCATGCCGA	4
GATCCAAATCATTATGT	1
GATCCAAATCGCCCCTC	2
GATCCAAATCGTTCCCA	2
GATCCAAATCTGCTGGG	35
GATCCAAATCTTCCTCA	2
GATCCAAATGACATGCG	9
GATCCAAATGCTCTCCT	2
GATCCAAATGGTATATC	5
GATCCAAATGTATGGAG	2
GATCCAAATTGTCGCAC	1
GATCCAACAACGCACGC	4
GATCCAACAAGAGAAGC	459
GATCCAACAAGTCTCTG	242
GATCCAACAATGCACGC	13
GATCCAACACTGAATGT	8
GATCCAACAGATGACTG	4
GATCCAACAGCAGAGCG	2
GATCCAACAGGATGTAA	4
GATCCAACAGGGTTCAT	3
GATCCAACATCACGAGA	5
GATCCAACCACTCTGTG	1
GATCCAACCAGACTTGG	3
GATCCAACCAGCTCAGG	4
GATCCAACCAGTGAGTC	19
GATCCAACCATAGAATG	1
GATCCAACCCAGGCCAA	4
GATCCAACCCAGTGGAT	4
GATCCAACCCCACCCTC	2
GATCCAACCCCCATCCA	3
GATCCAACCGACGGTTG	21
GATCCAACCGCTTGCGC	4
GATCCAACCTCAATCAG	91
GATCCAACCTCACAACG	12
GATCCAACCTCATGATA	4
GATCCAACGAACATGCG	5
GATCCAACGACCATCAG	4
GATCCAACGAGGATGTG	463
GATCCAACGCAGTTAAC	1
GATCCAACGCCAAAATG	6
GATCCAACGGCGGCTCA	2
GATCCAACGGGAGAACT	12
GATCCAACGTATTCCGG	3
GATCCAACTCACAATCC	2
GATCCAACTCACAGGCA	5
GATCCAACTCCCCGCCA	3
GATCCAACTCTGTGTTT	15
GATCCAACTGACCTTCC	1
GATCCAACTGCTACACT	1
GATCCAACTTCTTAACC	23
GATCCAACTTGAGCGAG	2
GATCCAACTTGCACACG	39
GATCCAAGAAATGCAAG	4
GATCCAAGAATGTGAGG	7
GATCCAAGACGGTGCTC	2
GATCCAAGACTATCTCC	1
GATCCAAGAGAAGAGCA	3
GATCCAAGAGATTCCGC	9
GATCCAAGAGTGGACAG	2
GATCCAAGATATCCCAC	7
GATCCAAGATGACAGCA	8
GATCCAAGATGGATAAA	7
GATCCAAGATGTATAGT	4
GATCCAAGCAACAAAAC	11
GATCCAAGCACATATGT	1
GATCCAAGCAGAATGGA	9
GATCCAAGCCCAGCTGA	2
GATCCAAGCCGAGAAGC	7
GATCCAAGCCGCCCCTT	45
GATCCAAGCCGTGGAGA	1
GATCCAAGCCTGCCTAT	2
GATCCAAGCGCCATTGA	14
GATCCAAGCTCCGATGG	16
GATCCAAGGAACGAGTT	2
GATCCAAGGAAGTCTGA	184
GATCCAAGGACGTTGAG	4
GATCCAAGGAGGGGATA	3
GATCCAAGGAGTTGTTG	4
GATCCAAGGCAATAACA	5
GATCCAAGGCACGTCGA	3
GATCCAAGGCCATTGGG	14
GATCCAAGGCGATATTC	1
GATCCAAGGGCGAGTTG	1
GATCCAAGGGCTACGCC	3
GATCCAAGGGGGATGGG	3
GATCCAAGGTACAATGT	4
GATCCAAGGTAGAGGCC	3
GATCCAAGGTCACCCAC	2
GATCCAAGGTTTGTTGA	28
GATCCAAGTAGAGAGGC	1
GATCCAAGTAGTGAAAG	4
GATCCAAGTCAAGTGCT	7
GATCCAAGTCATGCCAG	12
GATCCAAGTCCAATGGG	2
GATCCAAGTCGGATTTA	2
GATCCAAGTGGAATAAG	6
GATCCAAGTGGTCCGTT	4
GATCCAAGTTCGTCCAA	3
GATCCAAGTTCTGGACA	2
GATCCAAGTTGTAGGCT	98
GATCCAAGTTGTATCAT	4
GATCCAAGTTTCCTATC	5
GATCCAATAAAAGTACA	1
GATCCAATAAAGTGCCA	83
GATCCAATAAGTTTGCT	1
GATCCAATACGAGGTAG	7
GATCCAATAGCAAACGA	5
GATCCAATAGGAGAATA	2
GATCCAATATGTTCGTC	4
GATCCAATCAAATTCCG	9
GATCCAATCAAGCCAAT	4
GATCCAATCAAGGAGCA	36
GATCCAATCACAGACCG	3
GATCCAATCATATTGAT	15
GATCCAATCATGGAGCG	45
GATCCAATCCAAGAATT	8
GATCCAATCCCCATCCC	7
GATCCAATCGATTGTCA	2
GATCCAATCTCACGGAT	12
GATCCAATCTGGTCCTC	10
GATCCAATGAAGATACT	6
GATCCAATGAGCAATGG	25
GATCCAATGAGTTCCCA	8
GATCCAATGATGCAATG	2
GATCCAATGCGCCGAAA	1
GATCCAATGCTCCAAAG	3
GATCCAATGCTTGTGGC	47
GATCCAATGGAGTGGCG	1
GATCCAATGGATACATC	4
GATCCAATGGCAAAGTT	10
GATCCAATGGGGCGTGA	1
GATCCAATGGGTTTAGC	19
GATCCAATGTACCTCGG	2
GATCCAATGTAGATACC	2
GATCCAATGTCGTCAAA	8
GATCCAATGTGACCGTA	1
GATCCAATGTGGTCGTC	16
GATCCAATGTGTGATGA	4
GATCCAATTCCAAAAAC	9
GATCCAATTCCGAGTTA	1
GATCCAATTGCAGGCTT	1
GATCCAATTGCGTTTTG	3
GATCCAATTGGCCGTTC	2
GATCCACAAACCAGCTC	6
GATCCACAAAGGAAGGA	1
GATCCACAAAGGACGAG	4
GATCCACAACGCATCCT	4
GATCCACAATCATGGTC	34
GATCCACAATTGAGCCA	4
GATCCACACACATTTGT	4
GATCCACACCGTCAACG	91
GATCCACACCGTCGTTC	26
GATCCACACGACGGCGC	4
GATCCACACGGGTGCGT	1
GATCCACACGGTTAGCT	3
GATCCACACGTCCAAGG	5
GATCCACAGACAAGTTT	3
GATCCACAGAGCCAGCC	15
GATCCACAGCTAAGCCC	1
GATCCACAGCTACAAGG	2
GATCCACAGGAACGCCT	3
GATCCACAGGATTATAG	8
GATCCACAGGTCCACGC	1
GATCCACAGGTCGCGTT	1
GATCCACAGTGGCTGCG	7
GATCCACATAAACCGCA	14
GATCCACATAATCCCCG	2
GATCCACATCGCCCGGG	4
GATCCACATCGCCGGTC	4
GATCCACATCTGGAGGC	1
GATCCACATGCAAAACT	8
GATCCACATGGGGTTGG	9
GATCCACATTGCGAACA	3
GATCCACATTTTCTCAA	2
GATCCACCAAAACACGT	3
GATCCACCAACAGAAGC	96
GATCCACCAAGCTTGAT	2
GATCCACCAATCCAGGG	4
GATCCACCACCGTATCC	2
GATCCACCAGAAACAAA	3
GATCCACCAGAATACTC	10
GATCCACCAGTGGGTTG	71
GATCCACCAGTTGCCAG	1
GATCCACCATCCAGGTA	111
GATCCACCATTCTTGGC	2
GATCCACCCACCCCTTT	6
GATCCACCCCCATTGTC	2
GATCCACCCGACCCGTT	3
GATCCACCCGTCAGTCG	7
GATCCACCCTCAACCAG	64
GATCCACCCTGCAACCA	4
GATCCACCCTTCAAAGA	1
GATCCACCGAATCACGT	8
GATCCACCGACGCACTA	3
GATCCACCGACTTACCT	3
GATCCACCGAGTGGACA	5
GATCCACCGATATTGAT	98
GATCCACCGCGCAACAC	1
GATCCACCGGTGATGCT	30
GATCCACCGTGCTTCAT	1
GATCCACCTAAATACAG	2
GATCCACCTCTTGACCT	3
GATCCACCTGCATTGCC	2
GATCCACCTGGACCGCG	5
GATCCACCTGGTCGGTC	1
GATCCACCTGTATGACG	1
GATCCACCTTATTCCGT	3
GATCCACCTTGTCATCC	5
GATCCACGAATGTAGGT	97
GATCCACGACAACGTAT	3
GATCCACGACACGATAA	2
GATCCACGACATCTCGG	22
GATCCACGACTGAGCTC	11
GATCCACGAGCTATGAA	5
GATCCACGAGGGAGTTG	42
GATCCACGAGTGCCAGG	3
GATCCACGATACCCCCA	21
GATCCACGATGATAATA	1
GATCCACGATGCCCTGG	60
GATCCACGCAATTATTG	2
GATCCACGCAGAACGAA	21
GATCCACGCATCTACGC	6
GATCCACGCCAAGTGTG	12
GATCCACGCCCCGAAAA	4
GATCCACGCCCTGCGCG	54
GATCCACGCGGCTGAGC	3
GATCCACGCTAAATATT	22
GATCCACGGCCGGAGGG	1
GATCCACGGCCTGATAC	1
GATCCACGGCGCTTGTT	3
GATCCACGGCGTCCAGC	17
GATCCACGGGAAATTCA	25
GATCCACGGGCGGCCAG	4
GATCCACGGTGCAGTAT	3
GATCCACGTAGCTAACT	1
GATCCACGTCAATCAAA	3
GATCCACGTCTGGAATT	1
GATCCACGTGCAAATTG	8
GATCCACGTTCAACGTC	1
GATCCACTAACCGAACG	13
GATCCACTACCTCTTTC	5
GATCCACTAGCTTTGGG	3
GATCCACTAGTTCTACC	3
GATCCACTCGACGCCGA	4
GATCCACTGCACGATAA	2
GATCCACTGCCTGTGCC	1
GATCCACTGGGCTGTAG	2
GATCCACTGGTATCGAC	7
GATCCACTGTGCTCGAA	7
GATCCACTGTGGCTACT	5
GATCCACTGTGTAAGGT	1
GATCCACTTAAGTCAAC	7
GATCCACTTAGCAACTG	4
GATCCACTTCCACCTGC	4
GATCCACTTCCACTAGC	1
GATCCACTTCCCCTGCG	7
GATCCACTTCTCAGTCG	10
GATCCACTTGCCGGGAA	4
GATCCACTTGCGCATCA	4
GATCCACTTGGATGTCG	2
GATCCACTTTCGCTCCG	5
GATCCACTTTGACCCGG	13
GATCCACTTTGATGCAT	7
GATCCAGAAAACATGAT	2
GATCCAGAAACTTGGAA	7
GATCCAGAACAATGCCC	11
GATCCAGAACCCGCCGC	12
GATCCAGAAGAAAGCAG	48
GATCCAGAAGGATGCCG	4
GATCCAGAAGTCCCCGA	6
GATCCAGAATAAACTTT	6
GATCCAGAATACACTCC	1
GATCCAGAATTACTCGG	16
GATCCAGACACAGACAG	2
GATCCAGACAGCAGCCC	4
GATCCAGACCTTGAAGC	1
GATCCAGACGACCGCCA	138
GATCCAGACGCACCTGC	20
GATCCAGACGGCGGTCT	4
GATCCAGACGTCGGGGC	27
GATCCAGACTCGAATTT	1
GATCCAGACTTTCCCAC	63
GATCCAGAGAGATACCC	3
GATCCAGAGCTGCTTGG	9
GATCCAGAGCTTGTCAA	2
GATCCAGAGGCATCCAG	22
GATCCAGAGGTGGTCAC	8
GATCCAGAGGTTTTTTT	3
GATCCAGAGTCGCCCTG	7
GATCCAGAGTTCATTGC	3
GATCCAGAGTTCGGGCT	1
GATCCAGATAACTGGAA	4
GATCCAGATAGAGAGTG	5
GATCCAGATAGTTGCCC	7
GATCCAGATGAGCGCAT	3
GATCCAGATGAGCGGCG	4
GATCCAGATGGCAGAGT	3
GATCCAGATTAGATAGA	2
GATCCAGCAACAAATGT	31
GATCCAGCAACCCGCAC	5
GATCCAGCAAGGAGCCA	14
GATCCAGCAAGGTCTGA	171
GATCCAGCAGACGAGAC	14
GATCCAGCAGAGGGCAG	6
GATCCAGCAGCAACAGC	4
GATCCAGCAGCGTCCGC	4
GATCCAGCAGCTGAAGC	1
GATCCAGCAGGGAGGGA	4
GATCCAGCCAAAGCCAA	82
GATCCAGCCAAAGGTTA	7
GATCCAGCCACAACTAC	7
GATCCAGCCACCGTACG	4
GATCCAGCCCCAAGTCC	3
GATCCAGCCGAGTAAGC	6
GATCCAGCCTGTCCAAC	1
GATCCAGCGAAGGGATT	4
GATCCAGCGACCGCGAA	9
GATCCAGCGATGGATGC	3
GATCCAGCGCAATGGCG	21
GATCCAGCGGAGGCTTA	10
GATCCAGCGGCTCCACG	1
GATCCAGCGGGATGGCC	2
GATCCAGCGTAATGAAG	50
GATCCAGCGTCCGGCTG	8
GATCCAGCTAACCTCGG	8
GATCCAGCTACCCCGTT	5
GATCCAGCTAGAGCAAC	17
GATCCAGCTCACTCGAA	1
GATCCAGCTCGAGTTTC	1
GATCCAGCTCTGGACTA	3
GATCCAGCTGCTGTCTA	123
GATCCAGCTGGGATACT	14
GATCCAGCTTCCTCATC	5
GATCCAGCTTCTCGGAT	4
GATCCAGCTTGGTCGAG	23
GATCCAGGAAAACATTG	2
GATCCAGGAAACTCACA	2
GATCCAGGAAGAGCTCG	1
GATCCAGGAATTTGGTA	22
GATCCAGGACAGACTGG	3
GATCCAGGACCAGCATC	2
GATCCAGGACCAGGACG	26
GATCCAGGACTGTCTTA	3
GATCCAGGACTTCTGAA	20
GATCCAGGAGACCTGGG	31
GATCCAGGAGCAAAGCG	2
GATCCAGGAGCTATTCC	3
GATCCAGGAGCTGGTGG	9
GATCCAGGCAAAGCCAG	6
GATCCAGGCAAGGGCCA	5
GATCCAGGCACCTACGC	2
GATCCAGGCACGGCGTC	1
GATCCAGGCAGCAGATG	6
GATCCAGGCCGCGGGCC	4
GATCCAGGCCTCTGATA	26
GATCCAGGCCTGCACGG	219
GATCCAGGCGATTAATC	6
GATCCAGGCGCGGCGAC	9
GATCCAGGCGCTGCCGG	75
GATCCAGGCGCTGGTGG	7
GATCCAGGCGGACTCTG	4
GATCCAGGCGGAGAATC	4
GATCCAGGCGTCGACAG	2
GATCCAGGCGTTATTGG	4
GATCCAGGCTACATCTT	10
GATCCAGGCTCTCTAGA	5
GATCCAGGCTTCTGCCA	1
GATCCAGGGACAAGGGA	86
GATCCAGGGAGATACAG	3
GATCCAGGGATTGAGCG	59
GATCCAGGGCATTCTCT	3
GATCCAGGGGACGTTGG	1
GATCCAGGGGATGGAAG	26
GATCCAGGGGCGGCGGT	12
GATCCAGGGGCTTTCTT	1
GATCCAGGGGGCGATGC	9
GATCCAGGGGGTCCACG	4
GATCCAGGGGTAGCTCG	1
GATCCAGGGTATTGTTG	11
GATCCAGGGTCTGAACG	3
GATCCAGGGTGCACTGG	2
GATCCAGGGTTGGACCC	1
GATCCAGGGTTTGGGTC	2
GATCCAGGTACACTAGC	1
GATCCAGGTACTCTGAT	6
GATCCAGGTAGAGCAAG	17
GATCCAGGTAGTGGGAG	3
GATCCAGGTCAACGACA	8
GATCCAGGTCCCGGCGG	1
GATCCAGGTCGACTCTA	2
GATCCAGGTCGGCTTAG	1
GATCCAGGTCTTGGTGC	1
GATCCAGGTGAGGCTAG	6
GATCCAGGTGCAGTTGT	2
GATCCAGGTTCCGAGCT	3
GATCCAGGTTGGACCTT	14
GATCCAGTAATTAGTCC	105
GATCCAGTACCTCTTGG	5
GATCCAGTACTCCTTTC	2
GATCCAGTATAATGCAT	2
GATCCAGTATCCATTAG	11
GATCCAGTATCGTTTGG	8
GATCCAGTATCTCAACA	51
GATCCAGTCAAGCACAC	7
GATCCAGTCACGATTCT	4
GATCCAGTCATCATCTT	4
GATCCAGTCATGGCAAG	54
GATCCAGTCCGCTTCTT	5
GATCCAGTCGACGACGA	116
GATCCAGTCGCGTACCG	1
GATCCAGTCGTCCATAT	134
GATCCAGTCTAGAGCGT	10
GATCCAGTCTGTTGTTT	28
GATCCAGTGGAGGCTCG	3
GATCCAGTGGATGAAAA	27
GATCCAGTGGATGAACT	2
GATCCAGTGGGTTGAGG	9
GATCCAGTGTCCATAGG	16
GATCCAGTTCAGATGTA	2
GATCCAGTTCCTATCTC	4
GATCCAGTTCGATGCTA	1
GATCCAGTTCTACTATA	2
GATCCAGTTGAATCATG	8
GATCCAGTTGAGCAAGG	9
GATCCAGTTGGCCTCGA	2
GATCCAGTTGGGTGAAT	9
GATCCAGTTGGTTTTGT	115
GATCCAGTTTCAAAACC	5
GATCCAGTTTTGGTAGT	12
GATCCATAAACTGCATA	30
GATCCATAAAGGGATGG	4
GATCCATAACCAGAAAA	1
GATCCATAAGGAGGAGT	2
GATCCATACTGACCCAA	4
GATCCATAGCTTGGGAA	21
GATCCATAGGCCTGGGA	2
GATCCATAGGTACCTAG	14
GATCCATAGTCGTTAGT	29
GATCCATATCACCGTGG	1
GATCCATATCAGCACTT	1
GATCCATATCGTACAAG	8
GATCCATATCTGGCGTA	3
GATCCATATGAAGATTC	4
GATCCATATGCCTGTTT	1
GATCCATATGTCGCTAC	2
GATCCATATTCTCGGTA	22
GATCCATCAAAAAAGTG	1
GATCCATCAACATGTCC	3
GATCCATCAAGCGTGGC	4
GATCCATCACCAACGCC	3
GATCCATCACCCTCGCC	1
GATCCATCAGAACCAGA	3
GATCCATCAGCCGGGGC	4
GATCCATCAGTGCCTTC	8
GATCCATCATAAAATGC	7
GATCCATCCACGTCGCT	1
GATCCATCCCAACAAAG	15
GATCCATCCCAGCACCG	4
GATCCATCCCATCTTAT	3
GATCCATCCCATGGCTC	4
GATCCATCCCTACCAAC	6
GATCCATCCCTCCTTTA	13
GATCCATCCGACTCGCA	6
GATCCATCCGTCAACTG	1
GATCCATCCGTCCAAGA	4
GATCCATCCTCCACCCC	2
GATCCATCCTCGACCAA	3
GATCCATCCTCTGAAAG	5
GATCCATCGCGCCTCGC	14
GATCCATCGCGTGCTGT	2
GATCCATCGGGCGAGCC	2
GATCCATCGTGGGGTAC	3
GATCCATCTAGTAAAAC	3
GATCCATCTCAGCGGAC	7
GATCCATCTCTTCCTAG	1
GATCCATCTTTCCGAGA	14
GATCCATGAACTCAAAC	11
GATCCATGAACTGCCTG	1
GATCCATGACTGTATGC	3
GATCCATGAGACGCCCC	2
GATCCATGATGGACAGT	6
GATCCATGATTGTTTTT	3
GATCCATGCGCCACAGC	5
GATCCATGCGGCAGGCT	4
GATCCATGCGTAGCAAC	44
GATCCATGCTCGTTGTT	12
GATCCATGCTGATGACT	48
GATCCATGCTGTAAGAG	14
GATCCATGGCGCCGACA	8
GATCCATGGCGGCGTCG	6
GATCCATGGCGGGAATC	4
GATCCATGGGAGAAAGA	18
GATCCATGGGCAAGTTC	5
GATCCATGGGCCGATTC	6
GATCCATGGTCGTCATG	9
GATCCATGGTGACCGCT	2
GATCCATGGTTTTCGAG	34
GATCCATGTACCAAATG	1
GATCCATGTCCTCGTCG	4
GATCCATGTCGTGCCGA	336
GATCCATGTGCAGAACC	2
GATCCATGTGCTGGGAA	5
GATCCATGTGCTTTCGG	25
GATCCATGTGGATGCGT	4
GATCCATGTGTCCTGAA	2
GATCCATGTGTGGAAGG	2
GATCCATGTTCGCTCTG	6
GATCCATGTTGCTTGGG	15
GATCCATGTTGTTTGAT	3
GATCCATGTTTGTACCT	9
GATCCATGTTTTTTCTT	12
GATCCATTACCTACCTC	4
GATCCATTCACAACCCC	2
GATCCATTCATAGCTGC	6
GATCCATTCATGGAAAT	1
GATCCATTCCTGGATAA	4
GATCCATTCGAAAACGC	3
GATCCATTCGAGCCGAG	1764
GATCCATTCGTTGTAAC	4
GATCCATTCTTGGCGAC	197
GATCCATTGCCCCTCAC	3
GATCCATTGCCTCATCC	4
GATCCATTGGGAACTAT	2
GATCCATTGTATTTGAT	3
GATCCATTGTTACCTAA	13
GATCCATTTCCTTATTC	5
GATCCATTTGAGCCTCG	4
GATCCATTTGCGTATGA	2
GATCCATTTGGCGTCAA	3
GATCCATTTGGTTCGTG	1
GATCCATTTGTACATAC	11
GATCCATTTGTCGCGTC	2
GATCCATTTGTCGTATC	5
GATCCATTTGTCTTTCT	15
GATCCATTTTCTCGTGC	8
GATCCCAAAAAAAAAAA	92
GATCCCAAAACTCGAGC	6
GATCCCAAAATATTCAC	4
GATCCCAAACGACTCGG	1
GATCCCAAAGACAAAGC	3
GATCCCAAAGTCACACA	4
GATCCCAAAGTTGTTCA	1
GATCCCAAATCCAAGGC	7
GATCCCAAATCCAAGGG	40
GATCCCAAATCCTGGTA	2
GATCCCAAATCTCGATA	1
GATCCCAAATGGAGGGA	84
GATCCCAAATGGCGTTG	1
GATCCCAAATTTTGGCT	4
GATCCCAACAACGTATG	2
GATCCCAACAATTTTAC	7
GATCCCAACAGTGTTGT	7
GATCCCAACCCACGCCC	3
GATCCCAACCCGCCTGA	1
GATCCCAACCGAAAATA	4
GATCCCAACCGTTGAGA	3
GATCCCAACCTCACCAA	4
GATCCCAACCTGACAAA	9
GATCCCAACGACAGAGC	56
GATCCCAACGCCCAAGA	1
GATCCCAACTAACCGGC	11
GATCCCAACTGCAGGTT	1
GATCCCAACTTGCGGCC	2
GATCCCAAGAAAGAATA	16
GATCCCAAGAAGCACAC	11
GATCCCAAGGATGGCGC	1
GATCCCAAGGCGGGGTT	21
GATCCCAAGGGTATCGA	4
GATCCCAAGTAACAAGG	8
GATCCCAAGTGAAGTTA	23
GATCCCAAGTGGCGGAC	17
GATCCCAATAGTTCCTG	27
GATCCCAATCAGAGCAA	10
GATCCCAATCCCAAGAA	28
GATCCCACACAGCCCAC	2
GATCCCACACTCGTGTC	3
GATCCCACAGAGTTCTG	1
GATCCCACAGCCTCGAC	3
GATCCCACAGGTTCTCA	7
GATCCCACCAAAGACCG	6
GATCCCACCATCTCAAC	4
GATCCCACCCAATCCAT	1
GATCCCACCCCAACATG	94
GATCCCACCCGAGATTT	2
GATCCCACCGTGGCCCA	6
GATCCCACCTACTGGAG	1
GATCCCACCTCAACTTT	7
GATCCCACGACTCGCTG	3
GATCCCACGCAGCGCGT	9
GATCCCACGCCTTGTCA	1
GATCCCACGGGCAGCAT	373
GATCCCACGGTTTGCGT	9
GATCCCACGTATAATCG	1
GATCCCACGTTCGCCGG	2
GATCCCACTCCTGATTC	3
GATCCCACTCGACGGGA	56
GATCCCACTGCCAAACA	7
GATCCCACTGGCGTCAT	23
GATCCCACTGTACACTG	12
GATCCCACTTCAACAGC	5
GATCCCACTTTGCCAAA	4
GATCCCAGAAGTGATAG	4
GATCCCAGAATAGTCTG	5
GATCCCAGAATGCCAGC	1
GATCCCAGACATTTTTC	41
GATCCCAGACGCGCATA	24
GATCCCAGACGCTACAA	276
GATCCCAGAGATGTCAT	2
GATCCCAGAGCACAGGT	7
GATCCCAGAGGAGAGCT	6
GATCCCAGAGGGGCGGC	5
GATCCCAGAGGTATCAA	5
GATCCCAGAGTTTGGAA	105
GATCCCAGATACTTATG	16
GATCCCAGATGCTTCCC	8
GATCCCAGATTCTCATG	2
GATCCCAGCAAGCATGC	16
GATCCCAGCAGGGATGC	3
GATCCCAGCCAGCTCGA	14
GATCCCAGCCCAGCAGC	18
GATCCCAGCCCCGCCAG	22
GATCCCAGCCGTGATGA	3
GATCCCAGCCTGAAAGA	16
GATCCCAGCCTGTCATT	2
GATCCCAGCCTTTGGCC	2
GATCCCAGCGACGACGA	444
GATCCCAGCGACGATGG	11
GATCCCAGCTACGATTG	6
GATCCCAGCTGGAAAAC	5
GATCCCAGCTGGCGTTT	2
GATCCCAGGACACCCTC	8
GATCCCAGGCGTGCCTG	2
GATCCCAGGGCAGTCAG	1
GATCCCAGGGGAGTCTG	164
GATCCCAGGGGGAAACG	3
GATCCCAGGTGCGTGGA	3
GATCCCAGGTGTGGTAG	3
GATCCCAGTAATTTTGC	36
GATCCCAGTACCTGGAA	3
GATCCCAGTCCTTTACG	2
GATCCCAGTCGAGTGGT	2
GATCCCAGTCGTGGTCC	4
GATCCCAGTCTGGTCTG	2
GATCCCAGTGGAGAAGG	5
GATCCCAGTGGCAGGTG	3
GATCCCAGTGGTCCAGT	2
GATCCCAGTTGCGTTAC	1130
GATCCCAGTTTAGTACC	15
GATCCCATAACTACTCA	2
GATCCCATAATGCCCAA	4
GATCCCATACATCCTGC	4
GATCCCATAGAGGATGG	142
GATCCCATAGCGTTTGT	42
GATCCCATCAAACAGTC	4
GATCCCATCAAGGTTCA	2
GATCCCATCACGAGACC	3
GATCCCATCACTTCCAT	2
GATCCCATCATCACCAC	3
GATCCCATCCAGACGAC	2
GATCCCATCGCCATCTT	3
GATCCCATCGGGGGAAT	2
GATCCCATCGGTATCCG	5
GATCCCATCTGGCCAAG	3
GATCCCATCTTCTGCCA	37
GATCCCATCTTTAGACA	12
GATCCCATGAAAGGTAC	3
GATCCCATGACATGAAA	3
GATCCCATGACCGTGCT	1
GATCCCATGACTGCGGT	245
GATCCCATGCTGGGCAT	1
GATCCCATGGGGAGCGA	2
GATCCCATGTAATCCAT	8
GATCCCATGTCAGAGCA	12
GATCCCATGTGCAAAAA	3
GATCCCATTCCTGCCCC	8
GATCCCATTCGCCTGGT	3
GATCCCATTGGGACGCC	44
GATCCCATTTCTTGGTC	117
GATCCCATTTTGCGTCG	7
GATCCCATTTTGTGAGT	3
GATCCCCAAAGACGAAG	61
GATCCCCAACAACCCAT	2
GATCCCCAACATGGGGG	108
GATCCCCAACCAAGCTC	3
GATCCCCAACCCTTGAC	10
GATCCCCAACCGACGAC	21
GATCCCCAAGAAGCCCA	1
GATCCCCAAGAAGCTCA	43
GATCCCCAAGAAGTCGA	4
GATCCCCAAGACCCAAG	1
GATCCCCACAACCAGTC	4
GATCCCCACACACTACA	15
GATCCCCACAGAGACCC	3
GATCCCCACCAAAATTG	45
GATCCCCACGAAAAACA	53
GATCCCCACGCTGGAAT	4
GATCCCCACTCACTACA	4
GATCCCCACTTCCAGTT	3
GATCCCCAGAAAAGACT	5
GATCCCCAGAAATATCA	15
GATCCCCAGCCCGCCAA	5
GATCCCCAGGAAGCTCG	2
GATCCCCAGTCATAACT	14
GATCCCCAGTCCTATAA	1
GATCCCCATCCAGTTCT	4
GATCCCCATCCTCTTCC	3
[truncated: 3,579 more rows]

## Sheet: 11386_SAGEMycTagMatchGenNotESTs
SAGETag	CopyNumber
CATGAAAAAAAAAAAAAAAAA	379
CATGAAAAAAAAAATAAAAGG	1
CATGAAAAAAAAAGAAAAGGA	1
CATGAAAAAAAAAGTCTAAAG	3
CATGAAAAAAAAATATTGAAT	2
CATGAAAAAAAAGAAAGCAAT	2
CATGAAAAAAAAGATATGTCA	1
CATGAAAAAAAAGCATAAGCC	2
CATGAAAAAAAAGCCCGCTCT	1
CATGAAAAAAAAGGGTGCTGA	1
CATGAAAAAAAATACCGTTTT	11
CATGAAAAAAACACCTTAGCT	2
CATGAAAAAAACCGGCCAATA	1
CATGAAAAAAACTCACTTTGG	1
CATGAAAAAAAGAAAAAGGCC	1
CATGAAAAAAAGATCAAAGGT	1
CATGAAAAAAATAAAGGAAAA	2
CATGAAAAAACAATGGAGGAA	1
CATGAAAAAACGAGACAGGAA	2
CATGAAAAAAGACCAACTCGA	1
CATGAAAAAAGTGTTCATATC	11
CATGAAAAAATAGCCTCTGTC	1
CATGAAAAAATTACCAGTTAG	54
CATGAAAAAATTCAGCATTTC	1
CATGAAAAACAAAAACAAGAT	1
CATGAAAAACAATCCAAAAAC	1
CATGAAAAACAATCCAAAACC	1
CATGAAAAACATTGGTTCTTC	2
CATGAAAAACGTCTAGGCATA	1
CATGAAAAACTATGTATATAC	2
CATGAAAAAGAAAAAAAAAGA	2
CATGAAAAAGAAAAGCAAACA	2
CATGAAAAAGCCGACTCAGTC	1
CATGAAAAAGGCAGTGGCGGT	1
CATGAAAAAGGCGGCAGGATC	12
CATGAAAAAGTGGGGTCCTGG	2
CATGAAAAATAAGACTATTCA	3
CATGAAAAATCCAAGGAAGAA	3
CATGAAAAATCTCACTGAACT	1
CATGAAAAATGAACGCCAGTC	1
CATGAAAAATGGACGATTTCG	2
CATGAAAAATTGCTGTTTGGG	4
CATGAAAACAAAAAAAAAAAA	1
CATGAAAACAAAAATAAAAAA	2
CATGAAAACAAAACAAAAGAG	1
CATGAAAACAAAGATACAAAT	1
CATGAAAACAAGAGTCCAGTT	1
CATGAAAACACCGTTGTCAAA	2
CATGAAAACAGAGTTATCAAA	6
CATGAAAACAGCTGAGGTTGG	1
CATGAAAACATCAAGTAAACT	2
CATGAAAACGATGTGCTGATG	1
CATGAAAACGGCGTTCAGAGG	1
CATGAAAACGTCCCAATGCCA	6
CATGAAAACGTTCATAAATAA	138
CATGAAAACTCCTAATACTGA	3
CATGAAAAGAAAACCTTGTGC	1
CATGAAAAGAAACAAGTCTCA	11
CATGAAAAGAAAGCTGCGTTT	23
CATGAAAAGAAGAAAAAATAA	2
CATGAAAAGAATTAGTTGTCC	5
CATGAAAAGACCCCTCTGTGT	2
CATGAAAAGAGACTACTACTT	6
CATGAAAAGAGGTATCCCAGA	2
CATGAAAAGATGACGAGCTAT	1
CATGAAAAGCATACTGGTGTC	1
CATGAAAAGCCGCAGAATGTT	5
CATGAAAAGCGATGGCTGTCG	2
CATGAAAAGCGTTGCAAGTAG	2
CATGAAAAGCTCGCAAAGCCT	1
CATGAAAAGCTGTTTGTCCCA	1
CATGAAAAGGAACCGAGCAGA	1
CATGAAAAGGAAGAGGATGAG	2
CATGAAAAGGAAGTTGACGAC	1
CATGAAAAGGATAACTGTTCG	16
CATGAAAAGGCACAAATATTG	1
CATGAAAAGTCGCCGCAGTCA	4
CATGAAAAGTGGGCCGACCAG	1
CATGAAAAGTTGCCTGGAACA	2
CATGAAAAGTTTTTCACCCTT	2
CATGAAAATAAAGAATCCTCC	2
CATGAAAATAAAGAGGAGAGG	2
CATGAAAATAATATCAGAGTC	2
CATGAAAATAGGCGTTTGTGT	1
CATGAAAATAGGGTTTTTTTT	3
CATGAAAATAGTATCCGATAT	1
CATGAAAATATCAATGGGCGA	1
CATGAAAATCCTACACGAAAA	2
CATGAAAATCGACTGTCGACC	1
CATGAAAATCTGATGTTACCA	1
CATGAAAATGAAACTTCATCT	2
CATGAAAATGATCTTGTCTCT	1
CATGAAAATGCGACACTGTGG	1
CATGAAAATGTAGAGTATCGA	5
CATGAAAATGTGCAGCCAAGT	9
CATGAAAATTACAGAAAAACA	11
CATGAAAATTATCACACCTCC	2
CATGAAAATTGTTCCTCCAAG	2
CATGAAAATTTCAAGTCTGGC	1
CATGAAACAAAAAGCCCTTTA	5
CATGAAACAAAGTCACATACC	5
CATGAAACAACCCAAATGGAA	1
CATGAAACAAGGGGCATAACC	3
CATGAAACAATCAGCCGCATT	1
CATGAAACAATTACACATCCC	4
CATGAAACAATTGATCGGCAT	1
CATGAAACACTTATTGTCATC	1
CATGAAACAGAAAAAAAAAAA	1
CATGAAACAGAATTCAAGCAT	2
CATGAAACATTAGAGAGAGGA	1
CATGAAACATTTAGCAACGAA	1
CATGAAACCAAGCCAGACGGG	1
CATGAAACCAGCAGAAAGCAC	4
CATGAAACCCACCACTTCCCC	56
CATGAAACCGCATTCTACAAA	5
CATGAAACGACAAAAAAAAGC	1
CATGAAACGATATAACGGACA	1
CATGAAACGCACTTGAGAGTA	1
CATGAAACGCGGCCCTCAAAA	1
CATGAAACGCTACAGACAAAG	1
CATGAAACGGATCTAGTCTAG	3
CATGAAACGGGCCCCATCCGT	1
CATGAAACGGTGTGGCAGACA	1
CATGAAACGTAATACCACAAA	2
CATGAAACGTACGAACAGGCC	2
CATGAAACGTAGGGGGTGATT	1
CATGAAACTAATTTTCCCCTT	1
CATGAAACTACATACGAAGAT	2
CATGAAACTATTGACAATATA	2
CATGAAACTATTTACCTCGGA	1
CATGAAACTCGATTCCAAGGC	1
CATGAAACTGAAATAATACCC	1
CATGAAACTGATTTTCGTCAG	3
CATGAAACTTAGTTCAGGGCC	6
CATGAAACTTTGCCTCAAGCC	1
CATGAAAGAAATTTATCATTT	2
CATGAAAGAACAAAGTATGGG	3
CATGAAAGAACTAGAATCCCG	1
CATGAAAGAAGGTACTTTTCT	3
CATGAAAGAATATAATGCAGC	1
CATGAAAGAATATTAAAAGAA	1
CATGAAAGAATTTTGCTGGCT	1
CATGAAAGACATCGATCGTTA	1
CATGAAAGAGAACGTACCTAC	4
CATGAAAGATCAGCTTACGGT	4
CATGAAAGATCAGTGTGAGTA	1
CATGAAAGATCTCCCCAAAAG	1
CATGAAAGATGCTAGCGTATG	2
CATGAAAGATTTATTTTGCTT	1
CATGAAAGCAAGGCGAATGCT	1
CATGAAAGCAATACAGAGTAC	3
CATGAAAGCAATCTGCGAAGG	2
CATGAAAGCCACCTGCAGGAT	3
CATGAAAGCCACTGTGTGTGC	1
CATGAAAGCCTAAAGCTGAAT	3
CATGAAAGCGACAGAGATAAA	2
CATGAAAGCTCGGATTTCCAG	7
CATGAAAGCTTGAAAGACGGT	1
CATGAAAGCTTGAAGATTCTG	1
CATGAAAGGAAGGATCACGCG	6
CATGAAAGGATTGTGATGTAA	1
CATGAAAGGCATCGGGAAATA	4
CATGAAAGGCCATCAACCTTC	1
CATGAAAGGCGATATTGGTAC	1
CATGAAAGGGATGCAGAGTTG	1
CATGAAAGGGTCATCCAAGTT	7
CATGAAAGGTGTGGACCTAAT	1
CATGAAAGTAAGTCAATTCGA	1
CATGAAAGTCAGACGTCGTCT	1
CATGAAAGTCGTGTCTACTCC	4
CATGAAAGTGGCTTGGTCCCC	44
CATGAAAGTGGTAGGTTCTTT	1
CATGAAAGTGTATTTGTTTAT	2
CATGAAAGTTAAATACCTTTC	6
CATGAAAGTTGCACCTTTCTT	2
CATGAAAGTTGGCTACACGCA	1
CATGAAATAAAAAAAGTGTTT	3
CATGAAATAAAAACGCTTGAG	3
CATGAAATAAAACTAGCAACC	1
CATGAAATAAAGGAATGGCAA	1
CATGAAATAGAACAGACTTAA	12
CATGAAATAGACGTTAATGAT	4
CATGAAATAGAGCAATGATAC	1
CATGAAATAGGTAGGTTGCTA	1
CATGAAATAGTCCAAACTCTC	44
CATGAAATATCGAAACAAAAC	1
CATGAAATCAACCATACCTGA	2
CATGAAATCAAGAGGCTACAA	2
CATGAAATCAAGTACCGCGAT	1
CATGAAATCAATATTTCATTC	6
CATGAAATCACAATACCACCC	2
CATGAAATCATTTATCCATAT	1
CATGAAATCCACAAACAGTTC	1
CATGAAATCCGCACCGCGGTT	1
CATGAAATCGATGTTATTGAC	1
CATGAAATCGCTGCTCCATTT	1
CATGAAATCGGGCGTTGATGC	1
CATGAAATGAAACATCAAACT	1
CATGAAATGAACCCCTCTCGG	1
CATGAAATGAATAAGAACACT	1
CATGAAATGAGATTAAGCCCC	7
CATGAAATGAGCGTTCGACAC	2
CATGAAATGAGTTTTGGCCCC	10
CATGAAATGATACCCATTCCA	1
CATGAAATGATATGAGGACCC	1
CATGAAATGCGCCGCAAAGTA	3
CATGAAATGGAGATTATGTTC	1
CATGAAATGGCCGGCGTTCCA	12
CATGAAATGGCGGCAAGACGT	1
CATGAAATGGCGTTTATGGAC	2
CATGAAATTATAAATGGCTGG	5
CATGAAATTCAACGAAACCCG	3
CATGAAATTCAATCTTGTGTT	1
CATGAAATTCGCCGGACTGAA	1
CATGAAATTCTTTTTTTTGTT	2
CATGAAATTGCTAGTCATTAA	3
CATGAAATTTACGCACCTGAA	1
CATGAAATTTCCTATAGAGCA	17
CATGAAATTTGTTTATATTGA	1
CATGAAATTTTAGACCCTTCA	1
CATGAAATTTTATTACTTTTT	12
CATGAAATTTTATTATGGTAT	2
CATGAACAAAATGCAGTACTG	2
CATGAACAAAGACTTAATCCA	2
CATGAACAAAGCCTGCCAACG	4
CATGAACAAAGGGCCTGCTGC	1
CATGAACAAATTTCATTTTGT	3
CATGAACAACAATAAGAGGAA	4
CATGAACAACACCAAAAAAAT	1
CATGAACAACACGGATGTGTA	1
CATGAACAACGACAATAAGGA	2
CATGAACAACGCCGAATGCCT	1
CATGAACAACGTCGGTGAAGG	2
CATGAACAAGAGACAAGTGAT	1
CATGAACAAGCAGGTTCAGCA	1
CATGAACAAGGAGATGTTGCT	1
CATGAACAAGTCAAAGTGGGT	1
CATGAACAATACAACAATGAC	4
CATGAACAATACTTAACGAGA	3
CATGAACAATCAAGATCAAAG	3
CATGAACAATGTGCCCATAGC	4
CATGAACAATTTCGTCGCAAG	2
CATGAACAATTTTACGATTGA	2
CATGAACACAAACAAACGCGC	1
CATGAACACAACATACCTCGA	2
CATGAACACACAATTATTTCT	19
CATGAACACACACAAACACAG	1
CATGAACACATAGAGCACATT	1
CATGAACACCACCTTGTTTGT	1
CATGAACACCCGTATCTACCA	3
CATGAACACCTAGACAGGGCT	1
CATGAACACGCGACGAGTTCC	1
CATGAACACGGGATCTCAAGG	2
CATGAACACTCGCCTAGGTAT	1
CATGAACACTCGGGCCGGGGC	1
CATGAACAGACCAACACTTCC	3
CATGAACAGACGGTCGACCTC	13
CATGAACAGATCAATTACCTT	1
CATGAACAGCCAGCCCCTGGC	3
CATGAACAGGAAATCTGGACC	1
CATGAACAGGACTCAGCTGCT	1
CATGAACAGGTGTTTCTTCCA	3
CATGAACAGTCCATTGTGGAC	6
CATGAACAGTCGTCGAATTAC	1
CATGAACAGTGCTCAGAAAAT	1
CATGAACAGTGTTGAATGGTT	4
CATGAACATAAAGTTTACGGT	1
CATGAACATAACATTAAACGT	2
CATGAACATAATAGATGACCA	1
CATGAACATACAATTGACTTG	2
CATGAACATACGTAACTACCG	4
CATGAACATATGCCTGTCATC	1
CATGAACATCATACAAGCATT	1
CATGAACATCGTGAGTGGGAT	1
CATGAACATCTCGTACGAAGG	1
CATGAACATCTCTCTGTCCGG	1
CATGAACATCTGCATTCTTTT	1
CATGAACATTGACTTGTTCCG	1
CATGAACATTGTCCTTCTCTA	1
CATGAACATTTGATATTGGAT	1
CATGAACCAAAAACTGCTCAC	1
CATGAACCAAAAGAAGTGACT	1
CATGAACCAACATTTCATATC	1
CATGAACCAACCCTTGGATAC	1
CATGAACCAAGCAACACCCAA	4
CATGAACCACGCTCAGAAGTC	12
CATGAACCACTCACTGCCTGC	5
CATGAACCAGTTCAAGCCCAT	1
CATGAACCATAACTCACCTAT	1
CATGAACCATTGGGCAAGCAA	1
CATGAACCCAAAAAAAGGTAT	1
CATGAACCCACTAGACGCCCC	8
CATGAACCCCGTGTAACAGGC	1
CATGAACCCGCTGTTGAGATA	3
CATGAACCCGGAACTAGGTAC	1
CATGAACCGAGAAAAAGATAC	4
CATGAACCGATAACATTGTTC	7
CATGAACCGCAAACTAAATGT	3
CATGAACCGCTATGGGGGTCT	1
CATGAACCGGGATAGCTTATA	2
CATGAACCGGGCTCATCAACC	2
CATGAACCGTGCACCAGTACT	1
CATGAACCGTGCTGTGATCCT	2
CATGAACCTCAGCCTTCCCTG	2
CATGAACCTCATTGAGAATTT	1
CATGAACCTCCCCAACTTGAA	1
CATGAACCTGAATATCCAAGT	3
CATGAACCTGAATCAAGTTTA	2
CATGAACCTGTAGATTTATGG	1
CATGAACCTGTGTATATATCT	1
CATGAACCTTCGCCTCATCTT	1
CATGAACCTTCTCGCAAGTAT	1
CATGAACCTTGATTTTTTTAA	2
CATGAACCTTGCCCTGTGCCT	2
CATGAACCTTGCGCCGGATAT	1
CATGAACCTTGGCAGCTCATC	1
CATGAACCTTGGGTTGTCACT	2
CATGAACCTTGTAGACTACGG	1
CATGAACCTTTGTCTTTTTTA	2
CATGAACGAAAAACAATTGTG	2
CATGAACGAAAGAAAGGTATA	1
CATGAACGAAAGCCGGTGATA	13
CATGAACGAAGGGTTTGGTGA	2
CATGAACGACAGATCGAGAGC	1
CATGAACGACAGTTCCTGGCA	1
CATGAACGACATTCTGGGTTC	2
CATGAACGACGACTTGTTGGC	1
CATGAACGACTACTTCAACTT	1
CATGAACGACTTGAGTGATGA	5
CATGAACGAGCCAAGCGGACC	1
CATGAACGAGCCATAAACGAT	3
CATGAACGAGCCGAACATCAA	1
CATGAACGAGCTGCCCACCCT	1
CATGAACGCATTTGCATTTGA	1
CATGAACGCCAACGCCTTTTC	1
CATGAACGCCATTAATTTGTT	1
CATGAACGCCTGACCCAAGTA	2
CATGAACGGAAAAAGATGGGA	1
CATGAACGGACCCTAAACTTC	7
CATGAACGGCAAACAAAAACC	10
CATGAACGGCTGACTGCCTTC	1
CATGAACGGGCACGTCGTCGG	3
CATGAACGGGCCGCTGTCTTT	4
CATGAACGGTACTTTGCCAGA	1
CATGAACGTAAGACTTCTGTT	2
CATGAACGTAGCTCAGAAAAA	1
CATGAACGTTTGTGGTGCGGC	2
CATGAACGTTTTGGAGAGTTG	1
CATGAACTAGAGAGAAATATG	1
CATGAACTAGATCAGAACTTT	1
CATGAACTAGCAAACAGGTTC	9
CATGAACTATATAATACCCAC	6
CATGAACTATCTTGCTTACTT	3
CATGAACTCACTTACGAACAA	4
CATGAACTCAGCAACGACGAA	1
CATGAACTCCAGATCGGATTT	1
CATGAACTCCCACGTACACAC	2
CATGAACTCGACACCGAACAA	3
CATGAACTCGACGTTGGCGGC	2
CATGAACTCGATCGGTTCTGC	1
CATGAACTCGGCTTCCGGCCT	1
CATGAACTCTATTCTGCGCGC	1
CATGAACTCTCGATGAGCTAG	8
CATGAACTCTTCCCTACTCCG	1
CATGAACTGAATGAGCCCCCG	1
CATGAACTGAGCGGACGTTTG	11
CATGAACTGCACGTGTTGTGT	1
CATGAACTGCGAAGGGATGGC	1
CATGAACTGGGAGCAATTAAC	1
CATGAACTGTACTTCCAGTGT	1
CATGAACTGTAGAGCCCACTG	1
CATGAACTGTGAACTGACTTT	4
CATGAACTTAACAATGGAATG	9
CATGAACTTACAGTCATTCTC	1
CATGAACTTAGATCCGTCTTT	1
CATGAACTTTGAGCTTGGCAG	1
CATGAACTTTTCGTCATAAAA	1
CATGAAGAAAAAGAAAAAGAA	1
CATGAAGAAACAAAGAATTTC	1
CATGAAGAAACTAGTTATTGC	1
CATGAAGAAAGTCAGTCAATG	1
CATGAAGAACATCCCTGTTGA	2
CATGAAGAACGAACGAACTTT	3
CATGAAGAAGAACTTCACTCA	2
CATGAAGAAGCTTAGTGATTG	2
CATGAAGAAGGGAAGAAGAAA	1
CATGAAGAAGTAATATAGAGA	2
CATGAAGAATAAAGTGCGATG	2
CATGAAGAATATGGAGTCAGT	4
CATGAAGAATATTCAACCCCA	2
CATGAAGAATGGGAATGTAAC	3
CATGAAGAATTAAAGGGAGGT	1
CATGAAGAATTGTTCGTCATT	1
CATGAAGACAACGTGTTGCCT	1
CATGAAGACAATCGCCCAGAA	3
CATGAAGACAGCGAAGGTAAT	71
CATGAAGACATAGGTTTCACA	12
CATGAAGACATCACGACTCAG	4
CATGAAGACCGACTCAAAACA	1
CATGAAGACCTCGCTGAACGA	3
CATGAAGACGAGACCCTGGCT	3
CATGAAGACTAAATTGATAAA	3
CATGAAGACTAAGAGAGACAA	1
CATGAAGACTTACGAGGACCA	5
CATGAAGAGAATAATATAAAC	24
CATGAAGAGACAAAGGATGCA	3
CATGAAGAGACGCTATCTATC	6
CATGAAGAGAGGAGGAAGGCG	1
CATGAAGAGCAGTCAAAGCAG	3
CATGAAGAGCGGCAGGAGCTG	1
CATGAAGAGGCGTTGGGTGTA	1
CATGAAGAGGGAAAGAACAGC	46
CATGAAGAGGTTTACTTCGGG	70
CATGAAGAGTCCGCTAAGCAT	5
CATGAAGAGTTTTGATGAATG	2
CATGAAGAGTTTTGCTTCGTG	2
CATGAAGATAAAAATACAAAG	1
CATGAAGATACGGATATCCAT	1
CATGAAGATCAACGACTGGGG	1
CATGAAGATCACTTCAAGCTT	2
CATGAAGATCAGAAGTGGTTC	4
CATGAAGATCAGGACGGTTAG	1
CATGAAGATCCGGCCCCATAT	4
CATGAAGATCTTCTGGGGCTA	1
CATGAAGATGGGAACCTACAA	3
CATGAAGATGTAGAAGGCGAG	6
CATGAAGATTCATCACAAGAA	2
CATGAAGATTTGAATGGTTGC	1
CATGAAGATTTGTACCCATTA	29
CATGAAGATTTTCTTCAATTA	1
CATGAAGCAAAAACAGAGATA	2
CATGAAGCAAAAAGAATGAGA	1
CATGAAGCAAGATATTTGGAG	18
CATGAAGCAAGCCCAAAAGAA	1
CATGAAGCAAGGGTTCATTTC	1
CATGAAGCACAGGCGCTTTGT	3
CATGAAGCACTAATTTTAAAT	2
CATGAAGCACTCTTAAGTATC	8
CATGAAGCACTTATGATATTT	1
CATGAAGCAGACCAAGGAATG	3
CATGAAGCAGGTCGAGTGTGC	6
CATGAAGCATACAAGAATCAA	1
CATGAAGCATATTGTTGAGAC	4
CATGAAGCATCTTGCCATTGC	2
CATGAAGCATTATTAATAGTA	2
CATGAAGCATTTTCACGTTTC	2
CATGAAGCCACGCGCAAACAT	1
CATGAAGCCATCATTTTTGTT	3
CATGAAGCCCCTCTCGGCCAG	2
CATGAAGCCCGGCTGGCCTGG	1
CATGAAGCCCGTCTATACTTT	1
CATGAAGCCGTGTCTAGCCCA	3
CATGAAGCCTTGTACGTGTCG	13
CATGAAGCCTTTTGTTGTTCA	1
CATGAAGCGAAAGAGAGAGAA	1
CATGAAGCGACATATATACCC	1
CATGAAGCGACCACGGCTGTC	3
CATGAAGCGAGTAATACTTGA	2
CATGAAGCGATTGTTCTTTTT	1
CATGAAGCGGCGCTGTTGGGA	1
CATGAAGCGGGACAGAAGGCA	18
CATGAAGCGGTGAGTCCCAGT	1
CATGAAGCGGTTCGGATCACC	3
CATGAAGCGTACAAATACCTG	9
CATGAAGCGTTCTTGCTGCTT	1
CATGAAGCTAGTAATGGAAGT	8
CATGAAGCTATCAGTCATCCT	1
CATGAAGCTATCCCCAATGCA	3
CATGAAGCTCAAAACATTACC	1
CATGAAGCTCACGCCGGCGGC	3
CATGAAGCTCTCGCCACAGCC	13
CATGAAGCTCTCGGTTTGCTA	1
CATGAAGCTCTTGTGGCAGCT	4
CATGAAGCTGATGTAATGTCT	1
CATGAAGCTGCAGCATTCCGA	2
CATGAAGCTTAATAAGATTTT	3
CATGAAGCTTCACTCGTGGTT	1
CATGAAGCTTGCCCTTGCAAA	1
CATGAAGCTTTGCTGTTTTTG	1
CATGAAGGAAAAAGTTATACT	3
CATGAAGGAAAACAGAGCCAA	1
CATGAAGGAAACGATCAATCG	1
CATGAAGGAAGAGGGCCTGGG	1
CATGAAGGACAAGACACCGGA	1
CATGAAGGACCGACCCGACCT	5
CATGAAGGACCGCGGGGTTTG	1
CATGAAGGAGACTTGATGTTT	10
CATGAAGGAGATTGATGGCAT	2
CATGAAGGAGCCGCTGCCGAT	6
CATGAAGGAGGATTACAAGCA	4
CATGAAGGAGGGGCTCACACA	4
CATGAAGGAGGGGTTTTTTGC	3
CATGAAGGAGTAGCAGTAGCT	1
CATGAAGGATGCATTCGTCAT	7
CATGAAGGATGGTATGACAAA	26
CATGAAGGATTAACAACAAGT	15
CATGAAGGCAACATCATTCCT	1
CATGAAGGCAGTTTACAAGGC	16
CATGAAGGCATCACCAAAGCC	1
CATGAAGGCGTATATGGCACA	1
CATGAAGGCTCTGCAGTGCGT	2
CATGAAGGCTTTGAACCGATG	4
CATGAAGGGAATTTTTTTACC	16
CATGAAGGGAGATGCTCCAGC	2
CATGAAGGGAGTTTTGTTGTC	6
CATGAAGGGCAATAGGGAACG	4
CATGAAGGGCATTAAATTGTC	1
CATGAAGGGCTCAAGGGGCTG	1
CATGAAGGGCTTTGGTTCTGC	12
CATGAAGGGGAGTTTCTTTTT	2
CATGAAGGGGTGAGTTATGCC	2
CATGAAGGGTATGTTGACGGG	2
CATGAAGGGTGACAAGGGTAC	1
CATGAAGGTATTGTTTTGTAT	1
CATGAAGGTCTATGCCTTACT	2
CATGAAGGTCTCCATCGGCAA	9
CATGAAGGTGCTTTGTTTTTT	1
CATGAAGGTGGGAAGGCAAAC	2
CATGAAGGTTATGCAAGAACC	1
CATGAAGGTTTTAAATAGCAC	1
CATGAAGTAAAGAAAAAACAA	1
CATGAAGTAACACTATCAATA	1
CATGAAGTAATAAAATCGTAT	3
CATGAAGTAATTTTTTGCTCC	2
CATGAAGTAGACAGAGCCCGG	2
CATGAAGTAGGTTGGTTCTTT	1
CATGAAGTATGTGTGAATGCC	2
CATGAAGTCAACGTAACCTCT	2
CATGAAGTCACGGAAGATGTT	6
CATGAAGTCAGCATTGTCTTG	1
CATGAAGTCAGGCTTCTTAGG	3
CATGAAGTCATTCTTCGTTCT	1
CATGAAGTCGACAACCAGACT	5
CATGAAGTCGATCCCCGGTTG	1
CATGAAGTCGTCATATATACA	2
CATGAAGTCTTTGATACACTA	8
CATGAAGTGATACAATTGGCA	2
CATGAAGTGCACTGACATTTT	9
CATGAAGTGCCATTACAGTTT	1
CATGAAGTGGGAGGACGTGAA	8
CATGAAGTGTATAAATATTGT	3
CATGAAGTTATACACAATTGC	3
CATGAAGTTATGTGGTTACGC	2
CATGAAGTTCAAGTAATATCG	2
CATGAAGTTCCTACTCATCTC	1
CATGAAGTTCTGCGACAGGCT	1
CATGAAGTTGATCGATACGCA	2
CATGAAGTTGATTATTGGTAA	5
CATGAAGTTGCACATTTGATC	1
CATGAAGTTTATTGGATTTTC	1
CATGAAGTTTCATCAAAAGTT	1
CATGAAGTTTCTGTTGATTTG	2
CATGAAGTTTGATATGAAGTT	1
CATGAATAAAAATCGATTTGC	3
CATGAATAAAATATTCATTAG	14
CATGAATAAAATTTGCCAACT	160
CATGAATAAATACATAATAGC	27
CATGAATAAATAGGTTTAAAG	2
CATGAATAACAAAAAGGGGCT	6
CATGAATAACAGAAGGGATTT	2
CATGAATAACCGCGATTGCCC	1
CATGAATAAGACTGCAAGGGT	1
CATGAATAAGTAGTATTGGCT	4
CATGAATAAGTTTCAATACCA	1
CATGAATAATAAGAGAGATTC	1
CATGAATAATGACGCGATAAA	2
CATGAATAATTATGCCAGGAA	7
CATGAATAATTTACAAATAAC	3
CATGAATACAAAGATTGTGTG	2
CATGAATACAAAGGAGGGAGC	1
CATGAATACAAGGCATCAACA	1
CATGAATACAAGGTAAGTAAA	1
CATGAATACATATAACTTGGT	5
CATGAATACATTAATGAGTCT	1
CATGAATACATTTGATTCCGT	1
CATGAATACCACCTGTTGCTT	2
CATGAATACCGTAGGGTTTGA	1
CATGAATACCTACCTGTGTAT	32
CATGAATACGACAAGTTACCG	5
CATGAATACTACAACCATTAC	21
CATGAATAGAAGAAAAGAAAC	54
CATGAATAGAATATACACAAC	2
CATGAATAGATGGAATCAATG	2
CATGAATAGGCGTTGGGTTGA	1
CATGAATAGTATATCAGGGTC	1
CATGAATAGTTAGTTGTGCAT	1
CATGAATATAAAGCTATCCTG	1
CATGAATATAATCTCTTAGTG	1
CATGAATATAATGACTGTGTT	1
CATGAATATACGAATGATTGA	4
CATGAATATACGTTGTCTCGA	1
CATGAATATAGTATAACATTG	5
CATGAATATAGTCGTCGTGAT	1
CATGAATATCCCAAACAAGAA	5
CATGAATATGATACAATACAT	10
CATGAATATGATACAGGTCCT	2
CATGAATATGGCAGTAGTGGC	6
CATGAATATGTAAAGGCAATT	7
CATGAATATGTATTGTGCTAA	4
CATGAATATTAATGTAGTTCC	2
CATGAATATTCTATTTTGTGT	2
CATGAATATTTACTCCCGCGT	7
CATGAATATTTTCGTCCATTT	1
CATGAATATTTTTACGACATT	1
CATGAATATTTTTGTTCTTTT	1
CATGAATCAAAAACCAAGCAA	1
CATGAATCAAAAAGAAAAAAA	1
CATGAATCAAAATCTTTATGA	1
CATGAATCAAGATCGAAATCG	7
CATGAATCAATGTGTTTGTCG	1
CATGAATCAGGTGAAGTCTCC	1
CATGAATCATTCAGGCATAGC	3
CATGAATCCAGAGCTCAACTT	1
CATGAATCCAGCAATTTTGCT	6
CATGAATCCATTGAATTGTAA	3
CATGAATCCCACAATATCTCT	1
CATGAATCCCCTCTTCAATAC	5
CATGAATCCCTTCCCCAATGC	1
CATGAATCCGATTTCTGGAGA	1
CATGAATCCTTCCAGCCGGCG	3
CATGAATCGAGGATTTACTTC	26
CATGAATCGAGTAGCTTTCAG	1
CATGAATCGCAGTGCATTTTT	1
CATGAATCGGAATTGTGCTAT	1
CATGAATCGGAGTTGGGTTTG	2
CATGAATCGGCACCCCATTCG	1
CATGAATCGGCGTTTTCTGTT	1
CATGAATCGGTGCGGATCTAT	1
CATGAATCGTGTTTCTTGTTG	26
CATGAATCTAGACTGTAGAAC	1
CATGAATCTAGAGGAGTGGCT	12
CATGAATCTAGGTAGGCAACT	1
CATGAATCTATTATTCGCCCC	3
CATGAATCTCCGGCGCACCGC	5
CATGAATCTCCTAGGAAGGGT	1
CATGAATCTCTACGGACGATT	1
CATGAATCTCTAGGTAATTGC	1
CATGAATCTCTTCAATCAAAT	9
CATGAATCTGAATTTCCCAGC	1
CATGAATCTGAGATTGTGATT	2
CATGAATCTGGGTGGTATTCC	2
CATGAATCTTGGCTAGGATCT	1
CATGAATGAAACTGAACTTTG	3
CATGAATGAACGATATACGGT	4
CATGAATGAACTGTTGTAGCA	23
CATGAATGAATACCATATCCG	2
CATGAATGAATCTCTTCTTCA	1
CATGAATGAATGATAAGCAAT	15
CATGAATGAATGTACAAGGCA	1
CATGAATGACAATTAATAAAT	1
CATGAATGACACTTTAATGCC	1
CATGAATGACGCCAAGTGAGT	2
CATGAATGAGAAAAGCTTGAC	1
CATGAATGAGAAGAAAGACAA	1
CATGAATGAGAGGAGAGCAAG	1
CATGAATGAGCAAGGGTGGTC	1
CATGAATGAGCAGCGTTGAAG	2
CATGAATGAGCCTAGGTACGG	12
CATGAATGAGTAACGAATATT	2
CATGAATGATAGGCCCTGGAG	8
CATGAATGATATGATTCTTGC	1
CATGAATGATGAAAGGAAAGG	2
CATGAATGATGACTTTTGCTT	1
CATGAATGATGCTGATTATTA	2
CATGAATGATTGCGTTCTTAG	2
CATGAATGCATAGACGGGGCA	9
CATGAATGCCAAAGTGAATGG	3
CATGAATGCGAACACAAGCTT	3
CATGAATGCTACAGAGGGATA	1
CATGAATGCTTCGTTTCATAG	1
CATGAATGGAAATAGTCAACC	1
CATGAATGGCACAGCCGACGG	3
CATGAATGGCAGTGTGACCTG	18
CATGAATGGCCAGTCTTATTT	1
CATGAATGGCCCAAAGTTGCG	1
CATGAATGGCCTTGCCTCCTT	1
CATGAATGGGCCTTCACAAAT	1
CATGAATGGGTAATCTGAAGG	10
CATGAATGGTAGACTACATTC	6
CATGAATGGTATCCGGATGAG	1
CATGAATGGTGTGGTTGTCAG	9
CATGAATGGTTTCGAACGACA	1
CATGAATGTACGAAGCGGCTT	6
CATGAATGTCATAGATTTGAG	2
CATGAATGTCATTATGCATAC	1
CATGAATGTCATTTTGTTCAC	16
CATGAATGTCCTGGTATCCTA	1
CATGAATGTCGGCCCAGGCGC	21
CATGAATGTGACAAGGACTGC	1
CATGAATGTGACTAAATAAGT	9
CATGAATGTGCGGGTTCTGTC	1
CATGAATGTGGCAGCGTGGGG	19
CATGAATGTTATCTATAGTAC	1
CATGAATGTTATTTCACCCAT	2
CATGAATTAAAAGGAATCGGG	1
CATGAATTAAACCACTTTATT	1
CATGAATTAAGAACCTCATTC	1
CATGAATTAATGTTTGATGAT	2
CATGAATTACCTTCAAAAGTG	1
CATGAATTAGAACCAGTGTAG	4
CATGAATTAGCGAGGGTATCT	10
CATGAATTATAAATCACGGCA	1
CATGAATTATCAAACGGCCGT	2
CATGAATTATGAAGCATTGAA	1
CATGAATTATTAATTACTGAC	1
CATGAATTATTTTTTGTACAG	7
CATGAATTCACCGACCACATC	1
CATGAATTCACGACTTGAAAA	22
CATGAATTCAGAAAAGCGAGA	1
CATGAATTCATTATTTGAATT	1
CATGAATTCGAAATGAAAACA	1
CATGAATTCTACCCTCCTCGG	1
CATGAATTCTCGACTGGAGAT	2
CATGAATTGAAGATCAATTTC	3
CATGAATTGAATTACAAGAGT	2
CATGAATTGACAGGCCTCTTA	2
CATGAATTGATACTATTTACA	1
CATGAATTGCATCTTATTTTT	276
CATGAATTGCATTATATGTTC	1
CATGAATTGCCAAAAGCAAAA	1
CATGAATTGGATAGAAATCAA	7
CATGAATTGGTATACAGGGAA	27
CATGAATTGGTGTGTGTTGTC	1
CATGAATTTAAGCGTTGCTGT	2
CATGAATTTAAGGTATTGGGG	1
CATGAATTTAGTGACGGGTAT	1
CATGAATTTCAAAACTCCGAG	4
CATGAATTTCAAGACTTGTTC	10
CATGAATTTCCTCATCCTCCT	1
CATGAATTTCGCCGCGGTGGC	4
CATGAATTTCGGATTATGAGA	2
CATGAATTTGTAGAAACAACA	2
CATGAATTTGTTTCGCAAGTC	2
CATGAATTTTACCCAACAGCT	3
CATGAATTTTTCTATCCAGAT	4
CATGAATTTTTGACCCTGTAC	1
CATGACAAAAAAAAAAGCGAT	7
CATGACAAAAAAAACAAAAAC	1
CATGACAAAAAAGAAAAAAAA	1
CATGACAAAACACATTCTGGC	3
CATGACAAAACGATAACGAGT	1
CATGACAAAAGAGTTACAGAC	1
CATGACAAAAGGAACCTGACC	2
CATGACAAAAGGCGTGACTGA	26
CATGACAAAATGAGCTGGATA	1
CATGACAAACAACAAAGTTCA	1
CATGACAAACCAGACTCTCAA	1
CATGACAAACCCCTTGACAGT	3
CATGACAAACGATCGTGGTTG	1
CATGACAAAGATTCCCAGAAC	1
CATGACAAAGCATCTAGGTAT	15
CATGACAAAGGGTCTTACCCT	1
CATGACAAAGTCTCTTCCTTG	1
CATGACAAATATAGCGACTCA	1
CATGACAAATATATAGCGCTG	4
CATGACAAATCATTGCATCCT	15
CATGACAAATCGAGTCAGAAA	1
CATGACAAATTACCTCCTTTG	1
CATGACAAATTCAAAAGAATT	6
CATGACAAATTCTCCAAAACC	7
CATGACAAATTGGCGTTTACT	2
CATGACAACAGTAGCTGAGGC	1
CATGACAACAGTCGATGCAGA	1
CATGACAACCATCGCACGCAG	2
CATGACAACCGATAACCACCA	1
CATGACAACCTACCATCACAA	7
CATGACAACGCCACACCAGCA	1
CATGACAACGCCGGAGGGGAT	1
CATGACAACTGGGTGTCATTC	1
CATGACAACTTTTAAAGCCGC	1
CATGACAAGAAAGTTTATCCA	1
CATGACAAGAATTAAGGAGGC	1
CATGACAAGAGAGAAAAAAAA	7
CATGACAAGAGCGGGGGGAAG	1
CATGACAAGAGTAAAGAAGAA	2
CATGACAAGATAAAGACATCA	1
CATGACAAGATATGGGTTTGC	1
CATGACAAGCGTGAATCTGAT	3
CATGACAAGGAAACATCCTCT	6
CATGACAAGGCTCCAGGTAGT	1
CATGACAAGGGATACAATTGG	1
CATGACAAGGGCCTCAAATAT	2
CATGACAAGGGGAAACGTAGG	1
CATGACAAGGTGCTGAAGGCT	14
CATGACAAGGTTATTTTGGCA	5
CATGACAAGTCTCGCGAAACT	1
CATGACAAGTGGCGATCCGCC	1
CATGACAAGTTGACCTCGCGA	4
CATGACAAGTTGCCCACCGGC	1
CATGACAAGTTTTGTGTTCTA	1
CATGACAATAAGTTGTTGCTT	4
CATGACAATAATCAGCCCCCC	1
CATGACAATACACTTGGTGAA	12
CATGACAATAGAACAAATAAA	1
CATGACAATCAACTCCTCCCC	1
CATGACAATGAAAAGCATAAT	1
CATGACAATGCTAATATCATC	1
CATGACAATGGGCAGCATCAG	7
CATGACAATGGTCGTTTTTCT	3
CATGACAATTGAAACATTTTT	1
CATGACAATTTATATATATGA	6
CATGACAATTTGTAGGGCTTG	1
CATGACAATTTTAACACACAT	2
CATGACACAAACAACACGGCC	4
CATGACACAAGACAACCGACC	13
CATGACACAAGTCTGACAGCT	1
CATGACACAATTAGGTCATTT	1
CATGACACAGCCCAGCATAGT	3
CATGACACATAAGTTCTGGTA	1
CATGACACATAATACTCCTTT	2
CATGACACCCTGAATGAATGT	1
CATGACACCCTTGACCTTGAG	2
CATGACACCGGATTTAACAGG	3
CATGACACCGGGGCGCCGAAT	4
CATGACACGACAGGCAATAAC	9
CATGACACGCCACTTCAGTCA	19
CATGACACGGAGAGAAGTCCT	2
CATGACACGGGGGTGTGCGTT	1
CATGACACGTTATTCTTGCCT	1
CATGACACTAAATCTATACTC	49
CATGACACTCGTCGCGGTTTT	1
CATGACACTGAGACTACAGAA	1
CATGACACTGATATAGGATGG	1
CATGACACTGCATTTATCGAT	2
CATGACACTGCCGACAGTGTA	3
CATGACACTGCTGTGACACAG	2
CATGACACTTGGAGGGGGAAA	10
CATGACACTTTGCGGGCATAG	3
CATGACAGAAAAAAAGTACCA	2
CATGACAGAAAACACCCAAAA	1
CATGACAGAAAAGAAGAGAGC	6
CATGACAGAAACTCTTTGGGA	5
CATGACAGAAAGATGGACGCA	2
CATGACAGAACACATATAATA	5
CATGACAGAAGCATAAAGCCA	1
CATGACAGACAACGGCTGGGG	3
CATGACAGACAGAACTCTGTG	1
CATGACAGACAGGCACAACAG	1
CATGACAGACAGTTGGGGAAC	1
CATGACAGACTCATTCTATTC	1
CATGACAGAGCAGATGTATCA	1
CATGACAGAGCCTGTGAAAAC	1
CATGACAGAGGGTGGTAGGAA	1
CATGACAGAGTATGACCAACA	12
CATGACAGATCATAGTTGGTG	3
CATGACAGATCATTTGCTTGA	3
CATGACAGATCTCGATCGACC	1
CATGACAGATGACAGTTCGGC	1
CATGACAGCAGCAGCGCCATT	1
CATGACAGCCACCATCTGGGC	189
CATGACAGCCAGGGACTATCC	1
CATGACAGCCCGAGCGAATCC	1
CATGACAGCCCGGTTAAGTGG	12
CATGACAGCCTGCATCGGTAA	1
CATGACAGCTATCAGGTTAAC	1
CATGACAGCTTAGGTGTCTCT	3
CATGACAGCTTGGACAGGTAG	1
CATGACAGGAAAGCAAGTATT	1
CATGACAGGAAATTTTTTCTG	3
CATGACAGGCTTACGGTTCCC	1
CATGACAGGCTTCAGCTCGGC	2
CATGACAGGGCTTTAGACTCT	4
CATGACAGGTGATAATCCTGA	1
CATGACAGGTGTGTATACGCC	13
CATGACAGTACCACAAACGCT	5
CATGACAGTATCCTGCATTAG	3
CATGACAGTCGTTGGCAGCTG	1
CATGACAGTCTATGGGCGCTA	2
CATGACAGTGGAAAAAAAAAA	1
CATGACAGTGGGAGTACATTT	1
CATGACAGTTGGTATCGTGGC	2
CATGACAGTTTAGCTTGGGAC	2
CATGACATAAAATACAACATT	3
CATGACATAAAATTGGGAGCA	4
CATGACATAAAGACAATAGAA	1
CATGACATAACGATAGATGAG	2
CATGACATATACACTCACGTC	2
CATGACATCCCTTCTATTGTC	7
CATGACATCGGAGAACACGGA	2
CATGACATCGGCTGTTTGAAC	10
CATGACATCGTATTTGACCAA	1
CATGACATCTAACTGCAGCAG	2
CATGACATCTAATCATTCTAT	11
CATGACATCTACCAACCGCAC	1
CATGACATCTAGACAGCATTA	10
CATGACATCTATTCATCTGCT	1
CATGACATCTCCAGCTTTTTA	1
CATGACATCTCCGGACCATAC	1
CATGACATTAACGAAGAATGA	1
CATGACATTAAGAAATAGAAT	22
CATGACATTATCTTTCCTGTC	3
CATGACATTCCAACAGTCGAG	6
CATGACATTGATTACTTGATT	1
CATGACATTGCAATCAAAGTT	1
CATGACATTGGCCGCAGCAAA	1
CATGACATTGGGCAGGATTGG	1
CATGACATTTACAGGGTTGGG	13
CATGACATTTATAACTAAATA	4
CATGACATTTGTGATATTTTA	2
CATGACCAAAAACTTCTAGGC	4
CATGACCAAAATGAGTGGGGG	1
CATGACCAAAATTTCAGGTAC	2
CATGACCAAACCGCAACCCTT	3
CATGACCAAAGTCCCCTGGCT	1
CATGACCAAATGGCCTATTTC	1
CATGACCAACCCCCCTTCGAG	1
CATGACCAACGACCGCTCCCC	1
CATGACCAACTCAGCTGTACA	4
CATGACCAAGATGATGACTGT	1
CATGACCAAGATGGCCTATCA	1
CATGACCAAGCTTATATCTAG	2
CATGACCAAGGCTAGCAATAC	1
CATGACCAAGGGCGATGTGTT	1
CATGACCAAGTTAGCAAAAAA	1
CATGACCACAAGACCTTTGGC	6
CATGACCACCAGACTTCGCGT	1
CATGACCACCCGCATAGGCGC	1
CATGACCACCTTACCTTTACA	1
CATGACCACGAGTGGAGGAGG	1
CATGACCACGCAAATCCCGAG	1
CATGACCACTCGCAATCTTTG	3
CATGACCACTGAGATTGCAGT	1
CATGACCACTGCACGTCTTTT	1
CATGACCAGAAGGACTTCAAA	6
CATGACCAGAAGGGATGTCAA	1
CATGACCAGATACCGAAAAAA	3
CATGACCAGGCACGCTCAACA	1
CATGACCAGTGTTAGCACCGC	1
CATGACCATACGATCAACACT	4
CATGACCATACGTAATCGGAC	2
CATGACCATACTTCCATTTGC	3
CATGACCATCAAGTAATTACA	1
CATGACCATCCCGACAGTACT	2
CATGACCATCTTGAAAAAGAA	13
CATGACCATTCAGTCCTACAT	1
CATGACCATTTAGATGCTCCC	1
CATGACCATTTAGGTGTTTCT	1
CATGACCCAAAACTCGTGGAT	1
CATGACCCAAGTGGACAGGCT	3
CATGACCCAATATAAACTTGC	1
CATGACCCAATCCCAACTGGT	1
CATGACCCAGTCGATACAAGT	1
CATGACCCCACAGCGTGTAAC	1
CATGACCCCAGTATATGATAC	1
CATGACCCCGAACCCGAAGGG	2
CATGACCCCGCCCCCTATCCT	12
CATGACCCCGTCGAGGCCTAA	1
CATGACCCCTAAAAAGATGAC	1
CATGACCCCTACCTTGTTGTT	2
CATGACCCCTGAGTGCTGAAG	15
CATGACCCCTGTCACGTGAAA	1
CATGACCCCTTTCGCCTGTCT	1
CATGACCCGACCCATACATTC	6
CATGACCCGATCTCCGCCTGG	3
CATGACCCGCAAGCCCCTGGC	1
CATGACCCGGAACGCACGAGG	4
CATGACCCGGACCCGAGTTTG	1
CATGACCCTAGGGACCCCAGA	3
CATGACCCTATCTGCAAACGC	2
CATGACCCTATGTACTGGACG	1
CATGACCCTGAGTGGGGTTCC	2
CATGACCCTGCGCCTATCAGA	1
CATGACCCTGTCAAACTCTCT	2
CATGACCCTGTCCTACTATTT	1
CATGACCCTTGGACAGTAATT	3
CATGACCCTTTCTTGTTTTGC	1
CATGACCGACAGCTAGCATTG	2
CATGACCGACCCCAACTCGCC	1
CATGACCGAGACCGGGCCCGT	2
CATGACCGAGTGATGGATAAC	1
CATGACCGAGTTGTAGATCGA	1
CATGACCGATGATACTCGGTG	16
CATGACCGATGGGAAGAGACC	1
CATGACCGCAAAGAGGAGGAA	1
CATGACCGCAAATGTTCTTTG	4
CATGACCGCATCGAAAATGCG	2
CATGACCGCCACTGGAAAAAA	10
CATGACCGCCATTGCCAACCA	19
CATGACCGCGCTCATCCATCT	4
CATGACCGCTACTCTACCGTA	1
CATGACCGGATAAATTCCCTG	1
CATGACCGGATCCGAGAGTCA	2
CATGACCGGCAGTGCCGGATC	2
CATGACCGGCCCTAAGTTGAC	7
CATGACCGGGAGCTCATTAGC	1
CATGACCGGGCATAGTGTCAA	1
CATGACCGGTCGAGCGGGAGG	1
CATGACCGGTTTAAAGTAGAA	13
CATGACCGGTTTACCAATCAG	2
CATGACCGTAATCGTATGCAC	1
CATGACCGTATTTTTTTCATA	1
CATGACCGTCATTAATGGGGA	2
CATGACCGTCCTTACCCCAAA	1
CATGACCGTCGGCACCGGGTC	1
CATGACCGTGAAGCAAGGCAC	1
CATGACCGTGGAATAGAAAAA	1
CATGACCGTTCGGAGTGGAGC	5
CATGACCGTTGTAGTGGAGAA	1
CATGACCTACAAACGTGACGT	1
CATGACCTACCCATATGCATC	24
CATGACCTAGAAAAAAAATGG	1
CATGACCTAGAGAGGAACAGG	1
CATGACCTATGCCCGGATCTC	1
CATGACCTATGGAGTAGAGCA	4
CATGACCTCAACAGAGTCGTC	16
CATGACCTCAGAAAAGTTGAC	2
CATGACCTCAGCCCCTGACTT	15
CATGACCTCAGTATTATTTTG	141
CATGACCTCCAGGTGGTCCCT	2
CATGACCTCCATCTCCCTGTC	2
CATGACCTCCTGCCGTACCAA	1
CATGACCTCGACTGTCGTCAT	2
CATGACCTCGCCCAGCAGCTC	1
CATGACCTCGCCTCACGGCAA	2
CATGACCTCGCGAGTAGCAAC	1
CATGACCTCGCGTGTTCAATA	8
CATGACCTCGGAAAGATTTTG	1
CATGACCTCGGGATATTTGAA	1
CATGACCTCTTAAATTCCACA	2
CATGACCTCTTTTAGTCTCCG	22
CATGACCTGAAGCAGATTATT	1
CATGACCTGAGTAGTTCTCTC	3
CATGACCTGATATCATTGCGA	2
CATGACCTGATATGCTTTCCG	2
CATGACCTGATCTTTCGGAAC	2
CATGACCTGCGGGGGCAGCCT	2
CATGACCTGCGGGTTCTCTAG	1
CATGACCTGCTTGTTAACCAG	1
CATGACCTGGCCTTTTGTCCT	1
CATGACCTGTGAAGAATTTGG	2
CATGACCTGTGCTGAGATGTC	2
CATGACCTTACGTTTTGGCGA	1
CATGACCTTCAGATGTAGGGC	2
CATGACCTTCTTCACCGTATC	6
CATGACCTTGCGAGGGTTGGC	1
CATGACCTTGGCAAGCCTGTT	1
CATGACCTTGGTGTCGCTAAC	10
CATGACCTTGTGCACGTCCTG	1
CATGACCTTGTGCCTGTGAGC	4
CATGACCTTTCCCGACCGAGA	6
CATGACCTTTTGCTAGGTCAC	1
CATGACGAAAATTGTACAAAA	1
CATGACGAAACACACTACGAT	1
CATGACGAAAGGATTCGCTAT	1
CATGACGAAATGAGGATTCTT	1
CATGACGAAATTACCCGATTC	1
CATGACGAACGGGAACTTCTG	1
CATGACGAAGCTCTTCCCAGT	2
CATGACGAATCATTGGATATA	3
CATGACGAATGACTCTGTATT	1
CATGACGAATGGAAGCAAAAG	21
CATGACGAATGGATATGCCGA	1
CATGACGAATTGCCAAATCTG	3
CATGACGACAAAAAGGCTTCA	1
CATGACGACAACTAAGGGGAT	1
CATGACGACACTTGTTTCGGT	16
CATGACGACAGGGTGGAAAAA	1
CATGACGACCATATCATATGT	153
CATGACGACGACCTTTGCGGT	3
CATGACGACGAGCAAGAACGG	3
CATGACGACGCTCAACAGATA	4
CATGACGACTTGCAAACTTTT	1
CATGACGACTTGTCAGTTTTT	3
CATGACGACTTTGCAAGCCTC	1
CATGACGAGAAACGCCCGGTT	4
CATGACGAGAGAGGAGTTGAG	1
CATGACGAGCAAAAGCAATTG	31
CATGACGAGCATTTCTTTTAC	7
CATGACGAGCCTAGTAGTCAA	1
CATGACGAGCTGTGAGCGTAG	1
CATGACGAGGAAAGACTGTGG	1
CATGACGAGGCAGCCGATGGC	33
CATGACGAGTATTGATAAGGG	9
CATGACGAGTGACTATCAGGT	3
CATGACGATAAATTTATTTTC	8
CATGACGATATCAACAAAAGA	1
CATGACGATATGGCCTTGTTC	6
CATGACGATCAAATCATAATG	2
CATGACGATCATTTTCACACT	2
CATGACGATCGAGAGAAGGCT	1
CATGACGATCGATGAAGAGAG	1
CATGACGATCGGGCGCAGTTT	1
CATGACGATCGTCGACAGCTT	1
CATGACGATGACAGCTGTCGG	2
CATGACGATGCCGCAACTGTA	1
CATGACGATGGACTTGGTTGC	3
CATGACGATTCGATCGATCAG	7
CATGACGATTGTAATTATACG	6
CATGACGCAAATTAGACCAGG	1
CATGACGCACAACTTTTGCGG	4
CATGACGCAGAGGTAGCAGGC	2
CATGACGCAGGCCGGTTGTTT	1
CATGACGCAGGGAGCGTGCCC	1
CATGACGCAGGGCGATCGCCA	1
CATGACGCATTCCTCATAACA	32
CATGACGCCACGCCAAGCTAT	1
CATGACGCCAGGATGTTTGTG	1
CATGACGCCCAAGCAGCTGGT	30
CATGACGCCCTTGACTCCAAA	4
CATGACGCGAACGAGAAAACA	1
CATGACGCGACATATAGGTCA	3
CATGACGCGCTCCGTTGATGA	337
CATGACGCGGAATGATAAGGG	5
CATGACGCGGTTTTTGAGCTC	2
CATGACGCGTGCGGGTGGCGG	5
CATGACGCTATATTTCAAAGC	2
CATGACGCTCAAATCTGGTAG	1
CATGACGCTCTAAAATCTTGG	3
CATGACGCTCTCGCACAAGGA	1
CATGACGCTGTGGTTTTTGAT	3
CATGACGCTTTATAGAAGGGC	19
CATGACGCTTTGTTGATGAGA	1
CATGACGGAAGGAGTAAAAAA	10
CATGACGGACTGCGCTCAGAG	1
CATGACGGACTGGCATTAGAC	6
CATGACGGAGGTAATTATCGA	1
CATGACGGATACCTTTGATCC	1
CATGACGGCACAGGAGAAGGA	2
CATGACGGCACCGCGTACGAC	1
CATGACGGCGATGCTCGCCGC	1
CATGACGGCGCATCTTTCTGT	3
CATGACGGCGCCGAGTGCGGC	1
CATGACGGCGGACGCAGACAG	1
CATGACGGCGGTCGAACACCT	1095
CATGACGGCTATGGCACGGGA	7
CATGACGGCTGATGTTGATGA	1
CATGACGGGCACTAAGATGTT	1
CATGACGGGCAGTAGCTTGCA	2
CATGACGGGCCGTCCGCTCTA	2
CATGACGGGCGCATCGAGGTT	5
CATGACGGGCGCCTTCAGACC	2
CATGACGGGCGGCGGGCTGAA	3
CATGACGGGCGGGACGAGGAA	12
CATGACGGGTACGAAAAGAGT	2
CATGACGGGTGACAATCGTTT	2
CATGACGGGTGCAGGTTAGCA	1
CATGACGGTACAATTTTGAGC	1
CATGACGGTATTGGGTGTGAT	3
CATGACGGTATTGTTCGATTT	1
CATGACGGTCAAGAAAATGGG	6
CATGACGGTCACGCAGATCAG	1
CATGACGGTTCAACCCCTCCC	4
CATGACGTAATTCCGGGGCTT	1
CATGACGTACTTGCCTTGACT	2
CATGACGTAGCTAGCCTTTGA	14
CATGACGTATATGGCCTATCT	1
CATGACGTATATTCACCGTGT	1
CATGACGTATGAATGTACGAT	3
CATGACGTCAAAGGCAAGAGA	34
CATGACGTCACTTATACAGTC	2
CATGACGTCCAATCTTGGGTT	2
CATGACGTCCACGATACATAA	2
CATGACGTCCCCAGAATCTCC	4
CATGACGTCCTGGTGGCGATT	2
CATGACGTCGATAGTAAGTGT	1
CATGACGTCGCAGCCGTGAAA	4
CATGACGTCGGGTTTTCAACA	4
CATGACGTCGTGGACGACTTT	3
CATGACGTCTGACTTGTTTTG	1
CATGACGTGAAAACCATAGGC	20
CATGACGTGAAGGCGTCACTG	1
CATGACGTGATTAGATCCCGC	1
CATGACGTGCACAGCGGCGTT	2
CATGACGTGCCCGTTACGGCT	3
CATGACGTGGATAAGGCGACT	3
CATGACGTGGTCGAGGCGTTG	11
CATGACGTGGTCTGTTCTCTA	1
CATGACGTGGTGTCAGCACGA	1
CATGACGTGTTAATTATGATA	6
CATGACGTTAATTAACATCTA	1
CATGACGTTGACCCAATTACC	5
CATGACGTTTACAGCTGGATA	1
CATGACGTTTGACGAGTTCTT	10
CATGACGTTTGTCATCACTAG	2
CATGACGTTTTCAATTCCTCG	1
CATGACGTTTTCACGCAAGGG	2
CATGACGTTTTTAGTGCTTGG	3
CATGACTAACAAACGTAGCTT	1
CATGACTAACAAGCATATCCA	1
CATGACTAACACCAGTGTACC	2
CATGACTAACAGAGTAAAACC	1
CATGACTAAGATGTAAATAGG	7
CATGACTAAGCGACAGCCCAA	1
CATGACTAATCCCGCCGACCT	2
CATGACTACCCCTGCCAACCT	8
CATGACTACCTAGACACCAGG	1
CATGACTACCTCTTTCCCGTT	6
CATGACTACGCAAATTATGGC	1
CATGACTACTAACATAGGGCG	1
CATGACTACTAGCAGATGTTA	1
CATGACTACTGATTAGTTCTG	6
CATGACTACTGTAGATGGTTC	1
CATGACTAGAAACTTGATATC	2
CATGACTAGCAAGCTAGGTAG	4
CATGACTAGCTCCACCTTACC	1
CATGACTAGGACTCAAGTGTT	6
CATGACTAGGCAAATTCTATA	2
CATGACTAGGCAACTCTATAC	1
CATGACTAGGGGCGGTTAGGT	1
CATGACTAGTACAAAATGGCA	1
CATGACTAGTTCGACCACCGA	1
CATGACTATAAATCCCAGAAA	1
CATGACTATCAGCATCTCCTT	1
CATGACTATCATCTGGAATGT	1
CATGACTATCGTCACGATGCT	3
CATGACTATCTAGATATCTCT	1
CATGACTATGATGTGCTCTTT	3
CATGACTATTACAGCTTGTTG	1
CATGACTATTATTTTTTTACA	10
CATGACTATTTCGAGACGTCA	1
CATGACTCCCGTTTGTGCTTT	2
CATGACTCCTCCTCCACCTGG	2
CATGACTCGAGCAACAATGGG	1
CATGACTCGATAGGGCGCAGC	1
CATGACTCGGCTCTTAATCCC	1
CATGACTCGGTGGAGGAGGCT	1
CATGACTCGTGCCACACAAGG	1
CATGACTCTCATTTTCTTTAC	2
CATGACTCTCCAAAACAACAG	3
CATGACTCTCTTGGTAGTGAT	1
CATGACTCTGGTATCGTGTTC	1
CATGACTCTTCGAGAGTGGAA	6
CATGACTCTTTTGGAATGAAA	4
CATGACTGAAAGTTCTTGTAT	3
CATGACTGAAATATGAATTCG	1
CATGACTGAAGCTGTGTCGAT	10
CATGACTGAATCAAATTTACG	5
CATGACTGACCCAACACCATA	1
CATGACTGACGCGAAGGATGG	2
CATGACTGACTTTTGGAACTT	1
CATGACTGATGCCTTTGGAGG	2
CATGACTGATGGTGAGGGGCA	1
CATGACTGATTTCACTTCTCA	7
CATGACTGATTTTAGTTCGGC	1
CATGACTGCAAATTCTTTGTC	2
CATGACTGCAGCGGATCAACT	1
CATGACTGCATCACGGGATTC	1
CATGACTGCATTGCATCCATC	1
CATGACTGCCAAAGAGCTGCT	8
CATGACTGCCAGAAGCAGTGT	6
CATGACTGCCTTTGAGCGAAT	2
CATGACTGCGAAAGAAAGTTG	2
CATGACTGCGAGGAAACCGGG	1
CATGACTGCGCGTGCTGCCAG	27
CATGACTGCGGTTATCTGGAG	16
CATGACTGCGTGAGTGGTGAT	1
CATGACTGCTCGCCCTTGAAG	2
CATGACTGGACCCGAATTGCA	1
CATGACTGGACTACGGGCTGG	1
CATGACTGGAGAGTCCAACAT	1
CATGACTGGATAGTGGCAAGT	4
CATGACTGGCACGCACCAAAC	2
CATGACTGGCATCTGCTAACT	1
CATGACTGGCCTGTTCAAATC	3
CATGACTGGCTTGGGTTTGGG	1
CATGACTGGTAGCAGAGGTGG	2
CATGACTGGTTCACGGGCGAC	6
CATGACTGGTTTGTATTCTTA	2
CATGACTGTAACATATCGAAA	4
CATGACTGTAATCCGGATGCC	4
CATGACTGTACAAGAGCTCGT	3
CATGACTGTACATATGTCGGA	19
CATGACTGTATGCTGAGAGGA	1
CATGACTGTCAGTATTCCGTC	6
CATGACTGTCGCTATTAGAGC	12
CATGACTGTGCGCCGCGGGTG	1
CATGACTGTGGAACTTTCCCC	105
CATGACTGTTATTTGGAGGAT	7
CATGACTGTTGCCCCTCCGTC	3
CATGACTGTTTGGACGGATAT	1
CATGACTTAAAATTTTGAGCG	1
CATGACTTAAGCTAAAATGTC	7
CATGACTTACACTCAAGGCTA	1
CATGACTTACATAATCCCGAG	2
CATGACTTACCAACTAGGTAC	6
CATGACTTACCCCTTTCTTTA	16
CATGACTTATAAGAGAAAGTA	2
CATGACTTATGGGTACAGTCT	1
CATGACTTATTCGCTATACCT	3
CATGACTTCACATTTGGTGGA	3
CATGACTTCATAGGCTTTTTG	1
CATGACTTCCACCGTTCCACC	2
CATGACTTCCGTGTTAAATCG	5
CATGACTTCCTCTACCGCCTC	3
CATGACTTCTGCTTGTGTGGC	1
CATGACTTCTGTTAGAACTAC	1
CATGACTTCTTCATCCCCTTA	2
CATGACTTGAATAGCAAGAGT	2
CATGACTTGACGAAATAATTT	1
CATGACTTGACGAGAGAGGAA	1
CATGACTTGACGTAGGTCAAG	1
CATGACTTGCATAGGCTGAAT	3
CATGACTTGCATCTACGTGTC	1
CATGACTTGCCATTGGTAACC	5
CATGACTTGCGATCAAAAGTG	1
CATGACTTGCGTATGGGCGAC	1
CATGACTTGGAACGAGCTGTG	1
CATGACTTGGATGTCGTGGCA	1
CATGACTTGGCAATAGAAATT	1
CATGACTTGGGGAAATGCGAG	1
CATGACTTGGGGGATTGTCTC	2
CATGACTTGGTAAAGGTATAT	1
CATGACTTGGTGGCAGAAGTC	1
CATGACTTGGTGGGCGGCCGG	1
CATGACTTGGTGTTATTCAAG	1
CATGACTTGGTTTTCAACGTG	1
CATGACTTGTATGATCAATTG	2
CATGACTTGTTAATCTCATTC	8
CATGACTTGTTGGCATAGCCT	1
CATGACTTTAAGCAGTTGGCG	1
CATGACTTTATATTGTAATTC	1
CATGACTTTCAGCCCGGTCCT	1
CATGACTTTCCTACAAAGCTG	1
CATGACTTTGAAGGGTTTGAT	8
CATGACTTTGATGAAGAAACG	1
CATGACTTTGGGAAATAGGGA	2
CATGACTTTGGGATTGGACGG	2
CATGACTTTGTTTTTATTTGG	3
CATGACTTTTATTGGGTTGGC	1
CATGACTTTTATTTTAATTCT	4
CATGACTTTTTCGCGAGGCTA	2
CATGACTTTTTCTTAGGCAGT	1
CATGACTTTTTGAGATGCAAG	1
CATGACTTTTTGTTTTGCTTT	2
CATGACTTTTTTCCTGGCCGT	5
CATGAGAAAAAAAAAAAAAAA	29
CATGAGAAAAAAAGAAAGCAA	2
CATGAGAAAAACTTGGCTGGC	5
CATGAGAAAAAGAAATGTCGG	172
CATGAGAAAAATCGAAGGCGA	2
CATGAGAAAACAGCAGTCTCA	2
CATGAGAAAATAATATTGGAT	1
CATGAGAAAATGATTGCTTGC	1
CATGAGAAAATTGCAACCCTA	3
CATGAGAAACAAATTAATAGT	1
CATGAGAAACAAGGCCCAGAA	1
CATGAGAAACTAAGAGGTTGG	7
CATGAGAAACTATCCATCAAC	3
CATGAGAAACTATCTACTTTT	1
CATGAGAAACTGGCTGGGGTC	1
CATGAGAAAGAAAGAAAAATC	3
CATGAGAAATAGAGCTATCCT	19
CATGAGAAATATGCCTCCTGC	1
CATGAGAAATGAAGCTTGATT	1
CATGAGAAATGTTATTAGGTC	7
CATGAGAACAATAGTTAATAA	2
CATGAGAACATAGGCCGAGCA	1
CATGAGAACATCAGTTTTGAT	4
CATGAGAACCCAGACATATCA	1
CATGAGAACCTAGCCGCCTTG	1
CATGAGAACGAACAGGGGCGG	1
CATGAGAACGCACCTGTGGAT	1
CATGAGAACGGTGCCTGTGAG	1
CATGAGAACGTGGTGGATGCG	1
CATGAGAACTATCGAGTTGCT	1
CATGAGAAGCAACGTCCTTGA	1
CATGAGAAGCTCGACGCAATC	1
CATGAGAAGGCACACTCAGGC	2
CATGAGAAGTTCAGCATCAGC	1
CATGAGAATAGACAAAACAAA	1
CATGAGAATCTGCTTAATATA	2
CATGAGAATGAAATAAAAATA	1
CATGAGAATGAAGCCGCAATA	3
CATGAGAATTCGGGAGACCTG	2
CATGAGAATTTATGCCAAAGC	6
CATGAGAATTTTCTTCCACTC	1
CATGAGAATTTTTGCTCAACC	2
CATGAGACAAAGCATCAGGAT	16
CATGAGACAACGAAATCTATA	14
CATGAGACACGTTGATAGATG	1
CATGAGACATAGCTAGTTCTA	1
CATGAGACATTTAATTTAAAT	2
CATGAGACCAATCTTATTCAC	3
CATGAGACCAGGAAGTAGGCA	1
CATGAGACCATTACATAGCTT	10
CATGAGACCCAGTGCATTATA	1
CATGAGACCCGAGGCGGACAG	1
CATGAGACCGAATGAAAGGAG	1
CATGAGACGAAGTATGAAGTC	4
CATGAGACGGTTGATGCCTGG	1
CATGAGACGTGAAGGTGAGAC	1
CATGAGACTATTCAAGTCTAA	3
CATGAGACTATTGGAATAGCC	1
CATGAGACTCAACTCAATCGG	1
CATGAGACTCGAGGTACATTG	5
CATGAGACTCGCTACTAGACG	1
CATGAGACTCGGGGCTGAATA	1
CATGAGACTGACCTAGCTAGG	1
CATGAGACTGGTGCTCCACAT	1
CATGAGACTGTTACTTCCAGA	1
CATGAGACTTCCCAAATGCCT	1
CATGAGACTTGGCCGTGACTT	1
CATGAGAGAACCAGTCATCAC	1
CATGAGAGAATGGCGCAGTGA	3
CATGAGAGACCGAGACAGTTC	1
CATGAGAGAGTGCTTGTTGTA	2
CATGAGAGATGCGTGTACCTG	1
CATGAGAGCAATAAGGTCAGC	1
CATGAGAGCACAAGTATGATG	5
CATGAGAGCCAGATTAGCTTT	1
CATGAGAGCCATCTTGTCGAG	2
CATGAGAGCCGTATACAAGAT	1
CATGAGAGGAATGGGGTTTTT	1
CATGAGAGGACACTTTTGAAC	4
CATGAGAGGCAAGGCATATTC	1
CATGAGAGGCCACGAAGACGA	18
CATGAGAGGCTGCTGCACTTT	1
CATGAGAGGCTTGATGGGATA	8
CATGAGAGGCTTTATTAGGCC	1
CATGAGAGGTAAACTCACCAC	1
CATGAGAGTAAAGAAGGATGA	1
CATGAGAGTGAAAGAAAAAAG	1
CATGAGATAAAGTGCTGACGT	2
CATGAGATAAATGATTCAAGG	4
CATGAGATAACAGTAGTAGAA	7
CATGAGATAACCGTGATAATC	1
CATGAGATACATAACTACGGT	2
CATGAGATACCGGATTTGTCG	1
CATGAGATACGACCAACTACA	8
CATGAGATACTGCTGCTGGGC	7
CATGAGATAGACAAAGAAAAG	1
CATGAGATAGAGGCGTTAAAG	5
CATGAGATAGGTGGCTTTTCT	1
CATGAGATATAGACCAAGGTC	1
CATGAGATATAGTGACAAGGG	1
CATGAGATATATAGCTGGAGC	10
CATGAGATATATGATCCAGAT	4
CATGAGATATCAAGGTAAAAG	4
CATGAGATATCTGAATTGCAT	1
CATGAGATATGGACAATGAGA	1
CATGAGATCAGGGTCGTGCTG	1
CATGAGATCATTCCTATAGAA	7
CATGAGATCATTGTCATTCAC	1
CATGAGATCATTTTGTATCTC	5
CATGAGATCCGAAAGCCTCCA	1
CATGAGATCCGCCAACCACAA	1
CATGAGATCGATGCTTTGAAA	2
CATGAGATCTTTAGACAAAGG	4
CATGAGATGAGGAGAAAGAAA	4
CATGAGATGATCCGGGATACA	4
CATGAGATGATTATGAAGCCA	2
CATGAGATGCTGTTTGATGAG	36
CATGAGATGGAGAAGAAAAGA	1
CATGAGATGGAGCGCTGATGA	2
CATGAGATGGCAGTTGAGAAG	46
CATGAGATGGTCACAAAGTGT	1
CATGAGATGTAAGAATCTTCA	3
CATGAGATGTTGAAGCGCCTC	1
CATGAGATTCAGTGAGGGCGT	2
CATGAGATTCCCCCTTATGGT	4
CATGAGATTCTCATCTCCCTC	1
CATGAGCAAAAAAAGAAAAAA	1
CATGAGCAAAAAGATACCGAA	1
CATGAGCAAAAAGGCGGCATT	1
CATGAGCAAAGCCGTCCATCT	1
CATGAGCAAAGCTTAAAGACC	5
CATGAGCAAATGGAAAAGTTG	1
CATGAGCAACAAGTGAAGTCG	5
CATGAGCAACATTGCAAAACA	1
CATGAGCAACCTGCGCAACGT	1
CATGAGCAAGAATATTCTTTG	6
CATGAGCAAGATCGGTAGGAC	1
CATGAGCAAGATCTTACCTTT	1
CATGAGCAAGCTAAGCACCAA	1
CATGAGCAAGGCAGCACTTGC	1
CATGAGCAAGGGAGGCAAAGG	3
CATGAGCAAGTGGATTTCGTC	1
CATGAGCACAACGGAATTTTT	4
CATGAGCACAATCAGCCATAC	2
CATGAGCACACACCACACTCC	1
CATGAGCACAGCGGGTTCAAT	9
CATGAGCACAGGGAAGGGGCC	1
CATGAGCACAGTGGCCTTTAT	18
CATGAGCACCCTAGGTCTTTT	3
CATGAGCACGGCGTTCAATGG	1
CATGAGCACGTCGAAAATACT	22
CATGAGCACTGGCTTCTGGGA	1
CATGAGCAGAATTCGACGCAT	3
CATGAGCAGACAACCTTTGTA	1
CATGAGCAGACCACCGAGATG	1
CATGAGCAGCAAAACCAATAT	2
CATGAGCAGCAGTTGGGATCC	4
CATGAGCAGCTTGTTTTGCTG	1
CATGAGCAGCTTTACGTACGT	2
CATGAGCAGCTTTATTGTTAT	5
CATGAGCAGGAAAAAAAAAAT	1
CATGAGCAGGCGAGCGTGATT	3
CATGAGCAGGCTTAGGCCATC	1
CATGAGCAGGGCACAAAAGCT	1
CATGAGCAGTACCCCTTTGAA	45
CATGAGCAGTATTTACATTTT	1
CATGAGCAGTCGGGGTTTTCT	5
CATGAGCAGTGATTTGCTGCT	2
CATGAGCAGTTTGGACAACTA	2
CATGAGCATATAAGAACTTCA	1
CATGAGCATATGGCCGGCGTT	3
CATGAGCATATTCGTTTTCTG	25
CATGAGCATCAATGCATCTTT	1
CATGAGCATCATATCACGAGA	1
CATGAGCATCTCAAGAATACT	11
CATGAGCATCTTTGAGAGGCT	3
CATGAGCATTAGAACATCACA	3
CATGAGCATTATCCGGGAAAC	1
CATGAGCATTCACCGTAACAC	1
CATGAGCATTCGGCGCTATTT	2
CATGAGCATTTCTATAATTGA	2
CATGAGCCAAAGCACCAAAGC	1
CATGAGCCAAATATAGCCTCA	1
CATGAGCCAACTTACGCTGAG	1
CATGAGCCAAGACTTCATTGG	2
CATGAGCCAATGCGGGTTACA	1
CATGAGCCACGTCTTTTTTTC	1
CATGAGCCAGAATCCACCCAA	3
CATGAGCCAGCATACTTGAGA	1
CATGAGCCAGTATAGAACCAG	8
CATGAGCCCACTGATGATAGA	1
CATGAGCCCATCAACGGGCAA	24
CATGAGCCCCAACAATAAGCC	1
CATGAGCCCCAGCGGCAGCGG	3
CATGAGCCCCGCAAGCCCGAT	1
CATGAGCCCGACCAAGGAGCC	1
CATGAGCCCGCAATGCTGCAG	1
CATGAGCCCTGAATAGAACAA	2
CATGAGCCCTTGCACCTCGTT	1
CATGAGCCGATGATGACCTGA	4
CATGAGCCGCAACTTTTAAGT	9
CATGAGCCGCCTGCGACGATC	1
CATGAGCCGGCTTGCTTGGGT	7
CATGAGCCGGCTTTAAGATTC	2
CATGAGCCGGGCATCGATATG	1
CATGAGCCGGTAGGGGAAGGA	1
CATGAGCCGGTCGACAGCGGG	1
CATGAGCCGGTCGTCGGTTGA	2
CATGAGCCGGTGCCCATCCGG	1
CATGAGCCGTAGAGTGTCCGC	1
CATGAGCCGTGTGGTGTTTGC	2
CATGAGCCTAAGCCTCCTTCC	1
CATGAGCCTACCGAAGTCTAG	2
CATGAGCCTATCAATGCATCG	1
CATGAGCCTCATCGACTCGAC	3
CATGAGCCTGAACATATAGAT	12
CATGAGCCTGCTTTGAGGTTC	1
CATGAGCCTTACCGTATCTGG	1
CATGAGCCTTCAACGATTGCT	1
CATGAGCCTTGTTGATCTTCA	1
CATGAGCGAAGAGGAGCAGCA	1
CATGAGCGAAGCACGTGGAAT	4
CATGAGCGAAGCGAAGCTCAC	2
CATGAGCGACAAATACATTTT	6
CATGAGCGACAACATCAGTCC	8
CATGAGCGAGAAAGAAAGAGC	1
CATGAGCGAGCGAAGCAAGAT	1
CATGAGCGATACTGCTGTGAT	1
CATGAGCGATGATGTGCCTTG	1
CATGAGCGCAGAAACTGGGAT	1
CATGAGCGCCACTCCGCTTCT	1
CATGAGCGCGAGCGAGGAGAA	3
CATGAGCGCGCTCGTTGGGTT	6
CATGAGCGCGGGAACAAGAGT	1
CATGAGCGCGTAAGCATCTCT	3
CATGAGCGCTCTCAGGGTGCC	1
CATGAGCGGAATTTACTATCC	1
CATGAGCGGCAGCTGGATGCT	1
CATGAGCGGCGACTGTCTGTT	3
CATGAGCGGCGAGTCCAAAAC	13
CATGAGCGGGGTTTCCACAAA	2
CATGAGCGGTTAAATCGGTGC	1
CATGAGCGTAAAGAATATGAT	3
CATGAGCGTATATTGGAGAGG	7
CATGAGCGTGAGTCCCGAGAG	3
CATGAGCGTTTGCAACAAGAA	1
CATGAGCGTTTTTCTTGGTTC	1
CATGAGCTACATAGGCTTTGT	1
CATGAGCTACGGAACTTCTCA	2
CATGAGCTACTTGTTCATCAA	2
CATGAGCTAGCTTGAGCCCCT	1
CATGAGCTCAAGTTGAAGGAG	1
CATGAGCTCATTTTATAATGC	3
CATGAGCTCGGAACAAATCTT	3
CATGAGCTCTTTTTACCTATT	1
CATGAGCTGAAATTTTCCCTG	2
CATGAGCTGACCAAATACGAC	4
CATGAGCTGAGTCGTCTCATC	2
CATGAGCTGATTATTTTGTTT	1
CATGAGCTGGCGGCACTGAAT	1
CATGAGCTGGGCTGGCAAACG	8
CATGAGCTGGGGCGGCAGGAT	2
CATGAGCTGGGTTGAAGGAGT	2
CATGAGCTGGTCGCCCGCAAA	1
CATGAGCTGTGTGTTGTAGTG	1
CATGAGCTTAAGGCAGTAATG	6
CATGAGCTTACCACGTATAGT	1
CATGAGCTTCAACACGGGGAC	1
CATGAGCTTCAAGTCGCGTCC	2
CATGAGCTTGAAAAGAAGGAT	10
CATGAGCTTGATTGGATGTGA	1
CATGAGCTTGCAGTAGTATGA	3
CATGAGCTTGCCGGTGTCTCT	4
CATGAGCTTGGGTTTTAAATA	3
CATGAGCTTGGTGAAGTACCC	1
CATGAGCTTTATTGTCTACCT	6
CATGAGCTTTCAGGAGGAAAT	1
CATGAGCTTTTCTAAACTTTA	3
CATGAGCTTTTGAGCCTTGTT	1
CATGAGCTTTTGGTTAGTATG	1
CATGAGGAAAAAGTGTCGCGA	3
CATGAGGAAAAATTCTATTGC	2
CATGAGGAAAAGAGTTGGATT	1
CATGAGGAAACAAATGGCGGA	1
CATGAGGAAAGCGATATGATC	8
CATGAGGAAATGCATAAACTG	2
CATGAGGAACAAAATAAGCAG	1
CATGAGGAACACCGCATATTT	1
CATGAGGAACAGAATTTTGTA	2
CATGAGGAACATTTCTCCATT	3
CATGAGGAAGATACAGATGAC	1
CATGAGGAAGATGATGGTAGA	15
CATGAGGAAGGAACGATTTAA	3
CATGAGGAATCCCTGTTTTGG	1
CATGAGGAATTGCCAAGTCAG	3
CATGAGGACAATATTGAACCA	16
CATGAGGACAGTACGATAGAG	21
CATGAGGACGATTCGGGGCAG	1
CATGAGGACGTCCCGCGGAAA	1
CATGAGGACTACGAGACTAAA	5
CATGAGGAGAGCTGCTAGATA	2
CATGAGGAGATAAATAATTGG	1
CATGAGGAGCCCAAATGTCTT	1
CATGAGGAGCTACTTTTAAAT	3
CATGAGGAGGCATAGAGCCAC	1
CATGAGGAGGCGGGCCTGAGA	1
CATGAGGAGGTCTCTCTGGAG	1
CATGAGGATGCTAGTTTGATT	13
CATGAGGATGTTTATTCTGCC	3
CATGAGGATTACGGTGAATTT	1
CATGAGGATTCACTTTTTGTC	4
CATGAGGATTGATACATCTCC	60
CATGAGGATTTTATAAGTCGA	3
CATGAGGCAACAAATGTAGCC	3
CATGAGGCAACCAAGGCTTTC	1
CATGAGGCAAGCCCAAGTGCT	1
CATGAGGCAATATTATGTCCT	1
CATGAGGCACGACTCGGAGTG	1
CATGAGGCAGATATTACATAG	1
CATGAGGCAGATGACTTTACG	1
CATGAGGCAGGTCTAGTATCT	1
CATGAGGCATCCACAGGACAG	4
CATGAGGCGACAACTCTCAAG	7
CATGAGGCGACCACGGGCTTA	2
CATGAGGCGGACTTGGGTCTT	1
CATGAGGCGGGGATGCGATTT	2
CATGAGGCGGTCGACAAGGCC	2
CATGAGGCGGTGTCTACTGGT	1
CATGAGGCGTTGACTTTGCCG	12
CATGAGGCGTTTGTGGGTCTT	10
CATGAGGCTAGTCATACAAGC	18
CATGAGGCTCCACGGTCAAGG	3
CATGAGGCTCGGCCAAGACAA	3
CATGAGGCTCTTTCGCCACCT	2
CATGAGGCTGAAGGGAAACAA	2
CATGAGGCTGCATATGGCAGT	1
CATGAGGCTGTCAACAGTAAT	5
CATGAGGCTGTCAGTAGCCCT	1
CATGAGGCTTCGGTCCTCTTT	1
CATGAGGCTTGGTTTTGCTTG	1
CATGAGGCTTTCCGCAGAACT	1
CATGAGGCTTTTACAGTTGAA	2
CATGAGGGAAAAAATTTCCCA	2
CATGAGGGAAACCTCGATCAC	1
CATGAGGGAATTCGTGACACA	1
CATGAGGGACGAGCTCCTGGC	2
CATGAGGGACTGTGAATGGAC	4
CATGAGGGAGGTGAACCGATG	2
CATGAGGGATAATAATATCCA	9
CATGAGGGATGAGAAGAGTGG	23
CATGAGGGATGCAATAGCGGT	1
CATGAGGGATGTTTGTATTAG	1
CATGAGGGCAATGAACTGAGC	9
CATGAGGGCCCAGAAATCAGC	1
CATGAGGGCGTATTGGTTGGC	5
CATGAGGGGATGAGGCGAGGT	1
CATGAGGGGGAGTTGTGTTTT	1
CATGAGGGGTTGTATTCGGCG	1
CATGAGGGTAAGCTACGGGAG	5
CATGAGGGTCCCGGAAATACC	1
CATGAGGGTGCTGACACAAGT	1
CATGAGGGTGTACTCGTGAGG	2
CATGAGGGTGTGAGTTTGACG	2
CATGAGGGTTCCTCGGGACGG	1
CATGAGGGTTTACAGCTACCT	1
CATGAGGGTTTTGAACAGGAA	1
CATGAGGTAATAGTAAAATAT	1
CATGAGGTACAACCCAACTGA	1
CATGAGGTACAAGGGCTGGAC	1
CATGAGGTACGTGGCGCGGTT	2
CATGAGGTACTGTAAAGTGGT	1
CATGAGGTACTTTCCCGGCAT	1
CATGAGGTAGAAGCGTCTTTT	2
CATGAGGTAGCAGTGCATCCC	2
CATGAGGTAGCGAGCGTCGAT	2
CATGAGGTAGCTGCCGAGTGG	1
CATGAGGTAGTCCATAGTCCA	1
CATGAGGTAGTTATGAAGGCC	1
CATGAGGTCAATGTATTTAAA	1
CATGAGGTCCTGGGTTGTCGA	2
CATGAGGTCGAATGATTGGTT	1
CATGAGGTGAAGCGTTCCTAA	2
CATGAGGTGAATGCCCAACAA	42
CATGAGGTGGTAATTAATTTG	2
CATGAGGTGTCAAGGTCTCTT	2
CATGAGGTGTGCACCCAGACA	1
CATGAGGTTAAGTCATAAGCG	1
CATGAGGTTACGAGTAACCTT	3
CATGAGGTTAGGGGCAGCTTT	2
CATGAGGTTAGGTAGGACAAT	1
CATGAGGTTATCAGCAGTCCA	1
CATGAGGTTATTGATGAAACA	2
CATGAGGTTCTAGGTCAGTGA	2
CATGAGGTTCTGAGTTCCATC	1
CATGAGGTTCTGAGTTCTTTT	31
CATGAGGTTCTGATCAGTTGA	1
CATGAGGTTGAAGTGAGTTGC	2
CATGAGGTTTGCAAGGGTCGA	1
CATGAGGTTTGGAGTTTTAAA	21
CATGAGGTTTGTTTGTCGCTG	1
CATGAGTAAACTGTATCCGCA	1
CATGAGTAAAGAGCACCTTGG	7
CATGAGTAAGGTATCAATGGG	1
CATGAGTAATCAACAGAAGCA	1
CATGAGTAATCGTATGACTGT	3
CATGAGTAATTAGAAGTTGTC	2
CATGAGTACAAGCGCAGCGAT	2
CATGAGTACAATATCTAGCCT	1
CATGAGTACCAAGAATTTGGC	1
CATGAGTACCAATTTTCTGTG	5
CATGAGTACGAGAGTCGAAAA	1
CATGAGTACGATAAACCAAAT	4
CATGAGTACGATTCGTTTGTT	1
CATGAGTACTAAAAAGCGACT	1
CATGAGTACTTCCCACCAGAA	1
CATGAGTAGATTTGGTGTTTT	17
CATGAGTAGCAGCAGCAACTA	1
CATGAGTAGCGGATAACGATA	1
CATGAGTAGGAAATAACGGGA	5
CATGAGTAGGACTGTCACTGG	1
CATGAGTAGGTGGCCAGAGAG	2
CATGAGTAGTTGTGGCGAAGT	2
CATGAGTATCAGAGTTGTAAT	2
CATGAGTATCAGGCCGTGGAT	1
CATGAGTATCCGCCTACAGAC	3
CATGAGTATCGTATTACTAGG	1
CATGAGTATGAAATCAATACG	1
CATGAGTATTTCCCTGTGTGT	3
CATGAGTCAAAACTCGCCTGT	1
CATGAGTCAAATCCAATACCC	2
CATGAGTCAAGGAAGCCCTGG	1
CATGAGTCATCCATTACAAGA	2
CATGAGTCCATCTCAGACAGT	1
CATGAGTCCTCTGTCAATCTA	8
CATGAGTCGAAAAGAGGAGGC	1
CATGAGTCGAACAGAAGAAAT	1
CATGAGTCGACAGGGAACACC	1
CATGAGTCGAGTCAGTACACA	1
CATGAGTCGATATATCCAGCC	1
CATGAGTCGGAGCGGAGATTT	1
CATGAGTCGGATTGGAGAACT	8
CATGAGTCGTCGCCGTTTGAC	1
CATGAGTCGTCTTCTGAGGGA	1
CATGAGTCGTGAATCAGATGC	2
CATGAGTCTAACAATCTGTGT	4
CATGAGTCTATCCATTTTTAC	4
CATGAGTCTCGTGTATTCTGC	1
CATGAGTCTGGATCTGGATAC	1
CATGAGTCTTGCATTCCGTAC	2
CATGAGTCTTTGATGTTTGAA	7
CATGAGTGAAAGAGAAAAAAT	2
CATGAGTGAAATATCCCCAGT	1
CATGAGTGAAATTGACCCTGT	1
CATGAGTGAGAAAAGCTATAC	1
CATGAGTGATTGAAGCGAGTT	1
CATGAGTGCAAGAAATTGTTG	1
CATGAGTGCCGGTCACTCGTT	1
CATGAGTGCCTCAAATCCTTT	1
CATGAGTGGACGGCAACGGGC	1
CATGAGTGGCAAAGATGGCTG	1
CATGAGTGGCAAGCCCGAAGC	1
CATGAGTGGCGGGCCCAAACT	1
CATGAGTGGCTTTTTTTTTCT	1
CATGAGTGGGACAATCGACAG	10
CATGAGTGGTTTAAGATCTTA	1
CATGAGTGTCTTTTTTGCAGC	14
CATGAGTGTGGCATACGAACC	1
CATGAGTGTTATGAGAAATAA	49
CATGAGTGTTATGCGGTGAAG	2
CATGAGTGTTGTCTGGCAGCT	1
CATGAGTTAACATCCACACGC	1
CATGAGTTACGCAGAGAATAA	1
CATGAGTTATATAAAGATCGT	1
CATGAGTTATCAAGCTCGTTA	3
CATGAGTTATCACTTATCATT	2
CATGAGTTATCGCGGAAGGGA	1
CATGAGTTCCGAGTCGAGGTC	1
CATGAGTTCGAATCTCATCTG	35
CATGAGTTCTAAAGCTTGCCG	1
CATGAGTTCTGCGCTGTTCAA	1
CATGAGTTCTGGTGATGGTGA	5
CATGAGTTCTGTCTGCTGCTG	13
CATGAGTTCTTTGGGTATAAA	2
CATGAGTTGAATGGTCATAGA	1
CATGAGTTGACGCTTGACCCA	1
CATGAGTTGATGGGCAGGCAC	6
CATGAGTTGCATTGCATCCTC	1
CATGAGTTGCTGTCCCAAGAA	3
CATGAGTTGGACGCTGCTATC	4
CATGAGTTGGATTGCATCGGC	2
CATGAGTTGGGTGTTGCGTTT	3
CATGAGTTGTGAAGCTTCGGC	1
CATGAGTTGTGTGACTTGGTC	3
CATGAGTTGTGTGGGTTGATT	12
CATGAGTTTAGTCGAAATGCC	1
CATGAGTTTAGTGTGTTCAAG	13
CATGAGTTTCAGGTGTAGAAA	4
CATGAGTTTCCCGAACCCTGT	5
CATGAGTTTCCGTGGTTCGCA	1
CATGAGTTTGAAACTTGAGGA	11
CATGAGTTTGATAGTGGAAAA	3
CATGAGTTTGATTGTTGAGGG	2
CATGAGTTTGCGGCTGTTGAC	1
CATGAGTTTGGGTAAGAGGTA	2
CATGAGTTTGTTCACTGCCTG	2
CATGAGTTTTACGCTACTGAT	1
CATGAGTTTTCGTGGTGCTAA	4
CATGAGTTTTGAGTCACTCTT	13
CATGAGTTTTTTACAGGACAG	12
CATGATAAAAAAAAAGAAGAG	1
CATGATAAAACAGCGAGCAAC	4
CATGATAAAACGAAAAAAATA	4
CATGATAAAAGACTACCTGAG	1
CATGATAAAATAGCTGCTTTG	1
CATGATAAAATCGTCCTAAAG	10
CATGATAAAATTGTTTTTTAT	2
CATGATAAACCAGGTACATCC	1
CATGATAAACGCTGTGGTAAT	3
CATGATAAAGCTCCATTGGTG	3
CATGATAAAGGTGCCGATTTT	2
CATGATAAAGTCCTCTTGATT	4
CATGATAAATCAACAGTACTT	4
CATGATAAATCCCCTCTCACC	1
CATGATAAATTCAACCGCGTC	1
CATGATAAATTGACTCTATAT	1
CATGATAAATTTGAAAGAGAA	9
CATGATAACAACTACTATCTC	2
CATGATAACCGGAGGTACCTT	3
CATGATAACCTACCTAGGTTC	1
CATGATAACGACCTCTATGCC	3
CATGATAACGATGATTTAATG	3
CATGATAACGGGCAACTCGCT	1
CATGATAACGGTACTTCTTCT	17
CATGATAACGTAAGCCTGGTT	3
CATGATAACTTGCCTATTTTG	1
CATGATAACTTGTGGCACCAA	1
CATGATAACTTTGTGATTCTA	2
CATGATAAGATAGAAATGGAA	1
CATGATAAGATTTGCCGCAAG	3
CATGATAAGCTCTTTGCTTTT	2
CATGATAAGGAAGTACAAGGA	3
CATGATAAGGGCAAGTCGAGG	1
CATGATAAGTGTATGCAAAGA	1
CATGATAAGTTGTACCGGTCT	28
CATGATAATAACAGGTAGGTA	1
CATGATAATACGAGTGGATAT	3
CATGATAATACTTATGGGACC	1
CATGATAATAGGTTAAATTGC	1
CATGATAATAGTCAAGAAAGG	1
CATGATAATCAACTGCCATTG	6
CATGATAATCCGAAATTATAA	1
CATGATAATCGGTGGGAGAAG	2
CATGATAATCTAGACCAGACC	1
CATGATAATCTGACTTCCTCA	1
CATGATAATCTGCCTTTTGAG	2
CATGATAATGAGAGAATAATG	3
CATGATAATGCCGGTAATCTA	1
CATGATAATGGATGATAGAAA	1
CATGATAATGGGATCAGGTGT	12
CATGATAATTAGTAATTCTGA	15
CATGATAATTTCCGTTCGGGA	4
CATGATAATTTTCAAGTGTAG	7
CATGATACAACCTCCTATTAT	5
CATGATACAACTTGGATCGGT	1
CATGATACAAGAGTAATAGCC	1
CATGATACAATGGCAAATGCT	4
CATGATACAATTCTCCAAAGG	3
CATGATACACACGGCGTGATA	3
CATGATACACATATATATGGG	3
CATGATACACTTGAGCATTTC	1
CATGATACAGGCGAGAATGCA	1
CATGATACATAACTTGGAGTC	2
CATGATACATACCTTACCTAG	1
CATGATACCAAACCCTTGTTC	2
CATGATACCAAGCTATGCGAC	3
CATGATACCAATTATCGAGGC	1
CATGATACCACATACACAACG	3
CATGATACCAGATTAAGAAGA	1
CATGATACCAGGATTTGGGAT	3
CATGATACCATACCAACATCT	3
CATGATACCCAAATATACAAA	9
CATGATACCCCAGGCCGTTCT	3
CATGATACCCCTGAAGAGTGT	26
CATGATACCCTACGAGCGGGC	6
CATGATACCCTAGCTAGCTAC	9
CATGATACCCTGTTAATACAC	2
CATGATACCGAGATTTCCCAT	3
CATGATACCTGCGTACTATAG	1
CATGATACCTTAAAGTTCTTC	1
CATGATACGAAGGTCGGAATT	2
CATGATACGACAAAAGATGCT	3
CATGATACGAGGACCTATCGC	3
CATGATACGATATACCGTGCT	12
CATGATACGATCGGTTCAAAT	1
CATGATACGCACGATAAATAA	1
CATGATACGCCTAAAGCCAAG	1
CATGATACGGGTCCATCCAGG	2
CATGATACGTCGATTGGAAAT	2
CATGATACGTCTTTGCCAGGT	4
CATGATACTATTCTTTATTCT	1
CATGATACTCACTCGATATCG	1
CATGATACTCTAGTAAAAGTA	5
CATGATACTCTTCATCTCGGG	1
CATGATACTGATTTAAATTCT	1
CATGATACTTGAAGGCCTCCG	1
CATGATACTTGAGGATACCTA	2
CATGATACTTTTTTTTTGTTT	2
CATGATAGAAAAAATAATAGA	13
CATGATAGAACAGCAAAGGGG	5
CATGATAGAAGAAATCGCGAA	1
CATGATAGAAGGGCTACGGAG	1
CATGATAGAAGGGGCAGGGTG	1
CATGATAGAATGCCAAGACCC	1
CATGATAGACTTGATTACGCC	2
CATGATAGAGCGCACGATTTT	3
CATGATAGAGGGTTTTGGTTA	1
CATGATAGAGTGAAAAGAAAA	2
CATGATAGATACGCACGGATC	1
CATGATAGATAGGTAGCTATC	3
CATGATAGATATGCTAGAAAA	4
CATGATAGATGACATCCCAAC	3
CATGATAGATGTAATGTAGCG	4
CATGATAGATGTATCGTCTGT	1
CATGATAGCAAACCGAAAGCG	2
CATGATAGCAGAAATGACAGG	3
CATGATAGCAGAGGAGTGTGG	8
CATGATAGCCAATTTAGGGGC	3
CATGATAGCCGTCTTTTGCGC	4
CATGATAGCGCCGACATCAGC	1
CATGATAGCGTGAATGCAATC	2
CATGATAGCTATCTGGATTTG	1
CATGATAGCTCTCTGAGTTGA	2
CATGATAGCTGCCACTTGGGC	13
CATGATAGGAATTCCAGTATC	1
CATGATAGGAGCACTCAATCG	2
CATGATAGGCAAATGTCAAGA	1
CATGATAGGCATCGTTACTAT	5
CATGATAGGCTGGCTGGCTGA	4
CATGATAGGCTTACGGAAAAC	2
CATGATAGGTACACCTTTTTC	2
CATGATAGGTCTGGCAGGATT	1
CATGATAGGTGTTTTAAAGGC	3
CATGATAGGTTACTGTACCCA	1
CATGATAGGTTTTTCTCGGCA	9
CATGATAGTAAGCTTGGGATT	106
CATGATAGTACCCATAAACTG	1
CATGATAGTAGCCAGTTTTGT	1
CATGATAGTATCGCAGAGTCA	1
CATGATAGTCACTAGTCAATA	1
CATGATAGTCGTTTGATATGT	1
CATGATAGTCTTTTTGGTGGA	4
CATGATAGTGTGGGTGAATTC	5
CATGATAGTTAAAAATATTCT	18
CATGATAGTTGTCTACGCCAA	7
CATGATAGTTTCCACCTTTGT	2
CATGATATAAAATCAATTGCT	2
CATGATATAAGTTCAGTCACC	1
CATGATATACCTATACTTACT	2
CATGATATAGAATTTCAGCAG	3
CATGATATAGGGGAGATAAAG	1
CATGATATAGGTATATTTGCG	4
CATGATATATACCCATATTTA	26
CATGATATCAAACCGACCGAG	1
CATGATATCACAGAAATTAAG	2
CATGATATCACCACTTTTGGA	3
CATGATATCATATCGCAGATT	8
CATGATATCATCATATGAAGT	1
CATGATATCCCCTGGCTTACG	1
CATGATATCCCGGTAAGCGAC	6
CATGATATCCTAGATAAAAAG	12
CATGATATCCTCGCGTCGAAA	1
CATGATATCCTTGTTGGCCTT	76
CATGATATCGACTGAGTCGGC	1
CATGATATCGGGCGTTTTTTC	1
[truncated: 9,387 more rows]

## Sheet: 1740_MPSSAppHitGenNotESTCDSUpDo
MPSSTag	CopyNumber
GATCGGCGCTGAGTGAT	911
GATCATTTTGCGGTTTT	810
GATCCGAACGCCGCTTA	783
GATCGCGAAAGTTGTGT	751
GATCTACAAAACTGCAT	568
GATCGTAAAGGTCTGTT	511
GATCCAAGTTGTAGGCT	454
GATCATATCTGGCGGCA	399
GATCACAGTTGGATGTG	365
GATCCTCGGACATGGGG	345
GATCCTCTAAAAGCACC	335
GATCTGCCAAAGAACAT	329
GATCTTGGTGAAGAGGT	320
GATCTTTGCAGGTTGAT	312
GATCGGGTACACTCGGA	308
GATCAATTCGAGCAGCA	308
GATCAATTCTGACGATG	299
GATCTGGAGACATTGTG	297
GATCTTCCTCAGTAGAC	283
GATCAAGCCTGACCGCT	270
GATCGAGCATAGCGACG	263
GATCTGCGCCTAATTGA	235
GATCCTACGACGGCTCC	233
GATCGGGGGGAAGCAAG	224
GATCGAGGCCTAAGACA	221
GATCTGGTGCGCCAGGA	218
GATCATTGGCGTCTACT	216
GATCTGGGGCGAGCCTT	215
GATCTTGAGACGGGTGT	199
GATCGACCGGGCAGTGC	189
GATCTGTTTTCTTTTGA	189
GATCGGGCTTCCTATTC	183
GATCTACCGGGCTTGTT	181
GATCTGGGGCGTTACGG	178
GATCTGTTGGTTTGTGT	171
GATCGATGCGATTGTGA	169
GATCAGTCAGTGCATAG	168
GATCATTTTTGTTGCCA	162
GATCAGAGGAGGTGAGC	160
GATCATCTCATTGTTGT	153
GATCGTTTTGTTTGATA	153
GATCCCGTGATATTGTT	148
GATCTAACGTGGGAAGG	146
GATCTGTCTGTTTTTGG	144
GATCGCCTCTGCAACCC	141
GATCGGATTGTGGTGGC	140
GATCTGCCGTGTATATT	139
GATCCACCGATATTGAT	137
GATCATCCACGATGACT	137
GATCAAGACTAGTGGGC	137
GATCTAACAAGCAAGCA	135
GATCCAATTGGCCGTTC	132
GATCCAGAGCTTGGAGT	130
GATCTGGTTGGTGAGAA	128
GATCAAGCAGCAAGGAG	128
GATCCTTCTTATCTTTC	128
GATCCCCGGCGTGGTAT	123
GATCATGCTCTCCCAAG	123
GATCCACCAGTGGGTTG	122
GATCGACGAGGAGGAAC	122
GATCCTGGTCAACGTCG	121
GATCAAGAATTTCCTTT	119
GATCCATGTGCTGGGAA	116
GATCAGGTCATGAGACT	114
GATCAGAATGTCGGCTT	114
GATCGGTTGAGGATGCC	114
GATCATTCAGTGATTCC	110
GATCCGCCAGACTCTAT	110
GATCATCTCCTCAAGCT	108
GATCATGGGCGGAACCT	107
GATCAAGTTCTTGTTCA	104
GATCTGACGCCACCCTA	103
GATCAAAATCACGATAC	101
GATCCTACCTACAACCG	100
GATCGTCACCAAAGAGG	100
GATCCCCATGGGGACCA	99
GATCAGATTTGTGACGG	99
GATCAGGTTAAGCACAC	98
GATCCGACATACATTGC	98
GATCCACAGACAAGTTT	96
GATCTGGTTGCCATGTG	96
GATCCCCGCAAGAGAGC	94
GATCTGAACTGTCATGC	91
GATCTGGCATCTAAAGG	91
GATCCGTCATAACAGGT	91
GATCATCTTTAGCCGAT	91
GATCAGGGGAGGATGTG	90
GATCTGCCGGCTGTGCA	87
GATCTTTGCGCTATCCT	87
GATCTGGGGTGCAATTC	87
GATCAGGCCCATCAATC	85
GATCGAATCTACTGCGG	85
GATCTCTGTTCTTCTTC	85
GATCAGTCCAGTTTCCT	84
GATCGGGAGCCTGTTGA	82
GATCTGGTTTTGTCTGG	82
GATCTGCTTGGCTACCT	82
GATCCTGCTGGTCTGCC	82
GATCGTTCGAGCAGGCA	82
GATCGAGGATAGGAGGT	81
GATCGCAGCTTTTGATG	81
GATCTTGGGTTTCCAGA	79
GATCACCCCAAACAACA	78
GATCTGTCCGCGTGAGA	78
GATCCCGTCGGCTTGCT	78
GATCCGCCATGGTGATG	78
GATCCCTTTTGCTAGTC	78
GATCTGGAGTTGGAGGA	76
GATCCGTTTCTTGTTCT	75
GATCATGTTCTTCTGCC	75
GATCTTGGTTTAACTCG	75
GATCGAGGGCGAGGGCG	75
GATCGTGCTGTAGGTTC	73
GATCAGACTGGGAGTCA	73
GATCAACTCGAGCCAAA	73
GATCCACTTGTCTCTGT	73
GATCAGCTGCCATCGTC	73
GATCCGCACTTGTGGCG	73
GATCAATGCCCAGCCGT	72
GATCACAGCTGGTAGGA	72
GATCGCCTCTGGGGTTT	71
GATCGCCGGGTCGAATA	70
GATCGATTATCGTGGAA	69
GATCATACTGTTTTGGG	69
GATCACAATCGCATGAA	69
GATCCTCATCCTGCGCC	68
GATCGAGGCGAGTTGAG	67
GATCCATGGCGGCGTCG	66
GATCGGCCCACGCTCGG	66
GATCTGGTTCCACGTTT	66
GATCTTTTCGTCTTTCA	66
GATCTTCAGTTGTCAAT	64
GATCTTGACTGGATGAC	64
GATCTCACAAGCAGGAA	64
GATCCAGTCAAGCACAC	64
GATCGACATGAAGAAGA	62
GATCAAGGCTGGCGGGA	62
GATCCAATCCAAGAATT	62
GATCACGGTCTAGAGGG	62
GATCATACCCGCCTGAA	61
GATCATTCCTCACATGA	59
GATCCGTTGGTCTGTAG	59
GATCTTGGACGACGAGT	59
GATCCGATGGCGTCTGG	59
GATCGGCCATTGCTTCC	59
GATCTCCCCTCTTACTA	59
GATCTGGGTCCCTACAC	58
GATCTGCCTAGACAGGC	57
GATCTTCGTAGGGAGGC	57
GATCCACGGTAGAAAGA	57
GATCAGCTGTGCCCAAA	57
GATCGTAGATGGACAAA	57
GATCTGGTGGGACTTTT	57
GATCAAGATGTCACCCA	56
GATCGTTCGTCACAACT	55
GATCATTTCTCGAAGCT	55
GATCGGTCTGGAGACGG	55
GATCAAAAGAATTGCAA	55
GATCGCGCGTTGCGTGT	55
GATCGGAGGTAGTCTCG	55
GATCATTGTCACCAACA	53
GATCGGTGGAATATTTT	53
GATCCTGGGAATGACCA	52
GATCATGTCTGGTTTCC	52
GATCCAACCTTGTCAAC	52
GATCATGAGAGCATATT	52
GATCATTTGCTGAGCTA	52
GATCTGTCATGCAATTC	52
GATCCCCGGATTTCAAG	52
GATCGGAGCCGACTTGG	52
GATCACGAACAAAACGC	52
GATCATGCTGAGCGTTT	50
GATCGAGGAAACCCTGC	50
GATCTTAGGCGTGCTTT	50
GATCAGACGAAACATGG	50
GATCCTTTCCAGGTTGA	50
GATCATCAGGTTCGACG	50
GATCTGAAAACAAGATG	50
GATCTGTCAGGTTGGCC	50
GATCAGGGCATCGATAG	50
GATCCGCTCCATGATGA	49
GATCCTTCTTCTTAGTC	48
GATCTTTAGTTCTTACC	48
GATCGGGCTGTTTTCCA	48
GATCATGCAGACTGGAT	48
GATCTTGGACTGTATCT	47
GATCTTCTTAGCATGTG	46
GATCCAGGCAGCAGATG	46
GATCATGGAGCATTGTC	46
GATCCACAAACCAGCTC	46
GATCTGGCAGGGTCTTG	46
GATCTTCCCTGCCGAGC	46
GATCGTGGGTGGTTTTG	46
GATCCTGCTGCAGCTCT	46
GATCGCATAGACGAATC	46
GATCATGTTCTGATATC	46
GATCTTTGACTTTGCGG	46
GATCTTATACTCAGTGC	44
GATCGACCGTCAAAACA	44
GATCGAGTCACGAGTTG	44
GATCATTCGCTGCGTGC	44
GATCATTAGCGGCAATT	43
GATCACAATTTCAGACT	43
GATCTGAGCAGGGGATG	43
GATCTACAGCAGCAAAG	43
GATCAATCATCGGAGAC	43
GATCTTGACACCCCGAG	41
GATCCGGTTGCAAGCTA	41
GATCCCGTCCAGTCTCA	41
GATCCTCGTGACTGTGA	41
GATCGGCTAACCAGAAG	41
GATCTCTAGCGCTTCTT	41
GATCCCCTGTACCTATT	41
GATCACGGTATGTGAAA	41
GATCCGTTGTGTCTGGT	41
GATCCATGGTTTTCGAG	41
GATCCGAAAAGGTTGTT	41
GATCGCTTGTTAGAGGG	40
GATCGGACAAGTGAGAG	40
GATCAAACCCTTTCATT	40
GATCTACCAGCAACACT	40
GATCATATTGGCCTGTT	40
GATCGTTTGGAATTAAG	40
GATCTGATGTTGGCGTA	40
GATCGTGAGAATATGAT	40
GATCTAGCCTTGCTTGC	39
GATCGTCGCTGTGACGA	39
GATCCTGCAGGAGATTC	39
GATCCATGTTGCTTGGG	39
GATCAGTCATCCGTCTG	39
GATCCAAATGAATGGAA	39
GATCGATTGGGGAAAAG	38
GATCAATCGAGTTCGTC	38
GATCCGTGGCAAAGGTC	38
GATCATTCCAGGCATAA	38
GATCAGGTGCTGAAAAA	38
GATCAGATGGAACCACT	38
GATCATCATTGCACTTG	37
GATCCTTGAACTGAGCC	37
GATCCTTGCGTTGTTTG	37
GATCGGGCTACCGATTG	37
GATCACGATTCAGTCAT	37
GATCCAATGTGTGATGA	37
GATCCAAGTGGGCAAGA	37
GATCTATCTCGGTAGTT	37
GATCAGGCGGAACGAGA	37
GATCGAGGAATCGCCAT	37
GATCCATAAGCCAACCC	37
GATCTTCCTCTTACGCA	37
GATCAATACTCTCCACC	37
GATCAAGAATTGATGAA	37
GATCACGTGGAGACGCC	35
GATCAATTTGTTAGGTG	35
GATCCCGTCTTCTTTTC	35
GATCTGGCTCATTCGAC	35
GATCTGGAACAGCTGTG	35
GATCGACAGCCAAATCC	35
GATCGGACCGACCCATA	34
GATCCTCCATCAGTCGA	34
GATCTCGCACAATAGCA	34
GATCCGACCGGTTATGA	34
GATCTTGTACTAGTGAT	34
GATCACTCATCCCCCGG	34
GATCGTATTTACCCATC	34
GATCTGAGTGGTATAAC	34
GATCCCGACTTTCCCAG	34
GATCGGGGAATCGGCAC	32
GATCCCCAACCCGTCAG	32
GATCCACGACTGAGCTC	32
GATCTCGGTTGCGTAGG	32
GATCCCGGCAATCGTAC	32
GATCCAGTCGGGGATTC	32
GATCCTTTTTGTCGTGG	32
GATCTGGCACATGGTGA	32
GATCCAACATCAAACTT	32
GATCCCATCTTGTCGTC	32
GATCTGAGGTGTTCAAT	32
GATCCAGCCGCAACAAT	32
GATCGGATTGTAAAGGA	32
GATCTTCTGGGCAGGTG	32
GATCAGCGGATTGACAG	32
GATCATATCATCCACCA	32
GATCCACAGTTGATGGT	32
GATCTGGCTGGTCGCCT	30
GATCTGCTTGGTGACGA	30
GATCTTGTTTTTTGCAA	30
GATCCCCAACAGAAAAA	30
GATCTTGTCCTGTGAGC	30
GATCCCTGGTATTTGGT	30
GATCCTCAAGTCACGTT	30
GATCGAGCCAATCTTGT	30
GATCCAGGACTCGAAGG	30
GATCAGGAGGAGCTCGG	30
GATCTGTCTGTTGCTCG	30
GATCGTCGCCCACGCTC	30
GATCGCTGGTATATTTC	30
GATCCCGCAACCTGCAA	30
GATCACATTTGGAACAT	30
GATCAAGCAGTCAATCC	30
GATCAGGATGAACGCGG	30
GATCAACTGAGTCGTGC	30
GATCGGCTGACAGAATT	30
GATCCGTGCCAGCCGTG	30
GATCGTGCGTGCAAATG	30
GATCACCCGTTGGAGAC	30
GATCGGGCCGACTACAG	30
GATCAGGCAGTCGGACC	30
GATCCAGGTACTCTGAT	30
GATCTAATCCGAAGGAC	30
GATCTTTTCTCGTCAGA	30
GATCAGAGACGTTCTCT	29
GATCGAAGTTGTCATGG	29
GATCAGCGCAAAATGCG	29
GATCTGCCTTGGGCTTG	29
GATCTGGCACTGGGGAA	29
GATCGATGCATGAGTGA	27
GATCGGGCTTCTTTTTT	27
GATCCATGGTTTCGTAG	27
GATCAATGGACACTGCT	27
GATCGGCTATGCTCATG	27
GATCAGCAAGCGACCAC	27
GATCCCTCAAGGACCTA	27
GATCGTCGAATCCACTT	27
GATCAGGGAATCCTGAG	27
GATCAAAACGGGCTCTC	27
GATCTAGGAACGCAACC	27
GATCCGGCTGCAACGAA	27
GATCTGTTCAAAACCCT	27
GATCGCTGATGATTTTC	27
GATCCATTTGGCGGTTC	27
GATCCCTGGCATATTTT	27
GATCGTCGATTGTGCCA	27
GATCCAAAGCATGTAAG	27
GATCCACGTATGGGGGT	27
GATCCCACTTTGCCAAA	27
GATCCACCGTGCCAAGG	27
GATCCCCACAGAGACCC	27
GATCAACAAAGAGTACT	27
GATCCGACCTTCCTCGA	26
GATCATTGGCATGTAAT	26
GATCTGACGCATGTCGT	26
GATCTTGTCAAAGTTCT	26
GATCTGGGCGAGCCTCG	26
GATCGAGGAGCGTGGTT	26
GATCTTCAACTCACTCC	26
GATCCCATCTTCTGCCA	26
GATCTCCCGTTTGGGTA	26
GATCTGGCTGAGGCTGT	26
GATCCCAATTGCAAAAT	26
GATCTTCTAAATAGAAG	25
GATCCTTTCGGGTGTCA	25
GATCCATGTTCGCTCTG	25
GATCCAAATGCCATGTC	25
GATCAGCGTCTTTTGTT	25
GATCAATCCAGTCATTG	25
GATCTTGCTTGATATGC	25
GATCCATGCGAGTTCAC	25
GATCGTCCAGCCAACGC	25
GATCCGGCTTACTTGGG	25
GATCTGGAGAGATAGCT	25
GATCGAAAATACATCCA	24
GATCAAAGTCTTGTGTT	24
GATCAAAGAGAAGTGCA	24
GATCGGAACCGGAATTG	24
GATCAACGCCACAACAA	24
GATCACTCCCGCTGACG	24
GATCGGACCAACCACGA	24
GATCTGTCATTCTTTAG	24
GATCGAGCCTATTTTAC	24
GATCCAACACGCCCACG	24
GATCATTGACACGGTTG	24
GATCGTTTCATTCTACG	23
GATCCAGGGAAAATGGA	23
GATCAGATGAGATACCA	23
GATCCTTTCGACCCAAA	23
GATCCTGTCTTGCCTGT	23
GATCCTTCGGAGAGGGT	23
GATCTAACGTATTGCCT	23
GATCAGGTGGTGGTGTT	23
GATCAAATCCCATCGTC	23
GATCATTGCGTGGTTAC	23
GATCTCTTCACATCACT	23
GATCTTCGAACTACATA	23
GATCCAGCCACAACTAC	23
GATCCAGATTCTGTTGT	23
GATCGTGGGAAAAGCTG	23
GATCCGTGTCCTTTTTG	23
GATCAAGACTAAAATGC	23
GATCTCGCGACCTGGTT	23
GATCTATACCACCACGT	23
GATCAGACCGACATTGA	23
GATCTATCCACTTGACT	23
GATCCCTTGGGAGAATC	23
GATCTCAAAGGCAAGGG	21
GATCTAGCCTGTCTGCC	21
GATCTTTCCACCTGCCC	21
GATCAGACCAGCATTGA	21
GATCTTGGTTCCTCTAC	21
GATCGTGCTACTTCACA	21
GATCCCGTAAGAAGCAA	21
GATCTATTATCCAGCCT	21
GATCATGTTTTACAGCG	21
GATCCATGCTTGCCCAC	21
GATCATACTTTTTGAGG	21
GATCTTTTTTGGGTGGT	21
GATCCATCGCCAAAGGT	21
GATCTTAGGGAATTGGC	21
GATCCTGCAACGGTGCA	21
GATCGGTCGCGCTGTGG	21
GATCCTCTGGAGACGCC	21
GATCACGTATGTTTCAC	21
GATCGTCGTCTTGGTCT	21
GATCTCCGAAACCTTGT	21
GATCCAGTTCTCGGAAT	21
GATCAACATTTGGGAAA	21
GATCCGGGTGGTTCCGG	21
GATCCTCTTCTTACAAT	21
GATCGCTGTCTGGCGTC	21
GATCATATGAGACTGGG	21
GATCTGGCGCAGTCACA	21
GATCAACAAAACCCAAG	21
GATCAATTGTTTCATGA	21
GATCTAAGCTCCCTCGA	21
GATCCCTTTCCCGCGGC	21
GATCGCTTTCTCCGACT	20
GATCGTATGGGTGGTGC	20
GATCAAAATCAGCCGGT	20
GATCATAGACACGTAGT	20
GATCACAAAACACAGCT	20
GATCATCCGGTCTTGGA	20
GATCAACGTATCAAGCA	20
GATCCCATGTCAGAGCA	20
GATCATTTTGAGCCCCA	18
GATCGACCCTGCAGATT	18
GATCTTTGGTGGACAAA	18
GATCTGTGCGAATTTCC	18
GATCTGTGGATGGGTAA	18
GATCTACGCGGGGCTTT	18
GATCAGTGTTGTCGCCA	18
GATCCGCTGTGCGTTCA	18
GATCGAGTGGTGATACG	18
GATCGGCACGTGATTCT	18
GATCCATCCTCCACCCC	18
GATCAATCCAATCTCAT	18
GATCACAGCGAAGGAGG	18
GATCATAACAACGGCGC	18
GATCAGCCTGTGGCAGA	18
GATCATGTTTCTGAGCA	18
GATCCAAATGACATGCG	18
GATCCGTCGGTATGGTG	18
GATCATCTGCAAAGCAG	18
GATCCACGCAACAATAC	18
GATCCTTTCGGGCGGCT	18
GATCAATTGGTTGTTAG	18
GATCCATATGCCAAACA	18
GATCCTCGGGGGTCGTG	18
GATCGACTACCTGGGCG	18
GATCTTCAGTGTTTCTG	18
GATCGCATAATTCCTGA	18
GATCGGACAACAAATCG	18
GATCCTTTGCGGCGTTC	18
GATCAAGAGGGCGGTGA	18
GATCATCCGGAAGTGAT	18
GATCGCCTCAACTTGGG	18
GATCCCCCGCCCACCTG	18
GATCTATCTGGCTAGCA	18
GATCGTGGGTCTGAAAT	18
GATCTTTTGTCCACTTG	18
GATCCGCTTTCGCCAAG	18
GATCCGGAAAGCTGGAC	18
GATCTCGGTCGAAGGAT	18
GATCAGAACCAGTTGGA	18
GATCCGATTGAATCATT	18
GATCAGTTGGGGGCTTG	17
GATCGGAACCCGGTGCA	17
GATCGCATCACCACATT	17
GATCTGTTCCACTTTCA	17
GATCTGAAGGACCATTC	17
GATCTGACGACTGTTAC	17
GATCCCTCGAGGCGAAG	17
GATCTCCTGCTTCTTTT	17
GATCTGCACTGCTGCGC	17
GATCGCAGGGAATAATG	17
GATCGGCTCAGCTGAGT	17
GATCAGGGTTAGTTCAC	17
GATCAAAGGAAGGGTAG	17
GATCAGGTGCTTTGGCT	17
GATCACCCCGTTCCTCC	17
GATCAAACGAGCAGTGT	17
GATCTCAGCCGGTCCTT	17
GATCCGTGAGCCAGGCA	17
GATCTTTCGGACGGCGA	17
GATCCCCGTATTTTCTT	16
GATCATCTTTTCCTTTT	16
GATCATCACTTACGTCT	16
GATCTACGTGGGACTAT	16
GATCGTCAGAAAGCGAG	16
GATCTGTTTTGGCATGT	16
GATCACCATCGCAAACC	16
GATCTTTTTGTACTTCT	16
GATCATGAGACGAAGTA	16
GATCTCCAAACAATCGT	16
GATCTTCACACGCCCAT	16
GATCCTGGGTAAGTTCT	16
GATCCAACTGTTGGATG	16
GATCGCCGAACGCAAGT	16
GATCACCTTGTCATCGT	16
GATCCCCCCAGAATAGA	16
GATCACCTCAATTTTTT	16
GATCCATTCTATGCCTT	16
GATCATGTAAGCAATCA	16
GATCGTTCTTTCCATAT	16
GATCCATCGTTCTGGCG	16
GATCTGTAAGCACTTGT	16
GATCTTCTGAGGGTAAG	16
GATCAACGAGAACTCGT	15
GATCTATTGGAGGGCTA	15
GATCGATTCAATCCATT	15
GATCTGGTTTGCGTCCA	15
GATCTCGAATGCTGTGA	15
GATCAAAAAATCCCGCA	15
GATCACAGATGGCGTCT	15
GATCTGGTGATGGATTT	15
GATCACAAGAAGGGAGC	15
GATCAACCAGTTAAGTC	15
GATCACTTTTGGAGACA	15
GATCGTCAGGTAGAGGC	15
GATCTTCTCCCCGTCCG	15
GATCTTTGCTTAAAGTG	15
GATCAGTTCCTTTGACT	15
GATCTCGTTGAACGCGG	15
GATCACGCTATCCATCT	15
GATCTGCGTCGGAAAAG	15
GATCCCCCAATATTTGA	15
GATCCCCCAGAAGAATC	15
GATCAGGGGAATACGGA	15
GATCGAGACAAGATTAA	15
GATCGCCGTGGGTTCTT	14
GATCCGTTTCAACGGTC	14
GATCGAAAAAGGCAGAC	14
GATCCCCTTTGAGAAAG	14
GATCCTTTTCTTGCTTT	14
GATCGCCAATGTTTCAC	14
GATCCATCTTTGCAAGT	14
GATCGCCAAGTGAGGAG	14
GATCCCTGGCTGTTTCG	14
GATCCTCCTGCGTCAGT	14
GATCGACTTCGTTCATA	14
GATCGACGATTTGCTCG	14
GATCCGGGTAAAATTTG	14
GATCCGGCTTTGCTAAC	14
GATCATGCACAGCAGGA	14
GATCGCTTCGTGTCGCA	14
GATCCTTGCCGAACTGA	14
GATCCGCACGCAAGACG	14
GATCCAACAGCGATTGG	14
GATCCCCCTAGAACCAC	14
GATCCATGTTTTACAGC	14
GATCCCCGGTTGTACTC	14
GATCCAAACTCGAACCA	14
GATCCTCTTTAAGTCCT	14
GATCATCTGACTCTGAC	14
GATCCCTATGGGGTGGC	14
GATCCCCAATTGATATT	14
GATCCGTGACCCCATGC	14
GATCGTTGGTGTATGGC	14
GATCTACACATGGAGGA	14
GATCTCGTGCGTTTTGT	14
GATCTCTGCGATAGCTC	14
GATCTTGTGAGGCTGTG	14
GATCGGTCGGAGGGGTT	14
GATCTGCTGTGTGACAT	14
GATCTCTTCAAAACTAC	14
GATCGGTAGAGGGAGGG	14
GATCTCTTGTTGTTTGA	14
GATCGGTGATTTGTAGT	14
GATCAATTTTTCTTTAC	14
GATCGGTTCTGATTCTG	14
GATCGTCCAACACACCT	14
GATCAGTGGTGGAATGA	14
GATCTGTGTTGCATGCG	14
GATCTGTTCGCTCTATT	14
GATCTGTTTCGGCGACG	14
GATCAGTTGTTCCTTCC	14
GATCAAAGGCATAATGT	14
GATCTCCTCTCTTTTCT	14
GATCTTTTGACTGTATC	14
GATCTATAAAGGCCGGT	14
GATCGGGTTGCTGTTCG	14
GATCTCATCTTGGCGGC	14
GATCTCCTTGTATTGAC	14
GATCTTTCATGCAGTTG	14
GATCTTTAGACTTGTCT	14
GATCTATGGCAGATGGG	14
GATCTTGTTAGCTACCT	14
GATCCCACCCTACCTAC	12
GATCAACGCCAACTGCT	12
GATCGAGAGGGATTGAT	12
GATCAGAAAAGCCCCCA	12
GATCTGGGCCTTTGTAG	12
GATCGACTCTGCAACCT	12
GATCCGTGCGGGGATTT	12
GATCGCTTTGGCGATGT	12
GATCTGGTGCCGCGGGG	12
GATCAGAAGAAATCCCA	12
GATCGTCCGGCAATAGT	12
GATCCTAGGAAACCTGG	12
GATCCAAACCTTGAACA	12
GATCAATGTGAGTTTCT	12
GATCGATGGATTGGTCT	12
GATCACTTTGGATAATG	12
GATCACAGAAAAGGCAA	12
GATCGACGAGATGAACG	12
GATCTAACCGATTCGCC	12
GATCGCACCCAAGATGC	12
GATCCCACGGCAAACGC	12
GATCCAACACTTGTACA	12
GATCTCGCCTGGCTGTT	12
GATCTACCGAAATAACA	12
GATCAGGTACTCACCTA	12
GATCATCTCTACTCTAG	12
GATCCCGAAATCGGATA	12
GATCTTGACTAGACTCT	12
GATCAAAATAAGCTGCA	12
GATCGGATTCCCCATAC	12
GATCTTGGCTACGTATC	12
GATCGGGAGAAACATTG	12
GATCGGCCGCCGTGCCG	12
GATCCGAAAAGGCCGAG	12
GATCATAACGACAGGTT	12
GATCCCGGCCACTCCGA	12
GATCGGTCATAGCGGCA	12
GATCGGCCGGAACTTTT	12
GATCGCCTGAGCTTCTA	11
GATCTACCCGGAGGGCC	11
GATCGTGCACGCCCTCA	11
GATCGAAGAGAAACCGA	11
GATCTACAGTACTACCA	11
GATCGGCTGGAGAAAAA	11
GATCACAAAGAGCACGT	11
GATCCTCGTGGCTTACC	11
GATCGCCGTCTTGCCGA	11
GATCAGATGTGAAGGAG	11
GATCTTGGCTTTTGCCA	11
GATCCTTCGGATTGTTG	11
GATCCTCGTTGGTGGTG	11
GATCCTGCCTGGCTGTT	11
GATCGGTCCAGCTCTCT	11
GATCATTTGAGCTGTGA	11
GATCGCCAGGTTGGAGC	11
GATCTGATTGGTCTATC	11
GATCCAAAGTCCCCAAA	11
GATCTGACTTGATTGCA	11
GATCATAACCACAGCCA	11
GATCCAAATCGTCGCAA	11
GATCAGCTACGGAGTAC	11
GATCTGCATTCGTGGGG	11
GATCTGCACGGCATCAC	11
GATCCTGCAAAATTGGA	11
GATCGCCGGTCAAGAGA	11
GATCCCCAGGTGGTCGA	11
GATCAGCCAGTTCTCCG	11
GATCAAACCTCGAATTC	11
GATCGTGTAGAAAGCAT	11
GATCACACGTATAGAAC	11
GATCGGGTTCCCAGGTC	11
GATCTGTCTGGTTACTC	11
GATCAGGGTTTCAATAG	11
GATCCCCGGTGCTTAAG	11
GATCCCTGGCCTACCAG	11
GATCAAGAGTATGGACT	11
GATCCCCTATTGTTTAT	11
GATCATCACATGCGCAG	11
GATCCAAGACTATCTCC	11
GATCTTCTGGGTTTCTT	11
GATCCTTTGAAAGGCAG	11
GATCGGAGAAGCCAAGA	11
GATCCCAGGATAGAGAC	11
GATCTCTTCTTGCACCC	11
GATCAAAACAAACCGAA	11
GATCCGCCGGTTGTAGT	11
GATCCAACGGGATAACA	11
GATCTGTGTTAGCGGGG	11
GATCTGGCGTTGTAAAC	11
GATCACCACCAGAGAGG	11
GATCGCTCCCGGCGCAG	11
GATCGACATGGGCGGCA	11
GATCCTCATCGGAACGA	11
GATCGCTGGACGAAAAA	11
GATCCGAGCCTGGTATC	11
GATCCTATCTGCCGACC	11
GATCTCAATTATACGCG	11
GATCGGCAGTGGAGAGG	11
GATCCACTTCCCCTGCG	11
GATCCTACCCACCCGAG	11
GATCCAACCTCAAGATG	11
GATCAAGTAGTCCTGTT	11
GATCTTGCAGGCATTCT	11
GATCCGTGCTGAGACGG	11
GATCATCCATGTGTCTT	11
GATCTTGTATTATGAGG	9
GATCATCACTAACGAGA	9
GATCGAAAACCAGATGA	9
GATCGACAGTGGAACGA	9
GATCTTTTTGTTCGCGG	9
GATCGAGAGAAGTTGGT	9
GATCCAAGAAGTACACA	9
GATCCAAGCCCTTCATT	9
GATCTCAACTGGGACTG	9
GATCTTGTTTTCATTAC	9
GATCTCATCACAGACCC	9
GATCGAAAATGTGATGA	9
GATCCCGGGCAGTCCGT	9
GATCCACCAAGCTTGAT	9
GATCTTGTGCTTGATTT	9
GATCCACCGACTTACCT	9
GATCTCGGGCTGCGAGA	9
GATCATCCACACTAGCT	9
GATCGACGAAACTTGTC	9
GATCTGTGTGGTTTGTT	9
GATCAAATTTCACGCTA	9
GATCACGCCACCACTTT	9
GATCCTCCACAAGAACC	9
GATCCTCACGCCCAACT	9
GATCAAGTGTAGTATCT	9
GATCCGACAACAAGGGG	9
GATCCCCAGACCTTATT	9
GATCAAGCAGATAGTGG	9
GATCCATTGGAAACCTT	9
GATCTGCAACCAAGGAA	9
GATCCGTATGGTCAGGT	9
GATCTGCTCGGGATGTC	9
GATCCCAAATCCCTTCG	9
GATCAACCTTTTCTCTC	9
GATCCCAACTAACCGGC	9
GATCCGATTTATCGAGG	9
GATCCGGCAAAACAACG	9
GATCCCACAAAAAAAAA	9
GATCTTCAAAGGAGATG	9
GATCCGCCATCCCCGAA	9
GATCTTCAAGCTTCAAA	9
GATCCGTATTAGCGGTG	9
GATCCATCGAGTGTGGA	9
GATCCTTTAGCACATAA	9
GATCTGACAATATCGTT	9
GATCACCACTAATACGT	9
GATCCTTCGACCTTCCT	9
GATCCTTCCCAGTATCG	9
GATCCTTCATCGCGACA	9
GATCCTGTTAGGGTCTC	9
GATCCAGCTGGGATACT	9
GATCCAGGAAAACTCCG	9
GATCCTCGAGACCTCCA	9
GATCTGATTACTGGATT	9
GATCTGCTGACAGCAAC	9
GATCTGCAAGAAGCTGT	9
GATCCAGGTAGGTTTGT	9
GATCCTGACGATGATGT	9
GATCCAGTTCCTCCTCC	9
GATCTGCCATACGGAAA	9
GATCACAAAGGACAGCC	9
GATCCTCGGTCTTGGTG	9
GATCCGAACCAGCCCAT	9
GATCTGCGGTTTCTTCT	9
GATCACCGTCGAGGTGG	9
GATCCTGTAAAAGTTCG	9
GATCGTCAGGAACAGAA	9
GATCATTCCTGGCGGCG	9
GATCGGAATTGGATTCT	9
GATCGTCGATATCTGAA	9
GATCGCGTAAATGACAG	9
GATCCAAAGGGCTGGGT	9
GATCGGCTTGTTGAATC	9
GATCAGCAGACGACGGA	9
GATCGTCACCGCGTTGC	9
GATCAGTCCTCCGCTTG	9
GATCAGCACTTTGTCGC	9
GATCGCACTAGGATTTC	9
GATCGCTCAAGCTCGCT	9
GATCGATATAGGTGGAA	9
GATCGTCGTGGACGATT	9
GATCTACGAACGAAGCG	9
GATCGCTCACAAAAGGC	9
GATCTACAGTACGAGCC	9
GATCGTCTCGTATGCAA	9
GATCTACAAAACTACCA	9
GATCTACGTAACACAGA	9
GATCGTACTGGCATGTC	9
GATCGTCATCACGACAG	9
GATCGGATGGACGGAGC	9
GATCGTCCCACCACCAC	9
GATCAGAACAAACGCTA	9
GATCAGAAACTGTCAGA	9
GATCTATCTGGCTCGAA	9
GATCGCATTTTCTTCCT	9
GATCATTTGTGTTGAGG	9
GATCATTGTGCTGCCAC	9
GATCGGGCATCTACACA	9
GATCATGAAGAATGGGA	9
GATCACGAACAAGTCAA	8
GATCGTCTGCTCCTATC	8
GATCCAAAGACGGAAGG	8
GATCACGCAAACCTGCC	8
GATCCAAACTATAGGAA	8
GATCTCTGCTTTCTGGT	8
GATCAGGTCAAGCTTCA	8
GATCCCTTGGGCCTGAC	8
GATCACAGAATCAAGTA	8
GATCCCAGACATTTTTC	8
GATCGGTTCCGAAGAAG	8
GATCGGAGAACGAAACA	8
GATCACCCACTACGAGT	8
GATCCTCTATTCGCTCG	8
GATCGTGCCCCGAGTAC	8
GATCGCCTGCTCGCAGT	8
GATCCAGAAGTCCCCGA	8
GATCCTGACGATATGAG	8
GATCCTTTGCTTGCCTT	8
GATCGTCACCGTGGACA	8
GATCGTTTCGTTCTACA	8
GATCTGCTGGCCGTGGT	8
GATCGCACCATCGACGG	8
GATCATCTGCTGAATTG	8
GATCAGGGAAACGGCCG	8
GATCCCATTCCCCCGCA	8
GATCATCCTGCGCGAGT	8
GATCGGGCCTTGGTGAG	8
GATCGACCAAGGCGTGC	8
GATCCTATATGGGAGTC	8
GATCGCTTACCAATCTT	8
GATCTATCACACGGCGA	8
GATCAAGTGTCGGATAA	8
GATCGATACGAGTCGAG	8
GATCCCTTAGGGTTTGG	8
GATCAAGGCACAGTGCA	8
GATCTGGGCTCTGAGGA	8
GATCTCAAGAACATCCA	8
GATCAAGGTCGGAAGCT	8
GATCGAGGGTGTGAATA	8
GATCTCAACGGACAAAT	8
GATCGGTACCGCGGCAA	8
GATCTTTTATCAATACA	8
GATCTCGAAAGCTCAAA	8
GATCTACAGAACCCTAT	8
GATCGGGTGAAAAATAA	8
GATCGACCGAAACGAAA	8
GATCTGTACTTTAGACT	8
GATCCCCCGGTTTCTTT	8
GATCGAAGCTGGTTCTG	8
GATCGAGCAGAGCCTCC	8
GATCGGTAACAAGGACT	8
GATCTACAAGAAAAGCT	8
GATCGAAAGCATGACCG	8
GATCGAAAGATGGATGC	8
GATCGACAGGACCCGGT	8
GATCGATACTGACTTGT	8
GATCCGTTATGGAAATA	7
GATCTGTCCATGTGGTT	7
GATCGTCCACAGAAGTA	7
GATCTGCAGGCGAGTGT	7
GATCCTGCTGCAAGGTC	7
GATCGCCGGAGGGGGAG	7
GATCTGCACGCGTATCT	7
GATCATGATACTTGTCT	7
GATCGTTACTGCAAAAA	7
GATCTGGGAATGGTGCT	7
GATCGTATCTGATGGTA	7
GATCGTCTTTTCTTTTG	7
GATCATGCTTTCTTTTC	7
GATCCATTTGTTGGCAT	7
GATCCATCTACAAATCC	7
GATCCGTAATACTCGGC	7
GATCCTATCTGGACATC	7
GATCGTCACGTCGTTCG	7
GATCGGACTTGTGTCCT	7
GATCCTATCCGTCCGTT	7
GATCAACGCTGAGCGAC	7
GATCCTACTAATTACTT	7
GATCGCGTATGGGACTC	7
GATCGTCAACTCCGCTT	7
GATCCGTCCGTGTTGAA	7
GATCGTGATACCATTCT	7
GATCCTCTCCCGAGCTG	7
GATCTGCCCGGGGAACA	7
GATCTGGAGACTACATG	7
GATCATCCCACAGGAAC	7
GATCTGAAGTATGTCCT	7
GATCACCTTTATTGTTC	7
GATCACCCACCATCTTC	7
GATCCAATGTTTGTTCC	7
GATCCTTGTCTGGCGAT	7
GATCCAGATAGAGAGTG	7
GATCCTTTCTCTGCAGT	7
GATCCGAACCTGGTTGC	7
GATCAACACTTGGCCTG	7
GATCTTTCCTCTTTCTT	7
GATCCAAGTTTCTGGCG	7
GATCTACTCGCTCCCGA	7
GATCAGCAGCCTGAATA	7
GATCGGCCTTATCAAAA	7
GATCCCCCCAGTCGACA	7
GATCCCCCTTCAGTCTG	7
GATCATCCCTTTGTGGC	7
GATCGGCTTCTGACGAT	7
GATCGGTCCTTATCTTT	7
GATCCACAGAATCTCAT	7
GATCATCGGATTGGTGC	7
GATCCGATGACTGAGAT	7
GATCCCCTTCCCTTTGT	7
GATCATTTCGTGGTCCC	7
GATCTTCACAGTCAAAA	7
GATCTTCAGGCCTCTTG	7
GATCTTCAGTCCAAACG	7
GATCAACGCACTTTCGT	7
GATCTTTTTCACAGCTT	7
GATCCAACTTCTCCAAA	7
GATCCAGCTAACCTCGG	7
GATCTATCCACCCTAGA	7
GATCCAGCCAGCATACA	7
GATCCAAGGATGTGCTC	7
GATCCTTGATTGACAAC	7
GATCATTTTGCAGGACT	7
GATCGGTTGACTGCCAG	7
GATCTTCTCTGGAGCAC	7
GATCCCGGCTGCAAAGT	6
GATCTGTCTGAACAGCG	6
GATCTGTCCTTTACCGC	6
GATCCATTCCAATAACA	6
GATCAAAACTTGATGGT	6
GATCAGTTAGCCGAAAC	6
GATCAAAAGATTGTCGA	6
GATCAAGCAAGCTGTGT	6
GATCGGGAGGTGCGGGC	6
GATCAAACTAATCCACT	6
GATCTTTCACCATTTCT	6
GATCTTGCCTTGGACGT	6
GATCCGCCGCACCAAAA	6
GATCTTCCGGGGGGCGT	6
GATCAACCCAAAGGTCT	6
GATCGGAGATGCGAACG	6
GATCCCACAACCCATCT	6
GATCAGTGCCGCATCAA	6
GATCTTACCCCTGAAAT	6
GATCAATCTTTTCCGCA	6
GATCGGATTTCTGGGCA	6
GATCAACAAGTGTCGCT	6
GATCAAATATCTTGACT	6
GATCGGCAAGCGATTTG	6
GATCATCCGGAACAGGA	6
GATCGGTGGAAAAAGAT	6
GATCGGACGGACTGTTG	6
GATCAAATGTACTTGTG	6
GATCGTACCTAATCAAG	6
GATCGGCCGGAAACACC	6
GATCTTGTCAACCTGCT	6
GATCAAGATGGCAGCAG	6
GATCTTGTCCAGAGAGG	6
GATCTGTCTGTTTCTGG	6
GATCAAAGGAGGCGGAA	6
GATCCCTCGGTACTTGC	6
GATCGGCAAATCGAAGC	6
GATCGACCTTGAATGCG	6
GATCACACCAAGACTAA	6
GATCAGCCGAGTCAATC	6
GATCTGAGCAGCGAGGA	6
GATCAGCCGTTCATCCA	6
GATCATTCTGGGGAGAC	6
GATCAGAGAGACGAAAA	6
GATCACAAATCAGTAGA	6
GATCAGGACACCACAGA	6
GATCGACGGTGCGTTGT	6
GATCGATTTGGACTTGT	6
GATCAAGCGCTGAGGCG	6
GATCTAAGTAATGGATG	6
GATCACCTCCATTCGCG	6
GATCACCAACGCGTGAT	6
GATCTCAGCTATGAGTG	6
GATCACTATTGCAGAGG	6
GATCGAACGTGAGCATA	6
GATCGCCAACTCAGACA	6
GATCGAACTGCAACTAG	6
GATCCTGAACTGCCAGT	6
GATCAAGTCATCTTACT	6
GATCTCTGGATGAAAAT	6
GATCCGTTCACGGGCTG	6
GATCAAGGCCCCAGTGT	6
GATCAGAAACTCCTCGC	6
GATCGAAAAGGGAACCA	6
GATCGTCCCATCCGTAA	6
GATCGTGAAGTCCAAGG	6
GATCGCACTACCTCGGG	6
GATCCATCGACACAAAA	6
GATCGCTTCCTGGAAAG	6
GATCCTATTGCTTTGTT	6
GATCACCCATCATCGAC	6
GATCGACTGGTCTGACC	6
GATCGTCGTTTCAAACC	6
GATCTCAAAGGGAGCAA	6
GATCCCCATCGATTCCT	5
GATCCAAACGAGGACGG	5
GATCAAAGTCGCGGAGC	5
GATCCCCTTAGGTACAA	5
GATCAGCAAGAAGCTGA	5
GATCACGCTGATGAACA	5
GATCACGCCTGTCTTGT	5
GATCAAAGTCATGTTTC	5
GATCCAAAGTCAGTTGT	5
GATCATCGCAAATACGA	5
GATCATCGCTCATTACA	5
GATCACGCAAGTTAGCG	5
GATCCAATAGCTAGTTC	5
GATCCAACGCGGCTTGA	5
GATCATCCAAGCTTGAC	5
GATCATCATAGCCGAGA	5
GATCACTTTTTTCCGCA	5
GATCACTTTTTGGCCAC	5
GATCCAAGCCGCCCCTT	5
GATCCAACGAACATGCG	5
GATCCAAGTGTTGTCGA	5
GATCATCCATGCACGAC	5
GATCAGACGAGACCTTT	5
GATCACTGTTGGTTTAT	5
GATCATCAGGCCATGTA	5
GATCCCCCCGAAAAAGA	5
GATCAAACTTCAAGTCA	5
GATCCCCGAATCTACGA	5
GATCCAACCTTGGTTCT	5
GATCCAATCTATCTACT	5
GATCCCCCTCGACAGAT	5
GATCAAAGCCAATCTGT	5
GATCAGAGGAACAAGTC	5
GATCACGTCTGATTGTC	5
GATCACGGTGTATAACC	5
GATCCAACAAAACATGG	5
GATCACTTAGGTACTGT	5
GATCAATGGTCTCGAGT	5
GATCCCACTGTTTGCTT	5
GATCAGCTCGAGCCTAT	5
GATCAGCTCTTGCATTT	5
GATCAGGAAAATGTTGA	5
GATCAGGCTTTATGAGA	5
GATCATGATTTGTCCTC	5
GATCACAAACAGCAGAG	5
GATCATGCAACGGAACC	5
GATCCATACAAAGCAAG	5
GATCAGGGATGGAGGCC	5
GATCACCCAACACCACC	5
GATCCATATGTTTGAGT	5
GATCAGCGCAAACAGAT	5
GATCCACCTTGGACCGG	5
GATCAATCGGAAAGCGA	5
GATCCATTTCGCTCAAC	5
GATCCATCTCTAGGTGC	5
GATCCATGCGGCAGGCT	5
GATCAGTCATGATTCGA	5
GATCCATGGGCATCATG	5
GATCAAGGTTCGCCAGG	5
GATCAAGGTCGTGTGTT	5
GATCAAGCTTTCATCCA	5
GATCAGTGCTTGCTTCT	5
GATCCCAACCACCTCGC	5
GATCACCAAAACACTAG	5
GATCCCCATAGGCTGTA	5
GATCCTTAGATTCAAGA	5
GATCATTTTTGTGTATT	5
GATCATCAACAGCAAAT	5
GATCACCCCGTCTTCCT	5
GATCCAGATATCTCCTG	5
GATCCAGCAAGAGAGGT	5
GATCAATGACCGAACCA	5
GATCAACATTTTTCAAT	5
GATCCCATGGGCGCTTG	5
GATCATTTTCTCTGCCC	5
GATCAGCGTTGGCGGAG	5
GATCAACCAACAGTAGG	5
GATCCCAGCCTGTCATT	5
GATCCCATCTTGGCTTT	5
GATCATAGGGCTGCGGT	5
GATCATAAGGCGCAAAG	5
GATCCAGCTGCTTGTTT	5
GATCATTTGTCGCTTCG	5
GATCCCAGGCGTGCGCT	5
GATCACAGAGGCGAGAG	5
GATCAGCCTAGCGTCGT	5
GATCAGCCTTGGTTCAA	5
GATCCAGGGCAGAGAAA	5
GATCCAAACAAAATCCA	5
GATCCCATGAAAAAGCG	5
GATCTAGACGAGTGGTG	5
GATCTGCCTCGCTTTCT	5
GATCTCGCGTCGACAGG	5
GATCTCCGCCGTGTTTG	5
GATCTCACATAGACCGA	5
GATCGAATAAGTCATGG	5
GATCTCAACAATGGTAT	5
GATCTATCTTGCCTACA	5
GATCTATCTCTCTCATC	5
GATCTATCTACTGGTAC	5
GATCTCGTTTTGGGTTA	5
GATCTAGCTTGTTAACA	5
GATCTCTCAGCACTCCG	5
GATCTACTGTACATCTT	5
GATCTACGCAAGGGTCG	5
GATCTACGACTGTTCTA	5
GATCTACCTCAGGATTT	5
GATCTACCGAGTATGTC	5
GATCGACTGACTGATTG	5
GATCGACTGTAGGACGC	5
GATCTAAAAAGGCCATC	5
GATCGTTTCTCTGTAGC	5
GATCTATCACGTGGAGT	5
GATCCTGTCAACTCCGA	5
GATCTGCACGTAGTCAC	5
GATCTGCAATGGAAAAA	5
GATCCTCGCTTAGACCG	5
GATCTGATGACACATCC	5
GATCTGAGGTGAATGGA	5
GATCCTGACGGTTGGGT	5
GATCTGAGCGATGCTTG	5
GATCCTGGACCGACCCC	5
GATCCTGGATATCCGCT	5
GATCTCGCTTCACGCCA	5
GATCCTGGCTCAGCGAT	5
GATCGTTGTACTACTCC	5
GATCCTGTTGAAATCTG	5
GATCCTGTTGGATTATC	5
GATCTGACGCCTTGACT	5
GATCCTTGCGGTCGCCA	5
GATCTCTTTGGCAATGG	5
GATCCTTTCAGGTACCA	5
GATCGTACCAAACGTGC	5
GATCTCTGGATTTGGTA	5
GATCCTTTTGTTTTGTT	5
GATCCTGGATTCCAAGT	5
GATCGCTTCTCAAGTAT	5
GATCGTATAGGTGGCTC	5
GATCGTACCTCCGTGCT	5
GATCGGTTTGGAAGCCG	5
GATCGGTGCATCCCGCA	5
GATCGCGCTGTCATAAA	5
GATCGGTAGGTGGGCAT	5
GATCGGTACTTGAGGGG	5
GATCGGGCCCTCCAGCC	5
GATCGCTCCTGTCCCAC	5
GATCGAGACTAAGAACA	5
GATCGCTGCCAGGGGGT	5
GATCGTCCAGGGTTTCG	5
GATCGGAACGACTCACC	5
GATCGGCATCAAAACGG	5
GATCGGCAAGGTGAAAA	5
GATCGGACGAAGGAACT	5
GATCGGATGTTGACCGA	5
GATCGGAGGAACAAGGG	5
GATCGGACTGTTTCCTA	5
GATCGGAGCTTTGAGGG	5
GATCGGAGATAGTCTTT	5
GATCGGCGATATGATGT	5
GATCGTCTAAGGCGGAA	5
GATCCTTTGGGTACACA	5
GATCGTTGATTGGGGGA	5
GATCGTTCGGTTTTGCG	5
GATCGTTAATTCCTTTG	5
GATCGATGAGCATGTAT	5
GATCGATGCGTGAAGAA	5
GATCGTGTCATGTCTGT	5
GATCGTCTGAGCATGAA	5
GATCGTCTGAATACTAT	5
GATCGTCAGGAGTCAGC	5
GATCGTCTAGCAGTGAC	5
GATCGTCAGGCACATCC	5
GATCGCACCAACTCCCC	5
GATCGTCGTCAAGAATT	5
GATCGCACGAGGTCAAA	5
GATCGTCGCTCAGAAAG	5
GATCGTCGCCATCATTC	5
GATCGTCGCAAACATGA	5
GATCGTCCTGCTCTGGT	5
GATCGTCCTAGGGTCGT	5
GATCGCCAAAATTCTTT	5
GATCGAGAGTAGGTATT	5
GATCGTCTGAATAACGG	5
GATCTGTGGGGATGGGT	5
GATCCGTGGCAAAAGGA	5
GATCTTCGCCGAAACGG	5
GATCTTCGAAACCTTGT	5
GATCCGCCAAAGGCTAT	5
GATCCTTTTCCACTTCC	5
GATCTTAGCGAGATAGG	5
GATCTGCCTTACTACCT	5
GATCCGATGGTCCATGG	5
GATCTGTTTAGCTTTGT	5
GATCTTCTGTTGACTGA	5
GATCTGTAGTCGTACCT	5
GATCCGGCGTGTATCCC	5
GATCCGGGGTCAAAGGA	5
GATCTGGGTCACGCCAA	5
GATCTGGGCAAACTGTT	5
GATCTGGATTTGCTAAC	5
GATCTGGAGTCTTGCCT	5
GATCCGTGAGTGTCGAG	5
GATCCGCGACCCATCAG	5
GATCCCTTCGTGAACCT	5
GATCTTTGTTTTTTTTT	5
GATCCCGCCGAGGTGTG	5
GATCCCGGGGCTTGTGT	5
GATCCCGTATGCTTCAT	5
GATCCCGTGCAGAGTCC	5
GATCCCGTTTGCCAAGC	5
GATCCCTATCTCCGTCA	5
GATCTTCGGTGTTCCTT	5
GATCCCTGCAGTGGTCA	5
GATCTTAGCCTGTTCTT	5
GATCCCTTGCCTACCTC	5
GATCCCTTTCACGGAGC	5
GATCTTTCGGAACTCGC	5
GATCCGAATGGGCATTG	5
GATCCGACGAAAGCAGA	5
GATCTTGGTCGTGGACT	5
GATCTTGCGTAGTCGAC	5
GATCTTGACCAAACGGC	5
GATCTTTGACAGAGTCG	5
GATCCTAGGTCCAACAC	5
GATCCTCATCTGTTTTC	5
GATCTGGAAGGGATTTG	5
GATCCTCCACACGGGCT	5
GATCTGCGGCAAAAGGA	5
GATCTGCTTCACAAAAC	5
GATCTGCTGTGGCAACG	5
GATCCTCAGCCAGTCGG	5
GATCCTACCGACTAAAA	5
GATCCGTTTTGTTCCCA	5
GATCCTCCACCCTACGG	5
GATCCGTTCTCCGCACA	5
GATCTGCTGCGACTACC	5
GATCCGTTTGCGTGTTT	5
GATCTTCCAACATACTA	5
GATCCTATCTCCACGGG	5
GATCCTTACAACTGCGA	3
GATCATAACTAGCCATG	3
GATCCCCTTCATTTGCG	3
GATCATACATAGCTGCC	3
GATCAGTTTCCCGCCTG	3
GATCTTTCTCCTCCTGT	3
GATCGTAACTCGGGGTG	3
GATCACAGACACGGAAT	3
GATCTGAGTGGTCTTCA	3
GATCTGCAAGGGAATCG	3
GATCAAAGAAGGACGAC	3
GATCGGTGGGATATTGG	3
GATCAGTCGCCAAGGCG	3
GATCAGTCCTTTGGTCA	3
GATCTTGTCTTCTGTGG	3
GATCTTGTATCAAAGGC	3
GATCAGTAGATGCCCAA	3
GATCAGTAGAGGTAGGT	3
GATCTTGGTTTCGAGGA	3
GATCTGAGGAACACAGT	3
GATCAATTCGTTATGGT	3
GATCTTGGGATTTAGCG	3
GATCGTCATGGTTCGAA	3
GATCACAAAGGTTCCTT	3
GATCGGCCGGGGGAGGG	3
GATCGGCCGACCACTTG	3
GATCATCTACCCTCAGC	3
GATCTGCATGATAGTCA	3
GATCTGCCAGGGATGTA	3
GATCATATCCGGAAACC	3
GATCAAAAGTGTACAGT	3
GATCATCCTCCACACCG	3
GATCGGATGGGCAAGCT	3
GATCGGAGTCGCAGAAC	3
GATCTTTGTGCCGAGTT	3
GATCAAAACTAATGGCG	3
GATCTGCGCCCCTGACT	3
GATCAAAACAAATGCCA	3
GATCTTTGCAAACTTTC	3
GATCGGGGATGCCGTCG	3
GATCTTGGCATTGTGCG	3
GATCGGTGGTGCCTCGG	3
GATCATATTGTAGTTCA	3
GATCATCAAGTGCTAAA	3
GATCAAACGACTTTTTT	3
GATCTTTCTCTGTGGTT	3
GATCTGCAGTACGACCC	3
GATCTTTCTGACCTAAC	3
GATCACAATTGTTATCT	3
GATCAAAATGCGCTTCA	3
GATCGGGAACAACACAC	3
GATCGGCTTGCAGAAGG	3
GATCGGCTCCAATGGAA	3
GATCGGCGCCATACTGA	3
GATCATAGTTCCGACCG	3
GATCGGTGAGGCAGCTG	3
GATCACTCACATGTCCA	3
GATCTGTACTTCCTCCC	3
GATCAAGCTGCCGAAAG	3
GATCAAGCTTGGCCCAC	3
GATCACCCCCAAAACAC	3
GATCAAGGCTGTTTCGG	3
GATCTCAAAACATGAGA	3
GATCACTTGTTACAGAG	3
GATCACTTGTGGCCTCG	3
GATCACTTCTGGTAGCG	3
GATCTCAAGGTCCTCAG	3
GATCACTGGCGGATTCG	3
GATCACTGGAATCCCGT	3
GATCTCTTGGTTGCTTT	3
GATCTTGACCCACCACT	3
GATCTCGTCTAAAGTGG	3
GATCTCTTGAACTCTCA	3
GATCGGAGCTTGGCATA	3
GATCTCTCGGCAATCTT	3
GATCACCCTCACTGTTG	3
GATCTGGAATCACGCCG	3
GATCTGGGAAAATGTAG	3
GATCACGATTCCTGGTT	3
GATCTCACTCTTGTGCC	3
GATCTCGGTGTCTTCGT	3
GATCTGGCTTTCAACAT	3
GATCAAGTGGGCGCATT	3
GATCTCGATGGGGCAGA	3
GATCAAGTCCCAGAAAG	3
GATCTGTGGAGACGAAA	3
GATCTGGCTGGAGTGGC	3
GATCGTGCAGGCAGAAG	3
GATCTGAAGACACCCAG	3
GATCAGCTCCTCGGCCC	3
GATCAGCTGTCACTTAA	3
GATCTGAGAAAGAGGCT	3
GATCGTGGTGCTTGACC	3
GATCAGCGGGCGGAACT	3
GATCGTGGAAACTCCGG	3
GATCAGCGGAACTACCT	3
GATCGTGCACCGCACCG	3
GATCGTGACCCGATTTG	3
GATCACCTCCAGCTGCT	3
GATCGTCTTCAAACGAT	3
GATCTTGATGAAGCGCA	3
GATCAAATTCCTCTCCC	3
GATCGTGGCTGCGGACT	3
GATCGTTTTGTTTGGCT	3
GATCTTGCTGGAATCAT	3
GATCAAGATAAATTGGC	3
GATCACCCAAGAAAATG	3
GATCTACAAGGTATGCT	3
GATCAGCAAGGGCCATG	3
GATCACCAAGGGTCTGG	3
GATCTGACAAGGGTGAG	3
GATCTGTCCAGAGAAGG	3
GATCAGCCAGTCCGCGT	3
GATCTTACTTGCTTGCC	3
GATCGTTGTGAGACGCA	3
GATCTGGAACAGCAAGG	3
GATCTGACTATCGAACG	3
GATCGTTGGGTTACAAT	3
GATCAAGAGTACGTTTG	3
GATCCTGTTACGAAGTG	3
GATCGCCGGAGAACGCC	3
GATCGCCTTCTGTCTTT	3
GATCCACACCAACCCCA	3
GATCGCAAAAACATTCG	3
GATCCAAGCAAAGCCCC	3
GATCCGTCGGTGTCAAT	3
GATCGACTGTCTTGGCG	3
GATCCTACTGTCGCATT	3
GATCCGACAGCAGGGCG	3
GATCGACCGCACAGTCC	3
GATCCATGTGTGGCTAT	3
GATCATTCCAGGCCAAC	3
GATCATTCCAATGCGGG	3
GATCGAGAAGGGATTGG	3
GATCGAACCAAGGGGGA	3
GATCCCACGCTATCTAT	3
GATCGCATGGTGTGGAA	3
GATCGCAGTCCTTGTCG	3
GATCCATATACTGGTGG	3
GATCCATATACCAAGTG	3
GATCGCAGAGCCCACTC	3
GATCATTTGGTTGGCGA	3
GATCCCATTGGCACCCG	3
GATCCATAAGGAGGAGT	3
GATCGACCAAAATCCCC	3
GATCCGCTATGTCGTGT	3
GATCCGCAGGGTTGTTG	3
GATCCGTCAAGGTAGAC	3
GATCGCACATCTGGGTT	3
GATCCAATTCCACAGCT	3
GATCCCCAGCGGGACCG	3
GATCGACCTGGTGGTGT	3
GATCATTACTGTTCTCG	3
GATCGGAAACAGCCAGA	3
GATCGCTTGCGCCGACT	3
GATCGCTTGCCAAGGCA	3
GATCCCGCCATCTTGAC	3
GATCCATTCTCAACTCT	3
GATCATTCGGGAGCAGT	3
GATCCGAACGAAGAAAC	3
GATCGAAAAGGCACGGC	3
GATCCCTCTCCTGCTCC	3
GATCCTTTTTTGTTTTC	3
GATCCAGACCTGCCGCA	3
GATCGATACCGTGGCCA	3
GATCCGTCGACAACAAC	3
GATCGAAACTCTTTTCT	3
GATCCCTTCCGCCAAGA	3
GATCGATGGGGAATAAG	3
GATCGCTAGAACAAGCA	3
GATCGTACCGAGGGTTG	3
GATCCCTTGGTCAGATG	3
GATCCCCCGGTGCTCGG	3
GATCGAAAGGACGTCAA	3
GATCGGAGAAGAAGCAG	3
GATCCAACTTGCACACG	3
GATCGAGACGCAACCCG	3
GATCATTCAAGGAGATA	3
GATCGAGTTGCAAAAGC	3
GATCGCTCAACGACTAG	3
GATCAAGTGTCCAAGAC	2
GATCTGCGAGCATAAAT	2
GATCAATTTTCCGTCAG	2
GATCCATCCGAGGGGGT	2
GATCCATCCCCATCACA	2
GATCTGCGAGGACGCTA	2
GATCTGGCTGCAGATAT	2
GATCCTCCATGGGGCAA	2
GATCTGCGGTTTACCAC	2
GATCTGCGTCATGGGAT	2
GATCCTCACAGAAAGCA	2
GATCCTATCCTACTAGG	2
GATCCTACCTTTCACTC	2
GATCTGGCCAAACAAAC	2
GATCTGCTTTCTTCTAT	2
GATCCGTTTTGGGCGAC	2
GATCTGGATTCGTTTGT	2
GATCCATCACGTACGTA	2
GATCCGTTATTCCTTGG	2
GATCTGGACATTCTCTC	2
GATCTGGCCTAATGACT	2
GATCCTTGGGCTGTACA	2
GATCTGACTCGGCGTAA	2
GATCACCATCCCATCAG	2
GATCTTTTTTTCCCCCA	2
GATCCTTGATTGGCGGG	2
GATCCTTGCCTAATACC	2
GATCTGAAGACGCCATT	2
GATCCTTGCCTCTTCTA	2
GATCCTCTTGCCAAGGC	2
GATCTGAACCAGAATTA	2
GATCTGAGACTTTTCTT	2
GATCCTTGTGTCTTACC	2
GATCTCTTTGCTCTCTG	2
GATCCAGAGGATGATGG	2
GATCCAGAGCTGTATGG	2
GATCCAGACTTGAAGAC	2
GATCTCTGGGGCGCATT	2
GATCCACTTTCTGGCAT	2
GATCTCTGCTAAAATTG	2
GATCTGAAGAAGCGATG	2
GATCCAGTTCGCGCACG	2
GATCCTCCGTTCCCGAC	2
GATCCATATGGATTGCC	2
GATCCTCGAGCAAGTGA	2
GATCCTCGCACCTTCTT	2
GATCTGCACAGTACAGT	2
GATCACACTTGGCATCG	2
GATCCAGTTCTGAGTGG	2
GATCTGATTCGCTGGTA	2
GATCCTGGTATATAGTG	2
GATCTGATGTGGTGAAA	2
GATCCAGGGAAACCAGG	2
GATCACAGCGACAATCT	2
GATCAAGCTCATATCTT	2
GATCCAGTCGTTCTACA	2
GATCACAGTCTGATATC	2
GATCCTCTTTTGTGCGG	2
GATCACATCACAAGCCA	2
GATCCTGATTCTGGAGA	2
GATCTGCCCGAGGATAT	2
GATCCTCTTGCAAGCGC	2
GATCTTGCACTGCAATT	2
GATCCCATCGGTCTATA	2
GATCCCCACCTGCAATC	2
GATCCGACGCAAACCGC	2
GATCAAAGTCTATGGAC	2
GATCCGACGGCAAAGCA	2
GATCCGACGGGATGGCT	2
GATCTTGGAATGAGCAT	2
GATCAAATGAACTTACT	2
GATCTTTACCGGAGATA	2
GATCCGACTTGTGAGCT	2
GATCAAAGCAAGGTACC	2
GATCCGAGAAGAAGCAA	2
GATCCGAGCAATGGCAG	2
GATCAACACACGAAATA	2
GATCAACACTAGACAGA	2
GATCCGAGGGCAATGCA	2
GATCCGAGGTGTCCAAG	2
GATCTTCTCTTTTTCGG	2
GATCAACCAAACTGATT	2
GATCCGGGCTGTTGCCC	2
GATCCCATTGGCATTGC	2
GATCTTTCTGTCAAGGG	2
GATCAAAAAGTAGAACA	2
GATCTTTTTGTTGGTCA	2
GATCCCCTTGCAGAACT	2
GATCAAAACGAGGCAAC	2
GATCCCCTTTTCCGGCT	2
GATCCCCTTTTCTCATA	2
GATCTTTGGGAAAGACT	2
GATCTTTGCCACAGTAA	2
GATCTTGTTCTAGAATC	2
GATCCCGGACCGGCGAG	2
GATCAACCCTGTCTTTC	2
GATCAAAATCTGACACA	2
GATCAAACACGTCTGCC	2
GATCAAACATCCTGGGA	2
GATCCCTGGAGATAACT	2
GATCCCTGGTCGAATAC	2
GATCTTTCGTTCGGCAT	2
GATCCCCATCCAAACCT	2
GATCTTTCCCTCAAGAG	2
GATCAAAGCAAATGCCC	2
GATCCCGCGACGTGACA	2
GATCTGGTCTTCATAAG	2
GATCTTCGTCGCAAGTG	2
GATCTGTATGTCCCAAA	2
GATCCGGAGTGCTCGGA	2
GATCAAGCCAGCGTGGT	2
GATCTGTAGTAACCTCC	2
GATCCCAATGGGGGTGA	2
GATCACGTGACTCTACT	2
GATCCGGCTGCCTGGTG	2
GATCTGTCCTTGCAGGA	2
GATCTGGTTCCCAAGAG	2
GATCAAGCAAGCAGTGA	2
GATCTGGTCGCCAAGGT	2
GATCTGGTCCGGTGTCT	2
GATCCCAAAATCCCAAG	2
GATCTGGGTGGCTTGGA	2
GATCCGGTAACTCACGC	2
GATCTGGGCAACCGACT	2
GATCCATTTGTCGTATC	2
GATCCATTTGTAAGGTA	2
GATCCGGTATCCCAGTC	2
GATCTCTCTAAAGATGA	2
GATCCGCGAAATAATAC	2
GATCAACCGCCCTTTTT	2
GATCCCATCAAGGTTCA	2
GATCTTCCGGTAACCCT	2
GATCCGCCAAATCATTT	2
GATCTTATCGTATGACT	2
GATCTTATCCATTGATG	2
GATCTTATCCAAAGCAT	2
GATCCCAGCTGCGTTGT	2
GATCCGCTGGAGACCCG	2
GATCCGCCTGGAGGTTG	2
GATCCGGTTTGCCTGCA	2
GATCAACTGCGGTTCGC	2
GATCTGTTTCCGTACCA	2
GATCCGCGATAAGAAAG	2
GATCTGTGTCATCCCTT	2
GATCTGTGTATCCTATC	2
GATCTGTGTATCACCCG	2
GATCCGCGTCCAAAAGG	2
GATCCCACAGGCTTCCG	2
GATCTGTGATTGACGAA	2
GATCAACTACGCTGTAT	2
GATCAGTTGGTTAGGGT	2
GATCGTCCGTTCAGAGT	2
GATCGTCCCAGGGCTCC	2
GATCATTTGTCAGTTAC	2
GATCGCCACTTGTCCCT	2
GATCGTCCAGAACTAGA	2
GATCGCCCATACCTGGG	2
GATCGCCCGGAACATAT	2
GATCATTTCGCTGCTCT	2
GATCATTGTATCCCGTC	2
GATCATTTCCAGGCTTG	2
GATCAGTCACTCTTTTA	2
GATCGTATACTAGGAGA	2
GATCATTTCAGCGAGAT	2
GATCAGTTTCTCTTCGT	2
GATCGTAGTCGGAATTG	2
GATCATTTCAAGAGTGT	2
GATCATTGTTGATAGCG	2
GATCGCCCTCTCTTCTT	2
GATCTCCCATCGGCGAA	2
GATCGTATGGGTCCGAC	2
GATCCAAACCGTTGCGT	2
GATCGATTGGGGAATCT	2
GATCGCAAAGCACTGAC	2
GATCGTCTTTTACTTTC	2
GATCAGGGAGAGGCAAT	2
GATCGTCTTGGTAGATA	2
GATCGCAACCCTGGAGT	2
GATCGCAATTCAAGCCC	2
GATCGCACAGGGCAGCC	2
GATCGCATTTCATCTGC	2
GATCGCACCAAAAGCTG	2
GATCGTCCTTAGTTCGG	2
GATCGTCGTCGTTTTTT	2
GATCAGGTGAGGACTCA	2
GATCCAAAACTGCGTCA	2
GATCGCACGTGACAAAA	2
GATCAGTACACGAGATG	2
GATCAGTACCAAGTCCG	2
GATCGCATACCACTGAA	2
GATCGCATGCGCGCTTC	2
GATCGTAAGTCTATGCC	2
GATCGTCTCTGGGTGAT	2
GATCGGACGAACTGGGC	2
GATCATTCACGACGACC	2
GATCGGGCCCACATATT	2
GATCATCCCAATTCAAA	2
GATCATTCAACTGCTCA	2
GATCGGCTCACATAACA	2
GATCATCCGTAAATCAG	2
GATCATTACGCCTGCAC	2
GATCATCCTGCACTGTA	2
GATCGCCGACCGATTCC	2
GATCGGCGACTTGGTTG	2
GATCGGGCTACGCAACA	2
GATCGGCACTGGTACTT	2
GATCATCTCCTCCTGTG	2
GATCATGCTGGGCGCAC	2
GATCGGCAAATACTGAC	2
GATCGGACGGTTGATGT	2
GATCATGCCGTCCTCCT	2
GATCGGACGTGTTCCCT	2
GATCGGACTACCTGTTT	2
GATCGCTCTCTATCGCG	2
GATCGGTGGCACTCTTA	2
GATCATACTGACCTTTT	2
GATCGCCGGAAAAAATA	2
GATCGTAACACTTGGCT	2
GATCGTAACAACTAACC	2
GATCGGTTCGGCATATA	2
GATCATATCCGCACGGG	2
GATCGCCTTTGTGTTCC	2
GATCGGTTCAGCTCTGA	2
GATCATCCATCTAGTGG	2
GATCGCGACTAGATGGT	2
GATCATCCACGGACAGA	2
GATCGCGCAGTTTGGCA	2
GATCGCGCTAGTAGCTG	2
GATCGCGTTGTTTGTTG	2
GATCGGTAATACGTCCT	2
GATCGGTAAATGTGGCT	2
GATCATCATCAGCTCCT	2
GATCGGGTCAGCCGCAG	2
GATCGGGGCATTGACGG	2
GATCAGGCAACGCAATG	2
GATCATTGAATGTGTAC	2
GATCTATTCCTCATCAT	2
GATCTCACAGCTGTATG	2
GATCACTTAGCACTCCT	2
GATCACTTCGGTGGTCA	2
GATCACTTCTCTACATC	2
GATCGACCAACGGCTGA	2
GATCGACCATTCTCGAA	2
GATCTCAAGGAATCCGT	2
GATCTCAAGCGGGGTCG	2
GATCGTGCGCCGGTCAT	2
GATCCAATGATGCAATG	2
GATCGAACAAAACCCAC	2
GATCTATGGAGCTCTAG	2
GATCAGAAATCACCCAG	2
GATCCAATGAGACGTTG	2
GATCCAATGAAGGGTGA	2
GATCTATCGAAGAGGCA	2
GATCAGAATTTTGGGGT	2
GATCTATCCGAGGCAGG	2
GATCCAATCCACCATTC	2
GATCTCAAATGACTGCT	2
GATCGAAAGAATGGCAG	2
GATCCTTTTTTGTGTGA	2
GATCACGAGTTCCATAT	2
GATCCACGCCCCGAAAA	2
GATCACGCAAACTGAAC	2
GATCGAAACAATGCCAC	2
GATCACGCACGGCCGGT	2
GATCTCGGTCCCGGGGT	2
GATCACGCGAGTGGGCA	2
GATCGACAAAGACTGGT	2
GATCTCGCGACGTTTCG	2
GATCACTCTTCTGGTAC	2
GATCTCCTCCCCAGCCT	2
GATCTCCAACAGGATTC	2
GATCGGAGCCATTATCA	2
GATCTCCAAACCTGCTA	2
GATCACTACTACTTGGG	2
GATCACTACTCAAACAT	2
GATCTCATGATATCGGC	2
GATCGAAATCGCTTAAA	2
GATCGACGACGGGCAAC	2
GATCCACCGGTCTTGCA	2
GATCGTGTTGAGTGCTG	2
GATCTAGTCTAGTAGGC	2
GATCGTTGGGTGAAACA	2
GATCGAGTCTTGTATGT	2
GATCAGCGCCGCAATGT	2
GATCGAGTCTTTGTTCT	2
GATCGTTGAAACTCGGG	2
GATCGAGTTCTCCATCG	2
GATCGTTCGATTCTTAT	2
GATCGAGATGTGCTTTG	2
GATCGATGAACGGAACG	2
GATCGTTTGTGCCTGAT	2
GATCGTGTGGATACGAA	2
GATCAGCTGGACGCATA	2
GATCGATGCAACCAAGT	2
GATCGTGTCGGTCGCTG	2
GATCGATGGCTCAAGTC	2
GATCAGGACTACTCGGG	2
GATCGATGTGAGCCTTT	2
GATCGTGGATGCTTGCG	2
GATCCTTTTCCTTTCCG	2
GATCGTTATGTCGCTAA	2
GATCCAAGGCACGTCGA	2
GATCGATTGGCCCTGGC	2
GATCAGACGAGTGGAGC	2
GATCGACGAGATTCACG	2
GATCGACGAGTCTTGAG	2
GATCTACTGAAACCAAA	2
GATCCAAGTTTCCTATC	2
GATCGACGATGGCAATT	2
GATCGACGTCGACATGA	2
GATCGAGGCTTGCGAGG	2
GATCTACCGAAAAAGGT	2
GATCAGACGAAGCCTTT	2
GATCAGCAACCGAGGGG	2
GATCAGCAACGAATGAA	2
GATCTACAAACCATCTC	2
GATCTAATTCCGTGGTA	2
GATCGACTCTGGATGGA	2
GATCTAATCCGAGAAGG	2
GATCAGCAGGTGGGCAG	2
GATCAGCCAAGGACCGT	2
GATCGTTTTCTGCCAAC	2
GATCGACTCCCAGATTG	2

## Sheet: 1622_MPSSMycHitGenNotESTCDSUpDo
MPSSTag	CopyNumber	MPSSTag	CopyNumber
GATCAAAAAAAAAAAAA	278	GATCAATGGCCCCTGGC	3305
GATCAAAAAAAATTACC	71	GATCAATTCTGACGATG	1036
GATCAAAAAAATGAACA	4	GATCAGCGTCTGGGCCA	545
GATCAAAAAAATGCTCA	73	GATCGGACCAACCACGA	527
GATCAAAAACTACAGCA	30	GATCCCGTAAGAAGCAA	510
GATCAAAAAGCGCTTCA	1	GATCTGGTTTTGTCTGG	413
GATCAAAAATACAATGC	4	GATCAGAACAATGCCGT	398
GATCAAAAATATCCGGC	9	GATCATATCTGGCGGCA	390
GATCAAAAATCTCGAAC	3	GATCTACAAAACTGCAT	384
GATCAAAACAACACCGC	2	GATCACCCCAAACAACA	342
GATCAAAACAAGGCATA	882	GATCCATGTCGTGCCGA	336
GATCAAAACACAGTGCA	2	GATCTGTTGGTTTGTGT	333
GATCAAAACACCCAGCC	4	GATCTTCCTCAGTAGAC	321
GATCAAAACACGACATG	34	GATCCGTATGGTCAGGT	265
GATCAAAACACGCTGCG	2	GATCAAGTGTAGTATCT	256
GATCAAAACCAATCCCC	12	GATCTCCCCTCTTACTA	249
GATCAAAACGGGCACTG	10	GATCAGAGGAGGTGAGC	227
GATCAAAACGGGCTCTC	3	GATCGTGCCCCGAGTAC	203
GATCAAAACGTCCAAGA	1	GATCAAGCCTGACCGCT	193
GATCAAAACTCGTCCTC	3	GATCATTTTGCGGTTTT	177
GATCAAAACTCTACCCT	1	GATCAGGTTAAGCACAC	173
GATCAAAACTTGATGGT	1	GATCTTTGCAGGTTGAT	164
GATCAAAACTTTCAACG	1	GATCAAACTGTGTGGCC	154
GATCAAAACTTTGCCCA	4	GATCCCATAGAGGATGG	142
GATCAAAACTTTGTTTC	7	GATCCCCATGGGGACCA	142
GATCAAAAGTGACTGAA	32	GATCAGGACGGTTAGTG	124
GATCAAAAGTTCGTTGA	2	GATCAGCCGAATATAGC	123
GATCAAAATCGCAAACT	4	GATCGACGAGGAGGAAC	118
GATCAAAATCTAAAACA	17	GATCCAGTCGACGACGA	116
GATCAAAATCTCCACTT	2	GATCTTCTTAGCATGTG	115
GATCAAAATTCAACTTG	4	GATCGGATTGTAAAGGA	112
GATCAAACAACCCATCT	1	GATCTAACAAGCAAGCA	110
GATCAAACAAGGTCTAA	1	GATCCTATTGCTTTGTT	103
GATCAAACATAGCCTGC	4	GATCGACCGGGCAGTGC	102
GATCAAACATGCCACGG	1	GATCGAATCTACTGCGG	100
GATCAAACCAAACTCGT	4	GATCAATAGTTTGTAGA	99
GATCAAACCAGGCGGAA	2	GATCAGCCTGGAGTAAG	98
GATCAAACCATCGGTGC	1	GATCCACCGATATTGAT	98
GATCAAACCCGCCGTGT	27	GATCGCGAAAGTTGTGT	98
GATCAAACCGGCAAACA	3	GATCCAAGTTGTAGGCT	98
GATCAAACCTACGTATG	1	GATCTGCGAACGATTGG	95
GATCAAACCTCGAGCGA	4	GATCGTACTGCCTCAAT	93
GATCAAACCTGTCACAA	52	GATCAGATGTGAAGGAG	92
GATCAAACGACGCGAAT	2	GATCCAACCTCAATCAG	91
GATCAAACGAGAGCAGT	46	GATCGCCAACTAACCTG	90
GATCAAACGCCAGGCGC	31	GATCGAGGAGCGTGGTT	90
GATCAAACGGATTCTTG	15	GATCAACTCGAGCCAAA	90
GATCAAACTCGTTCGTG	34	GATCTGACGCCACCCTA	89
GATCAAACTGTACGTAC	1	GATCAGACTGGGAGTCA	87
GATCAAACTGTGTATGC	1	GATCCCAAATGGAGGGA	84
GATCAAACTGTGTGGCC	154	GATCGGCGCTGAGTGAT	83
GATCAAACTTTGTTGTC	2	GATCTAACGTGGGAAGG	81
GATCAAAGAAACGATTG	5	GATCCAAATATGCGTTA	80
GATCAAAGAAATTCGTC	4	GATCAAAAAAATGCTCA	73
GATCAAAGACGCCCAGC	2	GATCTTCTTATGCACAG	72
GATCAAAGACTGCGCTC	3	GATCCACCAGTGGGTTG	71
GATCAAAGCAAAAGATG	1	GATCAAGCAGCAAGGAG	70
GATCAAAGCAACGCACG	3	GATCCGATGGCGTCTGG	70
GATCAAAGCAGATGTCG	4	GATCTGGAGACATTGTG	68
GATCAAAGCAGCAGTAG	4	GATCTGGCATCTAAAGG	63
GATCAAAGCCAATCTTC	55	GATCATGGCAGCGACGC	63
GATCAAAGCCCCAAGCC	30	GATCGAGGCCTAAGACA	63
GATCAAAGCCGACGACG	10	GATCATTTACATCCTAA	62
GATCAAAGCCTTGTAGG	4	GATCAAATAACAGAGGA	61
GATCAAAGCTGGAACTT	4	GATCGAGTGACTCATTC	61
GATCAAAGCTTTCAGCC	1	GATCTGTTTTCTTTTGA	59
GATCAAAGCTTTGCTCT	1	GATCGCTGGTGAACAAG	57
GATCAAAGGAATGGTTC	6	GATCCCAACGACAGAGC	56
GATCAAAGGAGTTGGTG	52	GATCCTGACGATGATGT	55
GATCAAAGGCATAATGT	1	GATCTTTTGACTGTATC	54
GATCAAAGGGCTGAGAG	9	GATCAGGCGGAACGAGA	53
GATCAAAGGTTACGACA	4	GATCAAGAATTTCCTTT	51
GATCAAAGTACCCAAGA	3	GATCTACAGCAGCAAAG	51
GATCAAAGTATGGCCTA	1	GATCACAGCGAAGGAGG	51
GATCAAAGTATTTTGTG	20	GATCCTGGTCAACGTCG	48
GATCAAAGTCATGTTTC	2	GATCTTGGCTACGTATC	48
GATCAAAGTCCAAAGTC	4	GATCTGGTTGCCATGTG	47
GATCAAAGTCTGTGCGG	2	GATCTCGGTTGCGTAGG	47
GATCAAAGTCTTAAAAT	2	GATCTGCTTGGTGACGA	47
GATCAAAGTCTTGTGTT	2	GATCGCTCGTTCCAGAC	46
GATCAAAGTGATGGAGG	2	GATCCAAGCCGCCCCTT	45
GATCAAAGTGGGCTGGA	3	GATCCCATTGGGACGCC	44
GATCAAAGTGTAACCCG	3	GATCCGACATACATTGC	42
GATCAAAGTGTCCTGGA	18	GATCAAGGCTGGCGGGA	42
GATCAAAGTTGCGTTGC	2	GATCTTCGTAGGGAGGC	41
GATCAAATAACAGAGGA	61	GATCTGCCTAGACAGGC	41
GATCAAATAACTCGTCC	15	GATCCTTACAAATAAAG	41
GATCAAATACAATGAAA	383	GATCGTTTTGTTTGATA	41
GATCAAATACTCGTCGC	4	GATCTGCCGGCTGTGCA	41
GATCAAATATCTGCTGT	4	GATCCCAGACATTTTTC	41
GATCAAATCAAGCCTGG	2	GATCGAGGGCGAGGGCG	40
GATCAAATCAATGACGG	1	GATCCCAAATCCAAGGG	40
GATCAAATCATCGTCCA	2	GATCGCTTGTTAGAGGG	39
GATCAAATCCATACCGG	1	GATCTGGAACAGCTGTG	39
GATCAAATCCCATTATC	1	GATCTGATGGATGTAAT	39
GATCAAATCGAAGACGC	2	GATCCAACTTGCACACG	39
GATCAAATCGAGCATCC	1	GATCTGTGAATTGGACA	38
GATCAAATGACACCTTG	3	GATCATGCTGAGCGTTT	38
GATCAAATGAGGGACAG	39	GATCTGCTAGCCCAAGG	38
GATCAAATGAGTTGCTG	30	GATCTTGCTTGATATGC	38
GATCAAATGATTTAGTC	1	GATCCCATCTTCTGCCA	37
GATCAAATGCATGTGTT	1	GATCGAAAAAGGCAGAC	37
GATCAAATGCCGACAAT	3	GATCGCCTCTTGACAGA	37
GATCAAATGGGCGACGG	202	GATCATGCTCTCCCAAG	37
GATCAAATGGGGAAGAA	3	GATCTGGGGCGAGCCTT	37
GATCAAATGGGGCTTTG	18	GATCCAAACTCGAACCA	36
GATCAAATGGTGGAGAC	31	GATCGCTTCTCAAGTAT	34
GATCAAATTCCTCTCCC	2	GATCAGGAGCTAGTTGA	34
GATCAAATTGACAGTGT	2	GATCAATACCATATGTG	34
GATCAAATTGATTGGGG	31	GATCCATGGTTTTCGAG	34
GATCAAATTGATTTGGT	3	GATCTGGGGCGTTACGG	33
GATCAAATTGGGACAAA	180	GATCGCATAGACGAATC	33
GATCAAATTGTACATCC	4	GATCAGTCTGTTTGGTT	33
GATCAAATTGTCTTTTC	2589	GATCAGATTTGTGACGG	33
GATCAAATTTGCGATAA	3	GATCGAAACTCTTTTCT	33
GATCAAATTTTGCAGCA	3	GATCTGATTACTGGATT	32
GATCAACAAAAGAAAAG	2	GATCGGCTATGCTCATG	32
GATCAACAAAAGACGAG	7	GATCGCACCAACTCCCC	31
GATCAACAACAACAAAA	6	GATCAGGGGAGGATGTG	31
GATCAACAACACCTTGG	4	GATCTGGAGTTGACGGC	31
GATCAACAAGGACCGCG	3	GATCTGTCCGCGTGAGA	31
GATCAACACACAACAGC	2	GATCAATGCCCAGCCGT	31
GATCAACACAGAGGTTC	1	GATCCGCACTTGTGGCG	31
GATCAACACTTGGCCTG	3	GATCATGGAGGCTTCCC	30
GATCAACAGAGTGCAGA	6	GATCCTTGGAGTTGCGG	30
GATCAACAGGACCTTCA	1	GATCGGAAGGCTTGAAA	30
GATCAACAGGGAAAGTA	2	GATCCATAGTCGTTAGT	29
GATCAACATAGGATTCA	13	GATCGTAAAGGTCTGTT	29
GATCAACATGGTCTACA	5	GATCTCAAAGGCAAGGG	29
GATCAACATTGTCATCC	6	GATCCCTAGCTAGTTTT	29
GATCAACCAAGTACTGT	1	GATCGAGGATAGGAGGT	29
GATCAACCAATGTGCGA	2	GATCGCCGAGTGAGTGT	28
GATCAACCACAAGCTCG	1	GATCCCTTTTGCTAGTC	28
GATCAACCACGGCATCA	5	GATCTTTGCTTAAAGTG	28
GATCAACCACTCCTGCC	1	GATCCGCAGACAATCGC	28
GATCAACCCGAGCCAAT	6	GATCAGGGGAATACGGA	27
GATCAACCCGAGCTTCT	2	GATCGTCACCAAAGAGG	27
GATCAACCCTTATTTGT	31	GATCACAATCGCATGAA	27
GATCAACCCTTGTTCCC	2	GATCACAGAGGCGAGAG	27
GATCAACCGCCCTTTTT	3	GATCACAGTTGGATGTG	27
GATCAACCGGGTCAGAG	1	GATCTGTAAGCACTTGT	26
GATCAACCGGTTGATGA	2	GATCTGGTGCCGCGGGG	26
GATCAACCGTGTCTGGA	4	GATCCTAGGAAACCTGG	26
GATCAACCTAGATTTTC	4	GATCGACAGTTTTCTGT	26
GATCAACCTCGGAGACC	44	GATCTGCCAAAGAACAT	25
GATCAACCTGCTGGGTA	1	GATCCCGAATTCTCGGT	25
GATCAACCTGTGCCTCT	2	GATCATGTGTTCAGTTC	25
GATCAACCTTCATGGCT	13	GATCTGTTCAAGTAGTT	25
GATCAACCTTCCCTCAC	9	GATCCGTGCCAGCCGTG	24
GATCAACCTTCTTCCCG	12	GATCCCAGACGCGCATA	24
GATCAACCTTTACCGGC	5	GATCGAATCTCGCTGCG	24
GATCAACGAAATCGATG	2	GATCATTAGCGGCAATT	24
GATCAACGAAGTGACGC	5	GATCTGGCTCATTCGAC	23
GATCAACGACGGATGTC	2	GATCTCCGGGTGTGGGT	23
GATCAACGATGTGGGAA	2	GATCCCAAGTGAAGTTA	23
GATCAACGCAGCTATGA	407	GATCGGGCTTCCTATTC	23
GATCAACGCCAGAACTC	3	GATCTCTGTTCTTCTTC	23
GATCAACGCCAGGCGGG	29	GATCCGTCGTCATGCGT	22
GATCAACGCCTAAAGTA	200	GATCTTTTCGTCTTTCA	22
GATCAACGCGGATAGTT	1	GATCCGAACGCCGCTTA	22
GATCAACGCTACATTTT	1	GATCGTCCAACACACCT	22
GATCAACGCTGAGCGAC	3	GATCGTCCACAGAAGTA	22
GATCAACGCTGAGGGGT	2	GATCTCTGGGAACGTCT	22
GATCAACGCTGTAAATC	1	GATCTGACAATATCGTT	22
GATCAACGGCATGATGC	9	GATCCCCGAGGCTGCCC	21
GATCAACGGCCTTTGCT	2	GATCTCCCCAAGGAATC	21
GATCAACGGGAGTCCCG	3	GATCCCCAACCGACGAC	21
GATCAACGGGGTGGCAG	3	GATCTTGTTCTACGATA	21
GATCAACGGGGTTTGCA	96	GATCGTCGCAGGCGTAA	21
GATCAACGGTCTGGCCA	7	GATCATGTCTGCGGGGC	21
GATCAACGGTGGCTACA	1	GATCGGACGCGAGGGAG	21
GATCAACGGTTGCTGAC	28	GATCCACGATACCCCCA	21
GATCAACGTACATCACA	7	GATCCCAAGGCGGGGTT	21
GATCAACGTAGTGAGTA	4	GATCTTGTTAGCTACCT	21
GATCAACGTAGTGCATG	2	GATCGACGATTTGCTCG	21
GATCAACGTATCAAGCA	4	GATCTGTGGATGGGTAA	21
GATCAACGTCTCAAGGG	47	GATCAATTCGAGCAGCA	20
GATCAACGTTCCCTTCA	98	GATCGGGGGGAAGCAAG	20
GATCAACGTTTTTCTTC	3	GATCATCTCATTGTTGT	20
GATCAACTATCCATGCG	5	GATCCGACCGGTTATGA	20
GATCAACTCCCGCGTGG	4	GATCTTTTTGTTGGTCA	20
GATCAACTCCTGAAGTT	15	GATCCTCGGGGGTCGTG	20
GATCAACTCGAGCCAAA	90	GATCGGAGCCGACTTGG	19
GATCAACTCGGTCCATG	30	GATCCTCTAAAAGCACC	19
GATCAACTCTTGCAAGT	5	GATCTGCAATTGCTGGT	19
GATCAACTCTTGCTTGG	17	GATCAAGATGTCACCCA	19
GATCAACTGAGATGCCG	9	GATCAGCTTCGGGTCGA	19
GATCAACTGAGTCGTGC	4	GATCTTCTGGGCAGGTG	19
GATCAACTGCCTTCATG	3	GATCGGAGAGAAAGCCA	19
GATCAACTGCGGTTCGC	3	GATCTGGCACTGGGGAA	18
GATCAACTTCATGATGG	35	GATCTTCTTGTAGTGAG	18
GATCAACTTCCATCGTC	4	GATCATCTCGTACTTGT	18
GATCAACTTGCGGTTGT	2	GATCTTGTACTAGTGAT	18
GATCAACTTGGCTGTGG	46	GATCAGTCAGTGCATAG	18
GATCAACTTGGGTACAA	3	GATCGCGGCTTTTTGCA	18
GATCAACTTGTTCATAT	10	GATCCGCCATGGTGATG	18
GATCAACTTTAGCTCTG	14	GATCGGTTGGTTTGGTT	18
GATCAACTTTAGGTGAC	2	GATCTCTAGCGCTTCTT	18
GATCAACTTTCGAGCCT	2	GATCAAATGGGGCTTTG	18
GATCAACTTTTTGGACT	4	GATCGTGAGGAAGAGGT	18
GATCAACTTTTTTCTTC	2	GATCCCGGGCAGTCCGT	18
GATCAAGAATTTCCTTT	51	GATCCCGTCTTCTTTTC	18
GATCAAGACGGTGAGGA	5	GATCTCTCCTGTTAAAT	18
GATCAAGACTAAAATGC	12	GATCAACTCTTGCTTGG	17
GATCAAGACTAGTGGGC	6	GATCTGGAGACTACATG	17
GATCAAGACTCCGCACC	2	GATCGAGTTAGGGCTTT	17
GATCAAGACTGGGCATC	14	GATCCGAAAAAAAAAAA	17
GATCAAGATAGCTTTCC	6	GATCTTGGTTCCTCTAC	17
GATCAAGATGGTGGAGA	126	GATCAAGGACAGACAGC	17
GATCAAGATGTCACCCA	19	GATCCAGCTAGAGCAAC	17
GATCAAGATTCTTTTGT	2	GATCGATTATCGTGGAA	17
GATCAAGATTGCGATAC	19	GATCTTAGGCGTGCTTT	17
GATCAAGCAAGCTGGGG	1	GATCCTGGACCGACCCC	16
GATCAAGCAAGCTGTGT	3	GATCGTGGTAGTCAAGG	16
GATCAAGCAAGTCCTTG	2	GATCCGTCGGTTGCATT	16
GATCAAGCAGATAGTGG	13	GATCCCAGCCTGAAAGA	16
GATCAAGCAGCAAGGAG	70	GATCCGGCTGCAACGAA	16
GATCAAGCAGTCAATCC	10	GATCTGCTGTGGCAACG	16
GATCAAGCCAAACGCAA	4	GATCCCAGCAAGCATGC	16
GATCAAGCCAAGCCTTG	1	GATCTGGGCAGACTGAA	16
GATCAAGCCAGCCGTGG	1	GATCGGTTTGCGGGCAG	16
GATCAAGCCAGTGTGTG	10	GATCTTTTACCTTGATT	16
GATCAAGCCGACATTCT	2	GATCCAATCATATTGAT	15
GATCAAGCCGGTTATGA	4	GATCCGGCCAAGGAAAC	15
GATCAAGCCGTAGGTAT	1	GATCTCTGTTTTTTTCT	15
GATCAAGCCGTTGGAGT	2	GATCGCCTCGGGACGTT	15
GATCAAGCCTCGCACCG	16	GATCCATGTTGCTTGGG	15
GATCAAGCCTCGTTTTG	18	GATCGTCCCAAGTTCCC	15
GATCAAGCCTGACCGCT	193	GATCCAAAGGGCTGGGT	15
GATCAAGCGGGGTGGGT	4	GATCCGGCAATAAGCAC	15
GATCAAGCGTTCGTTCG	12	GATCGCAGCTTTTGATG	15
GATCAAGCTACCAACTA	1	GATCATAGTTGTCGTTA	15
GATCAAGCTAGGTGATG	61	GATCAAGTCAGGCGCTC	15
GATCAAGCTCAGCGTAC	2	GATCCCCAGAAATATCA	15
GATCAAGCTCCCCCGTC	1	GATCTAGTTGCTGCCAT	15
GATCAAGCTCCGCACAT	9	GATCCATTTGTCTTTCT	15
GATCAAGCTCTGAGCAT	1	GATCTACGGGAATATGC	15
GATCAAGCTGAGGTTTT	4	GATCCAGCTGGGATACT	14
GATCAAGCTGATTTGTG	38	GATCCATAGGTACCTAG	14
GATCAAGCTTTGACACT	1	GATCTTGGGTTTCCAGA	14
GATCAAGGACAGACAGC	17	GATCATTGCCAAAAAAA	14
GATCAAGGAGAGTCGTG	3	GATCGCGGCGCGGGAGG	14
GATCAAGGCAGCATACG	89	GATCCTAAAGCAGCTTT	14
GATCAAGGCCCCAGTGT	10	GATCCTATCGACTGGTC	14
GATCAAGGCCGAGGTAG	3	GATCCTGGACATGACCC	14
GATCAAGGCGACGAAAT	1	GATCCCTTAGGGTTTGG	14
GATCAAGGCGAGAATGA	4	GATCATGGGCTGGAGTT	14
GATCAAGGCGAGCTCGA	39	GATCGGGCTTCTTTTTT	14
GATCAAGGCGCTGGAAT	2	GATCTGGTGGGACTTTT	14
GATCAAGGCGCTGTAAA	12	GATCTTTAGTTCTTACC	14
GATCAAGGCGGGTGGTT	4	GATCCCAGCCAGCTCGA	14
GATCAAGGCTACGACGA	4	GATCCATCTTTCCGAGA	14
GATCAAGGCTGGCGGGA	42	GATCATGACAAGTCTCC	14
GATCAAGGCTGGGCGTC	141	GATCCAAGCGCCATTGA	14
GATCAAGGCTTACGGTG	2	GATCCAGGTTGGACCTT	14
GATCAAGGGACTCTACG	21	GATCCTACGACGGCTCC	13
GATCAAGGGGACGGGGA	2	GATCGACGAGATTCACG	13
GATCAAGGGGCTTGATA	5	GATCATTCCTGGCGGCG	13
GATCAAGGTACTGTAGG	29	GATCACAGCGACAATCT	13
GATCAAGGTAGCGATTG	1	GATCATCCGCAAGGCCA	13
GATCAAGGTGGCATGAC	12	GATCTGGTATGCGAGAG	13
GATCAAGGTTCGCCAGG	4	GATCTGGTTCCACGTTT	13
GATCAAGGTTTCCCTGT	1	GATCAGCTGCCATCGTC	13
GATCAAGTAGTACATTC	5	GATCGTTTTTAACTACA	13
GATCAAGTATCCGTAGA	13	GATCCTGCCTCTGGTAT	13
GATCAAGTATTTCTCAC	2	GATCGACGACTGCTGCA	13
GATCAAGTCAAAACACC	4	GATCCACTAACCGAACG	13
GATCAAGTCAGCGGTGG	1	GATCAAGCAGATAGTGG	13
GATCAAGTCAGGCGCTC	15	GATCCCTTTCACTCTTT	13
GATCAAGTCATTTCCCA	19	GATCATGGGCGGAACCT	13
GATCAAGTCCACCGTGG	2	GATCAGGCGGGCCGGAG	13
GATCAAGTCCGACATTC	291	GATCGTCCTAGGGTCGT	13
GATCAAGTCGATTTGCC	4	GATCTGCCATAACTGTC	13
GATCAAGTCGCAGCCCA	4	GATCCGAGGTGTCCAAG	13
GATCAAGTCTATTAGGG	19	GATCTCTTTCCGCCCGG	13
GATCAAGTCTGGCGTGA	7	GATCAGTTACACAGTCC	13
GATCAAGTGAACCAAGG	3	GATCCAACCTCACAACG	12
GATCAAGTGACGCGAAT	4	GATCCCATGTCAGAGCA	12
GATCAAGTGGCAACTAA	13	GATCCCATCTTTAGACA	12
GATCAAGTGGTGATGGC	2	GATCCTGCAAAATTGGA	12
GATCAAGTGTAGTATCT	256	GATCTGACGCATGTCGT	12
GATCAAGTGTCGGATAA	6	GATCCCGCAACCTGCAA	12
GATCAAGTGTGAGAATG	4	GATCGCTGGTATATTTC	12
GATCAAGTGTGATACCC	55	GATCAACCTTCTTCCCG	12
GATCAAGTTATTCATCA	61	GATCCGAGTCCATGGGC	12
GATCAAGTTCAGTTGGC	19	GATCCATGCTCGTTGTT	12
GATCAAGTTCTTGTTCA	2	GATCTGCGGTTTCTTCT	12
GATCAAGTTGAATTCGT	2	GATCAAGGCGCTGTAAA	12
GATCAAGTTGCTCGGTT	2	GATCAAGACTAAAATGC	12
GATCAAGTTGGGCACAT	7	GATCCGGCGTGTATCCC	12
GATCAAGTTGGGCTTGG	6	GATCAAGGTGGCATGAC	12
GATCAAGTTGTCGGGTT	7	GATCCGCGCAGTGTTTG	12
GATCAAGTTTAATCTAG	18	GATCTTCTCCCCGTCCG	12
GATCAAGTTTACCCGTC	16	GATCGCATCCTGCAGCG	12
GATCAAGTTTTTGCATC	3	GATCTTTTTATTAGAAG	11
GATCAATAATCTTCTCA	1	GATCGATGCGATTGTGA	11
GATCAATACCATATGTG	34	GATCGGTGCTCCCATGG	11
GATCAATACCTTTTTTC	1	GATCTTTTTGCAGGCTG	11
GATCAATACTCGGACTG	39	GATCTGCCTTACTACCT	11
GATCAATACTTGAGGTC	2	GATCCGGCTGTGTTGAT	11
GATCAATAGTTTGTAGA	99	GATCCGTTTCAACGGTC	11
GATCAATATGCTGCAGT	6	GATCCAGTATCCATTAG	11
GATCAATATGTGTTTCT	1	GATCCACGACTGAGCTC	11
GATCAATCATCGGAGAC	4	GATCATCTTAAAGGGTC	11
GATCAATCCACCGTGGG	2	GATCTGAGGTGTTCAAT	11
GATCAATCCAGTCATTG	8	GATCTACGCGCTTTTTC	11
GATCAATCCCATCGGGG	8	GATCGTGGGTGGTTTTG	11
GATCAATCCCTGCGCCT	13	GATCTAAAAACGACGCG	11
GATCAATCGAGTTCGTC	4	GATCGTGGAAATGCTGG	11
GATCAATCGGAAAGCGA	3	GATCCCAACTAACCGGC	11
GATCAATCGGTGTCCAA	1	GATCAGGTGCTTTGGCT	11
GATCAATCTACCAGGTC	1	GATCTGGCGTTGTAAAC	11
GATCAATCTCTCCTATC	6	GATCGTTCTTGGCGTCA	11
GATCAATCTGCAGCAAG	18	GATCTTGGCGCGTGTTG	10
GATCAATCTGGCAAATG	3	GATCAGAGGGGTTTCCG	10
GATCAATGAATGTTTGA	2	GATCGCTACCAAAACCA	10
GATCAATGACGAGTAAT	2	GATCCTGAACTGCCAGT	10
GATCAATGACGATACCA	4	GATCCTGCTGGTCTGCC	10
GATCAATGACTTCATTT	2	GATCCTTGTCTGGCGAT	10
GATCAATGAGGCTGTAC	2	GATCTGTTTCGGCGACG	10
GATCAATGATGGGAGGC	5	GATCAATTGTTTCATGA	10
GATCAATGCACCCGCCA	2	GATCCGTGTTTCGTCTG	10
GATCAATGCCAACCTAC	5	GATCCCCTCCAAGCTTT	10
GATCAATGCCCAGCCGT	31	GATCGGGAACGAGGGTG	10
GATCAATGCGAATTTGT	8	GATCGGATAAAAGTTGG	10
GATCAATGCGTTAGATA	128	GATCCAATGGCAAAGTT	10
GATCAATGCTCAAAGGT	4	GATCCCAATCAGAGCAA	10
GATCAATGGATTTATTG	18	GATCAAAACGGGCACTG	10
GATCAATGGCCCCTGGC	3305	GATCAGCACGCTGCCCG	10
GATCAATGGGGCCAAAT	10	GATCAGCTGTGCCCAAA	10
GATCAATGGTCAACCAA	1	GATCGGTGAGGCAGCTG	10
GATCAATGTGATGGTGG	2	GATCCAATCTGGTCCTC	10
GATCAATGTTGTGACTG	5	GATCGTCGTACCTGCTT	10
GATCAATTCAGCGAGGA	80	GATCTTTGCGCTATCCT	10
GATCAATTCAGTCGCTC	34	GATCTGTGCGTGCTGAG	10
GATCAATTCCAACGCCC	7	GATCAAGGCCCCAGTGT	10
GATCAATTCGAGCAGCA	20	GATCTTGGACGACGAGT	10
GATCAATTCGCGAAACA	11	GATCAAGCAGTCAATCC	10
GATCAATTCTAGTCGTG	1	GATCACGAGGGAGCTTC	10
GATCAATTCTGACGATG	1036	GATCAGCCGGAGCCCAA	10
GATCAATTGTGAATGCA	3	GATCGGATTTGCTTGTT	9
GATCAATTGTTTCATGA	10	GATCATAACGACAGGTT	9
GATCAATTTTGCACGTG	1	GATCTGTGGTGGCTTTC	9
GATCACAAACGACACCA	2	GATCAGACCTTCCAGCG	9
GATCACAAACGATGTGC	6	GATCACCTCCAGCTGCT	9
GATCACAAATATGGCGC	16	GATCTGCATTTTCGGCA	9
GATCACAAATTATTGTT	1	GATCCTGCACATCACTC	9
GATCACAACAACTGCGC	4	GATCCGAGATGGAAGTT	9
GATCACAACGAAAAGCA	30	GATCTGCAGGGGACCAA	9
GATCACAAGATTAAATG	2	GATCCCTACACCACGAA	9
GATCACAAGCAACTCGA	3	GATCCGCAGGGTTGTTG	9
GATCACAAGCAGGTGGT	2	GATCCAAATGACATGCG	9
GATCACAAGCCAAGACA	18	GATCTAGTCAATCTATG	9
GATCACAAGGTTTGCGT	5	GATCTGCGCCTAATTGA	9
GATCACAAGTGGTGAAC	2	GATCTAGCCTGTCTGCC	9
GATCACAATAGTGGTTT	4	GATCTGAGCAATCAGAA	9
GATCACAATCCATACTC	2	GATCTTTGATGGGTCTA	9
GATCACAATCGCATGAA	27	GATCAGTTTTGGACGGG	9
GATCACAATGCTGGTAT	11	GATCTGTTGCGAATTGC	9
GATCACAATGTTGAGTA	39	GATCCGTGCCAAAACTT	9
GATCACAATTTGATAGA	39	GATCCAATCAAATTCCG	9
GATCACACACTTCAACG	5	GATCACTGCCCACGTGA	9
GATCACACAGGACATAT	1652	GATCCCACGGTTTGCGT	9
GATCACACATCTCACCC	2	GATCTCCTTCGACAGCT	9
GATCACACCTCGGCGTC	1	GATCTTTTCTTCGCCTT	9
GATCACACTCAGGGCTG	433	GATCCACATGGGGTTGG	9
GATCACACTTCCCGAGT	13	GATCCCAACCTGACAAA	9
GATCACACTTTGCATTT	3	GATCTCTGCGATAGCTC	9
GATCACAGAAAACCTTT	39	GATCAACCTTCCCTCAC	9
GATCACAGACAGAGAGA	165	GATCAAAGGGCTGAGAG	9
GATCACAGACCCAGAGC	76	GATCTCTCCACAGATGG	9
GATCACAGACGACCAAG	1	GATCGCTGTCTGGCGTC	9
GATCACAGAGAATGTGG	1	GATCGCCGTTTCCAAGC	9
GATCACAGAGGCGAGAG	27	GATCCGTCTGTTGGGAT	9
GATCACAGAGGGCTATG	437	GATCCTGTGCCGGTCAG	9
GATCACAGATTTCTTTT	53	GATCTAAGCTCCCTCGA	9
GATCACAGCAGAACCTC	2	GATCGGTGCGTGTGGTA	8
GATCACAGCATTTTGTG	40	GATCCATCAGTGCCTTC	8
GATCACAGCCTGAACAC	4	GATCTACCGGGCTTGTT	8
GATCACAGCGAAGGAGG	51	GATCGGGGAACATTGGG	8
GATCACAGCGACAATCT	13	GATCTAAGCATTTTCAC	8
GATCACAGCGCAGCCAA	9	GATCGGCTGGGATTTGT	8
GATCACAGCTCAAGCCT	55	GATCGTGTGCGGGAGGA	8
GATCACAGCTTTCGGTC	5	GATCCCATTCCTGCCCC	8
GATCACAGGAGGAAGTC	1	GATCTTCTAGACCAGGC	8
GATCACAGGATACCTTG	2	GATCTTGTTGGTCGTCC	8
GATCACAGGGTGGCCAG	16	GATCAGAAAAAAAAAAA	8
GATCACAGGTGCAGTTT	2	GATCCGCGGCAAGACGC	8
GATCACAGTGAACACAA	3	GATCCTGGGTGCGGGCA	8
GATCACAGTTATGCCAA	1	GATCCGGCTTTGCTAAC	8
GATCACAGTTGCGGTGA	362	GATCCGGGAAATTCTGC	8
GATCACAGTTGGATGTG	27	GATCCTGGCGTAGGGGC	8
GATCACAGTTGGTGGTG	194	GATCAATCCAGTCATTG	8
GATCACAGTTGTCCGTA	3	GATCTGGAAATAGCTGT	8
GATCACAGTTTTTAGTA	64	GATCAGGGAATCCTGAG	8
GATCACATAGAAATCGG	6	GATCATCCACGATGACT	8
GATCACATCAATAGCAC	1	GATCGCGGGCGGCCATG	8
GATCACATCACATCAAC	3	GATCTTCGATTAGCCCT	8
GATCACATCATCAACAA	10	GATCGACGATGGCAATT	8
GATCACATCTGGAACAT	5	GATCTGGCTGGTCGCCT	8
GATCACATGCACGCCTA	14	GATCCAGCTAACCTCGG	8
GATCACATGCGACGTCT	8	GATCACCTGGTTCACCA	8
GATCACATGGGTGTGGT	34	GATCTTCAGGCCTCTTG	8
GATCACATGTCACCCCT	1	GATCTTACCGTCACCGC	8
GATCACATTTACCAACA	1	GATCCTCACGGCCGCGT	8
GATCACATTTGGGGGTC	21	GATCCTCAACCTGCTTT	8
GATCACATTTTCCAATA	4	GATCAATCCCATCGGGG	8
GATCACCAAAATATGTA	2	GATCTTTTTTTGGGGAG	8
GATCACCAACAACTGAA	1	GATCCCGTGATATTGTT	8
GATCACCAATTCAGTTG	1	GATCTAGTCTTCAAGGC	8
GATCACCACAGGTTTTG	28	GATCCACAGGATTATAG	8
GATCACCACATCATTGA	1	GATCTTTTTCTCTTTGA	8
GATCACCACGGAAGAGG	2	GATCCAATCCAAGAATT	8
GATCACCACGTGGTGAG	5	GATCCCTTGGTACCTTA	8
GATCACCACTTGGGTCT	3	GATCCTTCATCGCGACA	8
GATCACCATACTTTGTT	71	GATCCACCGAATCACGT	8
GATCACCATGCCGTTTG	2	GATCCAAGATGACAGCA	8
GATCACCATGGTGTCTT	5	GATCCAGCGTCCGGCTG	8
GATCACCCAAGCGCCAC	1	GATCTGAAAACAAGATG	8
GATCACCCACCATCTTC	2	GATCCAAATCAAATCAC	8
GATCACCCACTGAGCAT	3	GATCATTTTTGTTGCCA	8
GATCACCCATCTTGCTG	4	GATCGAGTGGTTAGTCC	7
GATCACCCCAAACAACA	342	GATCCTGCCAGTCCTGC	7
GATCACCCCATGCCATG	2	GATCCCAGAGCACAGGT	7
GATCACCCCCAGACCCA	2	GATCGTCATCGACCAAC	7
GATCACCCCGCTCACTA	2	GATCCTTTGGCTGACAT	7
GATCACCCCGTGCCAAG	5	GATCCTGGTGGTGAGGA	7
GATCACCCCGTTCCTCC	4	GATCCTTCTGACTTGAG	7
GATCACCCCTATACATG	23	GATCCCACAGGTTCTCA	7
GATCACCCCTCAAGTCT	1	GATCTTTGGCGCGGCGG	7
GATCACCCCTGCATCCT	1	GATCCTGGGAATGACCA	7
GATCACCCGAGATTCTT	3	GATCTTTGACTTTGCGG	7
GATCACCCGCTAGGCGC	1	GATCGACATGGGCGGCA	7
GATCACCCTTAAGACAC	18	GATCCTTACGCCCTAAA	7
GATCACCGACGAGGTTT	7	GATCCCACCTCAACTTT	7
GATCACCGAGTGCGGGT	4	GATCGTTTCTTTTTCTT	7
GATCACCGCTATTCTTA	30	GATCCAGCCACAACTAC	7
GATCACCGTCATCTGGT	21	GATCCAGCCAAAGGTTA	7
GATCACCGTGCCTGATA	3	GATCCACTTCCCCTGCG	7
GATCACCGTGGGAACCC	4	GATCCACTTAAGTCAAC	7
GATCACCTAAATCAAAC	35	GATCCACAGTGGCTGCG	7
GATCACCTCCAGCTGCT	9	GATCCGATGCAACGGCG	7
GATCACCTGACACGTTA	35	GATCCAAGTCAAGTGCT	7
GATCACCTGGTTCACCA	8	GATCCAGTCAAGCACAC	7
GATCACCTTAGTCATCG	4	GATCGCGTATGGGACTC	7
GATCACCTTGATAGTAA	2	GATCAGGAAGGCATGGG	7
GATCACCTTGTCATCGT	1	GATCTGATGTTGGCGTA	7
GATCACCTTTCTGGGCT	13	GATCGATACTTTCAGTT	7
GATCACCTTTGATTCAA	4	GATCCAGAAACTTGGAA	7
GATCACCTTTGTCTGCT	10	GATCTGCTGCGACTACC	7
GATCACGAAATGTATGG	7	GATCCGGGGGGACGGGA	7
GATCACGAACAAGTCAA	4	GATCATCCCGTAAAGTC	7
GATCACGAAGATGCAGT	2	GATCTGGCAGGGTCTTG	7
GATCACGACACCAGCGG	14	GATCCGTATGAAGTCAA	7
GATCACGACCTGATTTA	3	GATCGCATCATACTATT	7
GATCACGACCTTTTTGA	23	GATCTGGTAGCCCCAAT	7
GATCACGACGTGATGAG	38	GATCAGCCACATCGTAT	7
GATCACGACTAAAGCGA	4	GATCCTTGTGTCTTACC	6
GATCACGACTACCGAGT	2	GATCGGCGTTAAAGGAA	6
GATCACGACTCAGGCAC	2	GATCCTACACGGTCGCC	6
GATCACGACTGACGTGG	7	GATCCTTTCATCCCTTC	6
GATCACGAGAAGATGCA	1	GATCCTCTTGGCTTCTC	6
GATCACGAGGAGCGGCG	2	GATCCTGAAATTGTTTT	6
GATCACGAGGGAGCTTC	10	GATCCTTGAACTGAGCC	6
GATCACGATACTTGACC	4	GATCCGAACGCCCGCGT	6
GATCACGATGGTTTTGT	4	GATCCGCGCTGAAGAAC	6
GATCACGATGTTAGCAA	2	GATCCCCTGTACCTATT	6
GATCACGATGTTGGAGC	2	GATCCCCCTAGAACCAC	6
GATCACGCAACTTTTAC	11	GATCCTTAGATTCAAGA	6
GATCACGCACTTGTGCA	4	GATCGCCAAGTGAGAAA	6
GATCACGCAGACGGAGG	326	GATCCGCTACACCCGTG	6
GATCACGCCACCACTTT	4	GATCCGTTATAGCAGGC	6
GATCACGCCACTTTCAT	22	GATCTCACAAGCAGGAA	6
GATCACGCCTGTCTTGT	2	GATCCACCCACCCCTTT	6
GATCACGCGCCCCCGAT	4	GATCCATCCCTACCAAC	6
GATCACGCGGCGGCCAA	1	GATCAGAGAGAGAGAGA	6
GATCACGCGTCAGCCCA	5	GATCTCCGAAACGCGCG	6
GATCACGCTATCCATCT	4	GATCTGGGGTGCAATTC	6
GATCACGGAAAAGTTTG	13	GATCTGCCCGACCAGGC	6
GATCACGGACCTGGTGG	3	GATCTGTTTGCTGCCCA	6
GATCACGGAGATGACGG	1	GATCTGCGGGAGCCGTG	6
GATCACGGAGTTGAATT	10	GATCATGCCTTTCGGGT	6
GATCACGGCACAAGAGA	4	GATCTGCAGCGGGGTGG	6
GATCACGGCCGTTCTTC	8	GATCTACCAGCAACACT	6
GATCACGGCTGTGTTTC	21	GATCCAGAAGTCCCCGA	6
GATCACGGCTTTTTATT	35	GATCCAGGCAGCAGATG	6
GATCACGGGCCTAGGAT	23	GATCCAGAATAAACTTT	6
GATCACGGGCCTTGTGT	20	GATCTGTGGTCGAATGA	6
GATCACGGGTCTAGAAT	38	GATCTGGGACTTTGGGC	6
GATCACGGTATGCAATG	2	GATCTGGGCCTTTGTAG	6
GATCACGTAGATAGTTA	1	GATCTAGACGATTGATG	6
GATCACGTCAGAGTCGC	4	GATCCAGCAGAGGGCAG	6
GATCACGTCGCATACCG	25	GATCTGGGGAAAAGATT	6
GATCACGTGGGGGTGTG	1	GATCAGCTTGGGGGGTG	6
GATCACTAAACTACCGA	4	GATCTATTCCATGGCCT	6
GATCACTACAGGCGTAC	15	GATCCAGGTACTCTGAT	6
GATCACTACGGTAGATG	2	GATCAAGTGTCGGATAA	6
GATCACTACGTGTCTTT	3	GATCGTGCGTGCAAATG	6
GATCACTAGAAATTCGA	1	GATCCCACCGTGGCCCA	6
GATCACTAGGAACAAGT	3	GATCAAGACTAGTGGGC	6
GATCACTATCCACCCTG	11	GATCTCGTTCTTGCAAC	6
GATCACTATCCACCGTA	4	GATCTTTACCGGAGATA	6
GATCACTCAACTACCGG	4	GATCCCACCAAAGACCG	6
GATCACTCAACTCTCAT	2	GATCCATGGCGGCGTCG	6
GATCACTCACATGTCCA	2	GATCCATGTTCGCTCTG	6
GATCACTCACGACGTTG	2	GATCACAAACGATGTGC	6
GATCACTCATCCCCCGG	2	GATCAACAACAACAAAA	6
GATCACTCCAAACCAGG	2	GATCCACAAACCAGCTC	6
GATCACTCCAGCGAGAG	4	GATCTTGGTAGACTGTC	6
GATCACTCCAGGCTGTC	1	GATCGCATTCGTGGGGG	5
GATCACTCCCAGTCCTC	29	GATCTGATGATGAGGGA	5
GATCACTCCTGAAATTG	69	GATCTGGCGTCGCACTA	5
GATCACTCGGACGACAC	4	GATCAGGTCTGGGGCAG	5
GATCACTCGGCAGCGGT	4	GATCCAAAATAGTGGGG	5
GATCACTCTTGTTTGAG	8	GATCCGTGAGACGCCGA	5
GATCACTGACTGCCTAG	5	GATCTGACTCGGCGTAA	5
GATCACTGCAAATCTCA	5	GATCCGCATCCTATCAT	5
GATCACTGCAACCAGAT	3	GATCAGGGCACACGGGT	5
GATCACTGCAACCTCCA	3	GATCAGGTATCCCTTTG	5
GATCACTGCACTATTGT	1	GATCAGTGGTGGAATGA	5
GATCACTGCAGGCTGTG	5	GATCCGGAATTGGGTAT	5
GATCACTGCCCACGTGA	9	GATCATTGCGCATTTGA	5
GATCACTGCCGTAGCAA	5	GATCTGATGGCCCGGGG	5
GATCACTGCGGGTACGG	5	GATCATGAAGAATGGGA	5
GATCACTGCGGGTTATC	2	GATCATTCAGTGATTCC	5
GATCACTGCTACATGTT	3	GATCTGCTCAACCAGCC	5
GATCACTGCTTGAAAGA	2	GATCGCGGACGGAGACG	5
GATCACTGGAGACCCTG	1	GATCATGGACGGCCGAG	5
GATCACTGGAGTCTCAT	1	GATCTGCAAGAAGCTGT	5
GATCACTGGCATTTTGT	2	GATCTGCAATTCTTGTT	5
GATCACTGGCCACCAAT	3	GATCGTCAATGGCGGCC	5
GATCACTGGGAGGCTTT	1	GATCCGGAAAGTGCCCC	5
GATCACTGTACAAAACC	4	GATCCGCTTCCTGACGA	5
GATCACTGTCATTTTTT	1	GATCGCCAGGTTTATGA	5
GATCACTGTGGGGGTAC	4	GATCAAGTAGTACATTC	5
GATCACTGTTTGCACCG	30	GATCCTACCACTAAAAC	5
GATCACTTCATGGCCTC	13	GATCCTGACCTGCACAT	5
GATCACTTCCCAACACG	2	GATCGACTACCTGGGCG	5
GATCACTTCCTTGTCAG	2	GATCACCACGTGGTGAG	5
GATCACTTCGGGACTCG	3	GATCTTCCTTGTTTCTT	5
GATCACTTCTAACTTCA	3	GATCACAGCTTTCGGTC	5
GATCACTTCTTTTTTGA	5	GATCAATGCCAACCTAC	5
GATCACTTGCAGCGGGC	1	GATCCTCTGGGTTCGGG	5
GATCACTTGGCTTTACA	30	GATCTTGGAGCTCCTCA	5
GATCACTTTAGTTGAGC	4	GATCACGCGTCAGCCCA	5
GATCACTTTCCCGGTTC	18	GATCTTGTGCAGTCGTG	5
GATCACTTTCTCTTTTC	1	GATCCTGTTTGGCGTGG	5
GATCACTTTGAGTGATG	5	GATCTTTCCACCTGCCC	5
GATCACTTTGGATAATG	1	GATCTTTGTACTTGACA	5
GATCACTTTTTTTGGCG	4	GATCTTTTGGTAGCCTT	5
GATCAGAAAAAAAAAAA	8	GATCCTTGCGCCTAGGC	5
GATCAGAAAATTGGGGG	45	GATCCTTGCTTGTGCAC	5
GATCAGAAACCGGAAAA	4	GATCTTTTTCTGTCCCA	5
GATCAGAAAGAAAGAAA	3	GATCGACGAACAGGAGT	5
GATCAGAAAGTGCACTT	1	GATCACTGCGGGTACGG	5
GATCAGAAATAGGAGGG	2	GATCTGGTCGCCTTTCC	5
GATCAGAAATCACCCAG	5	GATCCGTTCGAAGCTCC	5
GATCAGAAATGCTAGAA	4	GATCCGTTCTGGCGGCT	5
GATCAGAACAATGCCGT	398	GATCTGAATATGTGACG	5
GATCAGAACACAGTGGG	8	GATCAGAACCTGTGTGT	5
GATCAGAACCTGTGTGT	5	GATCATGTCACTTTGTC	5
GATCAGAACCTTATGGA	45	GATCAGAAATCACCCAG	5
GATCAGAACGGAGGGAT	5	GATCTTAGCCCAGTTCA	5
GATCAGAACTGAAGCCA	1	GATCACTTCTTTTTTGA	5
GATCAGAAGAGTTGCGC	13	GATCTGGTAGGTTTCTG	5
GATCAGAAGCATCGGTC	4	GATCACTGACTGCCTAG	5
GATCAGAAGCCGAAAGT	3	GATCGAGTCGCTGGCTC	5
GATCAGAAGGTAGGAAG	3	GATCTGTTGGCTTAATT	5
GATCAGAAGTAGCCAAA	3	GATCGAGGGACTGCGAC	5
GATCAGAAGTGGGTGAT	3	GATCCTCATTCGCGATG	5
GATCAGAAGTGGTGGCG	8	GATCTGTTTCTTTGTTT	5
GATCAGAATTCTGGCAG	21	GATCGAGGAAACCCTGC	5
GATCAGACAAGACCTGG	47	GATCCTCGGTCTTGGTG	5
GATCAGACAGAGTGCGA	4	GATCTGTGTGGTTTGTT	5
GATCAGACCAAGGCGTT	3	GATCTACTTGGAAGGAT	5
GATCAGACCGAGCCCGG	2	GATCCAGGCTCTCTAGA	5
GATCAGACCGGGAACTG	24	GATCCCGACAGAGTTTA	5
GATCAGACCTTCCAGCG	9	GATCCCGCGGTCTTTGG	5
GATCAGACGAGTGGAGC	2	GATCCAACGAACATGCG	5
GATCAGACGCGTGTACG	3	GATCCCGGGGGGCGCTT	5
GATCAGACGGCTGGTGT	2	GATCCTTGTGGAATACC	5
GATCAGACTGGGAGTCA	87	GATCCAGCTTCCTCATC	5
GATCAGACTTGGTCGCA	2	GATCCCCTCTGTTGTCA	5
GATCAGAGACAGAGGAC	1	GATCCAGCAACCCGCAC	5
GATCAGAGACTCTAACA	14	GATCCAGATAGAGAGTG	5
GATCAGAGAGACGAAAA	2	GATCCCTCTTTTGGCCA	5
GATCAGAGAGAGAGAGA	6	GATCCCTGGCTGTTTCG	5
GATCAGAGCACACTGCA	42	GATCCCTTCCCACTCGG	5
GATCAGAGCCAAAGTCG	2	GATCTCAACCTCCACCA	5
GATCAGAGCCAATTGCA	2	GATCTACCTCAGGATTT	5
GATCAGAGCTATTCGCG	20	GATCGGTCTGGAGACGG	5
GATCAGAGGAGATGTCT	12	GATCCCAGAATAGTCTG	5
GATCAGAGGAGGTGAGC	227	GATCGTCAGGAGTCAGC	5
GATCAGAGGCCGAGGGA	5	GATCCCAGAGGTATCAA	5
GATCAGAGGCGACACGG	44	GATCGTCGTCGTTCCTT	5
GATCAGAGGGGTTTCCG	10	GATCGTGAGAATATGAT	5
GATCAGAGTCATATTTG	7	GATCCCAGCTGGAAAAC	5
GATCAGATATCTGCTGT	32	GATCTACAATCTCTACC	5
GATCAGATGAGATACCA	4	GATCCATGTGCTGGGAA	5
GATCAGATGCGAGGTGA	13	GATCCAGTACCTCTTGG	5
GATCAGATGCTGGGTTG	3	GATCGTTCTCCGTAAAC	5
GATCAGATGGCATGTTT	1	GATCCATGCGCCACAGC	5
GATCAGATGGCTTCCGA	23	GATCCATCCTCTGAAAG	5
GATCAGATGTGAAGGAG	92	GATCGGGTGAGTTTTTC	5
GATCAGATGTGTGGCGC	19	GATCCCCTCTCTGAGCA	5
GATCAGATTATTGTTGT	121	GATCCAGGCAAGGGCCA	5
GATCAGATTCAGCCACA	2	GATCCATTTGTCGTATC	5
GATCAGATTCATCAAGG	1	GATCCAACTCACAGGCA	5
GATCAGATTTGTGACGG	33	GATCCAATAGCAAACGA	5
GATCAGATTTTGGAATT	2	GATCTCCCGTTTGGGTA	5
GATCAGCAAAGATTGCA	18	GATCCAAGTTTCCTATC	5
GATCAGCAACCTCTACG	4	GATCCAAGGCAATAACA	5
GATCAGCAACTCGATTC	2	GATCCACCGAGTGGACA	5
GATCAGCAAGAAAGCCA	65	GATCGGAGGGCTCCATA	5
GATCAGCAAGAAGCTGA	1	GATCTCGACTGTTGGAG	5
GATCAGCAAGATGAGAA	7	GATCCTCAAGTCACGTT	5
GATCAGCAAGGGCCATG	4	GATCTCTTGGCTTGGCT	5
GATCAGCAATCGGGGGG	16	GATCCACGAGCTATGAA	5
GATCAGCAATGCTTGCA	10	GATCTACCCTCCGAGGC	5
GATCAGCACAAGGCAGA	4	GATCAATCATCGGAGAC	4
GATCAGCACGCTGCCCG	10	GATCCAAGGTACAATGT	4
GATCAGCACTCTATGTC	3	GATCCCCACAACCAGTC	4
GATCAGCAGATACTGTG	1	GATCAATGCTCAAAGGT	4
GATCAGCAGTGGCACAA	3	GATCCCCACGCTGGAAT	4
GATCAGCATCTAGATTT	5	GATCACAATAGTGGTTT	4
GATCAGCCAAGCTGCCC	4	GATCAAGTGTGAGAATG	4
GATCAGCCACATCGTAT	7	GATCAATCGAGTTCGTC	4
GATCAGCCAGGGGTACA	705	GATCCAATATGTTCGTC	4
GATCAGCCAGTAGGGCA	48	GATCCATGCGGCAGGCT	4
GATCAGCCATCATCGCG	2	GATCCCCATGTACCTTC	4
GATCAGCCCGGTGTTGC	3	GATCACCCATCTTGCTG	4
GATCAGCCCTACTACCC	1	GATCCGAGGTTACAGAA	4
GATCAGCCCTCGACAAC	16	GATCACCCCGTTCCTCC	4
GATCAGCCCTTATGACT	49	GATCCTGCATCATTATA	4
GATCAGCCGAATATAGC	123	GATCACCTTAGTCATCG	4
GATCAGCCGACATCTGA	1	GATCACGAACAAGTCAA	4
GATCAGCCGAGTCAATC	2	GATCACGATACTTGACC	4
GATCAGCCGCAAGTTTC	4	GATCCATCCGTCCAAGA	4
GATCAGCCGCATCGGTC	3	GATCCATCCCATGGCTC	4
GATCAGCCGCGACAATG	1	GATCACATTTTCCAATA	4
GATCAGCCGGAGCCCAA	10	GATCCTTAGCGACGATG	4
GATCAGCCTCCAACTGT	2	GATCAAAACACCCAGCC	4
GATCAGCCTGCTTTCTT	1	GATCAAAGCAGCAGTAG	4
GATCAGCCTGGAGTAAG	98	GATCCAACCAGCTCAGG	4
GATCAGCCTGTATCTTG	1	GATCCAACAGGATGTAA	4
GATCAGCCTGTTTGCGC	1	GATCCCACTTTGCCAAA	4
GATCAGCCTTGGAAGCG	3	GATCCTTGCGAGAATTC	4
GATCAGCCTTTGGCCGA	15	GATCCTTGCCAGGCTGT	4
GATCAGCGAACTGCACG	80	GATCAACCGTGTCTGGA	4
GATCAGCGAATTGCAAA	2	GATCAACGTATCAAGCA	4
GATCAGCGAGATGTCAG	3	GATCCTTCGGAGAGGGT	4
GATCAGCGAGCATTGGG	6	GATCCTTCCTGGCGAGC	4
GATCAGCGAGGCCGGTG	890	GATCCGCCCAATCTAAC	4
GATCAGCGAGGGAACGT	3	GATCAACTGAGTCGTGC	4
GATCAGCGAGGGCCGCT	21	GATCAAGTCGATTTGCC	4
GATCAGCGATGATTATG	27	GATCCGATTGGATTAGC	4
GATCAGCGATTCAATTT	1	GATCCCAAAGTCACACA	4
GATCAGCGCAGAATATT	1	GATCAAGGCGAGAATGA	4
GATCAGCGCCAAGACGG	4	GATCCCAAAATATTCAC	4
GATCAGCGCCGCAATGT	4	GATCCTGTTGGCGACTG	4
GATCAGCGCCGCTATGC	2	GATCAAGGCGGGTGGTT	4
GATCAGCGCGACTGTTC	4	GATCATTGGCCAAATCA	4
GATCAGCGGATTGACAG	2	GATCAAGGTTCGCCAGG	4
GATCAGCGGATTGGCAA	10	GATCCTGGTTATCCAGG	4
GATCAGCGGCGAAGCGG	1	GATCCCCTGCCATGACT	4
GATCAGCGGTAGAGAGG	2	GATCCATTCCTGGATAA	4
GATCAGCGGTCTGGCTT	2	GATCACGATGGTTTTGT	4
GATCAGCGTCTGACTGA	2	GATCCCAACCTCACCAA	4
GATCAGCGTCTGGGCCA	545	GATCCGTCGTTAATCTC	4
GATCAGCGTGTTACGAC	2	GATCCAATGTGTGATGA	4
GATCAGCTACCTTTTTT	3	GATCCGTTGTGTGCCTC	4
GATCAGCTAGGAAATGA	13	GATCCAGCAGCGTCCGC	4
GATCAGCTCAAAAGGTA	5	GATCCACGCCCCGAAAA	4
GATCAGCTGCCATCGTC	13	GATCCCTAGCGACGCAA	4
GATCAGCTGTGCCCAAA	10	GATCCACGGGCGGCCAG	4
GATCAGCTTCAAGCCTA	8	GATCCCTCCATTGGACA	4
GATCAGCTTCGGGTCGA	19	GATCAGGCACCCCCGAA	4
GATCAGCTTGCTGTATG	56	GATCCCTCGAGGCGAAG	4
GATCAGCTTGGGGGGTG	6	GATCCCTCTCAGCACAC	4
GATCAGCTTTACCGGAG	1	GATCCCTGATAATGCCA	4
GATCAGCTTTTTGCTTG	18	GATCAGCGCCAAGACGG	4
GATCAGCTTTTTTTCTT	1	GATCCCTGGCATAAGGA	4
GATCAGGAACAAATCAC	13	GATCAGCCAAGCTGCCC	4
GATCAGGAACATATAAA	9	GATCCACTTAGCAACTG	4
GATCAGGAACGGCTGTG	2	GATCCCTGGTCAGTAAA	4
GATCAGGAAGGCATGGG	7	GATCCAGACGGCGGTCT	4
GATCAGGACCCTGCCCT	5	GATCCGTCCATCCATCC	4
GATCAGGACGAAAAGAC	45	GATCAGGTGTCGGTTGC	4
GATCAGGACGGTTAGTG	124	GATCATGCAGGAGGCAA	4
GATCAGGACTATCTATG	15	GATCATAAATGTCTCTG	4
GATCAGGACTATCTCAC	13	GATCCGGTCCAGGCCCT	4
GATCAGGACTGTGGATG	5	GATCATCTCAAGGTGCC	4
GATCAGGAGACTTGACC	4	GATCATCGACTAGGTGG	4
GATCAGGAGAGACGATG	7	GATCCGGGATTGTCTAC	4
GATCAGGAGCCATCCAT	2	GATCCCTGCAGTGGTCA	4
GATCAGGAGCTAGTTGA	34	GATCCACAAAGGACGAG	4
GATCAGGAGGCGCAGCG	1	GATCCTCTGTAGTACGC	4
GATCAGGAGTGAGGACC	1	GATCCGCGGAAGGTCCT	4
GATCAGGATTTCTCCGT	3	GATCATCGGGGGCGTAG	4
GATCAGGATTTTCTTGT	37	GATCCATCAGCCGGGGC	4
GATCAGGCAACTTGGGC	3	GATCACGCTATCCATCT	4
GATCAGGCACCCCCGAA	4	GATCCCCTTCCCCATCC	4
GATCAGGCAGGGTGTTT	1	GATCCTCGGGGAATATA	4
GATCAGGCCATCGTGGG	2	GATCACGGCACAAGAGA	4
GATCAGGCCTGCTGATT	3	GATCCGAGAAAGAGGGG	4
GATCAGGCGACGTGGAA	2	GATCACTATCCACCGTA	4
GATCAGGCGAGGCTTGA	183	GATCCCGAAACAAAACC	4
GATCAGGCGATGAGAGG	39	GATCAGCGCCGCAATGT	4
GATCAGGCGATTGGCGA	13	GATCCTCAATCTGACCC	4
GATCAGGCGGAACGAGA	53	GATCACGCCACCACTTT	4
GATCAGGCGGGCCGGAG	13	GATCCCGCAGGTGAGTA	4
GATCAGGCGTCAGGTGC	3	GATCATGGTATTGGTGA	4
GATCAGGCTGCTCACAA	2	GATCCGCTTGGGAACCT	4
GATCAGGCTGGATTCTC	2	GATCCACCAATCCAGGG	4
GATCAGGCTGGCACCAT	9	GATCACTTTTTTTGGCG	4
GATCAGGCTTTTGGTAT	13	GATCAGAAACCGGAAAA	4
GATCAGGGAATCCTGAG	8	GATCCGAACTGTGAGGG	4
GATCAGGGACGAGGCGA	1	GATCAGAAGCATCGGTC	4
GATCAGGGAGTCCAGAA	7	GATCCCGTAAGAGGATA	4
GATCAGGGAGTGCGAGG	8	GATCAGATGAGATACCA	4
GATCAGGGCACACGGGT	5	GATCAGCAAGGGCCATG	4
GATCAGGGCACAGGCAA	64	GATCATGTTCCAGCGGT	4
GATCAGGGCTGTACTTG	12	GATCTGCGAAGATAACC	4
GATCAGGGGAATACGGA	27	GATCTCTTTTTTTTTCT	4
GATCAGGGGAGGATGTG	31	GATCTGCACGCGGAGCT	4
GATCAGGGGATGCACGT	1	GATCTGCAGGTGAACTA	4
GATCAGGGGCCTGGGTT	26	GATCTGCCAAATGTAGA	4
GATCAGGGGGTCAGGTT	8	GATCGGTTGACTGCCAG	4
GATCAGGGGTTTGTGGG	19	GATCGCAGTAATCATCG	4
GATCAGGGTATTTTTGG	8	GATCTGATGCATACCTT	4
GATCAGGGTGTCCTTTC	20	GATCGCATCTTCGCAAG	4
GATCAGGTAAGGCGTTT	1	GATCTTGGAGATGAGGA	4
GATCAGGTACATTGGCA	73	GATCTGCGCAGTTCAGT	4
GATCAGGTATAGACCAA	16	GATCTTCGAGATTACGT	4
GATCAGGTATCCCTTTG	5	GATCTGCGTCGGAAAAG	4
GATCAGGTCAAAAGAAA	1	GATCGCCACCTTCGCAA	4
GATCAGGTCGGGTCCAA	1	GATCTGCTCGGGATGTC	4
GATCAGGTCTGAGCGGC	96	GATCTGCTCTTTTACTT	4
GATCAGGTCTGGGGCAG	5	GATCTTCTGGGTCAGCC	4
GATCAGGTCTTGCTTGA	8	GATCTTGTCCTGTGAGC	4
GATCAGGTGCTTTGGCT	11	GATCTGAACCAGAATTA	4
GATCAGGTGGGAATCAT	5	GATCGTGCAGGTGAGGA	4
GATCAGGTGTCGGTTGC	4	GATCTGAGCAGCGAGGA	4
GATCAGGTTAAGCACAC	173	GATCGTCTTCAACGACA	4
GATCAGGTTCAAATGGA	35	GATCGTCTGTCAATCGT	4
GATCAGGTTCAATTCCT	3	GATCTTGTCTTGTGCTC	4
GATCAGGTTCCTAGGGA	1	GATCTTGCAGGCATTCT	4
GATCAGGTTCGCGTACT	3	GATCGATGGGGTTTTGC	4
GATCAGGTTCTGAGGCC	21	GATCTGCTGTGTGTGCG	4
GATCAGGTTGCGAGGAT	1	GATCGTCTACCAGGTGG	4
GATCAGGTTGGAATGTG	4	GATCGATTGGAAGGTTA	4
GATCAGGTTTGATTAGG	57	GATCTTGGCCCAACTGC	4
GATCAGGTTTGTCCGCC	1	GATCTTGGCAGACGTCT	4
GATCAGGTTTTTGTTGG	1	GATCGTCCCACCACCAC	4
GATCAGTACACGAGATG	2	GATCGATTTGGACTTGT	4
GATCAGTAGGGTAGTAC	23	GATCGAGTAAGTACATG	4
GATCAGTCAGTGCATAG	18	GATCTGGTCAAGTTGGC	4
GATCAGTCCATTGTTAA	4	GATCGGCTTCTCAGCGG	4
GATCAGTCTGCACCCAC	10	GATCTGGCTGAGGCTGT	4
GATCAGTCTGTTTGGTT	33	GATCGGCGTCGGCGACG	4
GATCAGTGAACTTGTGT	4	GATCGGCGGGAGTAGGC	4
GATCAGTGCTGCCAGGC	1	GATCGGCGGCGACTATA	4
GATCAGTGGCCTTCATC	1	GATCGCTTCGCACATCG	4
GATCAGTGGCGGTGGCG	9	GATCGGGTTCAGCTGAA	4
GATCAGTGGTGGAATGA	5	GATCTGGGTCCCTACAC	4
GATCAGTGTGTCATGAT	41	GATCGCGGGGTGTATGC	4
GATCAGTTACACAGTCC	13	GATCTGGTCTTTTTGAT	4
GATCAGTTACCCTTGCG	11	GATCGGCACGAGACATG	4
GATCAGTTCAGTAAATT	36	GATCGGATTTCTGGGCA	4
GATCAGTTCCAGCCGAG	2	GATCGGACAAGTGAGAG	4
GATCAGTTCCTCTGCGG	3	GATCTGGTTCTGGAGTC	4
GATCAGTTCGAATGTTG	5	GATCGGAGAAGCCAAGA	4
GATCAGTTGACTGGTTG	5	GATCTGTGGCCGTGGTG	4
GATCAGTTGCCGATGAA	36	GATCGCCTTGCTCAACA	4
GATCAGTTGGCTGCCTA	1	GATCGTAGGCAATACTG	4
GATCAGTTGGCTGTGCA	8	GATCTTCAGTGTTTCTG	4
GATCAGTTGTTAGGTCT	4	GATCGGGTCTCTATATG	4
GATCAGTTTGCAAACAA	69	GATCGCCGGGGAATCGA	4
GATCAGTTTGGGTTTGG	78	GATCTTATCCGAGAGCC	4
GATCAGTTTTCTTTGTT	4	GATCTTAGGTTGCCGGT	4
GATCAGTTTTGACGGTC	58	GATCTGGCGGAGACAAG	4
GATCAGTTTTGGACGGG	9	GATCGGGGGGAATGGCG	4
GATCATAAAGAACAGTG	30	GATCGGCTTTTAGGTGT	4
GATCATAAATGTCTCTG	4	GATCGGGCTGTCGTGTG	4
GATCATAACGACAGGTT	9	GATCTGTTTGCTTCCCA	4
GATCATAATTTGCGTAG	21	GATCTGTTTGCCAAGAT	4
GATCATACAATTCGCGC	16	GATCTGTTTCGGTTTAT	4
GATCATACCCCCGTTGA	4	GATCTGGCAAGTTTTGG	4
GATCATACGCCGGGAAA	11	GATCTGGCCATACTTTA	4
GATCATACTACTTACCC	1	GATCGCCCTTGATTAGC	4
GATCATACTGGCGCATT	26	GATCGGGTATCTTTTGT	4
GATCATACTTCAAGCTG	9	GATCCTTTCCCCCTTAC	4
GATCATACTTGTTTCAT	1	GATCGTTGTGAGACGCA	4
GATCATAGCCTGCCGCT	4	GATCTTTTCAACGAAAG	4
GATCATAGCCTTTTGGT	2	GATCTCATTTGCCCAGA	4
GATCATAGCTCACGCCC	18	GATCTCATTTCTAGAGT	4
GATCATAGTCGTTCATC	4	GATCTCTCTGTGTTGCC	4
GATCATAGTTGGTGCTT	21	GATCTCTCTCTTCTCAG	4
GATCATAGTTGTCGTTA	15	GATCTCCGCCCCGAGAT	4
GATCATATCGCTTTCCT	3	GATCTCGGCGCCGTAAT	4
GATCATATCTGGCGGCA	390	GATCTCCGCCTTGGATA	4
GATCATATGCGGGAAGT	2	GATCTCGCTGCGCGTGG	4
GATCATATTCCACAACT	1	GATCTTTTTGTACTTCT	4
GATCATATTTCTGGCAT	29	GATCGTTGTCTATGAGC	4
GATCATCAAAGGTAAGT	1	GATCTCCGGTAAAAAGC	4
GATCATCAACAGCATCG	3	GATCGTTTTGAGGTTTG	4
GATCATCAACGGAGCGC	16	GATCTTTTCTCTCCTAC	4
GATCATCACACCTCGCC	25	GATCTTTTTCCCACCCT	4
GATCATCACACTTTTTA	107	GATCTCCTCTCTTTTCT	4
GATCATCACCAACACAG	65	GATCTAGTGCTTTCAAT	4
GATCATCACCCTCAAGC	1	GATCGAAGGTCAATACC	4
GATCATCAGACAGTCAC	3	GATCTACACCCTCCGTC	4
GATCATCAGCCGTGCTG	5	GATCTCCTTGCCTACCA	4
GATCATCAGTAGGTCTT	9	GATCGAGCCAGCCAGGA	4
GATCATCAGTCTTTGGA	3	GATCTACGATTTTATTT	4
GATCATCAGTTAAGTCT	2	GATCGAATCGTTGGGGG	4
GATCATCATCCCACAAA	2	GATCTACCTCTTTCATC	4
GATCATCATTCCTCGAC	28	GATCTATTGGAGGGCTA	4
GATCATCCAAATCTGCC	16	GATCCTTTCTTCACTTT	4
GATCATCCAATGAAATG	12	GATCTCCACAATACACC	4
GATCATCCACGATGACT	8	GATCGTTGAAAATCCGG	4
GATCATCCATCATCCGC	1	GATCGACTTGGTTTCGA	4
GATCATCCATCTCTCTG	13	GATCCTTTGAAAGGCAG	4
GATCATCCCCGCCTCTC	11	GATCGTTCGGTTTTGCG	4
GATCATCCCGTAAAGTC	7	GATCGTTACTGCAAAAA	4
GATCATCCGACGATGAC	2	GATCTCTTGTGCAGTCT	4
GATCATCCGCAAGGCCA	13	GATCGTGTGTAGCTGTT	4
GATCATCCGCATACCCG	1	GATCTTTTTTCTGCCTC	4
GATCATCCGTACTGATT	2	GATCTCCCAACGGTTGA	3
GATCATCCTGAACAGCA	6	GATCCACAGACAAGTTT	3
GATCATCCTGATACGAC	2	GATCGGGGTTTTCTCGC	3
GATCATCGAAGGGTAAA	1	GATCCACACGGTTAGCT	3
GATCATCGACTAGGTGG	4	GATCTGGTTGGTGAGAA	3
GATCATCGAGCACAAGT	3	GATCCCGAAAGAGGTGT	3
GATCATCGAGCATTCCC	1	GATCTGGTTGTGGGTGT	3
GATCATCGATATCTACG	1	GATCCCCTTGCAGAACT	3
GATCATCGCGATTCTAA	2	GATCATCGAGCACAAGT	3
GATCATCGCGGTTTCAC	3	GATCATCAACAGCATCG	3
GATCATCGGAATGGGTA	33	GATCAGCAGTGGCACAA	3
GATCATCGGCCTTGTCC	3	GATCCCGCACTCACCAT	3
GATCATCGGGCGGTTTA	3	GATCTCGCACTTGGGGT	3
GATCATCGGGGGCGTAG	4	GATCCAGCTCTGGACTA	3
GATCATCGTCCCTGGTG	2	GATCCGAAACCGTACGA	3
GATCATCGTCCTCACTG	3	GATCATCGGGCGGTTTA	3
GATCATCTAAGTTTTGT	59	GATCATCGTCCTCACTG	3
GATCATCTACCACAATA	1	GATCCCCGCCATTTACT	3
GATCATCTAGTACTGTG	7	GATCTGCTTAGCAGCTG	3
GATCATCTCAAGGTGCC	4	GATCCGAACCCGTTGAC	3
GATCATCTCAAGTAATC	6	GATCATCGGCCTTGTCC	3
GATCATCTCAGCCCTTG	4	GATCAGCGAGGGAACGT	3
GATCATCTCATCTCTCG	2	GATCTGGTCCTTTTGGG	3
GATCATCTCATTGTTGT	20	GATCGGCCTTATCAAAA	3
GATCATCTCGCAATCTT	4	GATCCCTCTCCTGCTCC	3
GATCATCTCGCTCCAAT	4	GATCAGGCAACTTGGGC	3
GATCATCTCGGGGGGGC	3	GATCTCCAACAGGATTC	3
GATCATCTCGTACTTGT	18	GATCAGGCCTGCTGATT	3
GATCATCTCGTTACCTT	2	GATCCACCTTATTCCGT	3
GATCATCTCTGACGGTT	2	GATCTGGTGTGCGAAAT	3
GATCATCTCTGAGAAAT	3	GATCCCTAGTATTGCCA	3
GATCATCTGAGCGCGAG	13	GATCTGGCAGTTTTGTC	3
GATCATCTGATTCATCC	3	GATCGGCACCGTCACCG	3
GATCATCTGCGTTGAGT	2	GATCTATGGCAGATGGG	3
GATCATCTGGAATCTCA	14	GATCCCTTGGAGCCCCT	3
GATCATCTTAAAGGGTC	11	GATCCACCGACTTACCT	3
GATCATCTTCCATCACC	3	GATCTGGCTAGGTAAAC	3
GATCATCTTCGCGTCGA	2	GATCTCAACTGGGACTG	3
GATCATCTTGCGACGGA	2	GATCTGGCGTGGACAAA	3
GATCATCTTTTCGTTTG	81	GATCTGGCCTAGTCTAC	3
GATCATGAAGAATGGGA	5	GATCCACGTCAATCAAA	3
GATCATGAAGAGACAGC	24	GATCCCTTTGTCAGTGC	3
GATCATGAAGGTCTCAT	2	GATCTGGGCGATACATG	3
GATCATGAATCGGAGTT	5	GATCCCGACTTAATGCA	3
GATCATGACAAGAGAGG	2	GATCCCTGTCGCAAATC	3
GATCATGACAAGTCTCC	14	GATCATTTGGTCGAGGC	3
GATCATGACAGGTTTGG	4	GATCATTTTGTTCGGTC	3
GATCATGACGAATGGAA	55	GATCGTCGCTGTGACGA	3
GATCATGACGATTGTTT	4	GATCCAACTCCCCGCCA	3
GATCATGACTGATGCCT	22	GATCTGAGCTCGATGAT	3
GATCATGACTTGTTTGG	3	GATCTCTGCACGCTTGA	3
GATCATGACTTTTTTGG	1	GATCCCCATCCTGGGGT	3
GATCATGAGAGGGGTTT	13	GATCATTTGTGTTGAGG	3
GATCATGAGCAGTACCC	16	GATCCATCTAGTAAAAC	3
GATCATGAGCTCGGAAC	3	GATCGTCATCCAGATAA	3
GATCATGAGGGGTTGTA	72	GATCATTGGCATGTAAT	3
GATCATGAGGTGAATCA	18	GATCTGGTGTTTCTTTC	3
GATCATGAGTCAAGGAA	3	GATCGGAGCTTGGCATA	3
GATCATGATGATGATTG	37	GATCATGTTTCTGAGCA	3
GATCATGATGTGTTCTG	5	GATCATGTTCTTCTGCC	3
GATCATGATTTTTGTTT	7	GATCGTTTCTTCATCCA	3
GATCATGCAGGAGGCAA	4	GATCCCAACCCACGCCC	3
GATCATGCATATTGGTT	2	GATCCAACCCCCATCCA	3
GATCATGCATGTATGAT	15	GATCCAACAGGGTTCAT	3
GATCATGCCGAATTCAC	10	GATCGTGGCGGCGTTGT	3
GATCATGCCTGCCTGGG	3	GATCCATGTTGTTTGAT	3
GATCATGCCTGTACAAG	4	GATCGTGCTAAACAAAT	3
GATCATGCCTTGGATGG	4	GATCCATTGCCCCTCAC	3
GATCATGCCTTTCGGGT	6	GATCTCTTGGGAACCCT	3
GATCATGCGACATGGTT	106	GATCGTGAGGGGGGGAA	3
GATCATGCGAGGAATCC	6	GATCCATCGTGGGGTAC	3
GATCATGCGTCTTACGA	56	GATCGTTCTTTCCATAT	3
GATCATGCTCCCTCCTA	1	GATCCATGATTGTTTTT	3
GATCATGCTCCCTTTAC	16	GATCGTCTCCAGGTGCG	3
GATCATGCTCGGGCCGT	92	GATCTGAGCAGGGAATC	3
GATCATGCTCTCCCAAG	37	GATCCAAACGAGGACGG	3
GATCATGCTGAGCCATG	1	GATCCAAGGCACGTCGA	3
GATCATGCTGAGCGTTT	38	GATCCCAAAGACAAAGC	3
GATCATGCTGGGTACAT	2	GATCTGCTGGCATCCAT	3
GATCATGCTGTATATTG	20	GATCCAAGGAGGGGATA	3
GATCATGGAAATGCGCC	27	GATCCCATTTTGTGAGT	3
GATCATGGACGGCCGAG	5	GATCATGAGCTCGGAAC	3
GATCATGGAGGACCCTC	1	GATCCAGGTAGTGGGAG	3
GATCATGGAGGCTTCCC	30	GATCTCGGCTTTCACAA	3
GATCATGGCAAAGAAGC	3	GATCCAATCACAGACCG	3
GATCATGGCAGCGACGC	63	GATCTACAAAATCTTTG	3
GATCATGGCCCTATTCT	2	GATCGGTAACTTGCCTC	3
GATCATGGCGTCTAGGT	624	GATCTGCGGTCACGAAA	3
GATCATGGCGTTGTTAC	84	GATCTGATGGTTGGAGT	3
GATCATGGCTATTAGCC	3	GATCCCCATGTGGAGGC	3
GATCATGGCTGCCTCTT	1	GATCCCCCAGACTTTTC	3
GATCATGGGAATGACTT	13	GATCTACCCGGAGGGCC	3
GATCATGGGCGGAACCT	13	GATCTCGCTGGCGTCGT	3
GATCATGGGCTGGAGTT	14	GATCCCCCTGATGCCCT	3
GATCATGGGCTGTCGCT	2	GATCCCCACAGAGACCC	3
GATCATGGGCTTGGAGA	8	GATCCAAGGGCTACGCC	3
GATCATGGGGGAGTGAG	2	GATCCCCCTTTTTTTTG	3
GATCATGGGTGGTATCT	4	GATCCAGTGGAGGCTCG	3
GATCATGGTATTGGTGA	4	GATCCCAGGTGCGTGGA	3
GATCATGGTCCAGGACG	17	GATCTGCCCACTGCCCG	3
GATCATGGTCTCCACTA	2	GATCCCAGTGGCAGGTG	3
GATCATGGTGGTTTGAC	6	GATCTGCCCGAGGATAT	3
GATCATGTAACAGGCTT	8	GATCCCATTCGCCTGGT	3
GATCATGTAGAGCGCGT	44	GATCCCATCTGGCCAAG	3
GATCATGTATGAAAGTA	3	GATCATGTCTGGTTTCC	3
GATCATGTATGTATACG	33	GATCTCGTTCTCTCCGA	3
GATCATGTCACTTTGTC	5	GATCGGTTATGACGGAA	3
GATCATGTCAGTCACCA	5	GATCTCGTCTGACAGGC	3
GATCATGTCCAATGACA	48	GATCCCATGACATGAAA	3
GATCATGTCCTTCTTGT	7	GATCATGGCAAAGAAGC	3
GATCATGTCGGATGTAA	34	GATCTCGGTCGAAGGAT	3
GATCATGTCTGCGGGGC	21	GATCGGTTCTCAGTGAC	3
GATCATGTCTGGTTTCC	3	GATCAACGCCAGAACTC	3
GATCATGTCTTTCTGTC	2	GATCCTGGAGGTGGAGG	3
GATCATGTGCCGACCGC	1	GATCTTTTCTCACCCCT	3
GATCATGTGGTGGGGAA	7	GATCTTTTCGTTGTTAC	3
GATCATGTGTATGTTTC	13	GATCCGGTCAGGGGCAA	3
GATCATGTGTCGCTTCC	17	GATCACATCACATCAAC	3
GATCATGTGTTCAGTTC	25	GATCTTCTTTCCCTCGG	3
GATCATGTTAATGTCTC	1	GATCGCCAATCACAAGC	3
GATCATGTTCCAGCGGT	4	GATCCGGGTGGCGAGGG	3
GATCATGTTCTTCTGCC	3	GATCGCATTGGAATTAT	3
GATCATGTTGGGGTTTC	1	GATCAACGCTGAGCGAC	3
GATCATGTTTACAGAAG	21	GATCTTCTCTCCTTCCC	3
GATCATGTTTCTGAGCA	3	GATCGCATGAAGGAGGG	3
GATCATGTTTGCAAAAA	8	GATCGCATCCCTCATCC	3
GATCATGTTTGGGGAAA	50	GATCAACAAGGACCGCG	3
GATCATGTTTGGGTTTC	13	GATCCGGTTGGCTTGGG	3
GATCATTACTGCTCTGC	8	GATCGCCGCGCCAGATT	3
GATCATTAGCGGCAATT	24	GATCGACACAGTTTTCC	3
GATCATTAGTGTTTGCC	1	GATCCGCTTGAGCGTGA	3
GATCATTATGGGAAGAG	37	GATCCGCTTGGATTCCG	3
GATCATTCACATGGCAG	1	GATCCTGGTGACGACAT	3
GATCATTCAGGGGGTTC	3	GATCGCCTGTTGAGTTG	3
GATCATTCAGTGATTCC	5	GATCTTATCCCTCCTTG	3
GATCATTCCAATTCTTG	1	GATCGACCCTGCAGATT	3
GATCATTCCTGGCGGCG	13	GATCGACATTCCTTCCC	3
GATCATTCCTTAGTGTC	10	GATCAACCGCCCTTTTT	3
GATCATTCGACACCACC	2	GATCGAGGCTGTAGGAA	3
GATCATTCGCAAGTTGT	6	GATCAACACTTGGCCTG	3
GATCATTCGGCGTAGTT	8	GATCTTCATGTTCAGGG	3
GATCATTCGGTTCCAGT	4	GATCCGGGCAACAAAGG	3
GATCATTCTCCGCCCAT	5	GATCCGGGGTAAGCCGT	3
GATCATTCTTGAGCCTG	6	GATCCGTGCGGAGATAC	3
GATCATTCTTTTCGCCG	7	GATCCGGCACTTCCATC	3
GATCATTGCATATCTCA	4	GATCGAGGCAACCTTCG	3
GATCATTGCCAAAAAAA	14	GATCCTCTGCCTCATTC	3
GATCATTGCCATCTGGC	1	GATCAAGCAAGCTGTGT	3
GATCATTGCCGTTGTTA	5	GATCCTCAAACTGCAAT	3
GATCATTGCCTTTTCTT	1	GATCCTCGGTCGTCCTA	3
GATCATTGCGCATTTGA	5	GATCGAGCTCCCGTTTT	3
GATCATTGCTGGGCTCA	38	GATCGCAGTACGCAAAA	3
GATCATTGCTGTTTTCG	4	GATCCTCACGCATTTGT	3
GATCATTGGAGGACTGC	79	GATCTTGGAAACCGTCA	3
GATCATTGGCATGTAAT	3	GATCCTCACGGTCTCGT	3
GATCATTGGCCAAATCA	4	GATCTTGTTCTAGAATC	3
GATCATTGGGTTTCCTT	16	GATCCTCAGCAGCGGCA	3
GATCATTGTATGCGGGG	6	GATCAAGGCCGAGGTAG	3
GATCATTGTGATGCATT	1	GATCTTTACTGGGATGC	3
GATCATTGTGGATATCT	2	GATCTTTCCTACAAGCC	3
GATCATTGTGTGTGGTA	4	GATCTTTTTTTTTCAAT	3
GATCATTGTTTCTTCCA	3	GATCGACTTGGATTTGT	3
GATCATTTACATCCTAA	62	GATCAACGGGGTGGCAG	3
GATCATTTCATTTGCTC	22	GATCCGTGGCAAAGGTC	3
GATCATTTCCTGGTCTA	6	GATCGACTCTGGATGGA	3
GATCATTTCGACGATTA	1	GATCTTGAAAGAGGTGG	3
GATCATTTCGAGGATAG	11	GATCTTTGGATTGTTTG	3
GATCATTTCGCGGGCAC	3	GATCAACTGCGGTTCGC	3
GATCATTTCGTATGTAT	5	GATCTTTGAGTTTGCCT	3
GATCATTTCTTCTTTAG	193	GATCAACTTGGGTACAA	3
GATCATTTGAGGGGAGT	1	GATCGAGACAAGCGAGG	3
GATCATTTGGAGATTGG	4	GATCAATCGGAAAGCGA	3
GATCATTTGGTCGAGGC	3	GATCGCACTGGGCACAA	3
GATCATTTGTGTTGAGG	3	GATCTTGCCATCCTGAC	3
GATCATTTTACTCATTT	5	GATCCGTTTCTTGTTCT	3
GATCATTTTCACACTCC	3	GATCCGTTTTGTTCCCA	3
GATCATTTTCAGCGCTA	9	GATCCGGCTGGCTGGGA	3
GATCATTTTGCACCTGG	2	GATCTTGAGACTTACCA	3
GATCATTTTGCGGTTTT	177	GATCCGAGTAACGTCGT	3
GATCATTTTGCGTCTCC	3	GATCCGATTCAAGCGAG	3
GATCATTTTGGCGGTTT	2	GATCTTTTGTTGCGGGT	3
GATCATTTTGGTGCTGC	2	GATCTGTTCAAAACCCT	3
GATCATTTTGTATCTCC	10	GATCAAATGGGGAAGAA	3
GATCATTTTGTTCGGTC	3	GATCCGATGGCTGACCC	3
GATCATTTTGTTTTCAT	5	GATCTGTCTGTCTACTT	3
GATCATTTTTCGTTTGC	4	GATCAAATGACACCTTG	3
GATCATTTTTGCTCGGG	8	GATCTGTCTGCGCCTCC	3
GATCATTTTTGTGTAGG	3	GATCCGCTGGATGTCCT	3
GATCATTTTTGTTGCCA	8	GATCAGAAGGTAGGAAG	3
GATCATTTTTTTTTTGG	15	GATCACCCGAGATTCTT	3
GATCCAAAAACCATACT	2	GATCTGTCATTATCACT	3
GATCCAAAAACTGTCAC	5	GATCACTGGCCACCAAT	3
GATCCAAAACAGAATGG	4	GATCGGAAATTTGCGTA	3
GATCCAAAACCCACCCA	1	GATCAAAGTGTAACCCG	3
GATCCAAAACTATCTGA	4	GATCGGAAGTTGCCATG	3
GATCCAAAACTCACTCT	6	GATCTGTCATGCGGGAG	3
GATCCAAAATAGTGGGG	5	GATCCTTTTCCACAGTG	3
GATCCAAAATATGGACA	68	GATCCTTCTTATCTTTC	3
GATCCAAAATCTGGAAC	3	GATCTGTATGTCCCAAA	3
GATCCAAACATTGTCCA	5	GATCAAAACTCGTCCTC	3
GATCCAAACCCGGCCCT	4	GATCTGTAGGAATCGCT	3
GATCCAAACCTATCCCA	8	GATCAGATGCTGGGTTG	3
GATCCAAACCTCTGGGC	9	GATCCGACAAACTCGGG	3
GATCCAAACGAGGACGG	3	GATCTGTACCTTTGAAG	3
GATCCAAACGTCCCGCA	5	GATCAAAACGGGCTCTC	3
GATCCAAACTATATGCT	8	GATCCGAAGTCTGTCTA	3
GATCCAAACTCGAACCA	36	GATCCGAGTCCGGGGTG	3
GATCCAAACTCTAACAT	2	GATCAAATTTTGCAGCA	3
GATCCAAAGATAGCATT	32	GATCCGCGATATGAGTG	3
GATCCAAAGCATGTAAG	2	GATCGCGTCTTTGCCCG	3
GATCCAAAGCATTTGCA	5	GATCAAATTTGCGATAA	3
GATCCAAAGCTCATCCA	4	GATCCTGTGTTCGAGGC	3
GATCCAAAGGCTGTAGT	1	GATCGCTATTGCGCAGT	3
GATCCAAAGGGCTGGGT	15	GATCTGTTGGGATTTTG	3
GATCCAAAGTCAGTTGT	1	GATCACTGCAACCAGAT	3
GATCCAAAGTCTGGGGC	13	GATCACTGCTACATGTT	3
GATCCAAATAAAGGCGA	2	GATCCTGTTGAAAAAGG	3
GATCCAAATATGCGTTA	80	GATCCGATTTCCTGGTG	3
GATCCAAATCAAATCAC	8	GATCCTGTAATCAAGTC	3
GATCCAAATCATTATGT	1	GATCAAAAGTTCGTTGA	2
GATCCAAATCGCCCCTC	2	GATCAAAACACAGTGCA	2
GATCCAAATCTGCTGGG	35	GATCTTTTTGAGCGCTA	2
GATCCAAATGACATGCG	9	GATCAACTTTCGAGCCT	2
GATCCAAATGCTCTCCT	2	GATCTCGGGGTACCGTG	2
GATCCAAATGGTATATC	5	GATCCAATAGGAGAATA	2
GATCCAAATTGTCGCAC	1	GATCCACCTAAATACAG	2
GATCCAACAACGCACGC	4	GATCTTTGAACTACTGA	2
GATCCAACAAGAGAAGC	459	GATCAAAGACGCCCAGC	2
GATCCAACAAGTCTCTG	242	GATCAAGATTCTTTTGT	2
GATCCAACAATGCACGC	13	GATCAAACCAGGCGGAA	2
GATCCAACACTGAATGT	8	GATCAAGCAAGTCCTTG	2
GATCCAACAGATGACTG	4	GATCTCGGGAGAAGCTG	2
GATCCAACAGGATGTAA	4	GATCCACGACACGATAA	2
GATCCAACAGGGTTCAT	3	GATCTTTCTCGTGCGAT	2
GATCCAACATCACGAGA	5	GATCTTTCGGAACTCGC	2
GATCCAACCACTCTGTG	1	GATCAACACACAACAGC	2
GATCCAACCAGACTTGG	3	GATCAACTTTAGGTGAC	2
GATCCAACCAGCTCAGG	4	GATCCAATGATGCAATG	2
GATCCAACCAGTGAGTC	19	GATCTGACACTACCTGC	2
GATCCAACCATAGAATG	1	GATCCAAATGCTCTCCT	2
GATCCAACCCAGGCCAA	4	GATCTGACCGGGTTGCC	2
GATCCAACCCCCATCCA	3	GATCTTTTGTTCCATTG	2
GATCCAACCGACGGTTG	21	GATCTTTTTTTGGTCTG	2
GATCCAACCTCAATCAG	91	GATCCAATGTACCTCGG	2
GATCCAACCTCACAACG	12	GATCAAATTGACAGTGT	2
GATCCAACCTCATGATA	4	GATCAAATTCCTCTCCC	2
GATCCAACGAACATGCG	5	GATCCAATTGGCCGTTC	2
GATCCAACGACCATCAG	4	GATCTCTCCTCAGCTGT	2
GATCCAACGAGGATGTG	463	GATCAACGATGTGGGAA	2
GATCCAACGCCAAAATG	6	GATCCAAGGAACGAGTT	2
GATCCAACGGCGGCTCA	2	GATCTCTCTCTCATTCT	2
GATCCAACGGGAGAACT	12	GATCCAAGTTCTGGACA	2
GATCCAACGTATTCCGG	3	GATCTCGGTCTGAGAAT	2
GATCCAACTCACAATCC	2	GATCAACCAATGTGCGA	2
GATCCAACTCACAGGCA	5	GATCCAAGCCCAGCTGA	2
GATCCAACTCCCCGCCA	3	GATCAACGGCCTTTGCT	2
GATCCAACTCTGTGTTT	15	GATCTTGCAAATGGTTC	2
GATCCAACTGCTACACT	1	GATCCAATGTAGATACC	2
GATCCAACTTCTTAACC	23	GATCTCCGCTCACAACT	2
GATCCAACTTGAGCGAG	2	GATCTCCTCAAGAGGGA	2
GATCCAACTTGCACACG	39	GATCTTTTCGGTCTCTA	2
GATCCAAGAAATGCAAG	4	GATCCACCAAGCTTGAT	2
GATCCAAGAATGTGAGG	7	GATCTCGCCGTACCTTA	2
GATCCAAGACTATCTCC	1	GATCCAACTTGAGCGAG	2
GATCCAAGAGAAGAGCA	3	GATCAAAGTGATGGAGG	2
GATCCAAGAGATTCCGC	9	GATCCAACTCACAATCC	2
GATCCAAGAGTGGACAG	2	GATCCACCATTCTTGGC	2
GATCCAAGATATCCCAC	7	GATCAAAGTCTTGTGTT	2
GATCCAAGATGACAGCA	8	GATCTCGAAATTCACGT	2
GATCCAAGATGGATAAA	7	GATCAAAGTCATGTTTC	2
GATCCAAGATGTATAGT	4	GATCAAATCATCGTCCA	2
GATCCAAGCAACAAAAC	11	GATCAACAGGGAAAGTA	2
GATCCAAGCACATATGT	1	GATCACTCACATGTCCA	2
GATCCAAGCAGAATGGA	9	GATCACGACTACCGAGT	2
GATCCAAGCCCAGCTGA	2	GATCTGGGGAGGCGGGG	2
GATCCAAGCCGCCCCTT	45	GATCACTTCCCAACACG	2
GATCCAAGCCGTGGAGA	1	GATCTGGGCGAGCCTCG	2
GATCCAAGCCTGCCTAT	2	GATCTGGGAGACCTGTT	2
GATCCAAGCGCCATTGA	14	GATCAGTACACGAGATG	2
GATCCAAGCTCCGATGG	16	GATCTGTTGGCCTCAGA	2
GATCCAAGGAACGAGTT	2	GATCACTCCAAACCAGG	2
GATCCAAGGAAGTCTGA	184	GATCAGTTCCAGCCGAG	2
GATCCAAGGACGTTGAG	4	GATCAGGCTGCTCACAA	2
GATCCAAGGAGGGGATA	3	GATCACTCACGACGTTG	2
GATCCAAGGAGTTGTTG	4	GATCAGGCCATCGTGGG	2
GATCCAAGGCAATAACA	5	GATCATAGCCTTTTGGT	2
GATCCAAGGCACGTCGA	3	GATCACTACGGTAGATG	2
GATCCAAGGCCATTGGG	14	GATCACGCCTGTCTTGT	2
GATCCAAGGCGATATTC	1	GATCATCCGTACTGATT	2
GATCCAAGGGCGAGTTG	1	GATCTGCTTGGCCGATT	2
GATCCAAGGGCTACGCC	3	GATCACGATGTTGGAGC	2
GATCCAAGGGGGATGGG	3	GATCACGATGTTAGCAA	2
GATCCAAGGTACAATGT	4	GATCTGTTTGTTTACTT	2
GATCCAAGGTAGAGGCC	3	GATCTGATTGCTGTTCA	2
GATCCAAGGTCACCCAC	2	GATCACTCATCCCCCGG	2
GATCCAAGTAGAGAGGC	1	GATCTCCGAGGCTTTCC	2
GATCCAAGTAGTGAAAG	4	GATCAGATTTTGGAATT	2
GATCCAAGTCAAGTGCT	7	GATCAGATTCAGCCACA	2
GATCCAAGTCATGCCAG	12	GATCTGTAAACCATTGC	2
GATCCAAGTCCAATGGG	2	GATCAGCCATCATCGCG	2
GATCCAAGTCGGATTTA	2	GATCTGGTTGCTGTGCT	2
GATCCAAGTGGAATAAG	6	GATCAGCCGAGTCAATC	2
GATCCAAGTGGTCCGTT	4	GATCAGAGCCAATTGCA	2
GATCCAAGTTCGTCCAA	3	GATCTGTATGTGGACGA	2
GATCCAAGTTCTGGACA	2	GATCAGAGAGACGAAAA	2
GATCCAAGTTGTAGGCT	98	GATCAGGCTGGATTCTC	2
GATCCAAGTTGTATCAT	4	GATCAGACTTGGTCGCA	2
GATCCAAGTTTCCTATC	5	GATCTTCAGAATGCCTC	2
GATCCAATAAAAGTACA	1	GATCAGACGGCTGGTGT	2
GATCCAATAAAGTGCCA	83	GATCTGGTGATGGATTT	2
GATCCAATAAGTTTGCT	1	GATCAGCGGATTGACAG	2
GATCCAATAGCAAACGA	5	GATCAGCGGTAGAGAGG	2
GATCCAATAGGAGAATA	2	GATCAGCGTCTGACTGA	2
GATCCAATATGTTCGTC	4	GATCTGGTCTCTGGCAC	2
GATCCAATCAAATTCCG	9	GATCAGACGAGTGGAGC	2
GATCCAATCAAGCCAAT	4	GATCTGGTCAAGTTGCT	2
GATCCAATCAAGGAGCA	36	GATCTGTCCAGCTGGCC	2
GATCCAATCACAGACCG	3	GATCCAGAGCTTGTCAA	2
GATCCAATCATATTGAT	15	GATCTTGGGGTTGCCAC	2
GATCCAATCCAAGAATT	8	GATCATCGTCCCTGGTG	2
GATCCAATCGATTGTCA	2	GATCTTGACTCTTGTTT	2
GATCCAATCTCACGGAT	12	GATCTGTACAATAGAAT	2
GATCCAATCTGGTCCTC	10	GATCAATGCACCCGCCA	2
GATCCAATGAAGATACT	6	GATCAGCCTCCAACTGT	2
GATCCAATGATGCAATG	2	GATCTGAGGGGTGACAA	2
GATCCAATGCGCCGAAA	1	GATCTTGGACTGTATCT	2
GATCCAATGCTCCAAAG	3	GATCAAGTTGCTCGGTT	2
GATCCAATGCTTGTGGC	47	GATCAAGTTCTTGTTCA	2
GATCCAATGGAGTGGCG	1	GATCTGCATAGTCTCCA	2
GATCCAATGGATACATC	4	GATCATTTTGGTGCTGC	2
GATCCAATGGCAAAGTT	10	GATCACAAACGACACCA	2
GATCCAATGGGGCGTGA	1	GATCAAGTCCACCGTGG	2
GATCCAATGGGTTTAGC	19	GATCCAAAAACCATACT	2
GATCCAATGTACCTCGG	2	GATCTGAGCAGGGGATG	2
GATCCAATGTAGATACC	2	GATCAAGGCTTACGGTG	2
GATCCAATGTCGTCAAA	8	GATCCAAACTCTAACAT	2
GATCCAATGTGACCGTA	1	GATCTTGTGTCCCGTGG	2
GATCCAATGTGGTCGTC	16	GATCCAAAGCATGTAAG	2
GATCCAATGTGTGATGA	4	GATCAAGGCGCTGGAAT	2
GATCCAATTCCAAAAAC	9	GATCTGAGAGCTTACAA	2
GATCCAATTCCGAGTTA	1	GATCATTTTGGCGGTTT	2
GATCCAATTGCAGGCTT	1	GATCTTCGAAAAAGCAT	2
GATCCAATTGCGTTTTG	3	GATCTGCTGTTCCGGGC	2
GATCCAATTGGCCGTTC	2	GATCATCTCTGACGGTT	2
GATCCACAAACCAGCTC	6	GATCTTCCAACTGCACC	2
GATCCACAAAGGAAGGA	1	GATCATCTGCGTTGAGT	2
GATCCACAAAGGACGAG	4	GATCTTCCCAAGCACCA	2
GATCCACAATCATGGTC	34	GATCATCTTGCGACGGA	2
GATCCACACACATTTGT	4	GATCACCCACCATCTTC	2
GATCCACACGACGGCGC	4	GATCACCATGCCGTTTG	2
GATCCACACGGGTGCGT	1	GATCACCACGGAAGAGG	2
GATCCACACGGTTAGCT	3	GATCTTGACATCTTGTC	2
GATCCACAGACAAGTTT	3	GATCATGCATATTGGTT	2
GATCCACAGAGCCAGCC	15	GATCCAAATCGCCCCTC	2
GATCCACAGCTAAGCCC	1	GATCTTCGTACAATGAT	2
GATCCACAGCTACAAGG	2	GATCATGCTGGGTACAT	2
GATCCACAGGATTATAG	8	GATCTTCGTCTGTTCGT	2
GATCCACAGGTCCACGC	1	GATCACAGCAGAACCTC	2
GATCCACAGGTCGCGTT	1	GATCATGGCCCTATTCT	2
GATCCACAGTGGCTGCG	7	GATCTGCCCTTCCAAAT	2
GATCCACATAAACCGCA	14	GATCATGGGGGAGTGAG	2
GATCCACATAATCCCCG	2	GATCACAAGATTAAATG	2
GATCCACATCTGGAGGC	1	GATCATGGTCTCCACTA	2
GATCCACATGCAAAACT	8	GATCATGACAAGAGAGG	2
GATCCACATGGGGTTGG	9	GATCCCCCGACTTTAAT	2
GATCCACATTGCGAACA	3	GATCCCATGGGGAGCGA	2
GATCCACATTTTCTCAA	2	GATCGGTGTGTTGATGT	2
GATCCACCAACAGAAGC	96	GATCCGGGTAAAATTTG	2
GATCCACCAAGCTTGAT	2	GATCCGAATGGGCATTG	2
GATCCACCAATCCAGGG	4	GATCGGAGACGGCGGTA	2
GATCCACCACCGTATCC	2	GATCCTCAGCGCAGCAA	2
GATCCACCAGAAACAAA	3	GATCGGATTGTGGTGGC	2
GATCCACCAGAATACTC	10	GATCCGCGCTGATAGTG	2
GATCCACCAGTGGGTTG	71	GATCCCCAGGAAGCTCG	2
GATCCACCAGTTGCCAG	1	GATCGTCACCGCGTTGC	2
GATCCACCATCCAGGTA	111	GATCCGAAAGCCTCCAC	2
GATCCACCATTCTTGGC	2	GATCGAGCGTCAAGTTT	2
GATCCACCCACCCCTTT	6	GATCGGGTCTGGGTGGC	2
GATCCACCCCCATTGTC	2	GATCCCCGCAGGCTAAT	2
GATCCACCCGACCCGTT	3	GATCCCCTCACCACGCC	2
GATCCACCCTCAACCAG	64	GATCGGAGGATTCAAAG	2
GATCCACCCTGCAACCA	4	GATCCCTTTTTGGCCCT	2
GATCCACCCTTCAAAGA	1	GATCGGGGGAAATGGGG	2
GATCCACCGAATCACGT	8	GATCGGGGCGTGTGTGG	2
GATCCACCGACGCACTA	3	GATCCCGAAAAGCCGAG	2
GATCCACCGACTTACCT	3	GATCCTCAATGTCCCTC	2
GATCCACCGAGTGGACA	5	GATCGGGTGGGATTCAC	2
GATCCACCGATATTGAT	98	GATCGGTTGAGGATGCC	2
GATCCACCGCGCAACAC	1	GATCCTGACGATATGAG	2
GATCCACCGTGCTTCAT	1	GATCGACTTTGCTTGGC	2
GATCCACCTAAATACAG	2	GATCGTACTGGCATGTC	2
GATCCACCTCTTGACCT	3	GATCGGCCAAAATATCT	2
GATCCACCTGGACCGCG	5	GATCCGACGGCCTCAGT	2
GATCCACCTTATTCCGT	3	GATCGTACCTCCGTGCT	2
GATCCACCTTGTCATCC	5	GATCCCAGATTCTCATG	2
GATCCACGAATGTAGGT	97	GATCGAGCATAGCGACG	2
GATCCACGACACGATAA	2	GATCGGTTGGAACGCAC	2
GATCCACGACATCTCGG	22	GATCCTCCAGAGGCCAT	2
GATCCACGACTGAGCTC	11	GATCCTCTCACATTTCT	2
GATCCACGAGCTATGAA	5	GATCGCCATGTGCAAAA	2
GATCCACGAGGGAGTTG	42	GATCCCAGCCTGTCATT	2
GATCCACGAGTGCCAGG	3	GATCCCAGCCTTTGGCC	2
GATCCACGATACCCCCA	21	GATCCCAGCTGGCGTTT	2
GATCCACGATGATAATA	1	GATCCCAGTCCTTTACG	2
GATCCACGCAATTATTG	2	GATCCCAGTCGAGTGGT	2
GATCCACGCAGAACGAA	21	GATCCCAGTGGTCCAGT	2
GATCCACGCCAAGTGTG	12	GATCCCATCAAGGTTCA	2
GATCCACGCCCCGAAAA	4	GATCCCATCACTTCCAT	2
GATCCACGCCCTGCGCG	54	GATCCTCTCAAGGAAAG	2
GATCCACGCTAAATATT	22	GATCGATTGAATGGGTT	2
GATCCACGGCCTGATAC	1	GATCCGACGCAAACCGC	2
GATCCACGGCGCTTGTT	3	GATCCCTCCCCAGCCGA	2
GATCCACGGGAAATTCA	25	GATCGGGGAACAATTAC	2
GATCCACGGGCGGCCAG	4	GATCCGTCAGCCTATCG	2
GATCCACGGTGCAGTAT	3	GATCCGTCCCGGCACAT	2
GATCCACGTAGCTAACT	1	GATCGCATTCCGAAAGA	2
GATCCACGTCAATCAAA	3	GATCGCATCCTTTTGCT	2
GATCCACGTCTGGAATT	1	GATCCCTACTGCATCAA	2
GATCCACGTGCAAATTG	8	GATCGGCGGAACGCGAA	2
GATCCACGTTCAACGTC	1	GATCCCTGGCCAGGTAC	2
GATCCACTAACCGAACG	13	GATCCGTGCCGTCCTCG	2
GATCCACTACCTCTTTC	5	GATCCGTTGTGTCTGGT	2
GATCCACTAGCTTTGGG	3	GATCGGCGCACCAGGGC	2
GATCCACTAGTTCTACC	3	GATCCCGTCTTGGCTTT	2
GATCCACTGCACGATAA	2	GATCGGCGACGCTCCGA	2
GATCCACTGGGCTGTAG	2	GATCCGTTCCAGGAGGG	2
GATCCACTGGTATCGAC	7	GATCCCTGCGTCGGGAA	2
GATCCACTGTGCTCGAA	7	GATCGCAGGCTAAAGCC	2
GATCCACTGTGGCTACT	5	GATCGGCGACCGAGGTA	2
GATCCACTGTGTAAGGT	1	GATCCCTGCGCGCCTGA	2
GATCCACTTAAGTCAAC	7	GATCGCAGGGTAGGTAG	2
GATCCACTTAGCAACTG	4	GATCGGCGACAATCCCC	2
GATCCACTTCCACCTGC	4	GATCCGTGTCTTCGTCT	2
GATCCACTTCCACTAGC	1	GATCCCTGAGAACCATT	2
GATCCACTTCCCCTGCG	7	GATCCCTATTCTTGCCT	2
GATCCACTTGCCGGGAA	4	GATCCGTAATATTTCCT	2
GATCCACTTGCGCATCA	4	GATCGTATTGTGGCAGT	2
GATCCACTTGGATGTCG	2	GATCGATTGGAAGGCAT	2
GATCCACTTTCGCTCCG	5	GATCCTATCTGCCGACC	2
GATCCACTTTGACCCGG	13	GATCCTACTTGCTCCCG	2
GATCCACTTTGATGCAT	7	GATCCGGTCCCGAGGCC	2
GATCCAGAAAACATGAT	2	GATCGGGACTCCCTAAA	2
GATCCAGAAACTTGGAA	7	GATCCTACCATAATCAC	2
GATCCAGAACAATGCCC	11	GATCCCGCAATGGCAAT	2
GATCCAGAAGAAAGCAG	48	GATCGGGACAATCTATG	2
GATCCAGAAGTCCCCGA	6	GATCCCTTCTAAGCACA	2
GATCCAGAATAAACTTT	6	GATCGGCTTTCGCAGAA	2
GATCCAGAATACACTCC	1	GATCCCTTTGTGCTCTG	2
GATCCAGACACAGACAG	2	GATCGGCTTCTCTGGTG	2
GATCCAGACAGCAGCCC	4	GATCGGCTCACAACGGC	2
GATCCAGACCTTGAAGC	1	GATCCCGTCCAGTCTCA	2
GATCCAGACGGCGGTCT	4	GATCGCAAGACATGAGG	2
GATCCAGACTCGAATTT	1	GATCGCCAAGTGAGGAG	2
GATCCAGAGAGATACCC	3	GATCCGTATTATTTTGG	2
GATCCAGAGCTTGTCAA	2	GATCCCGTCGGCTTGCT	2
GATCCAGAGGCATCCAG	22	GATCGCAATGTGCCTCT	2
GATCCAGAGGTTTTTTT	3	GATCGCACCAATAGAGA	2
GATCCAGAGTCGCCCTG	7	GATCCGTTGTTTGTATT	2
GATCCAGAGTTCGGGCT	1	GATCCCGCTTCTGCAAG	2
GATCCAGATAACTGGAA	4	GATCGAAGCGCTCGGTA	2
GATCCAGATAGAGAGTG	5	GATCCTTATATTCCTCC	2
GATCCAGATGAGCGCAT	3	GATCTACAGTACTACCA	2
GATCCAGATTAGATAGA	2	GATCGAAACAATGCCAC	2
GATCCAGCAACCCGCAC	5	GATCGAAACGGTCGTGC	2
GATCCAGCAAGGAGCCA	14	GATCGCCTTCATTCATC	2
GATCCAGCAGAGGGCAG	6	GATCTACAGGTTGAGAT	2
GATCCAGCAGCGTCCGC	4	GATCGAAGAAGCGGATT	2
GATCCAGCAGCTGAAGC	1	GATCCGCTTTCGCCAAG	2
GATCCAGCAGGGAGGGA	4	GATCCAGTACTCCTTTC	2
GATCCAGCCAAAGCCAA	82	GATCCTGTAAAAGTTCG	2
GATCCAGCCAAAGGTTA	7	GATCTAATTCCGTGGTA	2
GATCCAGCCACAACTAC	7	GATCCTTCACTTGGGCC	2
GATCCAGCCTGTCCAAC	1	GATCCTTACAAAAGTGA	2
GATCCAGCGAAGGGATT	4	GATCCTGTTTCTGTCAG	2
GATCCAGCGTAATGAAG	50	GATCGAATACATCCATG	2
GATCCAGCGTCCGGCTG	8	GATCCTGTGGCTCGCTT	2
GATCCAGCTAACCTCGG	8	GATCGCCTCCAAGGGTA	2
GATCCAGCTACCCCGTT	5	GATCCGGGAAACTGCCA	2
GATCCAGCTAGAGCAAC	17	GATCCATAGGCCTGGGA	2
GATCCAGCTCACTCGAA	1	GATCGTTTGCTTGGTTT	2
GATCCAGCTCGAGTTTC	1	GATCCGGATGCTTATGT	2
GATCCAGCTCTGGACTA	3	GATCCAGTATAATGCAT	2
GATCCAGCTGGGATACT	14	GATCTATTCCTGTCTGT	2
GATCCAGCTTCCTCATC	5	GATCCACTGCACGATAA	2
GATCCAGCTTGGTCGAG	23	GATCGCGATACAGTATC	2
GATCCAGGAAAACATTG	2	GATCTCATGTTCGCCTT	2
GATCCAGGAAACTCACA	2	GATCCGCGCTGCTTGGG	2
GATCCAGGACCAGCATC	2	GATCTCAGCCAAATAAT	2
GATCCAGGACTTCTGAA	20	GATCCACTTGGATGTCG	2
GATCCAGGAGACCTGGG	31	GATCCAGAAAACATGAT	2
GATCCAGGAGCTATTCC	3	GATCCTTGCGTTGTTTG	2
GATCCAGGCAAAGCCAG	6	GATCCTTTGCGACTGAC	2
GATCCAGGCAAGGGCCA	5	GATCTACCGAGTATGTC	2
GATCCAGGCACCTACGC	2	GATCCTCAATGACATCT	2
GATCCAGGCACGGCGTC	1	GATCCAGGAAACTCACA	2
GATCCAGGCAGCAGATG	6	GATCGCTGCAGGTTGGC	2
GATCCAGGCCTCTGATA	26	GATCCTTTGGTAGATGA	2
GATCCAGGCCTGCACGG	219	GATCTAGCGATTCCACC	2
GATCCAGGCGATTAATC	6	GATCCTTTTCTTGCTTT	2
GATCCAGGCGGACTCTG	4	GATCGCTTACCAATCTT	2
GATCCAGGCGGAGAATC	4	GATCCTTTTTTGTGTGA	2
GATCCAGGCGTCGACAG	2	GATCTACGCATCGTCGA	2
GATCCAGGCGTTATTGG	4	GATCGAAAATGCACAAA	2
GATCCAGGCTACATCTT	10	GATCCTTCATCCGGTGA	2
GATCCAGGCTCTCTAGA	5	GATCCATAAGGAGGAGT	2
GATCCAGGCTTCTGCCA	1	GATCGCTATTGTCCTCG	2
GATCCAGGGACAAGGGA	86	GATCCCAACTTGCGGCC	2
GATCCAGGGAGATACAG	3	GATCGTGGTCCCAGCAC	2
GATCCAGGGATTGAGCG	59	GATCCATGTGTCCTGAA	2
GATCCAGGGGACGTTGG	1	GATCGACGACATGCTGA	2
GATCCAGGGGATGGAAG	26	GATCGTGCTACTTCACA	2
GATCCAGGGGCTTTCTT	1	GATCCAGTTCAGATGTA	2
GATCCAGGGGGTCCACG	4	GATCCTGGACAAGCGGC	2
GATCCAGGGGTAGCTCG	1	GATCGTGCAGGCAGAAG	2
GATCCAGGGTGCACTGG	2	GATCGTGATTCCGCAGT	2
GATCCAGGGTTGGACCC	1	GATCCTGCTGGATATGA	2
GATCCAGGGTTTGGGTC	2	GATCGCCGGTCAAGAGA	2
GATCCAGGTACACTAGC	1	GATCCGATAGATGGGAC	2
GATCCAGGTACTCTGAT	6	GATCCATGTGTGGAAGG	2
GATCCAGGTAGAGCAAG	17	GATCGCCGCACTGCAGA	2
GATCCAGGTAGTGGGAG	3	GATCGTCTATTTGTTTT	2
GATCCAGGTCCCGGCGG	1	GATCGACTATTTTGAGC	2
GATCCAGGTCGACTCTA	2	GATCGTCGTCGGAAGAG	2
GATCCAGGTCGGCTTAG	1	GATCGTCGATTATCGCC	2
GATCCAGGTCTTGGTGC	1	GATCCCACCCGAGATTT	2
GATCCAGGTGAGGCTAG	6	GATCCTGCATGCACAAT	2
GATCCAGGTTGGACCTT	14	GATCCGAGGTGAGAAAC	2
GATCCAGTAATTAGTCC	105	GATCCGAGGCAAGTAAT	2
GATCCAGTACCTCTTGG	5	GATCGTCTCGAAGAAGG	2
GATCCAGTACTCCTTTC	2	GATCCATCGCGTGCTGT	2
GATCCAGTATAATGCAT	2	GATCGACGAGATGAACG	2
GATCCAGTATCCATTAG	11	GATCCATCCTCCACCCC	2
GATCCAGTCAAGCACAC	7	GATCCATGTGCAGAACC	2
GATCCAGTCACGATTCT	4	GATCGACCCCGTCCTCA	2
GATCCAGTCATGGCAAG	54	GATCGTTGTACACCGAC	2
GATCCAGTCGACGACGA	116	GATCGCCGTTTGGCTAA	2
GATCCAGTCGCGTACCG	1	GATCGTTGTGGTGCTCT	2
GATCCAGTCTAGAGCGT	10	GATCGACCCACTGTATT	2
GATCCAGTGGAGGCTCG	3	GATCCTGGCTTGCCAAA	2
GATCCAGTGGATGAAAA	27	GATCCGATGGCACAAGT	2
GATCCAGTGTCCATAGG	16	GATCGTGTCCCAATCTG	2
GATCCAGTTCAGATGTA	2	GATCCTCACTTGTATCC	1
GATCCAGTTCCTATCTC	4	GATCACGAGAAGATGCA	1
GATCCAGTTCGATGCTA	1	GATCACCCGCTAGGCGC	1
GATCCAGTTCTACTATA	2	GATCGCCTCAACTTGGG	1
GATCCAGTTGGGTGAAT	9	GATCGCGAGAATATGCC	1
GATCCAGTTGGTTTTGT	115	GATCACCCCTCAAGTCT	1
GATCCAGTTTCAAAACC	5	GATCACGGAGATGACGG	1
GATCCAGTTTTGGTAGT	12	GATCACCCCTGCATCCT	1
GATCCATAAACTGCATA	30	GATCACGTAGATAGTTA	1
GATCCATAAAGGGATGG	4	GATCTTCAGTGTCGAAA	1
GATCCATAACCAGAAAA	1	GATCCGCTGTCGAGCAT	1
GATCCATAAGGAGGAGT	2	GATCGCCGAATACCATC	1
GATCCATACTGACCCAA	4	GATCCGGGTGGTTCCGG	1
GATCCATAGCTTGGGAA	21	GATCCGGTCAACTGTTT	1
GATCCATAGGCCTGGGA	2	GATCACCTTGTCATCGT	1
GATCCATAGGTACCTAG	14	GATCGCGACTTGTTTTC	1
GATCCATAGTCGTTAGT	29	GATCACATGTCACCCCT	1
GATCCATATCACCGTGG	1	GATCTTCCTAGGAAGAC	1
GATCCATATCAGCACTT	1	GATCACATTTACCAACA	1
GATCCATATCGTACAAG	8	GATCCGGTATCTGTCTC	1
GATCCATATGAAGATTC	4	GATCTGTTTGGCCGTGA	1
GATCCATATGCCTGTTT	1	GATCGCGACTCGAGAAC	1
GATCCATATGTCGCTAC	2	GATCCGCGGCCAGATGC	1
GATCCATCAAAAAAGTG	1	GATCTTCCCGTACTCAC	1
GATCCATCAACATGTCC	3	GATCACCCAAGCGCCAC	1
GATCCATCAAGCGTGGC	4	GATCAACGCTGTAAATC	1
GATCCATCACCCTCGCC	1	GATCGACATGGCGCCCT	1
GATCCATCAGAACCAGA	3	GATCAACAGGACCTTCA	1
GATCCATCAGCCGGGGC	4	GATCCTGGGATATGAAC	1
GATCCATCAGTGCCTTC	8	GATCAACCAAGTACTGT	1
GATCCATCATAAAATGC	7	GATCAACCACTCCTGCC	1
GATCCATCCCAACAAAG	15	GATCTTTGATTTTTTTT	1
GATCCATCCCATCTTAT	3	GATCGACGGCGTTCATC	1
GATCCATCCCATGGCTC	4	GATCAAATGCATGTGTT	1
GATCCATCCCTACCAAC	6	GATCCTGCTGATGGGTG	1
GATCCATCCCTCCTTTA	13	GATCGACGGCTACAATG	1
GATCCATCCGACTCGCA	6	GATCTTTGGTGGACAAA	1
GATCCATCCGTCAACTG	1	GATCGACTGCTCGGATT	1
GATCCATCCGTCCAAGA	4	GATCGACTGGGGGGACA	1
GATCCATCCTCCACCCC	2	GATCGAGGGACGAACAA	1
GATCCATCCTCTGAAAG	5	GATCCTGGAGATGGATG	1
GATCCATCGCGTGCTGT	2	GATCAAACCATCGGTGC	1
GATCCATCGTGGGGTAC	3	GATCAAAAAGCGCTTCA	1
GATCCATCTAGTAAAAC	3	GATCCTTGGTCTCTCAA	1
GATCCATCTCTTCCTAG	1	GATCCTTGCTGACAATG	1
GATCCATCTTTCCGAGA	14	GATCCTTTGACCACTGG	1
GATCCATGAACTCAAAC	11	GATCAAAACTTGATGGT	1
GATCCATGAACTGCCTG	1	GATCAAAACTTTCAACG	1
GATCCATGACTGTATGC	3	GATCCTGTACTTTTGTT	1
GATCCATGATGGACAGT	6	GATCAAACAACCCATCT	1
GATCCATGATTGTTTTT	3	GATCCTGTCGTGTTGAC	1
GATCCATGCGCCACAGC	5	GATCTTTTTGTTCGCGG	1
GATCCATGCGGCAGGCT	4	GATCCTTTGTGAGGCCT	1
GATCCATGCTCGTTGTT	12	GATCAAAGGCATAATGT	1
GATCCATGCTGATGACT	48	GATCAAATCAATGACGG	1
GATCCATGCTGTAAGAG	14	GATCAAATCCCATTATC	1
GATCCATGGCGGCGTCG	6	GATCGAGCAAATGATGA	1
GATCCATGGGAGAAAGA	18	GATCCTTGCCCCGGGTG	1
GATCCATGGGCAAGTTC	5	GATCGCAGCACAGATGA	1
GATCCATGGGCCGATTC	6	GATCGATTGGGTCTCCG	1
GATCCATGGTCGTCATG	9	GATCGATTTGCCCATTT	1
GATCCATGGTGACCGCT	2	GATCAATAATCTTCTCA	1
GATCCATGGTTTTCGAG	34	GATCTTGGACTTCCGAC	1
GATCCATGTACCAAATG	1	GATCCTAAATATGTTTG	1
GATCCATGTCGTGCCGA	336	GATCGACTTCGTTCATA	1
GATCCATGTGCAGAACC	2	GATCCGTTGTCTGCACA	1
GATCCATGTGCTGGGAA	5	GATCTTGTCTGTCTGTC	1
GATCCATGTGCTTTCGG	25	GATCTTGATAGGATTGA	1
GATCCATGTGGATGCGT	4	GATCTTGAGCTGTGCTG	1
GATCCATGTGTCCTGAA	2	GATCGCAGCGTAAGTTG	1
GATCCATGTGTGGAAGG	2	GATCAATGGTCAACCAA	1
GATCCATGTTCGCTCTG	6	GATCAATTCTAGTCGTG	1
GATCCATGTTGCTTGGG	15	GATCTTGAATTTCGGGG	1
GATCCATGTTGTTTGAT	3	GATCAATCGGTGTCCAA	1
GATCCATGTTTGTACCT	9	GATCTTGTTGAACTGGA	1
GATCCATGTTTTTTCTT	12	GATCTTTCTGCCGCCAT	1
GATCCATTACCTACCTC	4	GATCCTCGGATGGGTGG	1
GATCCATTCATAGCTGC	6	GATCCTCGAAGCAGCGG	1
GATCCATTCATGGAAAT	1	GATCAAGCCAGCCGTGG	1
GATCCATTCCTGGATAA	4	GATCTTTCCCTTCTTCA	1
GATCCATTCGAAAACGC	3	GATCAAGCTACCAACTA	1
GATCCATTCGAGCCGAG	1764	GATCTTGGCTTGTTACG	1
GATCCATTCGTTGTAAC	4	GATCCTCATATTGACGG	1
GATCCATTCTTGGCGAC	197	GATCAAGTCAGCGGTGG	1
GATCCATTGCCCCTCAC	3	GATCCTCACTAACTTGC	1
GATCCATTGCCTCATCC	4	GATCTTGTGCAACGCAG	1
GATCCATTGTATTTGAT	3	GATCCTCACGCCCAACT	1
GATCCATTGTTACCTAA	13	GATCAAGGTAGCGATTG	1
GATCCATTTCCTTATTC	5	GATCTTGTGAGGCTGTG	1
GATCCATTTGAGCCTCG	4	GATCCGTGTCGGGACTC	1
GATCCATTTGGTTCGTG	1	GATCTTTCCAGAGCCGT	1
GATCCATTTGTACATAC	11	GATCCCAACTGCAGGTT	1
GATCCATTTGTCGTATC	5	GATCGGGTTGAACAATG	1
GATCCATTTGTCTTTCT	15	GATCTGATGAGCCTGTC	1
GATCCATTTTCTCGTGC	8	GATCCCACGTATAATCG	1
GATCCCAAAAAAAAAAA	92	GATCGTCATTCAAGACA	1
GATCCCAAAACTCGAGC	6	GATCCCACGCCTTGTCA	1
GATCCCAAAATATTCAC	4	GATCGTCCAATATACCC	1
GATCCCAAAGACAAAGC	3	GATCTGAGCCGTAACAG	1
GATCCCAAAGTCACACA	4	GATCATTGCCTTTTCTT	1
GATCCCAAAGTTGTTCA	1	GATCCCAAGGATGGCGC	1
GATCCCAAATCCAAGGC	7	GATCATTCCAATTCTTG	1
GATCCCAAATCCAAGGG	40	GATCGTCTTGTCGGCGG	1
GATCCCAAATCCTGGTA	2	GATCCAAAGTCAGTTGT	1
GATCCCAAATGGAGGGA	84	GATCTGAGACAAAGCAT	1
GATCCCAAATGGCGTTG	1	GATCGTGCGTCTTTGGC	1
GATCCCAAATTTTGGCT	4	GATCCAAATTGTCGCAC	1
GATCCCAACAACGTATG	2	GATCCAACCACTCTGTG	1
GATCCCAACAATTTTAC	7	GATCCATGTACCAAATG	1
GATCCCAACCCACGCCC	3	GATCGTTCGATGGGTTC	1
GATCCCAACCCGCCTGA	1	GATCCAAAACCCACCCA	1
GATCCCAACCGAAAATA	4	GATCTGCGCTCAAAAGG	1
GATCCCAACCTCACCAA	4	GATCAGCCGACATCTGA	1
GATCCCAACCTGACAAA	9	GATCCCCAAGACCCAAG	1
GATCCCAACGACAGAGC	56	GATCCCCAAGAAGCCCA	1
GATCCCAACGCCCAAGA	1	GATCATGACTTTTTTGG	1
GATCCCAACTAACCGGC	11	GATCGGTCCGATGGTTG	1
GATCCCAACTGCAGGTT	1	GATCTGCTCGCTGTTGT	1
GATCCCAACTTGCGGCC	2	GATCGGTGAACTAGGTA	1
GATCCCAAGAAAGAATA	16	GATCCCAGAATGCCAGC	1
GATCCCAAGAAGCACAC	11	GATCGGTGCTTCCCCTT	1
GATCCCAAGGATGGCGC	1	GATCCAACTGCTACACT	1
GATCCCAAGGCGGGGTT	21	GATCATGGAGGACCCTC	1
GATCCCAAGTAACAAGG	8	GATCCCATGCTGGGCAT	1
GATCCCAAGTGAAGTTA	23	GATCCCATGACCGTGCT	1
GATCCCAATAGTTCCTG	27	GATCGGTTACAGCCTGA	1
GATCCCAATCAGAGCAA	10	GATCTGCAGTTCCTCAG	1
GATCCCAATCCCAAGAA	28	GATCATGTTAATGTCTC	1
GATCCCACACTCGTGTC	3	GATCGGTTTGCTTGGCT	1
GATCCCACAGGTTCTCA	7	GATCTGCAAAGAGCCGA	1
GATCCCACCAAAGACCG	6	GATCTGCTCCTAATGTT	1
GATCCCACCATCTCAAC	4	GATCTCCTCTCTTGTGC	1
GATCCCACCCAATCCAT	1	GATCTACGCAAGGGTCG	1
GATCCCACCCCAACATG	94	GATCCAATGTGACCGTA	1
GATCCCACCCGAGATTT	2	GATCTACTCTCCGTAGT	1
GATCCCACCGTGGCCCA	6	GATCCAGCCTGTCCAAC	1
GATCCCACCTCAACTTT	7	GATCTAGGCTTCTAGGC	1
GATCCCACGCCTTGTCA	1	GATCCAGCAGCTGAAGC	1
GATCCCACGGGCAGCAT	373	GATCTAGGTTCTCGCCG	1
GATCCCACGGTTTGCGT	9	GATCGTTGGCTGGTCAG	1
GATCCCACGTATAATCG	1	GATCTAGTTCCAAGGGC	1
GATCCCACTCGACGGGA	56	GATCCAGGCACGGCGTC	1
GATCCCACTGTACACTG	12	GATCTCCGTCGCCACTA	1
GATCCCACTTTGCCAAA	4	GATCCAGACCTTGAAGC	1
GATCCCAGAAGTGATAG	4	GATCCAGAATACACTCC	1
GATCCCAGAATAGTCTG	5	GATCTCCGGGGAATAGA	1
GATCCCAGAATGCCAGC	1	GATCCACCCTTCAAAGA	1
GATCCCAGACATTTTTC	41	GATCTCAGAGGGTTGAA	1
GATCCCAGACGCGCATA	24	GATCCACCGCGCAACAC	1
GATCCCAGACGCTACAA	276	GATCCACTGTGTAAGGT	1
GATCCCAGAGATGTCAT	2	GATCCACAGCTAAGCCC	1
GATCCCAGAGCACAGGT	7	GATCCAAGTAGAGAGGC	1
GATCCCAGAGGGGCGGC	5	GATCCCCCACGGCTGAC	1
GATCCCAGAGGTATCAA	5	GATCCAAGACTATCTCC	1
GATCCCAGAGTTTGGAA	105	GATCCATCACCCTCGCC	1
GATCCCAGATACTTATG	16	GATCCATATGCCTGTTT	1
GATCCCAGATGCTTCCC	8	GATCCATATCAGCACTT	1
GATCCCAGATTCTCATG	2	GATCCAAGCCGTGGAGA	1
GATCCCAGCAAGCATGC	16	GATCCAGTTCGATGCTA	1
GATCCCAGCCAGCTCGA	14	GATCCAAGGGCGAGTTG	1
GATCCCAGCCCAGCAGC	18	GATCCAGCTCGAGTTTC	1
GATCCCAGCCGTGATGA	3	GATCTAAATCCAATTGA	1
GATCCCAGCCTGAAAGA	16	GATCCAATGGAGTGGCG	1
GATCCCAGCCTGTCATT	2	GATCTAACTGGTTTTAT	1
GATCCCAGCCTTTGGCC	2	GATCCAATAAAAGTACA	1
GATCCCAGCTGGAAAAC	5	GATCCAATAAGTTTGCT	1
GATCCCAGCTGGCGTTT	2	GATCCAGGGGTAGCTCG	1
GATCCCAGGGCAGTCAG	1	GATCCAGGGGCTTTCTT	1
GATCCCAGGGGAGTCTG	164	GATCCAGGGGACGTTGG	1
GATCCCAGGGGGAAACG	3	GATCCAGGCTTCTGCCA	1
GATCCCAGGTGCGTGGA	3	GATCTCTGGATACTTCT	1
GATCCCAGTAATTTTGC	36	GATCCAGTCGCGTACCG	1
GATCCCAGTACCTGGAA	3	GATCAGCAAGAAGCTGA	1
GATCCCAGTCCTTTACG	2	GATCGGTAGATTCCTGG	1
GATCCCAGTCGAGTGGT	2	GATCCGAGGAAAGGCCC	1
GATCCCAGTCTGGTCTG	2	GATCGGACAACAAATCG	1
GATCCCAGTGGAGAAGG	5	GATCGGACCGGGGGGGA	1
GATCCCAGTGGCAGGTG	3	GATCTGTACTGGGTGCA	1
GATCCCAGTGGTCCAGT	2	GATCCGACAGTGGTGTT	1
GATCCCAGTTGCGTTAC	1130	GATCAGATGGCATGTTT	1
GATCCCAGTTTAGTACC	15	GATCGGAACCCGGTGCA	1
GATCCCATAACTACTCA	2	GATCGGAGCATTTCTCA	1
GATCCCATAATGCCCAA	4	GATCCGATAGAGGATTG	1
GATCCCATACATCCTGC	4	GATCTGGTTTGGTACAA	1
GATCCCATAGAGGATGG	142	GATCGGATGCAAGAGAT	1
GATCCCATAGCGTTTGT	42	GATCCCTTTGCTGGGTT	1
GATCCCATCAAACAGTC	4	GATCCAGAGTTCGGGCT	1
GATCCCATCAAGGTTCA	2	GATCAGCCGCGACAATG	1
GATCCCATCACTTCCAT	2	GATCTCCGAGAGACCTT	1
GATCCCATCATCACCAC	3	GATCCCTTGGTTCCTTG	1
GATCCCATCCAGACGAC	2	GATCCCTTGCGAGCCTG	1
GATCCCATCGCCATCTT	3	GATCCGAACTTTGATGC	1
GATCCCATCTGGCCAAG	3	GATCACTTGCAGCGGGC	1
GATCCCATCTTCTGCCA	37	GATCCGCGACCCCGCGA	1
GATCCCATCTTTAGACA	12	GATCCGCATCTCGACAT	1
GATCCCATGAAAGGTAC	3	GATCACTCCAGGCTGTC	1
GATCCCATGACATGAAA	3	GATCTGTTGGAGGTTTG	1
GATCCCATGACCGTGCT	1	GATCTGTTGAGCACTCC	1
GATCCCATGACTGCGGT	245	GATCGCTGCTCTGGACC	1
GATCCCATGCTGGGCAT	1	GATCACTGGAGACCCTG	1
GATCCCATGGGGAGCGA	2	GATCAGAGACAGAGGAC	1
GATCCCATGTAATCCAT	8	GATCCGATGGCTTTGGA	1
GATCCCATGTCAGAGCA	12	GATCGGCAATTCGCTGC	1
GATCCCATGTGCAAAAA	3	GATCACTTTGGATAATG	1
GATCCCATTCCTGCCCC	8	GATCTGTGTCATCCCTT	1
GATCCCATTCGCCTGGT	3	GATCTGTCTGTTTTTGG	1
GATCCCATTGGGACGCC	44	GATCCGATGCCGTAGAT	1
GATCCCATTTCTTGGTC	117	GATCGCTTTACTGCTCC	1
GATCCCATTTTGCGTCG	7	GATCTGTCCCACTAGTT	1
GATCCCATTTTGTGAGT	3	GATCCGATGACTGAGAT	1
GATCCCCAAAGACGAAG	61	GATCCGATAGGTCGGCT	1
GATCCCCAACAACCCAT	2	GATCCGATTCAGATGCG	1
GATCCCCAACATGGGGG	108	GATCATATTCCACAACT	1
GATCCCCAACCAAGCTC	3	GATCAGGTTCCTAGGGA	1
GATCCCCAACCGACGAC	21	GATCAGGTTGCGAGGAT	1
GATCCCCAAGAAGCCCA	1	GATCAGGTTTTTGTTGG	1
GATCCCCAAGACCCAAG	1	GATCAGTGCTGCCAGGC	1
GATCCCCACAACCAGTC	4	GATCTGGCCAGGATTTT	1
GATCCCCACAGAGACCC	3	GATCATACTACTTACCC	1
GATCCCCACCAAAATTG	45	GATCCCGACTGGCCGCG	1
GATCCCCACGAAAAACA	53	GATCAGCCTGTATCTTG	1
GATCCCCACGCTGGAAT	4	GATCTGGACTTTTCGGT	1
GATCCCCACTCACTACA	4	GATCGGCGTGAAAAGTT	1
GATCCCCAGAAAAGACT	5	GATCGGGCGTCAGGATT	1
GATCCCCAGAAATATCA	15	GATCTGGACGTAACAGG	1
GATCCCCAGGAAGCTCG	2	GATCTGGAATCACGCCG	1
GATCCCCAGTCATAACT	14	GATCTGGAAGAAGAAAA	1
GATCCCCATCCAGTTCT	4	GATCATCGAAGGGTAAA	1
GATCCCCATCCTCTTCC	3	GATCGGGTATGTCGATG	1
GATCCCCATCCTGGGGT	3	GATCTGCTTGCTGCAGG	1
GATCCCCATCTAGTGTT	13	GATCCCCGGTCTCTTTT	1
GATCCCCATGGGGACCA	142	GATCCCGACGTTCATCG	1
GATCCCCATGTACCTTC	4	GATCTGGGGTGATTAGA	1
GATCCCCATGTCCTTTT	6	GATCGCGGAGGGAAAAT	1
GATCCCCATGTGGAGGC	3	GATCGGCAGGGTTTTGT	1
GATCCCCCACGGCTGAC	1	GATCGGCATCTTCTATT	1
GATCCCCCAGACTTTTC	3	GATCCCTGCAAGCTGGT	1
GATCCCCCCAACCAAGG	3	GATCTGGTCAATGATGG	1
GATCCCCCCAAGGCTAC	3	GATCAGCTTTACCGGAG	1
GATCCCCCCATCACCGT	1	GATCAGCTTTTTTTCTT	1
GATCCCCCCGTAGAACC	82	GATCTGGTATTCGGAGA	1
GATCCCCCGACTTTAAT	2	GATCTGGCTTGCGATGG	1
GATCCCCCGCAGTTTGG	8	GATCAGGAGTGAGGACC	1
GATCCCCCGCTGCGCTC	13	GATCTGGGAAAATGTAG	1
GATCCCCCGTTTATAAA	2	GATCTGGGGGGAAAGAG	1
GATCCCCCTAGAACCAC	6	GATCTGGGGCCGGAGTG	1
GATCCCCCTGATGCCCT	3	GATCCCTAAAGAGCGAT	1
GATCCCCCTTTTTTTTG	3	GATCTGGGCTCTGAGGA	1
GATCCCCGAGCTCAGTT	1	GATCCCGTTTCCTTGCA	1
GATCCCCGAGGCTGCCC	21	GATCAGGGGATGCACGT	1
GATCCCCGCACCATCAC	2	GATCAGGTAAGGCGTTT	1
GATCCCCGCAGGCTAAT	2	GATCAGCCTGTTTGCGC	1
GATCCCCGCATCACTCT	1	GATCTGGGTGTTCAGTG	1
GATCCCCGCATTTCCAT	2
GATCCCCGCCATTTACT	3
GATCCCCGCCGAAACTG	4
GATCCCCGGGTTGACGA	13
GATCCCCGGTCTCTTTT	1
GATCCCCGTCTCTATGC	2
GATCCCCGTGATTGCAA	4
GATCCCCTCACCACGCC	2
GATCCCCTCATACGTTT	2
GATCCCCTCCAAGCTTT	10
GATCCCCTCCAGAACAA	1
GATCCCCTCCTGGCTTG	5
GATCCCCTCGACATATC	2
GATCCCCTCGTCACCAG	12
GATCCCCTCTCGAAATA	11
GATCCCCTCTCTGAGCA	5
GATCCCCTCTGTTGTCA	5
GATCCCCTCTTTTGTGA	4
GATCCCCTGCCATGACT	4
GATCCCCTGCGTAATGT	57
GATCCCCTGGAATCCAT	1
GATCCCCTGTACCTATT	6
GATCCCCTGTTACTGTT	7
GATCCCCTTAGTGACAA	17
GATCCCCTTCAAGTCGG	2
GATCCCCTTCAGGGCGT	1
GATCCCCTTCCCCATCC	4
GATCCCCTTGCAGAACT	3
GATCCCCTTGGTGATTG	65
GATCCCCTTGTTGACAC	2
GATCCCCTTTAATGTTT	9
GATCCCCTTTTTATGTG	1
GATCCCGAAAAGCCGAG	2
GATCCCGAAACAAAACC	4
GATCCCGAAAGAGGTGT	3
GATCCCGAACATATCAA	1
GATCCCGAACCTACGCG	21
GATCCCGAACGAACTAC	8
GATCCCGAACGAGTACC	3
GATCCCGAAGTGCAGAT	5
GATCCCGAATGTCTACG	8
GATCCCGAATTCTCGGT	25
GATCCCGACACAATCCG	1
GATCCCGACAGAGTTTA	5
GATCCCGACGCCGGATT	8
GATCCCGACGTTCATCG	1
GATCCCGACTCGCCGGT	4
GATCCCGACTGGCCGCG	1
GATCCCGACTTAATGCA	3
GATCCCGAGATTACGTA	1
GATCCCGAGCACTATGT	2
GATCCCGAGGACTCGTC	9
GATCCCGAGGACTTATT	7
GATCCCGAGGAGGTAGG	4
GATCCCGAGGCGCAAGA	5
GATCCCGAGTTGCTTGG	2
GATCCCGAGTTTGTCTC	10
GATCCCGATATCATTCG	13
GATCCCGATGCCAATTT	54
GATCCCGATGCGGCGAA	4
GATCCCGATGGGGGGTT	4
GATCCCGCAAAAAATAA	1
GATCCCGCAACCTGCAA	12
GATCCCGCAATGGCAAT	2
GATCCCGCACAGCTCAC	1
GATCCCGCACTCACCAT	3
GATCCCGCAGAAGCTGG	7
GATCCCGCAGGTGAGTA	4
GATCCCGCCACAAGGCG	36
GATCCCGCCACGTCCAA	3
GATCCCGCCGCAGGGCT	23
GATCCCGCCTCCCCCTC	3
GATCCCGCGGCTGACTG	12
GATCCCGCGGTCTTTGG	5
GATCCCGCTGGTCGCAT	39
GATCCCGCTTCCCGGGC	10
GATCCCGCTTCTGCAAG	2
GATCCCGGAACCTTCGT	23
GATCCCGGAGGCCGCCT	5
GATCCCGGATGGAATAT	5
GATCCCGGGCAGTCCGT	18
GATCCCGGGGGGCGCTT	5
GATCCCGGTACATTTTC	15
GATCCCGGTCCGGTCGA	3
GATCCCGTAAGAAGCAA	510
GATCCCGTAAGAGGATA	4
GATCCCGTAGGCACAAC	27
GATCCCGTCCAGTCTCA	2
GATCCCGTCGGCTTGCT	2
GATCCCGTCTCAACTCC	7
GATCCCGTCTCTAGACA	2
GATCCCGTCTGTTTGTG	4
GATCCCGTCTTCTTTTC	18
GATCCCGTCTTGGCTTT	2
GATCCCGTGATATTGTT	8
GATCCCGTGCAGACCAA	3
GATCCCGTTGAACCATT	4
GATCCCGTTGCTGCAAC	1
GATCCCGTTGTCTTATA	1
GATCCCGTTTCCTCGAC	3
GATCCCGTTTCCTTGCA	1
GATCCCTAAAGAGCGAT	1
GATCCCTAAAGCCAAGG	2
GATCCCTAACAGCGGCT	1
GATCCCTACACCACGAA	9
GATCCCTACATGGGTTG	3
GATCCCTACGCGTAGGA	6
GATCCCTACTGCATCAA	2
GATCCCTAGCGACGCAA	4
GATCCCTAGCGCAGCTA	6
GATCCCTAGCTAGACTG	14
GATCCCTAGCTAGTTTT	29
GATCCCTAGCTTCTCTC	11
GATCCCTAGTATTGCCA	3
GATCCCTATCCAGCCTA	3
GATCCCTATGTGTGTCC	2
GATCCCTATTCTTGCCT	2
GATCCCTCCACACAGTC	37
GATCCCTCCATTGGACA	4
GATCCCTCCCCAGCCGA	2
GATCCCTCCCCCAATCT	11
GATCCCTCCTATTTGCT	3
GATCCCTCGAGGCGAAG	4
GATCCCTCGCCGCACCG	7
GATCCCTCGGGATTGGG	4
GATCCCTCTCAACTTGT	2
GATCCCTCTCAGCACAC	4
GATCCCTCTCCCGGTCA	4
GATCCCTCTCCTGCTCC	3
GATCCCTCTGACGACCG	8
GATCCCTCTGCGCTGCC	167
GATCCCTCTGGCCACAG	3
GATCCCTCTTTTGGCCA	5
GATCCCTGAGAACCATT	2
GATCCCTGAGGCGGGTA	572
GATCCCTGATAATGCCA	4
GATCCCTGCAAGCTGGT	1
GATCCCTGCAGCCGCAC	16
GATCCCTGCAGTGGTCA	4
GATCCCTGCGCGCCTGA	2
GATCCCTGCGTCGGGAA	2
GATCCCTGGAGACTCTT	8
GATCCCTGGCATAAGGA	4
GATCCCTGGCCAGGTAC	2
GATCCCTGGCTCTGTAT	208
GATCCCTGGCTGTTTCG	5
GATCCCTGGGTTCTTGA	2
GATCCCTGGTCAGTAAA	4
GATCCCTGGTGAGGGCA	78
GATCCCTGGTTATTGAC	3
GATCCCTGTCGCAAATC	3
GATCCCTGTGGTTGGGT	4
GATCCCTGTTACCCCCC	2
GATCCCTGTTCTCGATT	8
GATCCCTGTTCTGGTTT	2
GATCCCTGTTCTTTGCC	8
GATCCCTTAGGGTTTGG	14
GATCCCTTCCCACTCGG	5
GATCCCTTCTAAGCACA	2
GATCCCTTCTACCACGC	15
GATCCCTTCTGGGGATA	2
GATCCCTTGCATTTCCT	1
GATCCCTTGCCGTTTCA	34
GATCCCTTGCGAGCCTG	1
GATCCCTTGGAGCCCCT	3
GATCCCTTGGGCCCCTT	3
GATCCCTTGGTACCTTA	8
GATCCCTTGGTTCCTTG	1
GATCCCTTGTAGAATGT	3
GATCCCTTGTCTATACC	5
GATCCCTTGTTGCCTAC	1
GATCCCTTTACATGCTT	4
GATCCCTTTCACTCTTT	13
GATCCCTTTCCAGCCCA	2
GATCCCTTTCGGCAAGT	62
GATCCCTTTCTATGTTT	6
GATCCCTTTGCTGGGTT	1
GATCCCTTTGTCAGTGC	3
GATCCCTTTGTGCTCTG	2
GATCCCTTTTGCTAGTC	28
GATCCCTTTTGTTTTAT	45
GATCCCTTTTTGCTGTG	3
GATCCCTTTTTGGCCCT	2
GATCCGAAAAAAAAAAA	17
GATCCGAAAAACCACTC	38
GATCCGAAAATAAAACC	15
GATCCGAAACAGAGCGA	20
GATCCGAAACCGTACGA	3
GATCCGAAAGCCTCCAC	2
GATCCGAAAGCTGCGGG	3
GATCCGAAATGAGCCAC	3
GATCCGAACCCGTTGAC	3
GATCCGAACGAGGAGAT	2
GATCCGAACGCCCGCGT	6
GATCCGAACGCCGCTTA	22
GATCCGAACTCGAGATG	1
GATCCGAACTCGGCGGA	61
GATCCGAACTGTGAGGG	4
GATCCGAACTTTGATGC	1
GATCCGAAGACGCACCC	1
GATCCGAAGCTTTGTTT	2
GATCCGAAGTCTGTCTA	3
GATCCGAAGTGTGTCGG	9
GATCCGAATCGGGCAGT	15
GATCCGAATGGCGCAGG	3
GATCCGAATGGGCATTG	2
GATCCGAATGTAATGAA	8
GATCCGAATTCTTTTGT	4
GATCCGACAAACTCGGG	3
GATCCGACACTGTCCAA	1
GATCCGACAGAGGTTGC	170
GATCCGACAGCGGCGTC	4
GATCCGACAGTGGTGTT	1
GATCCGACATACATTGC	42
GATCCGACCAGGAACGA	5
GATCCGACCGGTTATGA	20
GATCCGACCTAGTAGTT	3
GATCCGACCTTTCTGGT	25
GATCCGACGAATCCAAG	3
GATCCGACGACGTTGCA	11
GATCCGACGCAAACCGC	2
GATCCGACGCAACGTGT	456
GATCCGACGGCCTCAGT	2
GATCCGACGTGTTTGGT	5
GATCCGACTGGGAATGT	5
GATCCGAGAAACACAGT	85
GATCCGAGAAAGAGGGG	4
GATCCGAGAGCCCAGAC	2
GATCCGAGATGGAAGTT	9
GATCCGAGATGGTACGA	2
GATCCGAGATTGAGAAG	6
GATCCGAGCACATGTCA	3
GATCCGAGCCACGCACC	12
GATCCGAGCCCCGATTT	6
GATCCGAGCCCTGTTGA	5
GATCCGAGCGTATAAAT	26
GATCCGAGGAAAGGCCC	1
GATCCGAGGAGCAAATG	10
GATCCGAGGCAAGTAAT	2
GATCCGAGGTAACTCCC	13
GATCCGAGGTGAGAAAC	2
GATCCGAGGTGAGGCAG	4
GATCCGAGGTGTCCAAG	13
GATCCGAGGTTACAGAA	4
GATCCGAGTAACGTCGT	3
GATCCGAGTCAAACATA	9
GATCCGAGTCCATGGGC	12
GATCCGAGTCCGGGGTG	3
GATCCGAGTCCTCATGC	1
GATCCGAGTCTTGGGAG	3
GATCCGAGTGATTGAAG	27
GATCCGAGTGCCATGAT	2
GATCCGAGTGCGGATGG	10
GATCCGAGTTCCATCGC	2
GATCCGATAGAGGATTG	1
GATCCGATAGATGGGAC	2
GATCCGATAGGTCGGCT	1
GATCCGATAGTTTGTCC	1
GATCCGATATATCCGAT	13
GATCCGATGACTGAGAT	1
GATCCGATGCAACGGCG	7
GATCCGATGCACAGCAA	5
GATCCGATGCCGTAGAT	1
GATCCGATGCGAATGAA	5
GATCCGATGGCACAAGT	2
GATCCGATGGCAGGTTC	9
GATCCGATGGCGTCTGG	70
GATCCGATGGCTGACCC	3
GATCCGATGGCTTTGGA	1
GATCCGATGGGCTGCTA	1
GATCCGATTCAAGCGAG	3
GATCCGATTCAGATGCG	1
GATCCGATTCATCATCA	25
GATCCGATTGCCAGCCT	3
GATCCGATTGGATTAGC	4
GATCCGATTGGATTCTA	215
GATCCGATTGTACTCGA	4
GATCCGATTTCCTGGTG	3
GATCCGATTTTCCCGCG	3
GATCCGCAACTCACTTC	21
GATCCGCAAGGTTTATG	2
GATCCGCAATACGAATG	48
GATCCGCAATCCCCTAT	4
GATCCGCACACATCGGT	13
GATCCGCACGAAACCGT	5
GATCCGCACTACACGGA	7
GATCCGCACTTGTGGCG	31
GATCCGCAGAAGACAAT	3
GATCCGCAGACAATCGC	28
GATCCGCAGCTTGTCTG	3
GATCCGCAGGGTTGTTG	9
GATCCGCAGGTGGAAGA	131
GATCCGCAGTCATGAAC	2
GATCCGCAGTTCACGGG	4
GATCCGCATCCTATCAT	5
GATCCGCATCTCGACAT	1
GATCCGCATCTGTCACC	12
GATCCGCATGGCGTGAC	6
GATCCGCATTGGGGCAG	5
GATCCGCCAACATCCTA	1
GATCCGCCAACCACAAT	3
GATCCGCCAAGTCTCGC	13
GATCCGCCAGACCCCAG	7
GATCCGCCAGCGGGGTA	3
GATCCGCCAGTCTGGGT	1
GATCCGCCAGTGTAGAC	9
GATCCGCCAGTGTAGTC	33
GATCCGCCATGGTGATG	18
GATCCGCCATGTTTTCC	3
GATCCGCCCAAAATCAT	9
GATCCGCCCAATCTAAC	4
GATCCGCCCTCACCAGA	1
GATCCGCCGTACCAGGA	6
GATCCGCCTAACTGAGT	4
GATCCGCCTAGCAAACA	7
GATCCGCCTCTGCCCCC	162
GATCCGCCTGATTCGTG	11
GATCCGCCTTTCAACAC	56
GATCCGCCTTTTGGTGG	1
GATCCGCGACCCCGCGA	1
GATCCGCGATATGAGTG	3
GATCCGCGCAGTGTTTG	12
GATCCGCGCCCCAATTG	7
GATCCGCGCTCTGCGGT	1
GATCCGCGCTGAAGAAC	6
GATCCGCGCTGATAGTG	2
GATCCGCGCTGCTTGGG	2
GATCCGCGGAAGGTCCT	4
GATCCGCGGCAAGACGC	8
GATCCGCGGCCAGATGC	1
GATCCGCTACACCCGTG	6
GATCCGCTGCTTCGTCA	3
GATCCGCTGCTTCTATA	4
GATCCGCTGGATGTCCT	3
GATCCGCTGGCGACTTG	118
GATCCGCTGTCCTGGCT	7
GATCCGCTGTCGAGCAT	1
GATCCGCTGTCTGCAAA	2
GATCCGCTTCCTGACGA	5
GATCCGCTTCTTGGTTA	353
GATCCGCTTGAGCGTGA	3
GATCCGCTTGCTCGTCC	3
GATCCGCTTGGATTCCG	3
GATCCGCTTGGGAACCT	4
GATCCGCTTGGGGAAGA	54
GATCCGCTTTCGCCAAG	2
GATCCGCTTTTGAAGTC	1
GATCCGGAAAGATTTGA	10
GATCCGGAAAGTGCCCC	5
GATCCGGAACAGAGAGG	14
GATCCGGAAGAGATGTA	36
GATCCGGAAGTCATTGG	1
GATCCGGAATCTGTTAG	5
GATCCGGAATTGGGTAT	5
GATCCGGATAGATTCCC	1
GATCCGGATGCTTATGT	2
GATCCGGATGGTTCTTC	10
GATCCGGCAACCAGCAC	2
GATCCGGCAAGGTGTGA	22
GATCCGGCAATAAGCAC	15
GATCCGGCACTTCCATC	3
GATCCGGCCAAGGAAAC	15
GATCCGGCCCCATATTA	11
GATCCGGCCGACGCTAA	5
GATCCGGCCGTGAACAG	1
GATCCGGCCTGGATGCA	4
GATCCGGCGAACAGTAC	59
GATCCGGCGAGTCGCTA	4
GATCCGGCGATGGCAGA	36
GATCCGGCGATGTCCAA	5
GATCCGGCGTGTATCCC	12
GATCCGGCGTTCGCTAC	11
GATCCGGCGTTGAATAT	1
GATCCGGCGTTGATAAA	54
GATCCGGCTCCAGCAAC	15
GATCCGGCTGCAACGAA	16
GATCCGGCTGGCTGGGA	3
[truncated: 2,374 more rows]

## Sheet: 4722_SAGEMycHitGenNotESTCDSUpDo
SAGETag	CopyNumber
CATGATTCCCTCCACTGTGTC	336
CATGTGGGGTATTTTCAGGTG	321
CATGCTCGTTGTTGCGAGGTC	177
CATGGTATGAGTGGACTGGTC	172
CATGGATGGATTGATATTTTG	138
CATGTGCAGCGTTACTTTGAG	103
CATGTAGATGGGGAAGAAAGA	73
CATGGAGAAGAGGTTGTGACG	70
CATGGCGTCTGGCTCTGGACC	70
CATGTCGTGCCGAAGCCTCTT	58
CATGGGGTTTTTAAAGGTATT	57
CATGAAACCCACCACTTCCCC	56
CATGGCAGGTGGGTGTGCCGC	52
CATGGCTGTATAGTATATACT	51
CATGAAAGTGGCTTGGTCCCC	44
CATGCCGAGATACGTTCAAGC	44
CATGCGTAGAAGCCGTCGTCG	43
CATGAGGTGAATGCCCAACAA	42
CATGTAGACATCAGGTGCAAT	41
CATGATGGGGCGACAAGATTT	40
CATGCACCGTCCTAGACGAGA	40
CATGTAAAAAAAAAAAAAAAA	39
CATGGTGCTTTTGTTCTTTTT	36
CATGTTGCTCGCTTGCTTGAA	36
CATGCCAATATGCCAAGTCTC	35
CATGACGTCAAAGGCAAGAGA	34
CATGCCCCCTTTGGAGGTTGC	34
CATGCCGGGTTCCGCGGGTAG	33
CATGGGGTAATTGGGGTTAGG	32
CATGAGGTTCTGAGTTCTTTT	31
CATGGACACCGTCAAGAACGG	30
CATGGCTGGCCGCATCAGGTT	29
CATGCTATTAAACAAATCGAT	28
CATGAAGGATGGTATGACAAA	26
CATGAATCGTGTTTCTTGTTG	26
CATGCGACGAGCTCCTTACCT	26
CATGTTTTAGCGCGCGGAGAT	26
CATGGCAGACCCTGTCCAAAC	25
CATGGCCTGTTACTCTATGTC	25
CATGGCTTACTGCAAGGCGTT	25
CATGTATATAAAAGAAGTGAT	25
CATGTTCTTCCCTGCCTAGGG	25
CATGAGCCCATCAACGGGCAA	24
CATGCAACCCTGACAATTGTT	24
CATGCTTTTGGCACACGCTAA	24
CATGGAAGGAGTAGGGCAAGG	24
CATGAAAAGAAAGCTGCGTTT	23
CATGATCTGGAACAGCTGTGG	23
CATGATGGGAGTTTTGATGCC	23
CATGGGATTGCTTGCTCATTT	23
CATGTAAAAACCCTCTTTTCT	23
CATGTCAAACAGGATGCCAGA	23
CATGAGCACGTCGAAAATACT	22
CATGCACTCTCCCGTAATGTC	22
CATGGATACCGACTGAAAGAC	22
CATGGGATTGAGCGCATATAT	22
CATGTCTGCGGGGCACGCACT	22
CATGTTTATGTACTCAGGTTC	22
CATGAATACTACAACCATTAC	21
CATGAATGTCGGCCCAGGCGC	21
CATGAGGACAGTACGATAGAG	21
CATGCACAATTTACATACTAT	21
CATGCAGGTCAACACCCTGAC	21
CATGTCAAAAAAAAAAAAAAA	21
CATGTGAAGCTTTGAGGGGAG	21
CATGGCCAAACAGTGTGCTTA	20
CATGGCGATATTTGGTAGTAT	20
CATGAATGTGGCAGCGTGGGG	19
CATGACACGCCACTTCAGTCA	19
CATGCACGACCAGGGATTGTT	19
CATGCGGTAGACACTGAGTTA	19
CATGTAAATAACCAAATAGTC	19
CATGTAATGAATGATCATTTT	19
CATGTTTTTGTCAGTCGGGTC	19
CATGAAGCGGGACAGAAGGCA	18
CATGAGCACAGTGGCCTTTAT	18
CATGAGGCTAGTCATACAAGC	18
CATGGATGGTGCTTTCAATCG	18
CATGGCGGGCGAAAAGGAGGG	18
CATGGGAGGAAATGTGTGGCC	18
CATGTAGACGGCTGGTGGATG	18
CATGTATACAATCTTTTGGAT	18
CATGTCCCACTGTTTGACCGA	18
CATGAGTAGATTTGGTGTTTT	17
CATGATGTAATTAATCGATTT	17
CATGCTATGTAATGACGCAGG	17
CATGGGAAGGATCCGTCGTTA	17
CATGGGACGGAGTTTTTGGTT	17
CATGTCTGGCAACTCGCAGTT	17
CATGTTTCTGCTAGTGTGGGG	17
CATGAAGGGAATTTTTTTACC	16
CATGACCTCAACAGAGTCGTC	16
CATGAGGACAATATTGAACCA	16
CATGATTTTGAATTATTAGCC	16
CATGCACACTCTATCCCCACT	16
CATGCTTTTTCCAAACGACTC	16
CATGGAGGCTTCCCGCCGAGC	16
CATGTACATTGCTAATAGATG	16
CATGTCCTGGCCACCCACACC	16
CATGTCTTCCTAAGTAGGAAT	16
CATGTGTGCAATATAAAATCC	16
CATGAAGGATTAACAACAAGT	15
CATGAATGAATGATAAGCAAT	15
CATGACCTCAGCCCCTGACTT	15
CATGATCTTAGCCCAGTTCAA	15
CATGATGCAAGGTGTCTGAGG	15
CATGCAACGAATTATCGTTGC	15
CATGGTTTGAAGTGAACAAAA	15
CATGGTTTTCGAGGTATACGA	15
CATGTACCGTGCCGGCTAGGC	15
CATGTCTCCTGATGGAGTCAC	15
CATGTGTATGCAGTCTTTGGA	15
CATGTGTGTCTGAATCAGGGA	15
CATGATGAATAAATGAAAATG	14
CATGCACCCTGCCCAGCGGGC	14
CATGCAGCAAGTGTGGCGATG	14
CATGCGATGATTGCGTGTCCC	14
CATGGTGTCAACAGCAATTCT	14
CATGTCGAATGCGAACAAGAG	14
CATGTGCAAAAAAAAAAAAAA	14
CATGAAGCTCTCGCCACAGCC	13
CATGACCGGTTTAAAGTAGAA	13
CATGCAGGCGGTGAAATGGGT	13
CATGCCTTCCTGATCGATCTT	13
CATGGTTTTCGCCAAATGGCC	13
CATGTAGCGTCGCTGAGTCTG	13
CATGTTAAAATTTGCCTACAT	13
CATGACCCCGCCCCCTATCCT	12
CATGACGGGCGGGACGAGGAA	12
CATGATATCCTAGATAAAAAG	12
CATGATTATCGTATCCTAGAA	12
CATGCACAAGGTATGAAGCAT	12
CATGCACGGTCAGAGGTTGCA	12
CATGCAGAAAAAAAAAAAAAA	12
CATGCCAAAAAAAAAAAAAAA	12
CATGCCAACCTAGCAAAACCT	12
CATGGGAGGTTTCTCTCTACT	12
CATGGGCACTTGTCTTTGGGG	12
CATGGGCTGAATAGAGATGGA	12
CATGTAACCCTGTCAAAATAT	12
CATGTGGCATATCGCATCGGC	12
CATGTTCATAGCGCTACGGCG	12
CATGAACTGAGCGGACGTTTG	11
CATGATTAATACACAGGCTTT	11
CATGCCACTTCTGCGACAGGC	11
CATGCCCGAAAACTGCAACAC	11
CATGCTAGCCATCTTGGGGTA	11
CATGGAATAGCGAATAGTAAA	11
CATGGACCCGAAAAAAGGAAG	11
CATGGCAGCCTCCCACCGGGT	11
CATGGCATAGGGAGTTGAAGC	11
CATGGGCATATTGACGAGAAA	11
CATGTAGCGACTGCTTTTTGG	11
CATGTAGGTTAGGTTCAGCTC	11
CATGTATTTGATAGCTGTGGA	11
CATGTGGGAACCCCGGGTCTG	11
CATGTTAATCCGTAAATTTCT	11
CATGAAGGAGACTTGATGTTT	10
CATGAATGGGTAATCTGAAGG	10
CATGACATCGGCTGTTTGAAC	10
CATGACCTTGGTGTCGCTAAC	10
CATGACGTTTGACGAGTTCTT	10
CATGACTATTATTTTTTTACA	10
CATGACTGAAGCTGTGTCGAT	10
CATGAGTGGGACAATCGACAG	10
CATGATAAAATCGTCCTAAAG	10
CATGCACGTGATCGTGGGTGG	10
CATGCAGGTTAATTGCTCTTC	10
CATGCATTGTGGATGAATATA	10
CATGCCCAACCAGTCCTTCCA	10
CATGCCTCAGCAACTTGTCCC	10
CATGCGAACAAGAGCTACGAG	10
CATGCGAGATAAAGTTTGGAT	10
CATGCGCGAGTTCTTTGGCCT	10
CATGCTAATTACAAAAGGCGC	10
CATGGAAGTGATGGGATCTTT	10
CATGGACGTTGACGAGTGAAG	10
CATGGCATTGTACACATCTGC	10
CATGGCCATCTTGGGAAACTT	10
CATGGCGCAAAAGAGGTAGTC	10
CATGGCGTAGTGGCGTAAATG	10
CATGGGCAAGCCCAGCGGAAA	10
CATGGGGGGTTGCTTTGTCTT	10
CATGGGGTCTGTCATAAGGAC	10
CATGGGTAGGTAGGTACCCTC	10
CATGGGTATGTCGTTCATCTC	10
CATGGTAAGAGCCCATAATGA	10
CATGGTGAGAAAAGGAAGAAT	10
CATGGTGAGGGAGTACTCGCT	10
CATGTACGTTAAAAGTCAGCC	10
CATGTCGCGAAATTTCTTGCA	10
CATGTGAGAAATTCGGAGTAA	10
CATGTGCCCAACTGACTAGTG	10
CATGTGTACAACAACCCAACA	10
CATGTTAGCTCACATCTCTGA	10
CATGTTGAATCTCTGGTGCGG	10
CATGTTTACGAGCGCCTCACC	10
CATGAAGGTCTCCATCGGCAA	9
CATGAAGTGCACTGACATTTT	9
CATGAATGGTGTGGTTGTCAG	9
CATGAGCACAGCGGGTTCAAT	9
CATGAGCCGCAACTTTTAAGT	9
CATGCATAGTCCTGCAAGCCC	9
CATGCCAGTCACTACTTACCG	9
CATGCCCAGTTGACAGGCACT	9
CATGCCTGTTGGCGTACAAGG	9
CATGCTAATTTGGATCGCGTA	9
CATGGCAAATTCTAGGTCTAG	9
CATGGCAGTAGGGGGCCAGGA	9
CATGGCGTGAATTGGGAGTCC	9
CATGGGACGAAGGCCAAAGGA	9
CATGGGCCGGAGGAAATAGGA	9
CATGGGGGTGAGTGAATAGCG	9
CATGGTCAGGTGAGAATAGGC	9
CATGGTGTAGCACACCTGCCT	9
CATGTAACTTGCATAGCCGAC	9
CATGTCAAATCGATACCGAGT	9
CATGTCCAAATTCTACGGAGC	9
CATGTCCCTTGAGAGACGTTT	9
CATGTGCTACTTTTATCGGGC	9
CATGTGGATTGATTGTGATGC	9
CATGTTCCCTATCTCGAGCGA	9
CATGTTGCCAAACAAGCGTAC	9
CATGTTTACTTGACTGTAGTA	9
CATGTTTAGTCGAGTTAACAA	9
CATGTTTGTCGACGGAGACTT	9
CATGAAGCACTCTTAAGTATC	8
CATGAAGTGGGAGGACGTGAA	8
CATGACTGCCAAAGAGCTGCT	8
CATGACTTTGAAGGGTTTGAT	8
CATGAGAGGCTTGATGGGATA	8
CATGAGTCGGATTGGAGAACT	8
CATGATAGCAGAGGAGTGTGG	8
CATGATATCATATCGCAGATT	8
CATGATCAAAGATTCAAAATT	8
CATGATGTCGTTTGTGCAACT	8
CATGATGTGATGGGTGTTGGT	8
CATGCAAATTAGGGATAGCCC	8
CATGCAAGAAAAGGGTGACAA	8
CATGCAGAAAAGGAGTAATGT	8
CATGCAGTTCTCTTTCGCCAC	8
CATGCGATAGAACTACAAAGG	8
CATGCTAGATCGGCGGCGATA	8
CATGCTGCCTTATGAGAGGCC	8
CATGCTGTAAATGGTACGCTA	8
CATGGAATTTCTCGACAGTTC	8
CATGGACGCCGTTTCTAGGTC	8
CATGGAGGAGATTTGATCCCG	8
CATGGAGTACTGGTAGTTGGC	8
CATGGATGCCAGTAAGGCCGC	8
CATGGCATTCCGGATCAATCC	8
CATGGCTATCCATCCAATCCA	8
CATGGCTTAAACACTAACCGC	8
CATGGGTTTATGACGCGATGC	8
CATGGTCGGAGTACCTAACGA	8
CATGGTCTCAGCAGAGTGTTT	8
CATGGTTCGAATCGGTTGGTT	8
CATGTAAATAGTACAGGGGAA	8
CATGTACCTAGTCTAGTTTCA	8
CATGTACTTCGGTTGCGATAT	8
CATGTAGACGTATAATCAATA	8
CATGTATGTGGATGGATGCGG	8
CATGTATTATGAACAACGGAC	8
CATGTATTTATGGCAATTATC	8
CATGTCTGCGCCGCGGACAAA	8
CATGTGACTACACTATGATGC	8
CATGTGATCTTCTTATGCACA	8
CATGTGGCACGACTGTTTTTT	8
CATGTTACACCCCCAGCCCCC	8
CATGTTCCGTTGGCGCCTAGC	8
CATGTTCGAAATTGGTACACC	8
CATGTTGACTCAACCAAACTA	8
CATGTTGATTGTCTCGGACCT	8
CATGTTGGACATCCCGTCAAC	8
CATGTTTGATCGGAGACAAGG	8
CATGTTTGTTCAATTTGACTA	8
CATGAAAGGGTCATCCAAGTT	7
CATGAACGGACCCTAAACTTC	7
CATGAATAATTATGCCAGGAA	7
CATGAATTGGATAGAAATCAA	7
CATGACAAATTCTCCAAAACC	7
CATGACAAGAGAGAAAAAAAA	7
CATGACGAGCATTTCTTTTAC	7
CATGACTGTTATTTGGAGGAT	7
CATGAGAAATGTTATTAGGTC	7
CATGAGATAACAGTAGTAGAA	7
CATGAGCCGGCTTGCTTGGGT	7
CATGATCGATCTCATTGCTCT	7
CATGATGCTTTGCCCCAGTGG	7
CATGATGGGAATCTGGGTCTC	7
CATGATGGGCGCATTATTCAA	7
CATGCAACACGGGGTATTTAT	7
CATGCAATGCACGAAGTATAA	7
CATGCAATGTGAAAAGTCCTT	7
CATGCCAAGAACGTACGCTCT	7
CATGCCCAAAAAAAAAAAAAA	7
CATGCCGAAAGTACTAGAACT	7
CATGCGAAACAATAATAAAGA	7
CATGCGACTCGGCTTTTCGGG	7
CATGCTGCACGCTGCGTGAAT	7
CATGCTTGTTGATGGCTGACC	7
CATGGAAATAAGGCGTTAATT	7
CATGGATATGGTTGGTTCGGT	7
CATGGATGTCTATTCAGGGTG	7
CATGGCCGGGAAATGGGTAGT	7
CATGGCGAGATACACTTATTT	7
CATGGCTGTTGCATTTCGACT	7
CATGGCTTCGTGGTCTGATTG	7
CATGGGACTTGTTCTTCTTGC	7
CATGGGCTTCAGCCCTTTGAG	7
CATGGGCTTCTGGCTGATGAA	7
CATGGTGAGTTTGGAGATGGT	7
CATGGTGATGTAATTGAGAGG	7
CATGGTGGGATGTCTATATGG	7
CATGGTTGCATCAAGGTTTTC	7
CATGGTTGGTTGGAAGATGGA	7
CATGTAGAGTCAATTGAGTAG	7
CATGTAGCTTATGATCAATGT	7
CATGTCCCTGGATGCCTACCA	7
CATGTCCGGTGGTGCAGTTCT	7
CATGTCGTCTGTTGCGGCGCA	7
CATGTCTAGACAGTTATTCTC	7
CATGTCTCTTGTGTTGTTGAA	7
CATGTGTGGACTAAACCGAAA	7
CATGTGTGGCCGGGTCGGCAT	7
CATGTTGAGTTGGCTTGACCC	7
CATGTTTGATGGCAACTGTCT	7
CATGAAGATGTAGAAGGCGAG	6
CATGAAGCAGGTCGAGTGTGC	6
CATGAAGTCACGGAAGATGTT	6
CATGAATAACAAAAAGGGGCT	6
CATGAATATGGCAGTAGTGGC	6
CATGAATGGTAGACTACATTC	6
CATGACCCGACCCATACATTC	6
CATGACGTGTTAATTATGATA	6
CATGACTACTGATTAGTTCTG	6
CATGACTAGGACTCAAGTGTT	6
CATGACTGGTTCACGGGCGAC	6
CATGAGCTTAAGGCAGTAATG	6
CATGATATCCCGGTAAGCGAC	6
CATGATGCTGTTTTGGCTTTC	6
CATGATGGCCAGCAGGCTTTT	6
CATGATGTCGGGGGATGCGAA	6
CATGATTAAGCTCGAGCCATT	6
CATGATTCTTGCTTTGGGTTA	6
CATGCAAATATTCCGCGCCTT	6
CATGCAACAAGGCAGCTGTTT	6
CATGCAAGCTAAAACCCAGAA	6
CATGCACGCGCTTCTTTTGAG	6
CATGCAGCAACACCCTAGTAC	6
CATGCAGCACTGCAGCAGCCT	6
CATGCAGGCAAAAGCAAGGAA	6
CATGCAGTAGGCAGATAGGCA	6
CATGCAGTCTCTGCTCGCGAG	6
CATGCATACAGCTCCCATTCA	6
CATGCATCAAATACACAAACA	6
CATGCCGTGCAACTTTAGATG	6
CATGCCTCCCTCCGGTATACC	6
CATGCGAGTAACCGCCTTGCC	6
CATGCGAGTGTTAGAAATATA	6
CATGCGCGTCTGGTACATACC	6
CATGCTAATGGCCAGATCGGG	6
CATGCTAGTGTGATTGTAAGA	6
CATGCTTAAGCACTCACTATC	6
CATGCTTGGCAAATACCAAGA	6
CATGCTTGGGCGGGAGAGTAG	6
CATGGAAGGACCACACTTTGT	6
CATGGAATTCTTCAGCTGTTT	6
CATGGAGATTCAAAGTATCAG	6
CATGGATATGGATCGCCTCGG	6
CATGGATTAGGGCGATTGTTC	6
CATGGATTGCTGATGACTAGA	6
CATGGCAAGCAATCAGCGATT	6
CATGGCACCAACGATTCGACA	6
CATGGCCACGCTGAGCTTCAT	6
CATGGCGACATATCCTGGTCT	6
CATGGCGACTGCTGCTAGAGG	6
CATGGCTTGCTTAGTTGCTTG	6
CATGGGAATCAATGCTTCCAG	6
CATGGGAGATGAAGGGAGAAA	6
CATGGGCATCGTTGTTCAATA	6
CATGGGCCGCTGGGCGGATAC	6
CATGGGGTGGAAGGATAACTG	6
CATGGTAAATACACCAAATTC	6
CATGGTACTTTCGTCCAATGT	6
CATGGTCGAGAACAAATGCAT	6
CATGGTCTGAAAGATGTTCGA	6
CATGGTGATCAGGTACCAACC	6
CATGGTTACAATGGGACCCCG	6
CATGGTTACGGGGGATTTCGC	6
CATGGTTAGTTCTGGTTTGGC	6
CATGGTTCTCTCCTAATAGCC	6
CATGGTTGAGTTGAATAGAAG	6
CATGTAATTATGGAGAATGCC	6
CATGTAGATAACAGGAGCGAA	6
CATGTATAATCGACAGACCTC	6
CATGTATACATACTAAATTTC	6
CATGTCAAGTAATTGAGTGTA	6
CATGTCACAATGGCATCGACG	6
CATGTCCAGGATCGGGACGAG	6
CATGTCCAGGATTCCAGCTTT	6
CATGTCTACCAATCTCAATCA	6
CATGTCTCCTTCCGCCACGAC	6
CATGTCTCGAGTACAAACTAG	6
CATGTCTGATGAATGGGGGTT	6
CATGTCTGTCTGAGAAAATGT	6
CATGTGAACAAAGTACCGAAC	6
CATGTGAGGATGTCGGTTGTC	6
CATGTGCACATCAGATTCTGT	6
CATGTGTGCGGAAAAACGGCC	6
CATGTTCAGATGATGAACACA	6
CATGTTCCTGTTTTTAATGTC	6
CATGTTTCGAAACAAAGAAAA	6
CATGTTTGCTGCAAGCCTGGC	6
CATGAAAAGAATTAGTTGTCC	5
CATGAAAAGCCGCAGAATGTT	5
CATGAAACAAAGTCACATACC	5
CATGAACCACTCACTGCCTGC	5
CATGAATACGACAAGTTACCG	5
CATGAATCTCCGGCGCACCGC	5
CATGACAGTACCACAAACGCT	5
CATGACTTGCCATTGGTAACC	5
CATGAGACTCGAGGTACATTG	5
CATGAGCAAAGCTTAAAGACC	5
CATGAGCAACAAGTGAAGTCG	5
CATGAGGCTGTCAACAGTAAT	5
CATGAGGGCGTATTGGTTGGC	5
CATGAGGGTAAGCTACGGGAG	5
CATGAGTAGGAAATAACGGGA	5
CATGAGTTCTGGTGATGGTGA	5
CATGATACTCTAGTAAAAGTA	5
CATGATAGTGTGGGTGAATTC	5
CATGATATGAGGCAGTCACTG	5
CATGATATGCAGTGACTGAGT	5
CATGATCCAGGGGAAGCAACC	5
CATGATGAGATTGTGCCCTTT	5
CATGATGCAAACTCGGTATAC	5
CATGATGCTTTCTTCCTTCTA	5
CATGATGGCCTTTTAGTCTGC	5
CATGATGTGGAGGGGACGATT	5
CATGATTTCATTGGGCGTTTT	5
CATGATTTTGAAATTATAGTC	5
CATGCAAAATCTCAGCGATAC	5
CATGCAAAGACTTTGGCATCG	5
CATGCAATATACGTTTTGTTG	5
CATGCACTGTAATGTACCTTT	5
CATGCAGGGCCGGTTGAAGGT	5
CATGCAGTAACTCTGGGGCTT	5
CATGCAGTACCACCAGCATTT	5
CATGCATAGCTACTACACCTA	5
CATGCATCCAATAAAAATCGT	5
CATGCATCTCAACAAAGAGCA	5
CATGCCACGCCCGAGCGACTT	5
CATGCCAGCTGAATTATGATA	5
CATGCCATTTTCCCGTTTGGG	5
CATGCCCCTACGGTTATAGCT	5
CATGCCGCCCTCGTTTGGGGC	5
CATGCCTCTATTTTGAAAGAG	5
CATGCCTGTTGGCATAATTAT	5
CATGCGACTAGATCAAATTCT	5
CATGCGAGGAATATTTCTTCT	5
CATGCGGATGCATACCCACGA	5
CATGCGGCAGTCAGTCTGGGG	5
CATGCGGGCCAGCGACAATCT	5
CATGCTAAAATACAGTACCCA	5
CATGCTACACTTGGCTTGGGT	5
CATGCTAGGAATGTTTATAGA	5
CATGCTCACAGCGAATGTGCT	5
CATGCTCACTTGCTCTAATCT	5
CATGCTCTTCTGTTAAAGTCT	5
CATGCTCTTCTTGGAGGGGTT	5
CATGCTGACAGGGTCTTTCTA	5
CATGCTGGGATTTGATGTTCT	5
CATGCTTCATCTCTATTCACG	5
CATGCTTCTGACGGGGTGTAT	5
CATGGAAACCGGCAGCCATTT	5
CATGGAACAATCCTTAGCCCT	5
CATGGAAGTTTAATGCGAAAC	5
CATGGACCGCTAACGCTTCAG	5
CATGGACGGTTTATCAAAACG	5
CATGGACTGGATGAGTAGCCA	5
CATGGAGAAAAAAAAAAAAAA	5
CATGGAGCTCTTAATTAGGGG	5
CATGGAGGCTGAGCGGGCATA	5
CATGGAGTTCAACACACGACA	5
CATGGATAACTTATTCATTCC	5
CATGGATCAACCAATTAAAAT	5
CATGGATCTGACGGGAAACCC	5
CATGGATCTGAGTGTCGTGAT	5
CATGGATCTGGCCTAGTCTAC	5
CATGGATCTTCATCACGAGCA	5
CATGGATCTTGTGCCGGATCT	5
CATGGATGATCTCTGGGACTC	5
CATGGATGCGTAAAGAGGTAC	5
CATGGCAGACCAACTAAGCGA	5
CATGGCAGTGCATAGCGTTTG	5
CATGGCCGCCGCACAAGTTAC	5
CATGGCCGGCTGCCTAGCTAT	5
CATGGCCTGAGAGTGTGGTTG	5
CATGGCGAAATCACTGCGGGC	5
CATGGCGATCTTATTCTTCAG	5
CATGGCTGACTCGGATTAGGT	5
CATGGCTGCAAAAGCTAGTCT	5
CATGGGAATTTATTCGCCATA	5
CATGGGGCGATGAAGAGTTGT	5
CATGGGGCGCTTCGTAGTTTA	5
CATGGGGGTTTTTGTTTCTTG	5
CATGGGGTAAGACAAATGCTC	5
CATGGGTGGCCGTGATTTGAT	5
CATGGGTTCGTAACCACCTGC	5
CATGGTCAAGATTCAAGTTCT	5
CATGGTCAGCCGCTAGAGATT	5
CATGGTCGCTCTCTATGTTAC	5
CATGGTCTCCTGGCACAAGAA	5
CATGGTGGGCAACTTGGAGGG	5
CATGGTGTCGTGATTTGGTGA	5
CATGGTGTGCTAAAGACCAAA	5
CATGGTGTTGTCTGTCGTATT	5
CATGTAAACTTGTGATCAGAA	5
CATGTAAAGTCGAGACGATTG	5
CATGTAACCTATTTCGGTACC	5
CATGTACATAAATAGATAAAC	5
CATGTACGTAAATGAATGGAA	5
CATGTACTACTCGACTGATGT	5
CATGTAGAAAAACATTGCCTA	5
CATGTATATTGATACTTCGAG	5
CATGTCAAAGTCTCCATAGGG	5
CATGTCAAGAAATGCAAATAG	5
CATGTCAGCCTCAATCACCGA	5
CATGTCAGGCACCGGCGAGAC	5
CATGTCAGTATCCACTGCAGG	5
CATGTCCTTCCTTTTCCTGTT	5
CATGTCGTCTTGGCGTGTGGT	5
CATGTCTACCAACACAACTTT	5
CATGTCTCTTGCAGAAATAAT	5
CATGTGAAGGAGATTCATTAA	5
CATGTGAGGTGAGGTGTACAT	5
CATGTGAGGTTACCTGTTGCC	5
CATGTGCTGACATTGCCTGTG	5
CATGTGCTTTTTCTTTCTTTC	5
CATGTGGCAAAGGGTGAACCT	5
CATGTGTCAGAACGTTTGGCT	5
CATGTGTGTGGCCAGATAAGA	5
CATGTTATACACTAGACTAGA	5
CATGTTCGTTTGTTCTCTCAA	5
CATGTTGCTAGTTGAAACAGG	5
CATGTTGTAATTTACAGGCAA	5
CATGTTTACCAAGATCGTGGC	5
CATGTTTAGTTATTGCGTAGC	5
CATGTTTCCGCAGAGCAGTTT	5
CATGTTTGCCTTTACTCCCTT	5
CATGTTTGGCCACCACTCAAG	5
CATGTTTGGCTTATTTTGGCA	5
CATGAAAAGTCGCCGCAGTCA	4
CATGAAACAATTACACATCCC	4
CATGAAAGTCGTGTCTACTCC	4
CATGAACAACAATAAGAGGAA	4
CATGAACAATGTGCCCATAGC	4
CATGAACATACGTAACTACCG	4
CATGAACCAAGCAACACCCAA	4
CATGAACCGAGAAAAAGATAC	4
CATGAACTCACTTACGAACAA	4
CATGAAGATCAGAAGTGGTTC	4
CATGAAGCATATTGTTGAGAC	4
CATGAATTTCAAAACTCCGAG	4
CATGAATTTCGCCGCGGTGGC	4
CATGACAAATATATAGCGCTG	4
CATGACAAGTTGACCTCGCGA	4
CATGACACCGGGGCGCCGAAT	4
CATGACCAACTCAGCTGTACA	4
CATGACGACGCTCAACAGATA	4
CATGACTAGCAAGCTAGGTAG	4
CATGACTGTAATCCGGATGCC	4
CATGAGACGAAGTATGAAGTC	4
CATGAGCACAACGGAATTTTT	4
CATGAGCAGCAGTTGGGATCC	4
CATGAGCCGATGATGACCTGA	4
CATGAGCTTGCCGGTGTCTCT	4
CATGAGGCATCCACAGGACAG	4
CATGAGTACGATAAACCAAAT	4
CATGAGTCTAACAATCTGTGT	4
CATGAGTCTATCCATTTTTAC	4
CATGAGTTTTCGTGGTGCTAA	4
CATGATAAAGTCCTCTTGATT	4
CATGATACAATGGCAAATGCT	4
CATGATAGTCTTTTTGGTGGA	4
CATGATATTCCCTGGATTGGA	4
CATGATCGGCAGAAGAAAATG	4
CATGATGAAGGGATATAGGCG	4
CATGATGGAGAAAGGGACCCG	4
CATGATTCAAACACACTATGC	4
CATGATTGAGCTAGCTTTGGT	4
CATGATTGCCTAGGTCGTGCT	4
CATGCAAACCGCAGCGGTGAG	4
CATGCAACAAGCCACAAGGAA	4
CATGCAATCAAGAACAAACGA	4
CATGCAATTGTTCATTTTTTT	4
CATGCACAAGCCTCAGGTCTC	4
CATGCACAATCAAGCAAAAGG	4
CATGCACCTAATCGATAAAGT	4
CATGCAGGCAAGGGGCTGGGT	4
CATGCAGGGAGAATGGAGGAT	4
CATGCAGTTATATAGTGAAGG	4
CATGCATCTTGACAGCCCAGC	4
CATGCATTAATGTCTGATGTT	4
CATGCCAGGCATATAGAGTGG	4
CATGCCAGTTAACCAGTGGTA	4
CATGCCATCTGATTGTTTGTG	4
CATGCCCGTTAGACAAGTTCC	4
CATGCCGAAGATCAAATGTGG	4
CATGCCGTACAAGTGCAACAG	4
CATGCCGTCCCACGCCTCCAC	4
CATGCCGTTGAGGCTTGCTTG	4
CATGCCGTTTAAAAGTCCTGC	4
CATGCCGTTTGTCAATGACAT	4
CATGCCTCGAATTGAACGTAG	4
CATGCCTGAAAAATCTCGAAT	4
CATGCGAAAGCCAAGCTGTGG	4
CATGCGAACGAAGTACGTGGT	4
CATGCGAATGCCCCCGGGGAA	4
CATGCGGCACTGGCCTGATGT	4
CATGCGGTGCGCCCAAAAAAA	4
CATGCGGTTCTTTCAAATAGT	4
CATGCTAGAACTGGCCTAGGT	4
CATGCTATACTGCTATTCTTT	4
CATGCTCAAGCATCAGCAAGT	4
CATGCTGAACTATCAACAATG	4
CATGCTGAGCGATTTACGGAC	4
CATGCTGGCCGCCTCCCAAGG	4
CATGCTGTCCTCCTTAGGATT	4
CATGCTGTTTGTTCGGGCGAC	4
CATGCTTATCTGAGGGGAGAT	4
CATGCTTCAGCTTGATGGATC	4
CATGGAAACAAACCTGAAGCA	4
CATGGAAGCTACCTAGGTACC	4
CATGGAAGTCTGGAAATATTT	4
CATGGACGGTGCGAAAAAGTA	4
CATGGAGAGGAGGCGGCGGCC	4
CATGGATGCGGCTGAAATTTG	4
CATGGATGGGATGCGTCTGAA	4
CATGGATTATAGCAACTAATA	4
CATGGATTTAACACCTTAATC	4
CATGGATTTGTGTAAAATTGC	4
CATGGCAACCCCACTGCGACA	4
CATGGCAAGACACCTTACCTT	4
CATGGCACCAACGTGGGTTTC	4
CATGGCAGTGTACGATGGTGC	4
CATGGCATAAAGGGTACTGGA	4
CATGGCATAGCACTATTGAAA	4
CATGGCCACCGAGGTCAAGTG	4
CATGGCCATCGTGGCTCTGAC	4
CATGGCCATTTCCCTTCCACG	4
CATGGCCGGCCAAGTTTTCCT	4
CATGGCCGGGGCCTTCACCGG	4
CATGGCCTAGACAGCCTGTCC	4
CATGGCCTCCACTACGGAGAG	4
CATGGCGGACCCAAAGATCCA	4
CATGGCGTCTCGCCAATCCCG	4
CATGGCGTTAGATGGGTACCT	4
CATGGCTCAACAGCCGCTCTT	4
CATGGCTGATAGAAACAATAA	4
CATGGCTTAGCACCAATAATC	4
CATGGCTTTTTCGGCCTACTC	4
CATGGGAACGTATCGAAATTG	4
CATGGGACAAAATACGATAGG	4
CATGGGACGGAAGCTAGGGGG	4
CATGGGAGGTCAATGAAACCT	4
CATGGGATTGGCAGCCTTGGC	4
CATGGGCAGGCGGCTCCGGAG	4
CATGGGCCGACGGTCTAGGTA	4
CATGGGCGACGCTCTTGGCAA	4
CATGGGGCAACTGTTCATTGC	4
CATGGGTGCGACAATGGAATG	4
CATGGGTTCGGTTCGTCTGAA	4
CATGGGTTTCGAAGGACGAAA	4
CATGGTAACACGAAGCTCGCC	4
CATGGTAGCCACATATATTTG	4
CATGGTAGTATGCTCTACCAC	4
CATGGTAGTCGGTTGATCAAG	4
CATGGTAGTCTCTCTTTTGGC	4
CATGGTATCCTGCTCCGTGAC	4
CATGGTATGCTAATTACTATG	4
CATGGTCATCGTCTCGGGGCT	4
CATGGTCGCGGGAGGCGGCGC	4
CATGGTGACGTCTGTGCTGCC	4
CATGGTGCTAGCCAGGGGTAC	4
CATGGTGGCCACCAACCCAGC	4
CATGGTGTGGTAGGATAATTA	4
CATGGTGTTTATGTTGTGGGT	4
CATGGTTCGTAGGTGTACTGA	4
CATGGTTCTCCTCGAGGCTCA	4
CATGGTTCTCTGGAGGCTGAC	4
CATGGTTGTGGACTAAGACAT	4
CATGGTTTTGCCACCGGCTAG	4
CATGTAAATAAAACACAAAAA	4
CATGTACAGAACCTGTTTTGC	4
CATGTACCAGTAATGTGGGGT	4
CATGTACCTACCGTATGTATG	4
CATGTACCTTTGGCCTTGTGC	4
CATGTACGAGCAGCAAAGGAA	4
CATGTACGCGTTGTTTTGTTA	4
CATGTACTTTGCACAAACGAC	4
CATGTACTTTTACTTGACAAC	4
CATGTAGAGACCTACCTGGCA	4
CATGTAGGTAGCCAAGGTTGT	4
CATGTATAAGTATGAAAAATA	4
CATGTATACGTCCTCTGCTTT	4
CATGTATCGAACGAAATGTGC	4
CATGTATCTTGGCACCGTCCT	4
CATGTATGGTGATACCAACAG	4
CATGTATGTGGCATCAGTATT	4
CATGTATGTTGATTCTTTGAC	4
CATGTCAAACGAATCCATTAA	4
CATGTCAGCTACTTAGAAGCC	4
CATGTCCATAATGGCCGACGG	4
CATGTCCCCAAAATATTTCCC	4
CATGTCCCCTCGACACTGAGG	4
CATGTCGACAAGAAGCTCGAT	4
CATGTCGACCTACCATAAGCA	4
CATGTCGAGTCTATGCTGGCG	4
CATGTCGTCACATCCCTCCCC	4
CATGTCGTCATCGCGCAGCCT	4
CATGTCGTCGTCATCCTCAGG	4
CATGTCTACATACTTTGAGGG	4
CATGTCTACGTCTTAAACGAG	4
CATGTCTCCCTTCTCAGAAAA	4
CATGTCTCCGTCTTCTTTTCT	4
CATGTCTCGTTGTCGTGTGCT	4
CATGTCTGATCCTCAATGACA	4
CATGTCTGCTGGTTGGTGAAG	4
CATGTGAATGTCGACAGCATT	4
CATGTGAGCGACAAGACAAAC	4
CATGTGATGGTACTCTGCTTT	4
CATGTGATGTGTAGGTAAACC	4
CATGTGCAATGAGCTCTCAGC	4
CATGTGCGGTTGCAATTGGCC	4
CATGTGCTCCGTAAGGCTACC	4
CATGTGCTGCAGGTGAAAACA	4
CATGTGGCTTACCCGATTTTC	4
CATGTGGGGGGTTCCACAGTG	4
CATGTGGGTCACAGAACTGGC	4
CATGTGTCAGTTAGGACAATC	4
CATGTTATAATTCTCGAGTTT	4
CATGTTATAGTCGTCGGAAAT	4
CATGTTCAGCGCAAAAGAAGG	4
CATGTTCGAAGCGGAGTGTCC	4
CATGTTGGGCCAACCGATTGG	4
CATGTTGTGGGTAGCTATTGA	4
CATGTTGTTACTCGTAGAAAG	4
CATGTTTAAGGTACTTGGGGT	4
CATGTTTACCGGCCATCGCGG	4
CATGTTTGACTTCGGTGCCTT	4
CATGTTTGAGGCGGTGCACGA	4
CATGTTTTATTTATTATGCTT	4
CATGTTTTGTCTTTGCTCTGA	4
CATGAAAGAACAAAGTATGGG	3
CATGAAATAAAAAAAGTGTTT	3
CATGAACAATCAAGATCAAAG	3
CATGAACACCCGTATCTACCA	3
CATGAACAGCCAGCCCCTGGC	3
CATGAAGAACGAACGAACTTT	3
CATGAAGAGACAAAGGATGCA	3
CATGAAGAGCAGTCAAAGCAG	3
CATGAAGCCGTGTCTAGCCCA	3
CATGAAGCTCACGCCGGCGGC	3
CATGAAGGAGGGGTTTTTTGC	3
CATGAAGTCAGGCTTCTTAGG	3
CATGAATGCGAACACAAGCTT	3
CATGAATGGCACAGCCGACGG	3
CATGAATTTTACCCAACAGCT	3
CATGACAAACCCCTTGACAGT	3
CATGACAAGCGTGAATCTGAT	3
CATGACACTGCCGACAGTGTA	3
CATGACAGATCATTTGCTTGA	3
CATGACAGTATCCTGCATTAG	3
CATGACCATACTTCCATTTGC	3
CATGACCCTTGGACAGTAATT	3
CATGACCTGAGTAGTTCTCTC	3
CATGACGAATTGCCAAATCTG	3
CATGACGACTTGTCAGTTTTT	3
CATGACGAGTGACTATCAGGT	3
CATGACGCGACATATAGGTCA	3
CATGACGCTGTGGTTTTTGAT	3
CATGACGGGCGGCGGGCTGAA	3
CATGACGGTATTGGGTGTGAT	3
CATGACGTGGATAAGGCGACT	3
CATGACGTTTTTAGTGCTTGG	3
CATGACTATCGTCACGATGCT	3
CATGACTCTCCAAAACAACAG	3
CATGACTGTACAAGAGCTCGT	3
CATGACTTGCATAGGCTGAAT	3
CATGAGAAAGAAAGAAAAATC	3
CATGAGACCAATCTTATTCAC	3
CATGAGAGAATGGCGCAGTGA	3
CATGAGCAAGGGAGGCAAAGG	3
CATGAGCATTAGAACATCACA	3
CATGAGCCTCATCGACTCGAC	3
CATGAGCGTGAGTCCCGAGAG	3
CATGAGCTCATTTTATAATGC	3
CATGAGCTCGGAACAAATCTT	3
CATGAGCTTTTCTAAACTTTA	3
CATGAGGAAAAAGTGTCGCGA	3
CATGAGGAATTGCCAAGTCAG	3
CATGAGGAGCTACTTTTAAAT	3
CATGAGGCTCGGCCAAGACAA	3
CATGAGGTTACGAGTAACCTT	3
CATGAGTTGCTGTCCCAAGAA	3
CATGAGTTGTGTGACTTGGTC	3
CATGATAAGGAAGTACAAGGA	3
CATGATAATGAGAGAATAATG	3
CATGATACGAGGACCTATCGC	3
CATGATAGATAGGTAGCTATC	3
CATGATAGCAGAAATGACAGG	3
CATGATATCGTCATAGGCAGA	3
CATGATATGCCGCTCCCGTCC	3
CATGATATTACCATTATGATC	3
CATGATCAAACTGTGGAGAAG	3
CATGATCGAATGGCGAGACTC	3
CATGATCGGCACCGTCACCGC	3
CATGATCGTTTTAGGTACCCC	3
CATGATCTAATGGATGGACGG	3
CATGATCTCGCAGAAGAAATT	3
CATGATGAACGGTGGTAGGAG	3
CATGATGATCACAATAGTGGT	3
CATGATGCAGAACCAAGGCTT	3
CATGATGCTGGTAGTATCTGT	3
CATGATGGAATTATCTTTTCC	3
CATGATGGCTATCTCGCCGGT	3
CATGATGGGATGGTAACTACC	3
CATGATGGGCGGCTTATATGC	3
CATGATGTGTAACCCTCCCCA	3
CATGATTAACGGAAGGATTCA	3
CATGATTAATCTCGGTAGCCT	3
CATGATTAATTACCTATACCT	3
CATGATTAGACATTAAGACCG	3
CATGATTCGCTCGAGGTGAGC	3
CATGATTGAAGTCAATCTGAC	3
CATGATTGCAAAGTTGTAAAT	3
CATGATTTTTTATCTTTGGTC	3
CATGCAAAAAAGAAGATAAGA	3
CATGCAAACAAAGCCTTACCT	3
CATGCAAACAGATGTGCGGTG	3
CATGCAAAGAGTTTGTGGTTG	3
CATGCAAAGGACAAGGTACTG	3
CATGCAAATGGGTACGTACCT	3
CATGCAACAATAAGGCCTTGA	3
CATGCAACCTGCTCAGCATCC	3
CATGCAAGCACTACGAAAATT	3
CATGCAAGGACTCTGGTGGTG	3
CATGCAAGTCTATATCCGTTT	3
CATGCAAGTTGCACAGCAGAT	3
CATGCAATTAAATTAAACCTT	3
CATGCAATTGTGGTTTCTGGA	3
CATGCAATTTCGAAAGCATTT	3
CATGCACAATGGGGGAACCGT	3
CATGCACACACCACCTGGCCT	3
CATGCACACCTGGTTTTTCTG	3
CATGCACAGAGCAGCACTGCA	3
CATGCACCACGCATATGGCCT	3
CATGCACCGCGTTCGGCACGG	3
CATGCACCTACTGTAGGCAGC	3
CATGCACGGAAACCTTGGCGA	3
CATGCACGGATGCAAAAAAAA	3
CATGCACGTCTATAGACATCA	3
CATGCAGAAGCTACGCCACGT	3
CATGCAGACTGGATGCTATTT	3
CATGCAGAGAGACGTTGAATT	3
CATGCAGAGAGAGAGAGAGAG	3
CATGCAGCAAACGAGCTCTAC	3
CATGCAGCAACAGAGTTAAAA	3
CATGCAGCAAGCACCAATACC	3
CATGCAGCAGACTTGAGAAGC	3
CATGCAGCGATAGGCAGCAGA	3
CATGCAGCTGTCAAACATTCA	3
CATGCAGCTTTGTCAACGGAG	3
CATGCAGGCCGTTGGGCAACA	3
CATGCAGGCGGCTTGATAGGT	3
CATGCAGGGTCAGGAATGCCC	3
CATGCAGGTTTGATAGAGTCA	3
CATGCAGTCAAAGTCCTGTGC	3
CATGCATACCACTTATGGGAC	3
CATGCATACTGGACGCAACAT	3
CATGCATATGATGACAATCGT	3
CATGCATCCATCTCTTTTATC	3
CATGCATCCGACTTGGCCAAC	3
CATGCATCGCCCGGCCCGAGC	3
CATGCATTAGCCCACTGGAGA	3
CATGCATTCTGTACTTGGGCA	3
CATGCATTTACGCTTGATTCG	3
CATGCCAAAATGACCCAATGG	3
CATGCCAAAGAGGGTAAATGA	3
CATGCCAACCGGTCGCACTGG	3
CATGCCAAGTAATAAATCACA	3
CATGCCACGGAAATCAATGAT	3
CATGCCACTTGAGAATAGTTG	3
CATGCCAGAGATACCACTTGT	3
CATGCCCAGCTACATTTCTTG	3
CATGCCCCACCGAATGAGCTT	3
CATGCCCGTGAGAACTTAGTC	3
CATGCCGGAGATGGGATTTCA	3
CATGCCGTCGAGGAATATGCT	3
CATGCCGTCTTACAGACTCGC	3
CATGCCTACCTAGGTACCTAC	3
CATGCCTAGATAGTGACTAAC	3
CATGCCTAGATGATGTGAAGT	3
CATGCCTCCTTACTGCAGCTG	3
CATGCCTGAACCAGGGATTTC	3
CATGCCTGCCAAGTGTGTCCA	3
CATGCCTGCCTGACGGAACCC	3
CATGCCTGTCTCATTCATAGC	3
CATGCCTTAACTGAACAATCC	3
CATGCGAAAGACCTGAACGGG	3
CATGCGAATCGGCAAACACCC	3
CATGCGAATTGAAAATTGGAG	3
CATGCGAGGCTGTCAGCCATA	3
CATGCGATCCAGTACAGCGTC	3
CATGCGCAAGTGACCGGGCGA	3
CATGCGCCATCCATCTGCTGT	3
CATGCGCTGCTATGTAGTAGA	3
CATGCGCTTGGTACTCCCCCG	3
CATGCGGGAGGAGATTGGAGC	3
CATGCGTAAAAAAAAAAAAAA	3
CATGCGTATTCGGGGGGTCGT	3
CATGCTAAAAACCGGGGTGGG	3
CATGCTAATTGCTCGGCTGCT	3
CATGCTAGCTTCGAGAGGTCC	3
CATGCTAGGTAGTTCTAGAAT	3
CATGCTATCGCACCACGGCTT	3
CATGCTATGTGGAGGAGAAGT	3
CATGCTCCAACTTGTAGTACC	3
CATGCTGAAACGCGGCCAGCC	3
CATGCTGGACTTTCACTTCTC	3
CATGCTGTAACTGTAATGTTT	3
CATGCTGTCCAGGTCTCGTGG	3
CATGCTGTGGGATAAAATCAG	3
CATGCTTATACATATGCGGGG	3
CATGCTTATGAGGGACTGGAT	3
CATGCTTCAAAGATATAAGAG	3
CATGCTTCCATCCCTCCTATT	3
CATGCTTCTGACTGTTGGTTC	3
CATGCTTGACAAATTGCTGGG	3
CATGCTTGCTGTCTGTTTGTC	3
CATGCTTGGATAACCAAAGCA	3
CATGCTTGTATGTGCCCAACT	3
CATGCTTTGAGCTTCGCCACG	3
CATGGAAACAAATAATCAATT	3
CATGGAAAGACAAACCATCCA	3
CATGGAACAACCGCAGCTTGA	3
CATGGAAGAAACATACTGACT	3
CATGGAAGAGAAATAACATCC	3
CATGGAAGCATCACCGAGTGT	3
CATGGAATCCCAATTAACCCC	3
CATGGAATGATTTCTTTTTCG	3
CATGGACAAGCGACCGAAGGA	3
CATGGACCATTTATGCAGAAC	3
CATGGACCCGTCTGGCCAGGC	3
CATGGACCCTTTTCACGGTGG	3
CATGGACCGGACGGTCTTTTT	3
CATGGACCTAGCGGGTTTCCC	3
CATGGACGGCTGACTCGAGAC	3
CATGGAGACAGCCGGGAAGGA	3
CATGGAGCACTGCTGTATGTT	3
CATGGAGCCAGCAGCCTGGCA	3
CATGGAGCCATTCGTTTCTTT	3
CATGGAGGATTGCACCCAAGA	3
CATGGAGGTTCTGGATCTATC	3
CATGGAGTATGAAGTAAAGGC	3
CATGGAGTTTGTGCTATTCGC	3
CATGGATATGACAGAAAAAGA	3
CATGGATGAATACAAGTAATG	3
CATGGATGATCTGTAAAGCAC	3
CATGGATGATGCCCTTTGAGA	3
CATGGATGATGGCCTTCAGTA	3
CATGGATGGGATGATGTGTTG	3
CATGGATGTGAGTAGGATGGC	3
CATGGATGTGTACAAGTAGGG	3
CATGGATTGAATACAATATTT	3
CATGGCAAGGATTATGAGAGG	3
CATGGCACAAACAGAATGTCA	3
CATGGCAGACAAGTAAACCTC	3
CATGGCAGGGGCGTTGATTGT	3
CATGGCAGTCTTATCTATACC	3
CATGGCCAAAATGGTGCAAGG	3
CATGGCCAAAGATCACAATAA	3
CATGGCCATCTGGCCTGTGGT	3
CATGGCCGAGTGGTTATGGCG	3
CATGGCCGCTCCTGGGGTGTG	3
CATGGCCTAGGGAAATAACCT	3
CATGGCCTTCCTCAGACACTT	3
CATGGCCTTGGGGAAAAAACG	3
CATGGCGAAACTTGCGTGCAG	3
CATGGCGAATGCTGTGGAAAA	3
CATGGCGACCACCAGCGGTTT	3
CATGGCGCAGCACAGATTCCT	3
CATGGCGCCCTGGGACGGGCG	3
CATGGCGGGTTTGGGTGTGTG	3
CATGGCGGTTTCGATTCACGC	3
CATGGCGTACGCTCGACAAAC	3
CATGGCGTAGTGATCCTTTCG	3
CATGGCTCAACTTCTGAGTCG	3
CATGGCTGACCGCTCGTCGCT	3
CATGGCTGATGACGACAAGGC	3
CATGGCTGATTACTATATTAA	3
CATGGCTGCAAGCCCCTTTGT	3
CATGGCTGGGAAATGACGGCC	3
CATGGCTGTGCTGCAAGTTCC	3
CATGGCTGTTACTTGAGTAAT	3
CATGGCTTAATGCTGATAACT	3
CATGGCTTCAGTTCTTTGTTG	3
CATGGCTTCGTATTGGCGCTG	3
CATGGCTTTGGCACCAAGTGA	3
CATGGGAAAAGCTAAAACATC	3
CATGGGAAGGAAGCGCTTGGA	3
CATGGGAATGTCAGTCAAAAA	3
CATGGGACCTGCATCAGAGCT	3
CATGGGAGACTCTCCTGCACC	3
CATGGGAGAGTTCGGCGCAAG	3
CATGGGATGAAATTACTTCGC	3
CATGGGATGCAATTGGTTTAT	3
CATGGGATGGTCAATCGGGAG	3
CATGGGCACAAACAACGTACA	3
CATGGGCAGGCCCGCATAGCC	3
CATGGGCCACCACCGATGGCA	3
CATGGGCCAGTTTGCGGTTGC	3
CATGGGCGTCAAAGTAAAAAT	3
CATGGGCTTGCTTGACCCAGA	3
CATGGGCTTGTCAGACAATGG	3
CATGGGGACGCCTTGTCCTGT	3
CATGGGGAGTGCTTCAAAGAA	3
CATGGGGTAAAAACAAAAGCA	3
CATGGGGTAGCGGTGAACTTG	3
CATGGGGTATCGTGAGTGGAG	3
CATGGGGTGCCAATTGCAGAA	3
CATGGGGTGGCTTTGTAAGAC	3
CATGGGTCACTAATAGGCTGG	3
CATGGTAAGCACTTATCTTTG	3
CATGGTAAGCTACCTTAGTTG	3
CATGGTAATGCGTGCCTTTGA	3
CATGGTAGCAATTAGAGCAAA	3
CATGGTATGTGCTTTACTTTT	3
CATGGTCCAGTCGATCTATCA	3
CATGGTCCATACGTGTACCTA	3
CATGGTCTAATGCACAAAGCT	3
CATGGTGACAGATTTTAATTT	3
CATGGTGCAATAGAAAGAATA	3
CATGGTGCGATGTCTTCGAGA	3
CATGGTGGATGGGTGGGGTCC	3
CATGGTGTTTTTTTTTTTTTT	3
CATGGTTACACTATGTATGGA	3
CATGGTTCTACAACTAGCTTT	3
CATGGTTGCACATAGGATGTT	3
CATGGTTGCAGTCATCAGGGA	3
CATGGTTTATCGGTTCTGTCA	3
CATGGTTTTGTCGCTTAGACT	3
CATGTAAAAATCTCCTTACCT	3
CATGTAAAATATTTAGGGCAG	3
CATGTAAACAGCTGCCGTTTT	3
CATGTAAAGGTGCATTATCTC	3
CATGTAACAAAGTTTTTGAGT	3
CATGTAACAGAAAATTGAATA	3
CATGTAACCAAAAGCGAGGTG	3
CATGTAACTCGGAGGCTTGGT	3
CATGTAAGCAATCAAAAGGCG	3
CATGTAAGTAGGGACCTAGGT	3
CATGTAATTATGTATCATTCA	3
CATGTACAAAAAGACCAGCGT	3
CATGTACAAGTCGTGAGCCCC	3
CATGTACAATAGTTCCGGGTT	3
CATGTACACTACGCAGGCAGG	3
CATGTACCAATCTGAGTATCT	3
CATGTACCCAAAAAATATGAT	3
CATGTACGGTAGTCTGTTGTT	3
CATGTACTATTTGGAGCGGGG	3
CATGTACTCCGTACGGTAGGG	3
CATGTACTGTTATTCTACCCA	3
CATGTAGCACTATAAATGTCG	3
CATGTAGCAGGGTATGTCTAC	3
CATGTAGGCTATGTCACTTTG	3
CATGTAGTGACTATTGTAGAC	3
CATGTAGTTGGCAATAATAGC	3
CATGTATAAATTCTCAAACTA	3
CATGTATACTATACATCGGGA	3
CATGTATATGGGATGCTAATT	3
CATGTATCGAAGTGCACTTCG	3
CATGTATGACAATTCGCTGGA	3
CATGTATGGTGTAGACTAATA	3
CATGTATTTTCTCCACAAACC	3
CATGTCAAGTCGTAGCGGCAT	3
CATGTCACAGAAGGACAAGCC	3
CATGTCACTAGCTATCAGGGT	3
CATGTCACTGTTTTCTTGCTT	3
CATGTCAGCCCTCTGGTTGTA	3
CATGTCAGCTTTTGTTACTTC	3
CATGTCATTGTCATTGTAGCT	3
CATGTCCACGTAGGAAAATTA	3
CATGTCCAGCGCCGAAAAGAC	3
CATGTCCATAAGTGATATATG	3
CATGTCCATAGCACCCAAAAT	3
CATGTCCGAGATAAAGCCAGC	3
CATGTCCGCCACTCTTCATAA	3
CATGTCCTGGTTAGTTTTTGT	3
CATGTCCTTAATATTCGTGTC	3
CATGTCGACTGTGTTGAGGTG	3
CATGTCGAGTTGAGATTGACA	3
CATGTCGCATATGCTAAATGC	3
CATGTCGCTGTGTCCGAGCGG	3
CATGTCGGCTCCATCCTGCTG	3
CATGTCGGGCAGGCTATCATC	3
CATGTCGGGGGCAGAAGGTGA	3
CATGTCGGTGCTGCCTTCAAC	3
CATGTCGTCCTCCGCCCCGGG	3
CATGTCGTTGGTTATTTTATG	3
CATGTCTAGACTGAGCTATGA	3
CATGTCTATGCACAGTAGTCT	3
CATGTCTCCTTTCCTTGTCGG	3
CATGTCTGTGGTAGGAAGTGG	3
CATGTCTTCTGACGACAGACT	3
CATGTCTTGCATCTTCGTGTG	3
CATGTCTTGCTAGACTTTGGG	3
CATGTCTTGGGACTTTCTTGT	3
CATGTCTTTCATTATTATTAG	3
CATGTCTTTTGGACGACAGGC	3
CATGTCTTTTGTATCGGTTCT	3
CATGTGAAAAAGACTGTCAAT	3
CATGTGAACATCTCGGTGGCC	3
CATGTGAGTGCCCTTTTTTGC	3
CATGTGATGAATATCCACGGG	3
CATGTGCATAAAACACAAATT	3
CATGTGCCACTCCTATTGTGT	3
CATGTGCGCTTCCGTCCAATT	3
CATGTGCTCAAACGATTTGAT	3
CATGTGCTGGAGAAGGGTGGA	3
CATGTGGAACTTGAATGAATT	3
CATGTGGACCCCCATCTTGGT	3
CATGTGGCTAAGGGTAGCAGA	3
CATGTGGTCATTCATTCACCT	3
CATGTGGTTACGCCTGCCCAG	3
CATGTGTAGTGATGTAGCCGG	3
CATGTGTAGTTTTATATATAC	3
CATGTGTGATGTCAAAAACAA	3
CATGTGTGCTTTGCGATTGCC	3
CATGTGTGGAAGTGCTTAATC	3
CATGTGTTTTGTGACAAGAGG	3
CATGTTAAATTAGGCAGGCTT	3
CATGTTAATACCGCAGCGTCA	3
CATGTTACAATCTTGTTCGTT	3
CATGTTAGCGCCCAGGCTTTT	3
CATGTTAGGACACGCATCCCA	3
CATGTTATCTTTTTTGGCCTA	3
CATGTTATGAAGAAGAATGTT	3
CATGTTCACGAATACACCGTA	3
CATGTTCCAGCGGCGTGCCAC	3
CATGTTCCAGCTTTCTTTGTC	3
CATGTTCGTGCTCCCGGTATC	3
CATGTTCGTTGGATCATTCCT	3
CATGTTCTGTACTATAGGTAG	3
CATGTTCTTGTTCAGAAACAG	3
CATGTTGAATTAGGAGGATTA	3
CATGTTGACATAAATAATTGC	3
CATGTTGAGAATGTCGACAAA	3
CATGTTGAGTAAGGGAGGGAC	3
CATGTTGCCACATACCGCATC	3
CATGTTGCCCTTACCTGCAAA	3
CATGTTGCCGACGGCACGGGG	3
CATGTTGCCGCGAGAGGGACA	3
CATGTTGGCAAGCCTCCAGGT	3
CATGTTGGCTTGGAGGAACAA	3
CATGTTGGTGTTTGATGCTCT	3
CATGTTGGTTGCAAGGGATAA	3
CATGTTGTTGTGTCGTATCCC	3
CATGTTTCCTGTTTTCACAAG	3
CATGTTTCGCGACTGTACTAT	3
CATGTTTCTCCTCGTGTCACT	3
CATGTTTCTGTCTAATCGTCA	3
CATGTTTGAACACGCTTCCTT	3
CATGTTTGCGTGTGGCCAAGG	3
CATGTTTGTCCTAGTGAGGTC	3
CATGTTTGTCGTTCAGATGCT	3
CATGTTTGTTTGTGAAAAGCT	3
CATGAAAAAAAAATATTGAAT	2
CATGAAAAAAAAGAAAGCAAT	2
CATGAAAAAAAAGCATAAGCC	2
CATGAAAAAAACACCTTAGCT	2
CATGAAAAAGAAAAGCAAACA	2
CATGAAAACACCGTTGTCAAA	2
CATGAAAAGAAGAAAAAATAA	2
CATGAAAAGCGATGGCTGTCG	2
CATGAAAAGCGTTGCAAGTAG	2
CATGAAAAGTTGCCTGGAACA	2
CATGAAAAGTTTTTCACCCTT	2
CATGAAAATAAAGAATCCTCC	2
CATGAAAATTATCACACCTCC	2
CATGAAAATTGTTCCTCCAAG	2
CATGAAACGTAATACCACAAA	2
CATGAAACGTACGAACAGGCC	2
CATGAAACTACATACGAAGAT	2
CATGAAATGAGCGTTCGACAC	2
CATGAAATTCTTTTTTTTGTT	2
CATGAAATTTTATTATGGTAT	2
CATGAACAACGACAATAAGGA	2
CATGAACAACGTCGGTGAAGG	2
CATGAACACAACATACCTCGA	2
CATGAACCGGGCTCATCAACC	2
CATGAACCGTGCTGTGATCCT	2
CATGAACCTTGATTTTTTTAA	2
CATGAACGCCTGACCCAAGTA	2
CATGAACGTAAGACTTCTGTT	2
CATGAACGTTTGTGGTGCGGC	2
CATGAACTCCCACGTACACAC	2
CATGAACTCGACGTTGGCGGC	2
CATGAAGAACATCCCTGTTGA	2
CATGAAGAAGAACTTCACTCA	2
CATGAAGAAGCTTAGTGATTG	2
CATGAAGAATATTCAACCCCA	2
CATGAAGAGTTTTGATGAATG	2
CATGAAGCAAAAACAGAGATA	2
CATGAAGCACTAATTTTAAAT	2
CATGAAGCATCTTGCCATTGC	2
CATGAAGCATTTTCACGTTTC	2
CATGAAGCTGCAGCATTCCGA	2
CATGAAGGCTCTGCAGTGCGT	2
CATGAAGGGGTGAGTTATGCC	2
CATGAAGTGATACAATTGGCA	2
CATGAATAATGACGCGATAAA	2
CATGAATATTCTATTTTGTGT	2
CATGAATCTGGGTGGTATTCC	2
CATGAATGAGCAGCGTTGAAG	2
CATGAATGTTATTTCACCCAT	2
CATGAATTCTCGACTGGAGAT	2
CATGAATTGAATTACAAGAGT	2
CATGAATTTCGGATTATGAGA	2
CATGACAAAAGGAACCTGACC	2
CATGACAAGAGTAAAGAAGAA	2
CATGACACGGAGAGAAGTCCT	2
CATGACACTGCATTTATCGAT	2
CATGACACTGCTGTGACACAG	2
CATGACAGTTGGTATCGTGGC	2
CATGACAGTTTAGCTTGGGAC	2
CATGACATCGGAGAACACGGA	2
CATGACATTTGTGATATTTTA	2
CATGACCCCGAACCCGAAGGG	2
CATGACCCTATCTGCAAACGC	2
CATGACCCTGAGTGGGGTTCC	2
CATGACCCTGTCAAACTCTCT	2
CATGACCGCATCGAAAATGCG	2
CATGACCGGATCCGAGAGTCA	2
CATGACCTCGCCTCACGGCAA	2
CATGACCTGATATGCTTTCCG	2
CATGACCTGATCTTTCGGAAC	2
CATGACCTGCGGGGGCAGCCT	2
CATGACCTGTGAAGAATTTGG	2
CATGACGAAGCTCTTCCCAGT	2
CATGACGATGACAGCTGTCGG	2
CATGACGGGTGACAATCGTTT	2
CATGACGTCCAATCTTGGGTT	2
CATGACGTCCACGATACATAA	2
CATGACGTCCTGGTGGCGATT	2
CATGACGTTTTCACGCAAGGG	2
CATGACTAATCCCGCCGACCT	2
CATGACTAGAAACTTGATATC	2
CATGACTCTCATTTTCTTTAC	2
CATGACTGACGCGAAGGATGG	2
CATGACTGCCTTTGAGCGAAT	2
CATGACTGCGAAAGAAAGTTG	2
CATGACTGCTCGCCCTTGAAG	2
CATGACTGGCACGCACCAAAC	2
CATGACTGGTAGCAGAGGTGG	2
CATGACTGGTTTGTATTCTTA	2
CATGACTTACATAATCCCGAG	2
CATGACTTGAATAGCAAGAGT	2
CATGACTTTGGGAAATAGGGA	2
CATGACTTTGGGATTGGACGG	2
CATGACTTTTTCGCGAGGCTA	2
CATGACTTTTTGTTTTGCTTT	2
CATGAGAAAAAAAGAAAGCAA	2
CATGAGAAAAATCGAAGGCGA	2
CATGAGAATTTTTGCTCAACC	2
CATGAGACATTTAATTTAAAT	2
CATGAGATACATAACTACGGT	2
CATGAGATTCAGTGAGGGCGT	2
CATGAGCAGCTTTACGTACGT	2
CATGAGCATTTCTATAATTGA	2
CATGAGCCGGTCGTCGGTTGA	2
CATGAGCCGTGTGGTGTTTGC	2
CATGAGCGAAGCGAAGCTCAC	2
CATGAGCTACTTGTTCATCAA	2
CATGAGCTGAAATTTTCCCTG	2
CATGAGCTGAGTCGTCTCATC	2
CATGAGCTGGGTTGAAGGAGT	2
CATGAGCTTCAAGTCGCGTCC	2
CATGAGGAAAAATTCTATTGC	2
CATGAGGAAATGCATAAACTG	2
CATGAGGAACAGAATTTTGTA	2
CATGAGGAGAGCTGCTAGATA	2
CATGAGGCGACCACGGGCTTA	2
CATGAGGCGGGGATGCGATTT	2
CATGAGGGAAAAAATTTCCCA	2
CATGAGGGAGGTGAACCGATG	2
CATGAGGGTGTGAGTTTGACG	2
CATGAGGTACGTGGCGCGGTT	2
CATGAGGTAGAAGCGTCTTTT	2
CATGAGGTAGCGAGCGTCGAT	2
CATGAGGTGGTAATTAATTTG	2
CATGAGGTGTCAAGGTCTCTT	2
CATGAGGTTAGGGGCAGCTTT	2
CATGAGGTTATTGATGAAACA	2
CATGAGGTTCTAGGTCAGTGA	2
CATGAGGTTGAAGTGAGTTGC	2
CATGAGTAGGTGGCCAGAGAG	2
CATGAGTAGTTGTGGCGAAGT	2
CATGAGTATCAGAGTTGTAAT	2
CATGAGTCTTGCATTCCGTAC	2
CATGAGTGTTATGCGGTGAAG	2
CATGAGTTTGATTGTTGAGGG	2
CATGAGTTTGGGTAAGAGGTA	2
CATGATACCAAACCCTTGTTC	2
CATGATAGCGTGAATGCAATC	2
CATGATAGCTCTCTGAGTTGA	2
CATGATAGGAGCACTCAATCG	2
CATGATAGGCTTACGGAAAAC	2
CATGATAGGTACACCTTTTTC	2
CATGATATGAAATAAATATCC	2
CATGATATGTACAAAAGCTAC	2
CATGATATTTCTCATAAATAC	2
CATGATCAAAGTGTAACCCGC	2
CATGATCACGCCAATGCCGCA	2
CATGATCAGAGTTTCTACTAC	2
CATGATCAGTCGATCTGAGAA	2
CATGATCCCCGCGGAAATTTC	2
CATGATCCTGTCTCACAACTC	2
CATGATCCTTGCTTGTGCACT	2
CATGATCCTTTTTTTTTCTGG	2
CATGATCGAAACAATGCCACG	2
CATGATCGCCGTTCTCGAACA	2
CATGATCGTCGGTTTGTTGTT	2
CATGATCTCCGCTGGTGCCCT	2
CATGATCTGCAATTCTTGTTC	2
CATGATGAAAGGTTAGTTAGA	2
CATGATGAAATATTCCGGATG	2
CATGATGAACGATCCCTCAGA	2
CATGATGAACGGGCGGGCAAA	2
CATGATGACAACACTTTTTTT	2
CATGATGACTTACCTGCCCGC	2
CATGATGAGCGACCGACACGG	2
CATGATGAGGTCCTTAGTTCG	2
CATGATGATTGGATTCGCTGC	2
CATGATGCGATTGTGCTGGCT	2
CATGATGCGGTCAAGAGTTCT	2
CATGATGCGGTGACACGGTTG	2
CATGATGCGTTCACTCATTGG	2
CATGATGCTAGCTTTGGCCAA	2
CATGATGCTCGACGTTCATCT	2
CATGATGGACAGAACCTCTTT	2
CATGATGGAGTTAGTTTTGTA	2
CATGATGGATGGTATGTTGAA	2
CATGATGGATGTGGTACCTTT	2
CATGATGGTAGTGATGGTGTA	2
CATGATGTTTATACTGTGCTA	2
CATGATTACTTAGTTTGATCT	2
CATGATTCACGCTTCTTGCTT	2
CATGATTCCGCAATACCCGGT	2
CATGATTCGCCAATGCTATAT	2
CATGATTGAGAATACAAGACT	2
CATGATTGAGGGGTGTGGCGC	2
CATGATTGATTGTGATATCGA	2
CATGATTGCAGTCAATGCTTG	2
CATGATTGCCTACCACTACAA	2
CATGATTGCGGAATTTCTTAG	2
CATGATTGTGCCCTCGTAAGT	2
CATGATTTGGAAAAAGGAGGG	2
CATGATTTGTCCGTTGAGATC	2
CATGATTTTACCGAAAGAAAA	2
CATGATTTTGGATGTGTGATG	2
CATGCAAAAAACAAGCAATCA	2
CATGCAAAACAAAAAAGGTGC	2
CATGCAAAACGCCCCCATATG	2
CATGCAAAACTCGGTGTGTTT	2
CATGCAAAACTTGTACTCCGA	2
CATGCAAACAAAAAAGTCTTC	2
CATGCAAACTTTCAGCTTGGT	2
CATGCAAATAATGACATTCTT	2
CATGCAAATAGAAAATGATAT	2
CATGCAACAATCATCACAAAC	2
CATGCAACATTCGACGATCTC	2
CATGCAACATTGGAGAATGAA	2
CATGCAACCCACCGTCTAGCC	2
CATGCAACCGAAAACGGGTGC	2
CATGCAACTTAACTACGCACT	2
CATGCAAGACCAATAGTTACT	2
CATGCAAGCCTGCCAAACCCA	2
CATGCAAGGAATGTCATTCGA	2
CATGCAAGGACAATGGGATTA	2
CATGCAAGGCTCTTTTTTGGC	2
CATGCAAGGTTTTTTTTGGGT	2
CATGCAAGTATGTCGTAGGAC	2
CATGCAATGCAGACCGGAACC	2
CATGCAATGCGCGGGAAAGAA	2
CATGCAATGTTGCCATAAAGA	2
CATGCAATTCCTCTTGTAAGA	2
CATGCAATTCGAGCGTTTCTT	2
CATGCAATTCGCAATGTTCGC	2
CATGCACACAACCCTCAAAAA	2
CATGCACACACACAAAAAGGA	2
CATGCACACCCCCTCCTTGCC	2
CATGCACAGAGATCAAACGAC	2
CATGCACATATCGGGCGGAGT	2
CATGCACATTGGCCGAACCCT	2
CATGCACCAATGACGAGTGAG	2
CATGCACCGAAAAGCAATAAT	2
CATGCACCGCCAGGAACAGAG	2
CATGCACCGTCTACAAGTAAG	2
CATGCACCTCACTCAACCCCC	2
CATGCACCTTGGTACCCTCGA	2
CATGCACGAGCCGCCAGCCGC	2
CATGCACGCACAGGCGCTTGT	2
CATGCACTCATTGTCTAAATC	2
CATGCACTCCTTTCGATTTTC	2
CATGCAGAAGTGCGGGAGACG	2
CATGCAGAATGCGTGGTCAGT	2
CATGCAGAGATGAATGGACAG	2
CATGCAGATAGAAGCGAGCAG	2
CATGCAGATTAGCCTAGAACT	2
CATGCAGCATCTCTCGCTTCC	2
CATGCAGCATTGAACCATTGC	2
CATGCAGCCACGCACATCAGT	2
CATGCAGCGCGGGATGTTTGT	2
CATGCAGCTGTCCGCTAAGGC	2
CATGCAGCTTGGCCCAAGTAG	2
CATGCAGGAGGCAAGGAGGAA	2
CATGCAGGCAGCGGCAGAGGA	2
CATGCAGGCCCGCGTATAAAT	2
CATGCAGGGGGGACAGCGCCA	2
CATGCAGGTCAGCTTTTCTTT	2
CATGCAGGTCGGCCGAGTTGT	2
CATGCAGGTGTTTCGAACCAG	2
CATGCAGTAAATGCGCATTAC	2
CATGCAGTGATCCAGTAATAG	2
CATGCAGTTGCAGCATCGGAG	2
CATGCATACATCTTGAACCCA	2
CATGCATACCCAACCCAGGGC	2
CATGCATACCTTCCTTTTTCC	2
CATGCATACCTTTAGCCAGGT	2
CATGCATATCCGCTGATTCCG	2
CATGCATATCCTACCTGGAGC	2
CATGCATATCGTTTAATCCAG	2
CATGCATCAAAAAGAGACAGT	2
CATGCATCAGCCAAGGGGCGA	2
CATGCATCCCGCGCATTGGAT	2
CATGCATCTGAAGTTGTCGTG	2
CATGCATTACAGAGTATCAAT	2
CATGCATTAGTCACAAGAGGC	2
CATGCATTCGTGGGGTTCCAT	2
CATGCATTGAGTATTGTATTC	2
CATGCATTTATCTATTCCTCT	2
CATGCATTTCCAAGCCGGTAA	2
CATGCATTTGCAGTGCATTCC	2
CATGCCAAAAGCTCATATACC	2
CATGCCAACCAACACAACCAA	2
CATGCCAACTTGCGCGAGCCT	2
CATGCCAAGAACTCAGGGGCT	2
CATGCCAAGGAAATAGATCGC	2
CATGCCAATACTCCGTATCGC	2
CATGCCACAGGATTTGGTAAA	2
CATGCCACCACACCACCTGAG	2
CATGCCACTATGGATTCTTGG	2
CATGCCACTTCGCGTATCAGG	2
CATGCCAGCAGACGCGGCCAG	2
CATGCCAGGTGTATCTAATAT	2
CATGCCAGTGTCACTTGTCAA	2
CATGCCATTCTTGGAACTGGT	2
CATGCCATTGCGGGCCTTGCT	2
CATGCCCAGGCTGGGCGATGG	2
CATGCCCCCCCTGCCGAAGAT	2
CATGCCCCCGGGTGCAACAGC	2
CATGCCCCTATACTAAAGAAT	2
CATGCCCCTCTGGATTTCGAT	2
CATGCCCGCAATGTCGGGGGT	2
CATGCCCGGGTTTTCGTCTTT	2
CATGCCCGTTGCGCCCAACTT	2
CATGCCCTGCGCTTGGACTGG	2
CATGCCCTGGCCGCGAATACA	2
CATGCCCTTGGAAGCTTTCCA	2
CATGCCGAGAAAACGCGAGCT	2
CATGCCGAGTCCCTGGATCCC	2
CATGCCGCGGATCAAGTCAGA	2
CATGCCGGCTAATTGGTATAG	2
CATGCCTAGCACCGATCTCTT	2
CATGCCTCACAAAGAGAAGAC	2
CATGCCTCCGGATTCAACCGC	2
CATGCCTGTCGACTGACACAA	2
CATGCCTGTGAGTTGGATCCA	2
CATGCCTGTTTATCTGTGTGG	2
CATGCCTTGGGAAAAAGTCAA	2
CATGCCTTTCACCGCTAGGTA	2
CATGCCTTTCGCTATGCAAAC	2
CATGCCTTTCTTGTGAATAGC	2
CATGCGAAAGTCTGGAAGTAG	2
CATGCGAAATGGGGAATGACT	2
CATGCGAACGCCCATTTTTCT	2
CATGCGAATTGATATTTAGTC	2
CATGCGACACTGGACCCAAGA	2
CATGCGACATCGCTCCTCCCT	2
CATGCGACCCCATCAATTGTC	2
CATGCGACGGTGATGTACGAC	2
CATGCGACTATTTGCTTTTAT	2
CATGCGACTTTCTGCCTACAC	2
CATGCGACTTTTCACACCAGA	2
CATGCGAGCAAATCTTATGAG	2
CATGCGAGGGACCATCCTCTG	2
CATGCGATATGTATATTGAGC	2
CATGCGATCACGAAGAGTCTA	2
CATGCGATCGGCCAAAATATC	2
CATGCGATTGGGTGCCGAGGC	2
CATGCGATTGGTAGCATTGCA	2
CATGCGATTTTGGACAACGTA	2
CATGCGCACGAGGCAGGGTAC	2
CATGCGCAGCCATCCTGGCGG	2
CATGCGCATTTTTGGGACTTT	2
CATGCGCCAGCGCTGCACAGG	2
CATGCGCCATCCCTTGCCGTT	2
CATGCGCCTCGAGTACTAGTC	2
CATGCGCGTCCTTGACAAGGA	2
CATGCGCTCAACAATTGATGG	2
CATGCGCTCTGGAGGAATGCA	2
CATGCGCTGGCGGGGGCCTTG	2
CATGCGCTTTGTTGTTTTGCT	2
CATGCGGAATCAAGGCAAGGC	2
CATGCGGAGCGAGTTATAAGA	2
CATGCGGAGCTACATCCCCAG	2
CATGCGGCAAGAAAAACGGTC	2
CATGCGGGATAGCAAAAGGAG	2
CATGCGGGCAACTTTTGTTTG	2
CATGCGGGCTTTCTTGGCCCA	2
CATGCGGGGCACAGAATTGAC	2
CATGCGGTAGGCAAGCAGGTT	2
CATGCGGTATCAGGCCATAGA	2
CATGCGGTTTAGTCACCGGAT	2
CATGCGTAGGTACCTATGTTC	2
CATGCGTAGTTGAAACTTGCT	2
CATGCGTCCATCACAATATTT	2
CATGCGTCCCTCCCAACGCCT	2
CATGCGTCGACCATTGTATGG	2
CATGCGTCGGCGTATCGAGGA	2
CATGCGTGAGAGATTTGGGAA	2
CATGCGTGATGTAGACTCCTA	2
CATGCGTGCTCGTCTTTTTGA	2
CATGCGTGTATGTGTATCTAT	2
CATGCGTGTGCGTAACCACTG	2
CATGCGTTCGTGGAAACAGCT	2
CATGCGTTGCGGGCGTATTCT	2
CATGCGTTGTGGATTGGTGGG	2
CATGCTACAAGTATGTTATGC	2
CATGCTACATATAGCCCTTCC	2
CATGCTACCACAGGGAAGGAA	2
CATGCTACCGAAATATCTGCC	2
CATGCTACGACCAAAGTTCAA	2
CATGCTACGTGAACAGAGGCT	2
CATGCTAGATGAGAAGCTGGT	2
CATGCTAGCTTGGCCTATTCC	2
CATGCTAGGAGAAAATAACAG	2
CATGCTAGTAATATCCATACT	2
CATGCTAGTCAGTCTGGTGCT	2
CATGCTATACAGTACATTTAC	2
CATGCTATTACTCGCCACATT	2
CATGCTCAATGAACTCTTTGG	2
CATGCTCACCGGTGCATTCTG	2
CATGCTCAGTTGAGGCACCCT	2
CATGCTCCGGTCTCTCGCCAG	2
CATGCTCGCGTCAGCAGAGAC	2
CATGCTCTTGTGTTCTCGGGC	2
CATGCTGAAGAAAGTATACCA	2
CATGCTGAAGATTCGAGATAA	2
CATGCTGACCGCGAACAAGGC	2
CATGCTGACTTGTCGACTGTT	2
CATGCTGACTTTTGATCTCGC	2
CATGCTGATGACTCTGTCGTG	2
CATGCTGATGGGAAATAATAT	2
CATGCTGCCAATAGGGCAAGC	2
CATGCTGCTACCCTGCACCGC	2
CATGCTGCTCTCGCCTGTAGC	2
CATGCTGCTTCGTACAAGCAG	2
CATGCTGGCATCACACCCACA	2
CATGCTGGGCGGGCGCATTAG	2
CATGCTGGGGGCCAAACATCC	2
CATGCTGTAGATCGATGCTCG	2
CATGCTGTCGCCATTCCGGAT	2
CATGCTGTGCCGCGAGGCGGC	2
CATGCTGTGGCCTCGGGTCAA	2
CATGCTGTTACCAAATCTCCC	2
CATGCTGTTAGTTTCCGGCAT	2
CATGCTGTTGCGTTTTATGAG	2
CATGCTTACTGAGGAGGGTGT	2
CATGCTTCCCAGACTCCGAGG	2
CATGCTTCCTAATTTCAGGGT	2
CATGCTTCGTCGGTCAAGTAA	2
CATGCTTGCAAGCTGAACCCT	2
CATGCTTGCATCCAAAATGAT	2
CATGCTTGGGCTAACGCGAAC	2
CATGCTTGGTCGATGGGAGGC	2
CATGCTTGTCCTGTCTTGGGT	2
CATGCTTTATGGTTTGTTATC	2
CATGCTTTCCACTCGGTGACC	2
CATGCTTTTTCGTACGATTGC	2
CATGCTTTTTTAAAAATCCAG	2
CATGCTTTTTTTTGCTTTGCT	2
CATGGAAAAATCGCAAGTTGG	2
CATGGAAAAGTGCGGGTCCCG	2
CATGGAAAAGTTGGATCTGTG	2
CATGGAAAGAAACGTGAACAA	2
CATGGAAAGCCGAACGATGGG	2
CATGGAAAGTAGGATTGCGAT	2
CATGGAAATAACAACAAAAAC	2
CATGGAAATACTAGACAAGAC	2
CATGGAAATATGGACGGGGAC	2
CATGGAAATCTTGATCGATAA	2
CATGGAAATGGAAAATATTCT	2
CATGGAAATTGGGCCCTTCCC	2
CATGGAAGCTCGTTAAATTTG	2
CATGGAAGTACCAAAAAACGT	2
CATGGAATACAAGTACTACTC	2
CATGGAATTAGAACGAATAGA	2
CATGGAATTTTATTTATTCTT	2
CATGGACAAAGTAATGTCGAG	2
CATGGACAAGATAAAATTGTT	2
CATGGACACAAGAGGATTGTA	2
CATGGACACGAGGCCTGGATA	2
CATGGACAGAGTTCCTTCCTT	2
CATGGACAGGGAAGAGGGAAA	2
CATGGACCGATCACAACTCAA	2
CATGGACGAGGGACCAACAAG	2
CATGGACGATTCTCCTTGTCT	2
CATGGACGCTTGGGACCTACG	2
CATGGACGTCAGTATACTGTA	2
CATGGACGTCTAGACTAGACA	2
CATGGACGTCTTGTCAAGGCT	2
CATGGACGTTTTTTGTGAAGG	2
CATGGACTATGACCCAGCACC	2
CATGGAGAGTTGGACTTAGGT	2
CATGGAGATATTTAATTAATT	2
CATGGAGATCGGCGCCTCTCT	2
CATGGAGATTGGTTATTTGGA	2
CATGGAGCCACGCTTGGAATG	2
CATGGAGCGGCGGATTAGAGT	2
CATGGAGCTACCCGATAGACA	2
CATGGAGCTGCTACCAGATGC	2
CATGGAGGATGGGTTCTCTTT	2
CATGGAGGCACACGAGGAACT	2
CATGGAGGCCCTCATTTTTTT	2
CATGGAGGGATGATGCACACA	2
CATGGAGGTACCGCTCGTTGG	2
CATGGAGGTCACAAGTATTCA	2
CATGGAGTAAGAACTGACCAG	2
CATGGATAAATATGCCGGTTA	2
CATGGATACCCCAGAGAAACA	2
CATGGATACGCCAACCAAACG	2
CATGGATAGGTATATGTATCT	2
CATGGATATCGACTTGCAGTC	2
CATGGATATGTCTAGATGCTT	2
CATGGATATGTGAGGCGGTCT	2
CATGGATCTCAAGGAGCTGCT	2
CATGGATGACCAGTTACTATC	2
CATGGATGACGCGCTGCAAGT	2
CATGGATGATACAGAATTCTC	2
CATGGATGCTCCATTATAATA	2
CATGGATGGCAGTCTTACTGG	2
CATGGATGGGATGGCTAGCCA	2
CATGGATGTACATACTACTAA	2
CATGGATGTAGGTTTGATACC	2
CATGGATTGATGTCTAGAACG	2
CATGGATTGCGTTCGTATGTT	2
CATGGATTGTCTTTTGTTTCA	2
CATGGATTTCCGATAGTCTTG	2
CATGGCAAAAAGGACCAAATC	2
CATGGCAAAATATATCTTACC	2
CATGGCAAAGAAGCGACAATG	2
CATGGCAAATATCTATATACT	2
CATGGCAACGAGGTCAAATGG	2
CATGGCAAGAACTTAACTACC	2
CATGGCAATAAAAGACCCGGA	2
CATGGCAATGCCGAGTAGGGG	2
CATGGCAATTCGGAGTCTAGG	2
CATGGCACAGCGATATACCCA	2
CATGGCACCTAGTTGCTGTGG	2
CATGGCACGATTCTTTTCGTG	2
CATGGCAGATGTATGTGTATA	2
CATGGCAGCAAGATGCAGCTC	2
CATGGCAGCCAGGCGTGGACT	2
CATGGCAGCCCTTTGCATTTC	2
CATGGCAGGCAGCTCAGGTCG	2
CATGGCAGTTAAAAGCTGACC	2
CATGGCATACATTTTAATTCT	2
CATGGCATCCGATAACAATGG	2
CATGGCATCCGATGATGAAGT	2
CATGGCATCCTTGCACAGTGG	2
CATGGCATCGGCACCCGAGAA	2
CATGGCATTAGGCATTGTATG	2
CATGGCATTTCGACGCAATAC	2
CATGGCCAATGGAAGGAGCAA	2
CATGGCCAGAGTGAATTGTGG	2
CATGGCCCAAGCTTTGTTTGG	2
CATGGCCCGGCGGGTGGCACC	2
CATGGCCCTGACATAGGTAGC	2
CATGGCCGAAGAAGCTCGTCG	2
CATGGCCGAATTGGCGTTAAC	2
CATGGCCGCCGGCAACCGCAA	2
CATGGCCGGCCCAGAATCCAT	2
CATGGCCGGCTGAGCTTCGGA	2
CATGGCCGGCTGTTTCAATCA	2
CATGGCCGGGCGAGCATTGGC	2
CATGGCCTATTGGAAATGTCC	2
CATGGCCTCGTTGGCGGTGAG	2
CATGGCCTGAAGTCAGCATAT	2
CATGGCCTGACAAAGTAACCC	2
CATGGCCTGAGCACGGTGTCA	2
CATGGCCTGTATAATCAATCC	2
CATGGCCTTTCGGCCATAGAT	2
CATGGCGAACTCAACCGTCAT	2
CATGGCGAAGTGGTCTTCGTC	2
CATGGCGACCCATCTACCAAT	2
CATGGCGATGGCGGCGCCGCT	2
CATGGCGATGTGGTGCTTTCG	2
CATGGCGCAAAACAAACAAGA	2
CATGGCGCTGCAGAGATAGGT	2
CATGGCGGAACACACCCAAGA	2
CATGGCGGAGGAAATACCTAG	2
CATGGCGGCTGGCCACATCAA	2
CATGGCGTGATCGTCGGTGTC	2
CATGGCGTGCCAGCAATGGGT	2
CATGGCGTTATGACCAGGGCA	2
CATGGCGTTCTGGGGAAACTA	2
CATGGCTACCTCGCGTAGCAC	2
CATGGCTACCTGGAGTTTGAG	2
CATGGCTACTATCTATCGGTA	2
CATGGCTAGGTAAGGTAGGCA	2
CATGGCTATGGGACTTGCCAT	2
CATGGCTCAAACATCAGATAT	2
CATGGCTCGAGTGAGCCTGTT	2
CATGGCTCGCTATATATAGCA	2
CATGGCTCTCGCAATAGTATT	2
CATGGCTGACGAAGAAGAGAA	2
CATGGCTGCGCATTTGTAGTT	2
CATGGCTGCTTTGGTCTGTTC	2
CATGGCTGGCTCAAACCTCGC	2
CATGGCTTCGTACCTCGGTCG	2
CATGGCTTCTCTATGTCAATT	2
CATGGCTTGGCTAACGAATTT	2
CATGGCTTGGCTACACATCGT	2
CATGGCTTGTTGGTTTTTGTG	2
CATGGCTTTCTCACACCCTCC	2
CATGGGACGAGGTGGACAGTA	2
CATGGGAGAAGTGATATTATT	2
CATGGGAGCTTGGGACGCCTC	2
CATGGGAGGAGGAAAGGGAGA	2
CATGGGAGGCGTACGTACGGA	2
CATGGGAGTCAGGCAAAAAAC	2
CATGGGAGTGAAAAAAAAAAA	2
CATGGGAGTGTGATGTCAGGC	2
CATGGGATACCGCCCTAAATT	2
CATGGGATGGAGGTGACGGTA	2
CATGGGATTATGTACAGCCCC	2
CATGGGCAGCAGACGACAACA	2
CATGGGCAGGGGACCGCACAA	2
CATGGGCATCCGGGAGATTGA	2
CATGGGCCGAAAACCACCATC	2
CATGGGCCGCGCCTGATACCT	2
CATGGGCGAGAGCATCAGGAC	2
CATGGGCGCAAGAGGGGGCGG	2
CATGGGCGCGAAGAAGAGAAG	2
CATGGGCGGCGCAGTTCTGCT	2
CATGGGCTGAGCGGCTGCTCA	2
CATGGGCTGAGGTGCATAGGT	2
CATGGGCTGTCCTGCCAAGGC	2
CATGGGGACGTACGCAAAACG	2
CATGGGGACTTGAGACACTAA	2
CATGGGGACTTTCATTGGTGG	2
CATGGGGATGGGGAACCGATT	2
CATGGGGATTAGGAAAAGAAA	2
CATGGGGGTCACAAACAGCTA	2
CATGGGGTAAGGCTCATCAAG	2
CATGGGGTACGCGTCACACGT	2
CATGGGGTGACTGACGGTAAC	2
CATGGGTAATGGATTGCTAGA	2
CATGGGTAGGAGAGGTGCCGG	2
CATGGGTAGGGTATGGGTGGG	2
CATGGGTCCGACTGAATACAT	2
CATGGGTCGTCGGCCTTAGCT	2
CATGGGTCTAGAAGTGGTCAC	2
CATGGGTGTAATTATTATTCT	2
CATGGGTTCCAGGATTTGACT	2
CATGGGTTGGATTACTGTTAG	2
CATGGGTTTCCAACACCGCCC	2
CATGGGTTTGATATGATTGCG	2
CATGGTAAAAAAAAAGAGGTT	2
CATGGTAAATGTGCATTCTCT	2
CATGGTAATAAAAACACTGTT	2
CATGGTAATTATTGTCGTGTC	2
CATGGTACAGGGGAGGTTGTC	2
CATGGTAGAAATAACCGTTTC	2
CATGGTAGATTTCGTCTAAAC	2
CATGGTAGCAGCCTGATATTA	2
CATGGTAGCCAACACCTGGGA	2
CATGGTAGTGGGGATGAGTAT	2
CATGGTATATCGATATTTATC	2
CATGGTATGATGGGCGGTGCT	2
CATGGTCAAACTATCGATACC	2
CATGGTCAAAGAAACCAAGCT	2
CATGGTCAATATTGAGAAAAC	2
CATGGTCAATCTCAATCCCTA	2
CATGGTCACGTTCTCGATGCT	2
CATGGTCAGGACGGGTGGTTT	2
CATGGTCATCTTGGTTGGGTT	2
CATGGTCATTATTGCAAAGAA	2
CATGGTCCACGCTTCGCTGCT	2
CATGGTCCAGTCAGGCAACGC	2
CATGGTCCCGCAAATTGCGCG	2
CATGGTCCCTCGGGTCCCGTT	2
CATGGTCCCTTGCCTCTGAGG	2
CATGGTCCGGCAGTCGCCAAA	2
CATGGTCGAAGAAAGCAAGCC	2
CATGGTCTCTGGTTTTAGAAT	2
CATGGTCTGTACTAGATGTGG	2
CATGGTCTTAGCCCGTCCGGT	2
CATGGTCTTCCCTTACAAGAA	2
CATGGTCTTTGATGGTGGTTT	2
CATGGTGAAAGCCAGGCGGGC	2
CATGGTGAAATCCTAACAGGT	2
CATGGTGACCGGGTGACCCAG	2
CATGGTGAGATGGATTGATTC	2
CATGGTGAGGCCAATGTGAGG	2
CATGGTGATATCTGACTTGAA	2
CATGGTGATGAAGAGGAAAGC	2
CATGGTGATGGCAAACTAGAA	2
CATGGTGCCGGACGACAAGAG	2
CATGGTGGAGTGGCTCAACTT	2
CATGGTGGCAGCAGTCATATC	2
CATGGTGGCGGTTTAATGTGC	2
CATGGTGGCTCGCTTGCTTTG	2
CATGGTGGCTTCCACAGTCGC	2
CATGGTGGGAAGAATACCGAG	2
CATGGTGGTCTGGTTCGAGCT	2
CATGGTGTAGTTTCAATTCAG	2
CATGGTGTCTTGAGATGAGGC	2
CATGGTGTGGAGGGACCAGGC	2
CATGGTGTTGTTGTAACATTG	2
CATGGTGTTTTGTTTGAATAT	2
CATGGTTACACATTTAGCTTT	2
CATGGTTAGCAAGGGCTTTTT	2
CATGGTTATGGTGTGTGTTTT	2
CATGGTTCAAATTATTTGGCG	2
CATGGTTGCCAGGGAAGACAG	2
CATGGTTGGCCGATAATGGAA	2
CATGGTTGTCTTGGTTCCCGC	2
CATGGTTGTGTGCCGGGATGT	2
CATGGTTTACCCCGCTATGTC	2
CATGGTTTCATTGCTTCCAGG	2
CATGGTTTCCGTTGGGAAAAT	2
CATGGTTTCCGTTTTTTGGTT	2
CATGGTTTCGCCCAGGTGCCT	2
CATGGTTTCGGGTCGACTCAA	2
CATGGTTTTACGAGTCAATAT	2
CATGGTTTTTGCTGCCGTAAT	2
CATGGTTTTTTACTTTCTTTT	2
CATGTAAAAATCTGTACAAAG	2
CATGTAAAACGGAAATAAATT	2
CATGTAAAACTGTAAACCTAC	2
CATGTAAAAGAAGTTGGCCAG	2
CATGTAAAAGATGCACAAACA	2
CATGTAAACGCTTCACGCGAG	2
CATGTAAACTTCTATCAACAA	2
CATGTAAAGGACTTTGAAAAT	2
CATGTAAAGGTCTGTCAAAGG	2
CATGTAAATAGATTCGATTCT	2
CATGTAAATCCAAGTGCCTAA	2
CATGTAAGCACTTAGTAAACC	2
CATGTAAGCTGTCACCAGGTT	2
CATGTAAGGAATTGCCGATTC	2
CATGTAAGTGGAAGCAGCTCG	2
CATGTAAGTTTTTCTGTCCCG	2
CATGTAATCATTGGAACTAGG	2
CATGTAATGACGACATATCTG	2
CATGTAATTGCTGACTTTTGT	2
CATGTACAAGTACAGTATGTG	2
CATGTACAATTTTAAGTTCAA	2
CATGTACACAGCGCGCGCGAA	2
CATGTACAGTACAGTACAGGT	2
CATGTACAGTACTTGCTCTTC	2
CATGTACAGTTCTTTGTTGAA	2
CATGTACATACATTTCTGGCT	2
CATGTACATCAAATGGATTTT	2
CATGTACATTCACTACTGAAG	2
CATGTACCAGTAGGGTAGGCT	2
CATGTACCATCAAATGAAAGA	2
CATGTACCGGGGACTCTGCCC	2
CATGTACCGGTAGCAGGTAGT	2
CATGTACCTTCCTCTGACGGA	2
CATGTACGCAGTACGAGGAAT	2
CATGTACGCATTTGGTATAAC	2
CATGTACGGTATGATGGATTT	2
CATGTACGTATTCTCTGTATC	2
CATGTACTCAGCTGGAGCGGC	2
CATGTACTCTAGGCTGGTTTC	2
CATGTACTGAGAGGGCTGTGG	2
CATGTACTTACATACCGAGGA	2
CATGTACTTACCTACCTAGGT	2
CATGTACTTGTATGCAGGGGT	2
CATGTAGAAGCGGCAGGCGAC	2
CATGTAGACCAAGAAGCCTCT	2
CATGTAGACTCGCGAACCACG	2
CATGTAGAGCGAGGGTGAATA	2
CATGTAGAGCGGTATGGAAAA	2
CATGTAGATTGCCCTCATTGA	2
CATGTAGCAAACGTCGGCACA	2
CATGTAGCAACGCCCCCTATA	2
CATGTAGCCCAAGCCAGAGGC	2
CATGTAGCCCACTACAAGACA	2
CATGTAGGCGGCTGGTTTAAA	2
CATGTAGGGGAGGGCGAATGA	2
CATGTAGGTGGGATAACGGAA	2
CATGTAGTAAAAAAAAAACAG	2
CATGTAGTAAATGGTTCGGAT	2
CATGTAGTCTCAGTGACCTTT	2
CATGTAGTCTGAATCTTGTCC	2
CATGTATAAAAAAAGCCAAAC	2
CATGTATAAAATGCCATTTTA	2
CATGTATACACGATGGCGTGG	2
CATGTATACGGCGTGTTTAAC	2
CATGTATAGTGTTAATGTTTG	2
CATGTATAGTTAGCCGTTGGT	2
CATGTATATCCATACGTATAG	2
CATGTATCAACAAAATATCAG	2
CATGTATCCACTGGGGGCTTT	2
CATGTATCTACTGCTTGGAGC	2
CATGTATGGGCTCTGCTCTTG	2
CATGTATGGGTGTGGTTGGTT	2
CATGTATTCCACAACGTTACA	2
CATGTATTTTCCCCTCCCCCA	2
CATGTATTTTCGTTTGTTTTC	2
CATGTATTTTTGGTAAAGGTA	2
CATGTATTTTTGTTCGTTTTT	2
CATGTCAAAATTGTATTTCCC	2
CATGTCAAACAAGAACCAGAT	2
CATGTCAAAGTGTCATTGTGT	2
CATGTCAAATAGATAATTTCA	2
CATGTCAAATGGTTCCTGAAC	2
CATGTCAAATTAACATCCTGA	2
CATGTCAAGACCAGACAGAGC	2
CATGTCAAGACGACCTAAGTT	2
CATGTCAAGATGGCTTGGCTG	2
CATGTCAAGGGCCAGAAGGAA	2
CATGTCAATGACTCTGAACTA	2
CATGTCAATGACTTCGGATCG	2
CATGTCAATTACCTACTGACT	2
CATGTCAATTTGGATGTTTGC	2
CATGTCACCACCGAATCACAT	2
CATGTCACCGATGGGGCAATA	2
CATGTCACCGTGGTTCACGGT	2
CATGTCACGACTTGTTCTCAA	2
CATGTCACTAATTCCATATCA	2
CATGTCACTTGCGCCACTACG	2
CATGTCACTTTGTCGTTGCCC	2
CATGTCAGCCAGCCAAGATCA	2
CATGTCAGGGTTTCCTCCCAT	2
CATGTCAGTATCGTGCGCAAA	2
CATGTCATATATAGTACCAAA	2
CATGTCATCCCGTGCGTGATT	2
CATGTCATTGACAATGTCGTT	2
CATGTCCCGGTACACACACAC	2
CATGTCCGGAGCGTTAAGTCC	2
CATGTCCGGGTACGACTACGA	2
CATGTCCTCGAAGAGGACAAG	2
CATGTCCTGCGTCTTTATTAG	2
CATGTCCTGGATCTTCTTGTA	2
CATGTCCTGTGCAGAGGTCAG	2
CATGTCCTTGGCGAAGTGCAA	2
CATGTCGAACCTCAACTCGTG	2
CATGTCGAAGCGGGAAGGTCA	2
CATGTCGAGAGTCAATATCGC	2
CATGTCGAGCAGGCACAAGAG	2
CATGTCGAGGAAGAAAGGTTG	2
CATGTCGAGTGCTGTAATCAG	2
CATGTCGAGTTAGAATATTCA	2
CATGTCGATCCTGCTGTGGGC	2
CATGTCGCAAAGCTGAATACA	2
CATGTCGCAACATCGGCGGTT	2
CATGTCGCAGGCTAGGAATGG	2
CATGTCGCCCGAGCTACTGCC	2
CATGTCGCGGTAGCGTTGCAG	2
CATGTCGCTATACCTAAACTT	2
CATGTCGCTCAATATACCAAA	2
CATGTCGCTGAAGAAGCAAAC	2
CATGTCGGCAATGGCACATTT	2
CATGTCGGGTCGGCTTGTGGC	2
CATGTCGGTGGCTGCCCGCCC	2
CATGTCGTATTCCCACAACAA	2
CATGTCGTCAACACAGCAATT	2
CATGTCGTGTGCAACGAAGCA	2
CATGTCTAACTACCAAGCTCT	2
CATGTCTAGCCCAACTGATTG	2
CATGTCTCAGCTGGAAAAACA	2
[truncated: 2,723 more rows]
