# Supplementary material for: Deep and comparative analysis of the mycelium and appressorium transcriptomes of Magnaporthe grisea using MPSS, RL-SAGE, and oligoarray methods
Source: BMC Genomics. 2006 Dec 8;7:310. doi: 10.1186/1471-2164-7-310 (PMC1764740; doi:10.1186/1471-2164-7-310)
Supplement: Additional file 4 — Antisense transcript tags for annotated genes. [file 1471-2164-7-310-S4.xls]

## Sheet: CommonAntiTagsbyMPSS&RL-SAGE
Additional File 4
GeneID	Description	MPSS-mycelia tag sequence	MPSS-mycelia copy number	SAGE-mycelia tag sequence	SAGE-mycelia copy number
MGG_08713	(MGG_08713.5) hypothetical protein	GATCGGCGGTTCGGCGC	11418	CATGTACGGGGTGTCGCCGGC	68
MGG_07838	(MGG_07838.5) predicted protein	GATCGGCGGTTCGGCGC	11418	CATGTACGGGGTGTCGCCGGC	68
MGG_14343	(MGG_14343.5) predicted protein	GATCGGCGGTTCGGCGC	11418	CATGCTTCTCACTCGCACTGG	8
MGG_08713	(MGG_08713.5) hypothetical protein	GATCGGCGGTTCGGCGC	11418	CATGCTTCTCACTCGCACTGG	8
MGG_07838	(MGG_07838.5) predicted protein	GATCGGCGGTTCGGCGC	11418	CATGCTTCTCACTCGCACTGG	8
MGG_14343	(MGG_14343.5) predicted protein	GATCGGCGGTTCGGCGC	11418	CATGTATAATCGACAGATCTC	63
MGG_08713	(MGG_08713.5) hypothetical protein	GATCGGCGGTTCGGCGC	11418	CATGTATAATCGACAGATCTC	63
MGG_14197	(MGG_14197.5) predicted protein	GATCGGCGGCTCGGCGC	4325	CATGTACGGGGTGTCGCCGGC	68
MGG_12062	(MGG_12062.5) hypothetical protein similar to reverse transcriptase	GATCGGCGGCTCGGCGC	4325	CATGTACGGGGTGTCGCCGGC	68
MGG_12062	(MGG_12062.5) hypothetical protein similar to reverse transcriptase	GATCGGCGGCTCGGCGC	4325	CATGCTTCTCACTCGCACTGG	8
MGG_14197	(MGG_14197.5) predicted protein	GATCGGCGGCTCGGCGC	4325	CATGCTTCTCACTCGCACTGG	8
MGG_14197	(MGG_14197.5) predicted protein	GATCGGCGGCTCGGCGC	4325	CATGTATAATCGACAGATCTC	63
MGG_14389	(MGG_14389.5) predicted protein	GATCGGCGGCTCGGCGC	4325	CATGTATAATCGACAGATCTC	63
MGG_12062	(MGG_12062.5) hypothetical protein similar to reverse transcriptase	GATCGGCGGCTCGGCGC	4325	CATGTATAATCGACAGATCTC	63
MGG_07910	(MGG_07910.5) hypothetical protein	GATCCAGGCCAGAGCTA	1138	CATGAACGGGATCCAGGCCAG	72
MGG_08139	(MGG_08139.5) conserved hypothetical protein	GATCTGGCTTAGAAACG	847	CATGCCCTCCTGTGCCTTGGC	45
MGG_08139	(MGG_08139.5) conserved hypothetical protein	GATCTGGCTTAGAAACG	847	CATGCCGTTGGCAAGGGCACA	3
MGG_11982	(MGG_11982.5) conserved hypothetical protein	GATCCAACTCCTGATAG	831	CATGCCCATAGTTTTCCCATT	69
MGG_08809	(MGG_08809.5) hypothetical protein	GATCAGCGGCCCGACCA	691	CATGATGAGCTTGGGGCCCAG	6
MGG_09235	(MGG_09235.5) hypothetical protein	GATCCAGTCGACAAAGG	579	CATGTAGTCGCCCTCTTCTTC	4
MGG_06459	(MGG_06459.5) hypothetical protein	GATCAGGTCCACAGCAG	399	CATGGCCTTCTTGGCCCTATC	12
MGG_04327	(MGG_04327.5) hypothetical protein	GATCCCTCCTTGTCGAC	300	CATGGGGGTGATGAAATCTTG	4
MGG_05056	(MGG_05056.5) hypothetical protein	GATCCTGGCGACGTTGG	270	CATGCGCTCGCTGTTGCGGTA	2
MGG_06958	(MGG_06958.5) heat shock 70 kd protein cognate 1	GATCTGGGGAACACCGC	263	CATGATTCCGTTGGCGTCCAG	5
MGG_06958	(MGG_06958.5) heat shock 70 kd protein cognate 1	GATCTGGGGAACACCGC	263	CATGCGCTCGATGTCCTCCTT	6
MGG_06958	(MGG_06958.5) heat shock 70 kd protein cognate 1	GATCTGGGGAACACCGC	263	CATGATGGGGTTGGCAACAGC	9
MGG_03134	(MGG_03134.5) hypothetical protein	GATCGAGTCCGCGCGAC	230	CATGGATACGTCTTGTGGACT	5
MGG_08713	(MGG_08713.5) hypothetical protein	GATCGCGGTGAAGGAAG	219	CATGTACGGGGTGTCGCCGGC	68
MGG_07838	(MGG_07838.5) predicted protein	GATCGCGGTGAAGGAAG	219	CATGTACGGGGTGTCGCCGGC	68
MGG_14197	(MGG_14197.5) predicted protein	GATCGCGGTGAAGGAAG	219	CATGTACGGGGTGTCGCCGGC	68
MGG_12062	(MGG_12062.5) hypothetical protein similar to reverse transcriptase	GATCGCGGTGAAGGAAG	219	CATGTACGGGGTGTCGCCGGC	68
MGG_12062	(MGG_12062.5) hypothetical protein similar to reverse transcriptase	GATCGCGGTGAAGGAAG	219	CATGCTTCTCACTCGCACTGG	8
MGG_14197	(MGG_14197.5) predicted protein	GATCGCGGTGAAGGAAG	219	CATGCTTCTCACTCGCACTGG	8
MGG_14343	(MGG_14343.5) predicted protein	GATCGCGGTGAAGGAAG	219	CATGCTTCTCACTCGCACTGG	8
MGG_08713	(MGG_08713.5) hypothetical protein	GATCGCGGTGAAGGAAG	219	CATGCTTCTCACTCGCACTGG	8
MGG_07838	(MGG_07838.5) predicted protein	GATCGCGGTGAAGGAAG	219	CATGCTTCTCACTCGCACTGG	8
MGG_14197	(MGG_14197.5) predicted protein	GATCGCGGTGAAGGAAG	219	CATGTATAATCGACAGATCTC	63
MGG_14343	(MGG_14343.5) predicted protein	GATCGCGGTGAAGGAAG	219	CATGTATAATCGACAGATCTC	63
MGG_14389	(MGG_14389.5) predicted protein	GATCGCGGTGAAGGAAG	219	CATGTATAATCGACAGATCTC	63
MGG_12062	(MGG_12062.5) hypothetical protein similar to reverse transcriptase	GATCGCGGTGAAGGAAG	219	CATGTATAATCGACAGATCTC	63
MGG_08713	(MGG_08713.5) hypothetical protein	GATCGCGGTGAAGGAAG	219	CATGTATAATCGACAGATCTC	63
MGG_01609	(MGG_01609.5) predicted protein	GATCCACCGGTGGTCTT	214	CATGAAGCCGACAACACCGGC	3
MGG_02977	(MGG_02977.5) predicted protein	GATCCCCCAAACAGGAT	209	CATGTCGCAACCCAGCGGCCC	2
MGG_04958	(MGG_04958.5) hypothetical protein	GATCTGGTGCGCTTGGC	205	CATGCAAATCAAGAAGGGTAT	8
MGG_05638	(MGG_05638.5) predicted protein	GATCTCGGCGAGCTCAC	196	CATGTAGAGGGCAAAAGTGAC	2
MGG_05638	(MGG_05638.5) predicted protein	GATCTCGGCGAGCTCAC	196	CATGCGGCCAGAGGCGGCACT	115
MGG_13239	(MGG_13239.5) hypothetical protein similar to linoleate diol synthase precursor	GATCCGGGAATGCGGTC	194	CATGGGTAATGATTGTGGCAA	2
MGG_13239	(MGG_13239.5) hypothetical protein similar to linoleate diol synthase precursor	GATCCGGGAATGCGGTC	194	CATGGGCGTCTGCGAAAAGGC	17
MGG_13239	(MGG_13239.5) hypothetical protein similar to linoleate diol synthase precursor	GATCCGGGAATGCGGTC	194	CATGTCCGTTTGCACCTCCAT	2
MGG_05974	(MGG_05974.5) hypothetical protein	GATCAGCTCGGCCTGTA	194	CATGAAGAAGTCCGCATCGCC	2
MGG_00431	(MGG_00431.5) hypothetical protein	GATCAGGTGCAGGCCCG	176	CATGCTTAAGCGTGGGCTCAC	3
MGG_00431	(MGG_00431.5) hypothetical protein	GATCAGGTGCAGGCCCG	176	CATGCTCTCCTGCCTGGCCCT	6
MGG_02874	(MGG_02874.5) hypothetical protein	GATCGTTGTGCTGCGTT	160	CATGGCTCTGGACTTCCGGAT	5
MGG_02874	(MGG_02874.5) hypothetical protein	GATCGTTGTGCTGCGTT	160	CATGCGTATTGAAAATTCCAG	2
MGG_02874	(MGG_02874.5) hypothetical protein	GATCGTTGTGCTGCGTT	160	CATGACAGGCTTCAGCTCGGC	2
MGG_11615	(MGG_11615.5) predicted protein	GATCTGTTTTTGCGAAA	142	CATGGCGGTGGGAGGCTTGTG	2
MGG_00194	(MGG_00194.5) hypothetical protein	GATCCACTCCTGGTACA	139	CATGGCCAAAGAGCCGGAAGC	3
MGG_10413	(MGG_10413.5) hypothetical protein	GATCTGGACGGGTGGGA	139	CATGCCGGACACGAGGTCTCC	3
MGG_09642	(MGG_09642.5) hypothetical protein	GATCCAGAGGTCGGTGA	135	CATGCGCCTGGCCGCGCGCTC	17
MGG_13239	(MGG_13239.5) hypothetical protein similar to linoleate diol synthase precursor	GATCTGTGTTTGGTTGG	134	CATGGGTAATGATTGTGGCAA	2
MGG_13239	(MGG_13239.5) hypothetical protein similar to linoleate diol synthase precursor	GATCTGTGTTTGGTTGG	134	CATGGGCGTCTGCGAAAAGGC	17
MGG_13239	(MGG_13239.5) hypothetical protein similar to linoleate diol synthase precursor	GATCTGTGTTTGGTTGG	134	CATGTCCGTTTGCACCTCCAT	2
MGG_05140	(MGG_05140.5) hypothetical protein	GATCTGGAGACCCCACT	131	CATGGCCTGCCAGAGCTCGGG	4
MGG_05140	(MGG_05140.5) hypothetical protein	GATCTGGAGACCCCACT	131	CATGCTGTTCTCATCCAGGGC	4
MGG_05058	(MGG_05058.5) hypothetical protein	GATCTTGTCCATGGCAC	130	CATGGCACCGCGCTCCTGGGT	14
MGG_05915	(MGG_05915.5) hypothetical protein	GATCACCTCGCCCAGGT	126	CATGTCTCCAAGGGTGGCCTT	2
MGG_13239	(MGG_13239.5) hypothetical protein similar to linoleate diol synthase precursor	GATCCAGCTGCTGTCTA	123	CATGGGTAATGATTGTGGCAA	2
MGG_13239	(MGG_13239.5) hypothetical protein similar to linoleate diol synthase precursor	GATCCAGCTGCTGTCTA	123	CATGGGCGTCTGCGAAAAGGC	17
MGG_13239	(MGG_13239.5) hypothetical protein similar to linoleate diol synthase precursor	GATCCAGCTGCTGTCTA	123	CATGTCCGTTTGCACCTCCAT	2
MGG_05152	(MGG_05152.5) hypothetical protein	GATCTCGGGCTTGTCGA	118	CATGAGGCTGGTGGCGATGTT	2
MGG_06958	(MGG_06958.5) heat shock 70 kd protein cognate 1	GATCGAAAATAAGCACG	107	CATGATTCCGTTGGCGTCCAG	5
MGG_06958	(MGG_06958.5) heat shock 70 kd protein cognate 1	GATCGAAAATAAGCACG	107	CATGCGCTCGATGTCCTCCTT	6
MGG_06958	(MGG_06958.5) heat shock 70 kd protein cognate 1	GATCGAAAATAAGCACG	107	CATGATGGGGTTGGCAACAGC	9
MGG_04034	(MGG_04034.5) formate dehydrogenase	GATCTCGGCATCCTCCA	104	CATGGCATTGCCACCACCGAA	2
MGG_00238	(MGG_00238.5) hypothetical protein	GATCCAGCGGTTGCGGG	103	CATGTCCATCCACAGCTTAGT	2
MGG_00238	(MGG_00238.5) hypothetical protein	GATCCAGCGGTTGCGGG	103	CATGGGGCGCCTCAGTCACAC	2
MGG_00238	(MGG_00238.5) hypothetical protein	GATCCAGCGGTTGCGGG	103	CATGACGGGGGTGAAAAATGG	2
MGG_02540	(MGG_02540.5) conserved hypothetical protein	GATCTGGCGGCGGCTGG	103	CATGTCGGCGGGGAACTCGTT	2
MGG_13026	(MGG_13026.5) predicted protein	GATCAGGGCAACGAGGC	103	CATGTTGTGGAGTCATTGCTG	2
MGG_03640	(MGG_03640.5) hypothetical protein	GATCGATGTCTTGGGCA	100	CATGAGTAGCACGAGAAGACC	2
MGG_03640	(MGG_03640.5) hypothetical protein	GATCGATGTCTTGGGCA	100	CATGAGCCCCTGCTCGGTGAC	2
MGG_09166	(MGG_09166.5) predicted protein	GATCCTGGCGTTGAGGG	99	CATGGCGATGCCGTAGACGGA	3
MGG_06958	(MGG_06958.5) heat shock 70 kd protein cognate 1	GATCTCAGCGTTGAGCT	96	CATGATTCCGTTGGCGTCCAG	5
MGG_06958	(MGG_06958.5) heat shock 70 kd protein cognate 1	GATCTCAGCGTTGAGCT	96	CATGCGCTCGATGTCCTCCTT	6
MGG_06958	(MGG_06958.5) heat shock 70 kd protein cognate 1	GATCTCAGCGTTGAGCT	96	CATGATGGGGTTGGCAACAGC	9
MGG_04959	(MGG_04959.5) predicted protein	GATCATGCGACTGGCCT	92	CATGCGCGCAAGCTGGGCGCG	4
MGG_04959	(MGG_04959.5) predicted protein	GATCATGCGACTGGCCT	92	CATGACGGTGTCCAAGGGCAG	6
MGG_07287	(MGG_07287.5) hypothetical protein	GATCATGGGCATGGGAT	91	CATGAGTCCGAAACTGGCGCA	5
MGG_07287	(MGG_07287.5) hypothetical protein	GATCATGGGCATGGGAT	91	CATGGCGCTGCTCGAAGGCAC	4
MGG_12087	(MGG_12087.5) hypothetical protein	GATCTGCACCTCATGCA	87	CATGTGTACTGGATCTGCACC	3
MGG_12087	(MGG_12087.5) hypothetical protein	GATCTGCACCTCATGCA	87	CATGCCACTACCAGCGCCCAC	2
MGG_12087	(MGG_12087.5) hypothetical protein	GATCTGCACCTCATGCA	87	CATGGCAGCAAACCTCGGACT	9
MGG_06459	(MGG_06459.5) hypothetical protein	GATCATGGCCTTCGAGT	86	CATGGCCTTCTTGGCCCTATC	12
MGG_00789	(MGG_00789.5) hypothetical protein	GATCTTGTATGACCGGG	86	CATGGCCTTGAGCTTCTTTGC	8
MGG_07911	(MGG_07911.5) predicted protein	GATCCAGCCACTTCTCA	86	CATGTCGTTGGCCGTGACGCG	6
MGG_00789	(MGG_00789.5) hypothetical protein	GATCTTGTATGACCGGG	86	CATGCGCTTGCAAATATCGGC	6
MGG_00789	(MGG_00789.5) hypothetical protein	GATCTTGTATGACCGGG	86	CATGTCACCTTCCTCCACCTC	2
MGG_03134	(MGG_03134.5) hypothetical protein	GATCTGAGCCTCTGCGA	85	CATGGATACGTCTTGTGGACT	5
MGG_05915	(MGG_05915.5) hypothetical protein	GATCCTTGATGACGGAG	84	CATGTCTCCAAGGGTGGCCTT	2
MGG_14308	(MGG_14308.5) hypothetical protein	GATCTCATCACCGGGCG	83	CATGGAGGGCGCCAGTGACCG	3
MGG_09056	(MGG_09056.5) hypothetical protein	GATCTTGCACATGGTGG	82	CATGTGGCCGAGGGCGTCCAG	21
MGG_03136	(MGG_03136.5) hypothetical protein	GATCTGGCCGATGTTGA	81	CATGTTGTTCTCGAGGGAACC	8
MGG_05344	(MGG_05344.5) hypothetical protein	GATCTGGCCCTGAGTCT	76	CATGGCGGCGAGGCCAATGTT	12
MGG_06958	(MGG_06958.5) heat shock 70 kd protein cognate 1	GATCCTTCTTGTGCTTC	75	CATGATTCCGTTGGCGTCCAG	5
MGG_06958	(MGG_06958.5) heat shock 70 kd protein cognate 1	GATCCTTCTTGTGCTTC	75	CATGCGCTCGATGTCCTCCTT	6
MGG_06958	(MGG_06958.5) heat shock 70 kd protein cognate 1	GATCCTTCTTGTGCTTC	75	CATGATGGGGTTGGCAACAGC	9
MGG_11249	(MGG_11249.5) hypothetical protein	GATCCGTTCCCTGCCCC	74	CATGGGGAAAGCCTGCGCCCC	2
MGG_01254	(MGG_01254.5) hypothetical protein	GATCCGTTCCCTGCCCC	74	CATGTGAATGACTTCCACGGC	11
MGG_11249	(MGG_11249.5) hypothetical protein	GATCCGTTCCCTGCCCC	74	CATGTGAATGACTTCCACGGC	11
MGG_04590	(MGG_04590.5) hypothetical protein	GATCCGGACGACGGCGA	73	CATGGACAGCAGCGATAATCA	2
MGG_04696	(MGG_04696.5) hypothetical protein	GATCTGGAGCTCGACGG	73	CATGGTAGCCTTGATGGTAAG	6
MGG_04696	(MGG_04696.5) hypothetical protein	GATCTGGAGCTCGACGG	73	CATGCAGAGAACCTTCTTCAG	2
MGG_03727	(MGG_03727.5) hypothetical protein	GATCGCCTTGGGAGCAC	70	CATGGCCTTGGTAGCGAAGTC	10
MGG_04034	(MGG_04034.5) formate dehydrogenase	GATCTTGGCACGCTCGC	70	CATGGCATTGCCACCACCGAA	2
MGG_05881	(MGG_05881.5) hypothetical protein	GATCACAATCCCGGAAA	69	CATGGCAACGGTCTTCCACTG	2
MGG_04157	(MGG_04157.5) hypothetical protein	GATCTTGCCGAGAACGA	69	CATGCAGGAACCACATTTCCC	5
MGG_05881	(MGG_05881.5) hypothetical protein	GATCACAATCCCGGAAA	69	CATGCCTTTTCTCCTGTCAAG	12
MGG_04157	(MGG_04157.5) hypothetical protein	GATCTTGCCGAGAACGA	69	CATGTAGACAGAGAATTTCTC	25
MGG_04157	(MGG_04157.5) hypothetical protein	GATCTTGCCGAGAACGA	69	CATGCTGCGATCGAAGCCGTC	10
MGG_05881	(MGG_05881.5) hypothetical protein	GATCACAATCCCGGAAA	69	CATGATACGCAGGCTCTCAAA	4
MGG_04157	(MGG_04157.5) hypothetical protein	GATCTTGCCGAGAACGA	69	CATGTTGTAATCCTTCTCCTC	4
MGG_05881	(MGG_05881.5) hypothetical protein	GATCACAATCCCGGAAA	69	CATGCTGACCTCCTGCAGAAC	3
MGG_05881	(MGG_05881.5) hypothetical protein	GATCACAATCCCGGAAA	69	CATGCTCGCGAAGGCATCCAT	3
MGG_05881	(MGG_05881.5) hypothetical protein	GATCACAATCCCGGAAA	69	CATGTAAAGAGAGCTTAGAGC	6
MGG_04157	(MGG_04157.5) hypothetical protein	GATCTTGCCGAGAACGA	69	CATGAACAGACGGTCGACCTC	13
MGG_01421	(MGG_01421.5) hypothetical protein	GATCCCCTCGTCGTCTT	68	CATGCGTTTTATCTGGGCCAC	3
MGG_04394	(MGG_04394.5) predicted protein	GATCCTCGCTCCACGTT	68	CATGACCGTTCGGAGTGGAGC	5
MGG_02536	(MGG_02536.5) hypothetical protein	GATCCTGGGCTGCCTTG	67	CATGAACACCCCTGCACTTTT	7
MGG_06356	(MGG_06356.5) hypothetical protein	GATCGCAGTGCGCACGC	66	CATGAAAGTATATAATCTGAA	2
MGG_13239	(MGG_13239.5) hypothetical protein similar to linoleate diol synthase precursor	GATCCCACGTCGTAGCC	64	CATGGGTAATGATTGTGGCAA	2
MGG_13009	(MGG_13009.5) predicted protein	GATCAAAGGTCGGGTAC	64	CATGGCGTTGACGACGGTGCT	13
MGG_13239	(MGG_13239.5) hypothetical protein similar to linoleate diol synthase precursor	GATCCCACGTCGTAGCC	64	CATGGGCGTCTGCGAAAAGGC	17
MGG_13239	(MGG_13239.5) hypothetical protein similar to linoleate diol synthase precursor	GATCCCACGTCGTAGCC	64	CATGTCCGTTTGCACCTCCAT	2
MGG_13239	(MGG_13239.5) hypothetical protein similar to linoleate diol synthase precursor	GATCCAGACTTTCCCAC	63	CATGGGTAATGATTGTGGCAA	2
MGG_13239	(MGG_13239.5) hypothetical protein similar to linoleate diol synthase precursor	GATCCAGACTTTCCCAC	63	CATGGGCGTCTGCGAAAAGGC	17
MGG_13239	(MGG_13239.5) hypothetical protein similar to linoleate diol synthase precursor	GATCCAGACTTTCCCAC	63	CATGTCCGTTTGCACCTCCAT	2
MGG_02874	(MGG_02874.5) hypothetical protein	GATCGGCGTCGTGAGGC	61	CATGGCTCTGGACTTCCGGAT	5
MGG_02874	(MGG_02874.5) hypothetical protein	GATCGGCGTCGTGAGGC	61	CATGCGTATTGAAAATTCCAG	2
MGG_02874	(MGG_02874.5) hypothetical protein	GATCGGCGTCGTGAGGC	61	CATGACAGGCTTCAGCTCGGC	2
MGG_06837	(MGG_06837.5) hypothetical protein similar to 40S ribosomal protein S21	GATCTCTCCCTTGTCGT	58	CATGGTTCTCGCCCTGGACGG	4
MGG_13239	(MGG_13239.5) hypothetical protein similar to linoleate diol synthase precursor	GATCATTCTGCGCAGCA	58	CATGGGTAATGATTGTGGCAA	2
MGG_00329	(MGG_00329.5) hypothetical protein	GATCACCTGCGATGGCG	58	CATGGACGTGGTCGAATCGAT	7
MGG_13239	(MGG_13239.5) hypothetical protein similar to linoleate diol synthase precursor	GATCATTCTGCGCAGCA	58	CATGGGCGTCTGCGAAAAGGC	17
MGG_00329	(MGG_00329.5) hypothetical protein	GATCACCTGCGATGGCG	58	CATGAAACCCGACGGTGAGCT	27
MGG_13239	(MGG_13239.5) hypothetical protein similar to linoleate diol synthase precursor	GATCATTCTGCGCAGCA	58	CATGTCCGTTTGCACCTCCAT	2
MGG_06459	(MGG_06459.5) hypothetical protein	GATCGGTCTGGGCCTGA	57	CATGGCCTTCTTGGCCCTATC	12
MGG_07975	(MGG_07975.5) hypothetical protein	GATCAGGGCCTGGTTCG	57	CATGGATGAGGTAGACTTGGC	2
MGG_02825	(MGG_02825.5) hypothetical protein	GATCCATTCGTCGATTT	57	CATGGTTCAATACAAGTCCAT	22
MGG_06958	(MGG_06958.5) heat shock 70 kd protein cognate 1	GATCGAGGTGTAGAAGT	56	CATGATTCCGTTGGCGTCCAG	5
MGG_06958	(MGG_06958.5) heat shock 70 kd protein cognate 1	GATCGAGGTGTAGAAGT	56	CATGCGCTCGATGTCCTCCTT	6
MGG_07910	(MGG_07910.5) hypothetical protein	GATCCGCTTGTCTCCTC	56	CATGAACGGGATCCAGGCCAG	72
MGG_06958	(MGG_06958.5) heat shock 70 kd protein cognate 1	GATCGAGGTGTAGAAGT	56	CATGATGGGGTTGGCAACAGC	9
MGG_04156	(MGG_04156.5) hypothetical protein	GATCTGGTCCGTGATGT	56	CATGTGGTTTGCAATATTCCG	2
MGG_10370	(MGG_10370.5) hypothetical protein similar to ribosomal protein S15	GATCTCAGCTGCCTCCT	55	CATGGGCTTGCGCTTCAAGCC	4
MGG_06459	(MGG_06459.5) hypothetical protein	GATCTTGTTGTCAATGA	54	CATGGCCTTCTTGGCCCTATC	12
MGG_00592	(MGG_00592.5) conserved hypothetical protein	GATCTGGCAGGGGGTCT	53	CATGCCGTTGGCAGGCAGGTC	2
MGG_02355	(MGG_02355.5) predicted protein	GATCTTCCAGGGGCCGA	52	CATGGCATCGCCGACCTTGCG	3
MGG_02355	(MGG_02355.5) predicted protein	GATCTTCCAGGGGCCGA	52	CATGCCCTCGCGGATGAGATC	2
MGG_02355	(MGG_02355.5) predicted protein	GATCTTCCAGGGGCCGA	52	CATGAGGGCTCTGATCGCCTC	2
MGG_13474	(MGG_13474.5) translation initiation factor SUI1	GATCTTCTTGCGGGAAA	50	CATGGCCTTGCGTTGATCACC	4
MGG_01639	(MGG_01639.5) hypothetical protein	GATCCGGGGGTGGATGC	48	CATGGAGGGCCTGGCGGGAAT	3
MGG_06958	(MGG_06958.5) heat shock 70 kd protein cognate 1	GATCTTGGCATCGGTCA	47	CATGATTCCGTTGGCGTCCAG	5
MGG_06958	(MGG_06958.5) heat shock 70 kd protein cognate 1	GATCTTGGCATCGGTCA	47	CATGCGCTCGATGTCCTCCTT	6
MGG_06958	(MGG_06958.5) heat shock 70 kd protein cognate 1	GATCTTGGCATCGGTCA	47	CATGATGGGGTTGGCAACAGC	9
MGG_04599	(MGG_04599.5) hypothetical protein	GATCTTGAGGCCGTACG	47	CATGAAGACACCACCAACCAG	4
MGG_06656	(MGG_06656.5) ADP,ATP carrier protein	GATCTGCTTGAAGGCGT	46	CATGATGAGCTGGAGCTGGTC	3
MGG_02747	(MGG_02747.5) 40S ribosomal protein S4-A	GATCCAGGGCTTCTCAG	45	CATGAAGCCGGCGGGGTAAGT	3
MGG_06559	(MGG_06559.5) hypothetical protein similar to NADPH oxidase isoform 2	GATCTGCGCAAAGTTGT	44	CATGCAGAAGGCACCGTGGAT	2
MGG_00505	(MGG_00505.5) hypothetical protein	GATCGTGCCGTTGGGGA	41	CATGGCTAGTAGGCAGGTTGG	2
MGG_13239	(MGG_13239.5) hypothetical protein similar to linoleate diol synthase precursor	GATCTGGTTCGGATGTG	41	CATGGGTAATGATTGTGGCAA	2
MGG_13239	(MGG_13239.5) hypothetical protein similar to linoleate diol synthase precursor	GATCTGGTTCGGATGTG	41	CATGGGCGTCTGCGAAAAGGC	17
MGG_13239	(MGG_13239.5) hypothetical protein similar to linoleate diol synthase precursor	GATCTGGTTCGGATGTG	41	CATGTCCGTTTGCACCTCCAT	2
MGG_03416	(MGG_03416.5) hypothetical protein	GATCATTCCGTTCACCC	40	CATGCAGGTGTGTTGCATCTT	5
MGG_01084	(MGG_01084.5) glyceraldehyde-3-phosphate dehydrogenase	GATCTCCTCGTACGAGG	40	CATGTCGGACGAGACGACATC	3
MGG_01114	(MGG_01114.5) hypothetical protein	GATCAGCGTCGCCTCGA	39	CATGTTGTTGAACTTGAACAC	4
MGG_06307	(MGG_06307.5) hypothetical protein	GATCGGTTTGTGGGTGT	39	CATGCCATAAGAGAAAGTCAG	3
MGG_01114	(MGG_01114.5) hypothetical protein	GATCAGCGTCGCCTCGA	39	CATGAAGACCTCGCTGAACGA	3
MGG_00052	(MGG_00052.5) predicted protein	GATCACGGCGGCGTAGA	39	CATGACCGAGACCGGGCCCGT	2
MGG_01114	(MGG_01114.5) hypothetical protein	GATCAGCGTCGCCTCGA	39	CATGGTCTTGGGGAGGTCCGA	5
MGG_00052	(MGG_00052.5) predicted protein	GATCACGGCGGCGTAGA	39	CATGGACACAAAGCTGACGGT	4
MGG_01478	(MGG_01478.5) hypothetical protein	GATCGAGGTGCCGGGGG	39	CATGTAGGCAAACGGACGTTT	2
MGG_00751	(MGG_00751.5) predicted protein	GATCCTGTTTGCACATC	38	CATGCGCTGGCGGATGAGGGA	2
MGG_00751	(MGG_00751.5) predicted protein	GATCCTGTTTGCACATC	38	CATGTGTCCTGGCAGCAGAAG	2
MGG_06559	(MGG_06559.5) hypothetical protein similar to NADPH oxidase isoform 2	GATCTTTGCGGTGAGGT	37	CATGCAGAAGGCACCGTGGAT	2
MGG_00329	(MGG_00329.5) hypothetical protein	GATCCTGTGGCGAATAC	37	CATGGACGTGGTCGAATCGAT	7
MGG_03201	(MGG_03201.5) hypothetical protein similar to acetyl-coenzyme A synthase	GATCCTTGAGCGCATGC	37	CATGGTCCCGTGCAGCACCGT	3
MGG_00329	(MGG_00329.5) hypothetical protein	GATCCTGTGGCGAATAC	37	CATGAAACCCGACGGTGAGCT	27
MGG_03201	(MGG_03201.5) hypothetical protein similar to acetyl-coenzyme A synthase	GATCCTTGAGCGCATGC	37	CATGCTCGGCCAGCGACACAA	2
MGG_04465	(MGG_04465.5) hypothetical protein	GATCCTCCATATCGTCG	36	CATGCTAGGGGTCGGTGAGGT	5
MGG_13353	(MGG_13353.5) hypothetical protein	GATCGAGCATTTCAAAC	36	CATGCGAGGCGGCAGGGGCGG	2
MGG_13738	(MGG_13738.5) hypothetical protein	GATCGAGCATTTCAAAC	36	CATGCGAGGCGGCAGGGGCGG	2
MGG_10520	(MGG_10520.5) hypothetical protein similar to reverse transcriptase	GATCGAGCATTTCAAAC	36	CATGCGAGGCGGCAGGGGCGG	2
MGG_14189	(MGG_14189.5) conserved hypothetical protein	GATCGAGCATTTCAAAC	36	CATGCGAGGCGGCAGGGGCGG	2
MGG_11301	(MGG_11301.5) hypothetical protein	GATCGAGCATTTCAAAC	36	CATGCGAGGCGGCAGGGGCGG	2
MGG_10999	(MGG_10999.5) hypothetical protein similar to reverse transcriptase	GATCGAGCATTTCAAAC	36	CATGCGAGGCGGCAGGGGCGG	2
MGG_10520	(MGG_10520.5) hypothetical protein similar to reverse transcriptase	GATCGAGCATTTCAAAC	36	CATGCTTCTCACTCGCACTGG	8
MGG_09899	(MGG_09899.5) hypothetical protein	GATCCTCGGCCTTCTTG	35	CATGCGTGCCCTCGACGCCCG	2
MGG_00592	(MGG_00592.5) conserved hypothetical protein	GATCGACTCGTAGATGG	35	CATGCCGTTGGCAGGCAGGTC	2
MGG_12676	(MGG_12676.5) conserved hypothetical protein	GATCCGCGGGAGAAGTT	33	CATGTAAGCACGTCGTCTGCG	5
MGG_12067	(MGG_12067.5) hypothetical protein similar to reverse transcriptase	GATCCGCGGGAGAAGTT	33	CATGTAAGCACGTCGTCTGCG	5
MGG_13700	(MGG_13700.5) hypothetical protein similar to reverse transcriptase	GATCCGCGGGAGAAGTT	33	CATGTAAGCACGTCGTCTGCG	5
MGG_11969	(MGG_11969.5) hypothetical protein	GATCCGCGGGAGAAGTT	33	CATGTAAGCACGTCGTCTGCG	5
MGG_11000	(MGG_11000.5) hypothetical protein similar to reverse transcriptase	GATCCGCGGGAGAAGTT	33	CATGTAAGCACGTCGTCTGCG	5
MGG_11586	(MGG_11586.5) hypothetical protein similar to reverse transcriptase	GATCCGCGGGAGAAGTT	33	CATGTAAGCACGTCGTCTGCG	5
MGG_07799	(MGG_07799.5) hypothetical protein similar to reverse transcriptase	GATCCGCGGGAGAAGTT	33	CATGTAAGCACGTCGTCTGCG	5
MGG_02576	(MGG_02576.5) hypothetical protein similar to reverse transcriptase	GATCCGCGGGAGAAGTT	33	CATGTAAGCACGTCGTCTGCG	5
MGG_14196	(MGG_14196.5) hypothetical protein	GATCCGCGGGAGAAGTT	33	CATGTAAGCACGTCGTCTGCG	5
MGG_02068	(MGG_02068.5) hypothetical protein similar to reverse transcriptase	GATCCGCGGGAGAAGTT	33	CATGTAAGCACGTCGTCTGCG	5
MGG_13628	(MGG_13628.5) hypothetical protein similar to reverse transcriptase	GATCCGCGGGAGAAGTT	33	CATGTAAGCACGTCGTCTGCG	5
MGG_12437	(MGG_12437.5) hypothetical protein similar to reverse transcriptase	GATCCGCGGGAGAAGTT	33	CATGTAAGCACGTCGTCTGCG	5
MGG_12060	(MGG_12060.5) hypothetical protein similar to reverse transcriptase	GATCCGCGGGAGAAGTT	33	CATGTAAGCACGTCGTCTGCG	5
MGG_10029	(MGG_10029.5) hypothetical protein similar to reverse transcriptase	GATCCGCGGGAGAAGTT	33	CATGTAAGCACGTCGTCTGCG	5
MGG_13890	(MGG_13890.5) hypothetical protein similar to reverse transcriptase	GATCCGCGGGAGAAGTT	33	CATGTAAGCACGTCGTCTGCG	5
MGG_12685	(MGG_12685.5) hypothetical protein similar to reverse transcriptase	GATCCGCGGGAGAAGTT	33	CATGTAAGCACGTCGTCTGCG	5
MGG_11983	(MGG_11983.5) hypothetical protein similar to reverse transcriptase	GATCCGCGGGAGAAGTT	33	CATGTAAGCACGTCGTCTGCG	5
MGG_01936	(MGG_01936.5) hypothetical protein similar to reverse transcriptase	GATCCGCGGGAGAAGTT	33	CATGTAAGCACGTCGTCTGCG	5
MGG_02300	(MGG_02300.5) hypothetical protein similar to reverse transcriptase	GATCCGCGGGAGAAGTT	33	CATGTAAGCACGTCGTCTGCG	5
MGG_12062	(MGG_12062.5) hypothetical protein similar to reverse transcriptase	GATCCGCGGGAGAAGTT	33	CATGTACGGGGTGTCGCCGGC	68
MGG_04157	(MGG_04157.5) hypothetical protein	GATCTCGTGCGACATCA	33	CATGCAGGAACCACATTTCCC	5
MGG_04157	(MGG_04157.5) hypothetical protein	GATCTCGTGCGACATCA	33	CATGTAGACAGAGAATTTCTC	25
MGG_04157	(MGG_04157.5) hypothetical protein	GATCTCGTGCGACATCA	33	CATGCTGCGATCGAAGCCGTC	10
MGG_04157	(MGG_04157.5) hypothetical protein	GATCTCGTGCGACATCA	33	CATGTTGTAATCCTTCTCCTC	4
MGG_10219	(MGG_10219.5) hypothetical protein similar to reverse transcriptase	GATCCGCGGGAGAAGTT	33	CATGCCGACGACATCATCTGC	5
MGG_12062	(MGG_12062.5) hypothetical protein similar to reverse transcriptase	GATCCGCGGGAGAAGTT	33	CATGCTTCTCACTCGCACTGG	8
MGG_11000	(MGG_11000.5) hypothetical protein similar to reverse transcriptase	GATCCGCGGGAGAAGTT	33	CATGCCAAAAGCAAGTAGCTC	2
MGG_13700	(MGG_13700.5) hypothetical protein similar to reverse transcriptase	GATCCGCGGGAGAAGTT	33	CATGCCAAAAGCAAGTAGCTC	2
MGG_02576	(MGG_02576.5) hypothetical protein similar to reverse transcriptase	GATCCGCGGGAGAAGTT	33	CATGCCAAAAGCAAGTAGCTC	2
MGG_14196	(MGG_14196.5) hypothetical protein	GATCCGCGGGAGAAGTT	33	CATGCCAAAAGCAAGTAGCTC	2
MGG_12685	(MGG_12685.5) hypothetical protein similar to reverse transcriptase	GATCCGCGGGAGAAGTT	33	CATGCCAAAAGCAAGTAGCTC	2
MGG_10065	(MGG_10065.5) hypothetical protein similar to reverse transcriptase	GATCCGCGGGAGAAGTT	33	CATGCCAAAAGCAAGTAGCTC	2
MGG_07799	(MGG_07799.5) hypothetical protein similar to reverse transcriptase	GATCCGCGGGAGAAGTT	33	CATGCCAAAAGCAAGTAGCTC	2
MGG_13461	(MGG_13461.5) hypothetical protein similar to reverse transcriptase	GATCCGCGGGAGAAGTT	33	CATGCCAAAAGCAAGTAGCTC	2
MGG_08942	(MGG_08942.5) hypothetical protein	GATCCGCGGGAGAAGTT	33	CATGCCAAAAGCAAGTAGCTC	2
MGG_12067	(MGG_12067.5) hypothetical protein similar to reverse transcriptase	GATCCGCGGGAGAAGTT	33	CATGCCAAAAGCAAGTAGCTC	2
MGG_02068	(MGG_02068.5) hypothetical protein similar to reverse transcriptase	GATCCGCGGGAGAAGTT	33	CATGCCAAAAGCAAGTAGCTC	2
MGG_01936	(MGG_01936.5) hypothetical protein similar to reverse transcriptase	GATCCGCGGGAGAAGTT	33	CATGCCAAAAGCAAGTAGCTC	2
MGG_08444	(MGG_08444.5) hypothetical protein similar to reverse transcriptase	GATCCGCGGGAGAAGTT	33	CATGCCAAAAGCAAGTAGCTC	2
MGG_02300	(MGG_02300.5) hypothetical protein similar to reverse transcriptase	GATCCGCGGGAGAAGTT	33	CATGCCAAAAGCAAGTAGCTC	2
MGG_12060	(MGG_12060.5) hypothetical protein similar to reverse transcriptase	GATCCGCGGGAGAAGTT	33	CATGCCAAAAGCAAGTAGCTC	2
MGG_11586	(MGG_11586.5) hypothetical protein similar to reverse transcriptase	GATCCGCGGGAGAAGTT	33	CATGCCAAAAGCAAGTAGCTC	2
MGG_13628	(MGG_13628.5) hypothetical protein similar to reverse transcriptase	GATCCGCGGGAGAAGTT	33	CATGCCAAAAGCAAGTAGCTC	2
MGG_11983	(MGG_11983.5) hypothetical protein similar to reverse transcriptase	GATCCGCGGGAGAAGTT	33	CATGCCAAAAGCAAGTAGCTC	2
MGG_13890	(MGG_13890.5) hypothetical protein similar to reverse transcriptase	GATCCGCGGGAGAAGTT	33	CATGCCAAAAGCAAGTAGCTC	2
MGG_12437	(MGG_12437.5) hypothetical protein similar to reverse transcriptase	GATCCGCGGGAGAAGTT	33	CATGCCAAAAGCAAGTAGCTC	2
MGG_11049	(MGG_11049.5) hypothetical protein similar to reverse transcriptase	GATCCGCGGGAGAAGTT	33	CATGCCAAAAGCAAGTAGCTC	2
MGG_11303	(MGG_11303.5) hypothetical protein similar to reverse transcriptase	GATCCGCGGGAGAAGTT	33	CATGCCAAAAGCAAGTAGCTC	2
MGG_12676	(MGG_12676.5) conserved hypothetical protein	GATCCGCGGGAGAAGTT	33	CATGCCAAAAGCAAGTAGCTC	2
MGG_12062	(MGG_12062.5) hypothetical protein similar to reverse transcriptase	GATCCGCGGGAGAAGTT	33	CATGTATAATCGACAGATCTC	63
MGG_04157	(MGG_04157.5) hypothetical protein	GATCTCGTGCGACATCA	33	CATGAACAGACGGTCGACCTC	13
MGG_05980	(MGG_05980.5) hypothetical protein	GATCCTCCTCAATGCCT	32	CATGGCCTCTCCCAGTCCGCT	3
MGG_13239	(MGG_13239.5) hypothetical protein similar to linoleate diol synthase precursor	GATCACAGGCTTTGGCG	32	CATGGGTAATGATTGTGGCAA	2
MGG_13239	(MGG_13239.5) hypothetical protein similar to linoleate diol synthase precursor	GATCACAGGCTTTGGCG	32	CATGGGCGTCTGCGAAAAGGC	17
MGG_13239	(MGG_13239.5) hypothetical protein similar to linoleate diol synthase precursor	GATCACAGGCTTTGGCG	32	CATGTCCGTTTGCACCTCCAT	2
MGG_05980	(MGG_05980.5) hypothetical protein	GATCCTCCTCAATGCCT	32	CATGATGACACCACCCTTGAG	4
MGG_05881	(MGG_05881.5) hypothetical protein	GATCGCCTTGCTTATCC	30	CATGGCAACGGTCTTCCACTG	2
MGG_06459	(MGG_06459.5) hypothetical protein	GATCTTGCGAATTTCCT	30	CATGGCCTTCTTGGCCCTATC	12
MGG_03516	(MGG_03516.5) hypothetical protein	GATCCCGAAGCACCATT	30	CATGAAAGTACTGGGTAAATA	2
MGG_10185	(MGG_10185.5) conserved hypothetical protein	GATCTGGGCCTTGTTGG	30	CATGGCGCTCTCGGTGTTGAG	2
MGG_05881	(MGG_05881.5) hypothetical protein	GATCGCCTTGCTTATCC	30	CATGCCTTTTCTCCTGTCAAG	12
MGG_05881	(MGG_05881.5) hypothetical protein	GATCGCCTTGCTTATCC	30	CATGATACGCAGGCTCTCAAA	4
MGG_05881	(MGG_05881.5) hypothetical protein	GATCGCCTTGCTTATCC	30	CATGCTGACCTCCTGCAGAAC	3
MGG_06000	(MGG_06000.5) hypothetical protein	GATCAGAGCACCGAGGT	30	CATGACCTTAGCGACGACGCT	4
MGG_05881	(MGG_05881.5) hypothetical protein	GATCGCCTTGCTTATCC	30	CATGCTCGCGAAGGCATCCAT	3
MGG_05881	(MGG_05881.5) hypothetical protein	GATCGCCTTGCTTATCC	30	CATGTAAAGAGAGCTTAGAGC	6
MGG_05926	(MGG_05926.5) hypothetical protein	GATCCGCAGGCCCTCGC	29	CATGGCCGTCTCGAGGATCCG	3
MGG_12805	(MGG_12805.5) hypothetical protein similar to mutant tryptophan synthase	GATCTGACCGTGCTCGT	29	CATGACGGGCGCCTTCAGACC	2
MGG_08186	(MGG_08186.5) hypothetical protein	GATCCTGATTTGACCGC	29	CATGTTGTCGGGCTGTGGCGT	4
MGG_06459	(MGG_06459.5) hypothetical protein	GATCAGGTCCAACAACA	28	CATGGCCTTCTTGGCCCTATC	12
MGG_01609	(MGG_01609.5) predicted protein	GATCCGATGCGGAGGGC	28	CATGAAGCCGACAACACCGGC	3
MGG_06759	(MGG_06759.5) hypothetical protein similar to heat stress protein 80-1	GATCTTGTTCTGCTGGA	28	CATGGCGCTGTCGCCAGTCTC	2
MGG_08186	(MGG_08186.5) hypothetical protein	GATCACTCTCATCATCC	28	CATGTTGTCGGGCTGTGGCGT	4
MGG_00592	(MGG_00592.5) conserved hypothetical protein	GATCTCGTCAAGGTCAT	28	CATGCCGTTGGCAGGCAGGTC	2
MGG_09955	(MGG_09955.5) hypothetical protein	GATCTTGGTAGTAACGG	27	CATGTGCTTGTGTTACAAAGA	3
MGG_09955	(MGG_09955.5) hypothetical protein	GATCTTGGTAGTAACGG	27	CATGTACTGCGAAGCAGCATC	6
MGG_03212	(MGG_03212.5) hypothetical protein	GATCCCGGCTGTCTCGC	27	CATGGTCCAAACACCAAAGCC	15
MGG_02355	(MGG_02355.5) predicted protein	GATCCTCGACAATGTCG	26	CATGGCATCGCCGACCTTGCG	3
MGG_02355	(MGG_02355.5) predicted protein	GATCCTCGACAATGTCG	26	CATGCCCTCGCGGATGAGATC	2
MGG_10121	(MGG_10121.5) hypothetical protein	GATCCCGTATATTCCAG	26	CATGGAGACGAAGTTCCCAAC	23
MGG_02503	(MGG_02503.5) hypothetical protein similar to hsp70	GATCGATACCAATGACG	26	CATGAGGACGACGTCGCCAGT	2
MGG_02905	(MGG_02905.5) hypothetical protein	GATCCGGCGTGTTGGGT	26	CATGGAGCGAACCGGACCAGG	2
MGG_02355	(MGG_02355.5) predicted protein	GATCCTCGACAATGTCG	26	CATGAGGGCTCTGATCGCCTC	2
MGG_08053	(MGG_08053.5) hypothetical protein	GATCTTGGATTTGACTT	26	CATGTCCATAGACTAAACACC	12
MGG_06958	(MGG_06958.5) heat shock 70 kd protein cognate 1	GATCTCGTGAACCTGGG	25	CATGATTCCGTTGGCGTCCAG	5
MGG_06958	(MGG_06958.5) heat shock 70 kd protein cognate 1	GATCTCGTGAACCTGGG	25	CATGCGCTCGATGTCCTCCTT	6
MGG_06958	(MGG_06958.5) heat shock 70 kd protein cognate 1	GATCTCGTGAACCTGGG	25	CATGATGGGGTTGGCAACAGC	9
MGG_06011	(MGG_06011.5) hypothetical protein similar to glutathione-dependent formaldehyde dehydrogenase	GATCTCGATACGGACCT	25	CATGTCGACAACTGCACGGAT	6
MGG_03418	(MGG_03418.5) conserved hypothetical protein	GATCTTCTTGCCGCCGG	25	CATGCGACTCGTTGAAGTAGG	5
MGG_06594	(MGG_06594.5) hypothetical protein	GATCTCGCTGACGCGGC	24	CATGAGGGCGGGGGTGTCCCA	3
MGG_03212	(MGG_03212.5) hypothetical protein	GATCCTCAAAGGCAGTA	24	CATGGTCCAAACACCAAAGCC	15
MGG_12295	(MGG_12295.5) hypothetical protein	GATCAGAGGACCGAGTG	23	CATGAGCATCAATAAATCCCT	3
MGG_03910	(MGG_03910.5) hypothetical protein	GATCTTTTTGAGAATCT	23	CATGAATCAACCTCCATAGGA	8
MGG_06298	(MGG_06298.5) predicted protein	GATCTTCTTGGAGGCGC	23	CATGTCGTACCGCTCCTCGCC	3
MGG_06298	(MGG_06298.5) predicted protein	GATCTTCTTGGAGGCGC	23	CATGCGTCCCGTAGGCCCCGG	2
MGG_05730	(MGG_05730.5) GTP binding protein	GATCTGCAATGGTGCAC	23	CATGACGGCCTTGATCTCGTC	2
MGG_05880	(MGG_05880.5) hypothetical protein	GATCCCGGCGACGGAGT	23	CATGCCGATGGGTGCGTAGCC	2
MGG_08713	(MGG_08713.5) hypothetical protein	GATCTCCCCTTTGACGA	22	CATGTACGGGGTGTCGCCGGC	68
MGG_07838	(MGG_07838.5) predicted protein	GATCTCCCCTTTGACGA	22	CATGTACGGGGTGTCGCCGGC	68
MGG_14197	(MGG_14197.5) predicted protein	GATCTCCCCTTTGACGA	22	CATGTACGGGGTGTCGCCGGC	68
MGG_12062	(MGG_12062.5) hypothetical protein similar to reverse transcriptase	GATCTCCCCTTTGACGA	22	CATGTACGGGGTGTCGCCGGC	68
MGG_02355	(MGG_02355.5) predicted protein	GATCGAGGTGGTGTAGC	22	CATGGCATCGCCGACCTTGCG	3
MGG_02355	(MGG_02355.5) predicted protein	GATCGAGGTGGTGTAGC	22	CATGCCCTCGCGGATGAGATC	2
MGG_06594	(MGG_06594.5) hypothetical protein	GATCGAAAGCTCCTTGG	22	CATGAGGGCGGGGGTGTCCCA	3
MGG_09261	(MGG_09261.5) predicted protein	GATCCTTTGACATGTGA	22	CATGCTCGACAACGGGGTCGC	2
MGG_09261	(MGG_09261.5) predicted protein	GATCCTTTGACATGTGA	22	CATGTGAGTGCCAGTTGTGGC	4
MGG_02355	(MGG_02355.5) predicted protein	GATCGAGGTGGTGTAGC	22	CATGAGGGCTCTGATCGCCTC	2
MGG_04156	(MGG_04156.5) hypothetical protein	GATCTCGGCAATCTCGC	22	CATGTGGTTTGCAATATTCCG	2
MGG_12062	(MGG_12062.5) hypothetical protein similar to reverse transcriptase	GATCTCCCCTTTGACGA	22	CATGCTTCTCACTCGCACTGG	8
MGG_14197	(MGG_14197.5) predicted protein	GATCTCCCCTTTGACGA	22	CATGCTTCTCACTCGCACTGG	8
MGG_14343	(MGG_14343.5) predicted protein	GATCTCCCCTTTGACGA	22	CATGCTTCTCACTCGCACTGG	8
MGG_08713	(MGG_08713.5) hypothetical protein	GATCTCCCCTTTGACGA	22	CATGCTTCTCACTCGCACTGG	8
MGG_07838	(MGG_07838.5) predicted protein	GATCTCCCCTTTGACGA	22	CATGCTTCTCACTCGCACTGG	8
MGG_08185	(MGG_08185.5) hypothetical protein	GATCTTCATTGTGCCGG	22	CATGGGAGGAGACACTGGGGC	3
MGG_14197	(MGG_14197.5) predicted protein	GATCTCCCCTTTGACGA	22	CATGTATAATCGACAGATCTC	63
MGG_14343	(MGG_14343.5) predicted protein	GATCTCCCCTTTGACGA	22	CATGTATAATCGACAGATCTC	63
MGG_14389	(MGG_14389.5) predicted protein	GATCTCCCCTTTGACGA	22	CATGTATAATCGACAGATCTC	63
MGG_12062	(MGG_12062.5) hypothetical protein similar to reverse transcriptase	GATCTCCCCTTTGACGA	22	CATGTATAATCGACAGATCTC	63
MGG_08713	(MGG_08713.5) hypothetical protein	GATCTCCCCTTTGACGA	22	CATGTATAATCGACAGATCTC	63
MGG_06459	(MGG_06459.5) hypothetical protein	GATCGCCCATTCTGCTA	21	CATGGCCTTCTTGGCCCTATC	12
MGG_05237	(MGG_05237.5) 60S ribosomal protein L7	GATCTGGTCGTTGGTGG	21	CATGGTGGCCTTGGTAACACG	2
MGG_06594	(MGG_06594.5) hypothetical protein	GATCATGTCCACCTCCT	21	CATGAGGGCGGGGGTGTCCCA	3
MGG_07911	(MGG_07911.5) predicted protein	GATCTCGAATCCAACGC	21	CATGTCGTTGGCCGTGACGCG	6
MGG_05140	(MGG_05140.5) hypothetical protein	GATCTCAGCAGTGTCCT	21	CATGGCCTGCCAGAGCTCGGG	4
MGG_01282	(MGG_01282.5) ubiquitin	GATCTTCGACTTTACAT	21	CATGCCACCACGGAGACGAAG	2
MGG_11603	(MGG_11603.5) hypothetical protein	GATCATCCACGCCGCTA	21	CATGGTGGGCGTCGAGCCGTA	4
MGG_11602	(MGG_11602.5) predicted protein	GATCATCCACGCCGCTA	21	CATGGTGGGCGTCGAGCCGTA	4
MGG_01282	(MGG_01282.5) ubiquitin	GATCTTCGACTTTACAT	21	CATGCCACCACGGAGGCGGAG	5
MGG_05140	(MGG_05140.5) hypothetical protein	GATCTCAGCAGTGTCCT	21	CATGCTGTTCTCATCCAGGGC	4
MGG_02355	(MGG_02355.5) predicted protein	GATCGCCTCCGCCTCCT	20	CATGGCATCGCCGACCTTGCG	3
MGG_02355	(MGG_02355.5) predicted protein	GATCGCCTCCGCCTCCT	20	CATGCCCTCGCGGATGAGATC	2
MGG_06656	(MGG_06656.5) ADP,ATP carrier protein	GATCCACCCTTGAAGGC	20	CATGATGAGCTGGAGCTGGTC	3
MGG_13239	(MGG_13239.5) hypothetical protein similar to linoleate diol synthase precursor	GATCTGACCATAGACGG	20	CATGGGTAATGATTGTGGCAA	2
MGG_07638	(MGG_07638.5) hypothetical protein	GATCCCTACCATCCAGT	20	CATGGCAAGCAGATTGTGCTG	11
MGG_13239	(MGG_13239.5) hypothetical protein similar to linoleate diol synthase precursor	GATCTGACCATAGACGG	20	CATGGGCGTCTGCGAAAAGGC	17
MGG_02355	(MGG_02355.5) predicted protein	GATCGCCTCCGCCTCCT	20	CATGAGGGCTCTGATCGCCTC	2
MGG_13239	(MGG_13239.5) hypothetical protein similar to linoleate diol synthase precursor	GATCTGACCATAGACGG	20	CATGTCCGTTTGCACCTCCAT	2
MGG_03494	(MGG_03494.5) hypothetical protein	GATCATGGCCTGCTTGA	19	CATGGTTCCTTCCATTGCTTC	4
MGG_06915	(MGG_06915.5) conserved hypothetical protein	GATCACCAAAATCACCA	19	CATGGTGTAGAATCGATCACC	8
MGG_05926	(MGG_05926.5) hypothetical protein	GATCCGGGGAAGCAGCT	19	CATGGCCGTCTCGAGGATCCG	3
MGG_13239	(MGG_13239.5) hypothetical protein similar to linoleate diol synthase precursor	GATCATCTGCGTCGCTG	19	CATGGGTAATGATTGTGGCAA	2
MGG_05179	(MGG_05179.5) hypothetical protein	GATCCGAGAAAGCCGTT	19	CATGCCTTTCCTCCAGCCTTT	3
MGG_06936	(MGG_06936.5) hypothetical protein	GATCCAACTTGGTGAAG	19	CATGAGCTGCTTGCGAGAGCC	2
MGG_13239	(MGG_13239.5) hypothetical protein similar to linoleate diol synthase precursor	GATCATCTGCGTCGCTG	19	CATGGGCGTCTGCGAAAAGGC	17
MGG_04156	(MGG_04156.5) hypothetical protein	GATCTGGTTGTGGTTGG	19	CATGTGGTTTGCAATATTCCG	2
MGG_01084	(MGG_01084.5) glyceraldehyde-3-phosphate dehydrogenase	GATCATGTCGGACGAGA	19	CATGTCGGACGAGACGACATC	3
MGG_05093	(MGG_05093.5) cytochrome c reductase iron-sulfur subunit	GATCTGGGTCGACTTCT	19	CATGTACTTCTTAAAGTCGGG	2
MGG_13239	(MGG_13239.5) hypothetical protein similar to linoleate diol synthase precursor	GATCATCTGCGTCGCTG	19	CATGTCCGTTTGCACCTCCAT	2
MGG_02747	(MGG_02747.5) 40S ribosomal protein S4-A	GATCCCGCCGCGGCCGA	19	CATGAAGCCGGCGGGGTAAGT	3
MGG_09642	(MGG_09642.5) hypothetical protein	GATCCGGCTGCTCCCCG	18	CATGCGCCTGGCCGCGCGCTC	17
MGG_01349	(MGG_01349.5) hypothetical protein	GATCTTGGTCTCGCCAG	18	CATGCCCGCCGGCCACAGCTG	2
MGG_03136	(MGG_03136.5) hypothetical protein	GATCTTTTGGCGACCGG	18	CATGTTGTTCTCGAGGGAACC	8
MGG_10029	(MGG_10029.5) hypothetical protein similar to reverse transcriptase	GATCCCCTCCGCGTGCG	17	CATGTAAGCACGTCGTCTGCG	5
MGG_00969	(MGG_00969.5) conserved hypothetical protein	GATCTCGCCATTGACGG	17	CATGGACCGCGATGGCTCTGC	4
MGG_05063	(MGG_05063.5) phosphoglycerate kinase	GATCCATTTGGCCGACC	17	CATGCCACCGCAAACGATGAG	2
MGG_00505	(MGG_00505.5) hypothetical protein	GATCATGGTGCCGGGGG	17	CATGGCTAGTAGGCAGGTTGG	2
MGG_01235	(MGG_01235.5) hypothetical protein	GATCTGCTCGTAGACCG	17	CATGACCCCCTTGATGATCTG	8
MGG_03201	(MGG_03201.5) hypothetical protein similar to acetyl-coenzyme A synthase	GATCCAATAAAACCCTT	17	CATGGTCCCGTGCAGCACCGT	3
MGG_09927	(MGG_09927.5) hypothetical protein	GATCGTGTAGGGAGAGG	17	CATGATGCGGACGGAAGCACC	6
MGG_08444	(MGG_08444.5) hypothetical protein similar to reverse transcriptase	GATCCCCTCCGCGTGCG	17	CATGCCAAAAGCAAGTAGCTC	2
MGG_14112	(MGG_14112.5) hypothetical protein	GATCCCCTCCGCGTGCG	17	CATGCCAAAAGCAAGTAGCTC	2
MGG_03201	(MGG_03201.5) hypothetical protein similar to acetyl-coenzyme A synthase	GATCCAATAAAACCCTT	17	CATGCTCGGCCAGCGACACAA	2
MGG_09683	(MGG_09683.5) hypothetical protein similar to reverse transcriptase	GATCCGGGCGCCTGGCT	16	CATGTAAGCACGTCGTCTGCG	5
MGG_12676	(MGG_12676.5) conserved hypothetical protein	GATCCGGGCGCCTGGCT	16	CATGTAAGCACGTCGTCTGCG	5
MGG_12676	(MGG_12676.5) conserved hypothetical protein	GATCGCCTCCGGGCGGG	16	CATGTAAGCACGTCGTCTGCG	5
MGG_12067	(MGG_12067.5) hypothetical protein similar to reverse transcriptase	GATCCGGGCGCCTGGCT	16	CATGTAAGCACGTCGTCTGCG	5
MGG_13281	(MGG_13281.5) hypothetical protein similar to reverse transcriptase	GATCCGGGCGCCTGGCT	16	CATGTAAGCACGTCGTCTGCG	5
MGG_14408	(MGG_14408.5) hypothetical protein	GATCGCCTCCGGGCGGG	16	CATGTAAGCACGTCGTCTGCG	5
MGG_13700	(MGG_13700.5) hypothetical protein similar to reverse transcriptase	GATCCGGGCGCCTGGCT	16	CATGTAAGCACGTCGTCTGCG	5
MGG_11969	(MGG_11969.5) hypothetical protein	GATCCGGGCGCCTGGCT	16	CATGTAAGCACGTCGTCTGCG	5
MGG_13737	(MGG_13737.5) hypothetical protein similar to reverse transcriptase	GATCCGGGCGCCTGGCT	16	CATGTAAGCACGTCGTCTGCG	5
MGG_13737	(MGG_13737.5) hypothetical protein similar to reverse transcriptase	GATCGCCTCCGGGCGGG	16	CATGTAAGCACGTCGTCTGCG	5
MGG_11000	(MGG_11000.5) hypothetical protein similar to reverse transcriptase	GATCGCCTCCGGGCGGG	16	CATGTAAGCACGTCGTCTGCG	5
MGG_13849	(MGG_13849.5) hypothetical protein	GATCGCCTCCGGGCGGG	16	CATGTAAGCACGTCGTCTGCG	5
MGG_11586	(MGG_11586.5) hypothetical protein similar to reverse transcriptase	GATCCGGGCGCCTGGCT	16	CATGTAAGCACGTCGTCTGCG	5
MGG_07799	(MGG_07799.5) hypothetical protein similar to reverse transcriptase	GATCCGGGCGCCTGGCT	16	CATGTAAGCACGTCGTCTGCG	5
MGG_02576	(MGG_02576.5) hypothetical protein similar to reverse transcriptase	GATCGCCTCCGGGCGGG	16	CATGTAAGCACGTCGTCTGCG	5
MGG_02576	(MGG_02576.5) hypothetical protein similar to reverse transcriptase	GATCCGGGCGCCTGGCT	16	CATGTAAGCACGTCGTCTGCG	5
MGG_14196	(MGG_14196.5) hypothetical protein	GATCCGGGCGCCTGGCT	16	CATGTAAGCACGTCGTCTGCG	5
MGG_14196	(MGG_14196.5) hypothetical protein	GATCGCCTCCGGGCGGG	16	CATGTAAGCACGTCGTCTGCG	5
MGG_02068	(MGG_02068.5) hypothetical protein similar to reverse transcriptase	GATCCGGGCGCCTGGCT	16	CATGTAAGCACGTCGTCTGCG	5
MGG_12437	(MGG_12437.5) hypothetical protein similar to reverse transcriptase	GATCCGGGCGCCTGGCT	16	CATGTAAGCACGTCGTCTGCG	5
MGG_12437	(MGG_12437.5) hypothetical protein similar to reverse transcriptase	GATCGCCTCCGGGCGGG	16	CATGTAAGCACGTCGTCTGCG	5
MGG_12060	(MGG_12060.5) hypothetical protein similar to reverse transcriptase	GATCGCCTCCGGGCGGG	16	CATGTAAGCACGTCGTCTGCG	5
MGG_10029	(MGG_10029.5) hypothetical protein similar to reverse transcriptase	GATCCGGGCGCCTGGCT	16	CATGTAAGCACGTCGTCTGCG	5
MGG_13890	(MGG_13890.5) hypothetical protein similar to reverse transcriptase	GATCCGGGCGCCTGGCT	16	CATGTAAGCACGTCGTCTGCG	5
MGG_13890	(MGG_13890.5) hypothetical protein similar to reverse transcriptase	GATCGCCTCCGGGCGGG	16	CATGTAAGCACGTCGTCTGCG	5
MGG_10808	(MGG_10808.5) hypothetical protein	GATCCGGGCGCCTGGCT	16	CATGTAAGCACGTCGTCTGCG	5
MGG_12685	(MGG_12685.5) hypothetical protein similar to reverse transcriptase	GATCGCCTCCGGGCGGG	16	CATGTAAGCACGTCGTCTGCG	5
MGG_11983	(MGG_11983.5) hypothetical protein similar to reverse transcriptase	GATCGCCTCCGGGCGGG	16	CATGTAAGCACGTCGTCTGCG	5
MGG_01936	(MGG_01936.5) hypothetical protein similar to reverse transcriptase	GATCCGGGCGCCTGGCT	16	CATGTAAGCACGTCGTCTGCG	5
MGG_02300	(MGG_02300.5) hypothetical protein similar to reverse transcriptase	GATCGCCTCCGGGCGGG	16	CATGTAAGCACGTCGTCTGCG	5
MGG_09936	(MGG_09936.5) hypothetical protein	GATCTGCGGAGACCTTG	16	CATGTTGGGGCCTTCCACGTC	2
MGG_02874	(MGG_02874.5) hypothetical protein	GATCAACACTGAGTATG	16	CATGGCTCTGGACTTCCGGAT	5
MGG_02874	(MGG_02874.5) hypothetical protein	GATCAACACTGAGTATG	16	CATGCGTATTGAAAATTCCAG	2
MGG_12656	(MGG_12656.5) hypothetical protein	GATCATAACTTCACCCC	16	CATGGCGGGCAGGTCGTTGGG	2
MGG_01114	(MGG_01114.5) hypothetical protein	GATCTCGTCGCCAAAGA	16	CATGTTGTTGAACTTGAACAC	4
MGG_09936	(MGG_09936.5) hypothetical protein	GATCTGCGGAGACCTTG	16	CATGGACATCAGCCCATTCTT	3
MGG_08517	(MGG_08517.5) hypothetical protein	GATCGCCTCCGGGCGGG	16	CATGGCGCTTAACCACTGCGC	79
MGG_08809	(MGG_08809.5) hypothetical protein	GATCCAGCCGGTGCTGA	16	CATGATGAGCTTGGGGCCCAG	6
MGG_01114	(MGG_01114.5) hypothetical protein	GATCTCGTCGCCAAAGA	16	CATGAAGACCTCGCTGAACGA	3
MGG_08517	(MGG_08517.5) hypothetical protein	GATCGCCTCCGGGCGGG	16	CATGGAGACGAAGTTCCCAAC	23
MGG_09936	(MGG_09936.5) hypothetical protein	GATCTGCGGAGACCTTG	16	CATGTACCGACCGCGCGCCCT	4
MGG_01114	(MGG_01114.5) hypothetical protein	GATCTCGTCGCCAAAGA	16	CATGGTCTTGGGGAGGTCCGA	5
MGG_10219	(MGG_10219.5) hypothetical protein similar to reverse transcriptase	GATCCGGGCGCCTGGCT	16	CATGCCGACGACATCATCTGC	5
MGG_02874	(MGG_02874.5) hypothetical protein	GATCAACACTGAGTATG	16	CATGACAGGCTTCAGCTCGGC	2
MGG_11000	(MGG_11000.5) hypothetical protein similar to reverse transcriptase	GATCGCCTCCGGGCGGG	16	CATGCCAAAAGCAAGTAGCTC	2
MGG_07839	(MGG_07839.5) hypothetical protein	GATCGCCTCCGGGCGGG	16	CATGCCAAAAGCAAGTAGCTC	2
MGG_13700	(MGG_13700.5) hypothetical protein similar to reverse transcriptase	GATCCGGGCGCCTGGCT	16	CATGCCAAAAGCAAGTAGCTC	2
MGG_02576	(MGG_02576.5) hypothetical protein similar to reverse transcriptase	GATCGCCTCCGGGCGGG	16	CATGCCAAAAGCAAGTAGCTC	2
MGG_02576	(MGG_02576.5) hypothetical protein similar to reverse transcriptase	GATCCGGGCGCCTGGCT	16	CATGCCAAAAGCAAGTAGCTC	2
MGG_14196	(MGG_14196.5) hypothetical protein	GATCCGGGCGCCTGGCT	16	CATGCCAAAAGCAAGTAGCTC	2
MGG_14196	(MGG_14196.5) hypothetical protein	GATCGCCTCCGGGCGGG	16	CATGCCAAAAGCAAGTAGCTC	2
MGG_12685	(MGG_12685.5) hypothetical protein similar to reverse transcriptase	GATCGCCTCCGGGCGGG	16	CATGCCAAAAGCAAGTAGCTC	2
MGG_13737	(MGG_13737.5) hypothetical protein similar to reverse transcriptase	GATCCGGGCGCCTGGCT	16	CATGCCAAAAGCAAGTAGCTC	2
MGG_13737	(MGG_13737.5) hypothetical protein similar to reverse transcriptase	GATCGCCTCCGGGCGGG	16	CATGCCAAAAGCAAGTAGCTC	2
MGG_13849	(MGG_13849.5) hypothetical protein	GATCGCCTCCGGGCGGG	16	CATGCCAAAAGCAAGTAGCTC	2
MGG_12192	(MGG_12192.5) hypothetical protein similar to reverse transcriptase	GATCCGGGCGCCTGGCT	16	CATGCCAAAAGCAAGTAGCTC	2
MGG_10065	(MGG_10065.5) hypothetical protein similar to reverse transcriptase	GATCGCCTCCGGGCGGG	16	CATGCCAAAAGCAAGTAGCTC	2
MGG_07799	(MGG_07799.5) hypothetical protein similar to reverse transcriptase	GATCCGGGCGCCTGGCT	16	CATGCCAAAAGCAAGTAGCTC	2
MGG_13352	(MGG_13352.5) hypothetical protein similar to reverse transcriptase	GATCGCCTCCGGGCGGG	16	CATGCCAAAAGCAAGTAGCTC	2
MGG_13461	(MGG_13461.5) hypothetical protein similar to reverse transcriptase	GATCGCCTCCGGGCGGG	16	CATGCCAAAAGCAAGTAGCTC	2
MGG_08942	(MGG_08942.5) hypothetical protein	GATCGCCTCCGGGCGGG	16	CATGCCAAAAGCAAGTAGCTC	2
MGG_13568	(MGG_13568.5) hypothetical protein	GATCGCCTCCGGGCGGG	16	CATGCCAAAAGCAAGTAGCTC	2
MGG_13091	(MGG_13091.5) hypothetical protein similar to reverse transcriptase	GATCCGGGCGCCTGGCT	16	CATGCCAAAAGCAAGTAGCTC	2
MGG_13091	(MGG_13091.5) hypothetical protein similar to reverse transcriptase	GATCGCCTCCGGGCGGG	16	CATGCCAAAAGCAAGTAGCTC	2
MGG_12067	(MGG_12067.5) hypothetical protein similar to reverse transcriptase	GATCCGGGCGCCTGGCT	16	CATGCCAAAAGCAAGTAGCTC	2
MGG_14077	(MGG_14077.5) hypothetical protein	GATCGCCTCCGGGCGGG	16	CATGCCAAAAGCAAGTAGCTC	2
MGG_02068	(MGG_02068.5) hypothetical protein similar to reverse transcriptase	GATCCGGGCGCCTGGCT	16	CATGCCAAAAGCAAGTAGCTC	2
MGG_01936	(MGG_01936.5) hypothetical protein similar to reverse transcriptase	GATCCGGGCGCCTGGCT	16	CATGCCAAAAGCAAGTAGCTC	2
MGG_14408	(MGG_14408.5) hypothetical protein	GATCGCCTCCGGGCGGG	16	CATGCCAAAAGCAAGTAGCTC	2
MGG_02300	(MGG_02300.5) hypothetical protein similar to reverse transcriptase	GATCGCCTCCGGGCGGG	16	CATGCCAAAAGCAAGTAGCTC	2
MGG_13827	(MGG_13827.5) hypothetical protein	GATCGCCTCCGGGCGGG	16	CATGCCAAAAGCAAGTAGCTC	2
MGG_12060	(MGG_12060.5) hypothetical protein similar to reverse transcriptase	GATCGCCTCCGGGCGGG	16	CATGCCAAAAGCAAGTAGCTC	2
MGG_11586	(MGG_11586.5) hypothetical protein similar to reverse transcriptase	GATCCGGGCGCCTGGCT	16	CATGCCAAAAGCAAGTAGCTC	2
MGG_14470	(MGG_14470.5) hypothetical protein	GATCGCCTCCGGGCGGG	16	CATGCCAAAAGCAAGTAGCTC	2
MGG_12031	(MGG_12031.5) hypothetical protein	GATCGCCTCCGGGCGGG	16	CATGCCAAAAGCAAGTAGCTC	2
MGG_11983	(MGG_11983.5) hypothetical protein similar to reverse transcriptase	GATCGCCTCCGGGCGGG	16	CATGCCAAAAGCAAGTAGCTC	2
MGG_13890	(MGG_13890.5) hypothetical protein similar to reverse transcriptase	GATCCGGGCGCCTGGCT	16	CATGCCAAAAGCAAGTAGCTC	2
MGG_13890	(MGG_13890.5) hypothetical protein similar to reverse transcriptase	GATCGCCTCCGGGCGGG	16	CATGCCAAAAGCAAGTAGCTC	2
MGG_07582	(MGG_07582.5) conserved hypothetical protein	GATCGCCTCCGGGCGGG	16	CATGCCAAAAGCAAGTAGCTC	2
MGG_12437	(MGG_12437.5) hypothetical protein similar to reverse transcriptase	GATCCGGGCGCCTGGCT	16	CATGCCAAAAGCAAGTAGCTC	2
MGG_12437	(MGG_12437.5) hypothetical protein similar to reverse transcriptase	GATCGCCTCCGGGCGGG	16	CATGCCAAAAGCAAGTAGCTC	2
MGG_14249	(MGG_14249.5) hypothetical protein	GATCGCCTCCGGGCGGG	16	CATGCCAAAAGCAAGTAGCTC	2
MGG_11303	(MGG_11303.5) hypothetical protein similar to reverse transcriptase	GATCGCCTCCGGGCGGG	16	CATGCCAAAAGCAAGTAGCTC	2
MGG_13281	(MGG_13281.5) hypothetical protein similar to reverse transcriptase	GATCCGGGCGCCTGGCT	16	CATGCCAAAAGCAAGTAGCTC	2
MGG_12676	(MGG_12676.5) conserved hypothetical protein	GATCCGGGCGCCTGGCT	16	CATGCCAAAAGCAAGTAGCTC	2
MGG_12676	(MGG_12676.5) conserved hypothetical protein	GATCGCCTCCGGGCGGG	16	CATGCCAAAAGCAAGTAGCTC	2
MGG_06459	(MGG_06459.5) hypothetical protein	GATCAATACAGCAAGCT	15	CATGGCCTTCTTGGCCCTATC	12
MGG_04157	(MGG_04157.5) hypothetical protein	GATCGAAGGCCTGTTCC	15	CATGCAGGAACCACATTTCCC	5
MGG_08052	(MGG_08052.5) hypothetical protein	GATCGTCTGCGTCCTTT	15	CATGGAATCGCCTCAAACGTA	2
MGG_03335	(MGG_03335.5) hypothetical protein	GATCTGCGAGGCGAGGC	15	CATGTCGCGGGCCCGACCGAG	5
MGG_04157	(MGG_04157.5) hypothetical protein	GATCGAAGGCCTGTTCC	15	CATGTAGACAGAGAATTTCTC	25
MGG_04157	(MGG_04157.5) hypothetical protein	GATCGAAGGCCTGTTCC	15	CATGCTGCGATCGAAGCCGTC	10
MGG_01535	(MGG_01535.5) hypothetical protein	GATCCTCAGCCCTCCCC	15	CATGCCGCGTCCTTCTCATCA	5
MGG_01061	(MGG_01061.5) hypothetical protein	GATCGTGGACCAGGTTG	15	CATGGGGGATTGCTCCGTCAC	2
MGG_09735	(MGG_09735.5) predicted protein	GATCCTCCCGCCTGCTG	15	CATGTGCAGTGCACTCTTGCG	2
MGG_06868	(MGG_06868.5) hypothetical protein similar to acetolactate synthase	GATCGCGGCGAGCATTG	15	CATGAAGTCTGGGTTGCGCTG	2
MGG_04157	(MGG_04157.5) hypothetical protein	GATCGAAGGCCTGTTCC	15	CATGTTGTAATCCTTCTCCTC	4
MGG_01282	(MGG_01282.5) ubiquitin	GATCAAACGTTGTTGGT	15	CATGCCACCACGGAGACGAAG	2
MGG_06298	(MGG_06298.5) predicted protein	GATCTTGACGTCGCGGG	15	CATGTCGTACCGCTCCTCGCC	3
MGG_01282	(MGG_01282.5) ubiquitin	GATCAAACGTTGTTGGT	15	CATGCCACCACGGAGGCGGAG	5
MGG_00592	(MGG_00592.5) conserved hypothetical protein	GATCTCGACAGTCTTGC	15	CATGCCGTTGGCAGGCAGGTC	2
MGG_06298	(MGG_06298.5) predicted protein	GATCTTGACGTCGCGGG	15	CATGCGTCCCGTAGGCCCCGG	2
MGG_04157	(MGG_04157.5) hypothetical protein	GATCGAAGGCCTGTTCC	15	CATGAACAGACGGTCGACCTC	13
MGG_06459	(MGG_06459.5) hypothetical protein	GATCTTCAGTTGTCGTA	14	CATGGCCTTCTTGGCCCTATC	12
MGG_04465	(MGG_04465.5) hypothetical protein	GATCCACTTATCGACCG	14	CATGCTAGGGGTCGGTGAGGT	5
MGG_01452	(MGG_01452.5) hypothetical protein	GATCCAACTCAACGAGC	14	CATGCCGCTCGGGCGCACCAG	5
MGG_13239	(MGG_13239.5) hypothetical protein similar to linoleate diol synthase precursor	GATCTTGGCGAGTGAAG	14	CATGGGTAATGATTGTGGCAA	2
MGG_06298	(MGG_06298.5) predicted protein	GATCACCATGGCCCGAA	14	CATGTCGTACCGCTCCTCGCC	3
MGG_13239	(MGG_13239.5) hypothetical protein similar to linoleate diol synthase precursor	GATCTTGGCGAGTGAAG	14	CATGGGCGTCTGCGAAAAGGC	17
MGG_06298	(MGG_06298.5) predicted protein	GATCACCATGGCCCGAA	14	CATGCGTCCCGTAGGCCCCGG	2
MGG_13239	(MGG_13239.5) hypothetical protein similar to linoleate diol synthase precursor	GATCTTGGCGAGTGAAG	14	CATGTCCGTTTGCACCTCCAT	2
MGG_03061	(MGG_03061.5) hypothetical protein	GATCCTGCGCTGTCTTG	14	CATGGATATTGGGTCGAGCTG	2
MGG_04465	(MGG_04465.5) hypothetical protein	GATCCGGTCGCGAACGT	13	CATGCTAGGGGTCGGTGAGGT	5
MGG_06759	(MGG_06759.5) hypothetical protein similar to heat stress protein 80-1	GATCGACTTGACTGTCT	13	CATGGCGCTGTCGCCAGTCTC	2
MGG_06888	(MGG_06888.5) glutamine synthetase	GATCCGGGTAGACGGCA	13	CATGCCGCCGTCGACGCGCAT	3
MGG_05718	(MGG_05718.5) hypothetical protein	GATCAACTCCGTAGTAC	13	CATGCGACCCTCGGCCTTCTC	5
MGG_01865	(MGG_01865.5) hypothetical protein	GATCAGGGGTATCGATG	13	CATGGCTCACTGCTGCTCACG	10
MGG_08019	(MGG_08019.5) hypothetical protein	GATCCTCCATGACTTTG	13	CATGACTTTGCCGAACCCCAT	6
MGG_13595	(MGG_13595.5) hypothetical protein	GATCCTGACGCGTTAAA	13	CATGTACAACTTCGACGAAAC	2
MGG_14048	(MGG_14048.5) hypothetical protein similar to transposase	GATCCTGACGCGTTAAA	13	CATGTACAACTTCGACGAAAC	2
MGG_04612	(MGG_04612.5) hypothetical protein	GATCAGGACAAGCGAGG	13	CATGTCCTGCGGGCAGACTCG	2
MGG_03883	(MGG_03883.5) hypothetical protein	GATCCTTGATGTGCAAT	13	CATGCACAACAGAGATGAGTC	2
MGG_07638	(MGG_07638.5) hypothetical protein	GATCATAATGTCCCTGC	13	CATGGCAAGCAGATTGTGCTG	11
MGG_09360	(MGG_09360.5) hypothetical protein	GATCACGACGGCCTGGC	13	CATGTGGTCAAAGTGCGTGCA	2
MGG_05718	(MGG_05718.5) hypothetical protein	GATCAACTCCGTAGTAC	13	CATGTCCGATTTGCTTGACGT	7
MGG_08019	(MGG_08019.5) hypothetical protein	GATCCTCCATGACTTTG	13	CATGGGATAAAATGGATAGTA	30
MGG_03008	(MGG_03008.5) hypothetical protein	GATCGTCCGTCGTGGTC	13	CATGTTGCAAGCTCTGCGTCC	3
MGG_08019	(MGG_08019.5) hypothetical protein	GATCCTCCATGACTTTG	13	CATGCCTCTCCGCGTCAGCCC	4
MGG_06459	(MGG_06459.5) hypothetical protein	GATCTCGGAAATGCGCA	12	CATGGCCTTCTTGGCCCTATC	12
MGG_04856	(MGG_04856.5) protein transport protein SEC61 alpha subunit	GATCTTAGTCTCGGGTT	12	CATGATGGACTCGCAGATGTT	2
MGG_11975	(MGG_11975.5) hypothetical protein	GATCTGCAGCGCTTTTC	12	CATGCGACCTGGTATTGCAAT	3
MGG_14314	(MGG_14314.5) conserved hypothetical protein	GATCTGCAGCGCTTTTC	12	CATGCGACCTGGTATTGCAAT	3
MGG_11010	(MGG_11010.5) conserved hypothetical protein	GATCTGCAGCGCTTTTC	12	CATGCGACCTGGTATTGCAAT	3
MGG_14180	(MGG_14180.5) hypothetical protein	GATCTGCAGCGCTTTTC	12	CATGCGACCTGGTATTGCAAT	3
MGG_07688	(MGG_07688.5) hypothetical protein	GATCTGCAGCGCTTTTC	12	CATGCGACCTGGTATTGCAAT	3
MGG_13083	(MGG_13083.5) conserved hypothetical protein	GATCTGCAGCGCTTTTC	12	CATGCGACCTGGTATTGCAAT	3
MGG_12434	(MGG_12434.5) hypothetical protein	GATCTGCAGCGCTTTTC	12	CATGCGACCTGGTATTGCAAT	3
MGG_11835	(MGG_11835.5) conserved hypothetical protein	GATCTGCAGCGCTTTTC	12	CATGCGACCTGGTATTGCAAT	3
MGG_11666	(MGG_11666.5) conserved hypothetical protein	GATCTGCAGCGCTTTTC	12	CATGCGACCTGGTATTGCAAT	3
MGG_00029	(MGG_00029.5) conserved hypothetical protein	GATCTGCAGCGCTTTTC	12	CATGCGACCTGGTATTGCAAT	3
MGG_14444	(MGG_14444.5) predicted protein	GATCGCAGGACGGTGCC	12	CATGATCGCAGGACGGTGCCC	11
MGG_04784	(MGG_04784.5) predicted protein	GATCAAACTTGTTCTGT	12	CATGTACGGGGTGTCGCCGGC	68
MGG_04237	(MGG_04237.5) hypothetical protein	GATCGCCTGTCGGGCCT	12	CATGCGGCAAGCGCCACCGCC	7
MGG_04196	(MGG_04196.5) hypothetical protein	GATCGCTAAGCGACAGG	12	CATGGCAGCTGAGGCAGCCGC	2
MGG_14314	(MGG_14314.5) conserved hypothetical protein	GATCTGCAGCGCTTTTC	12	CATGTCGTCGCTTTTTCCTTT	3
MGG_13083	(MGG_13083.5) conserved hypothetical protein	GATCTGCAGCGCTTTTC	12	CATGTCGTCGCTTTTTCCTTT	3
MGG_07688	(MGG_07688.5) hypothetical protein	GATCTGCAGCGCTTTTC	12	CATGTCGTCGCTTTTTCCTTT	3
MGG_00029	(MGG_00029.5) conserved hypothetical protein	GATCTGCAGCGCTTTTC	12	CATGTCGTCGCTTTTTCCTTT	3
MGG_12434	(MGG_12434.5) hypothetical protein	GATCTGCAGCGCTTTTC	12	CATGTCGTCGCTTTTTCCTTT	3
MGG_11975	(MGG_11975.5) hypothetical protein	GATCTGCAGCGCTTTTC	12	CATGTCGTCGCTTTTTCCTTT	3
MGG_14180	(MGG_14180.5) hypothetical protein	GATCTGCAGCGCTTTTC	12	CATGTCGTCGCTTTTTCCTTT	3
MGG_06594	(MGG_06594.5) hypothetical protein	GATCTTCTGCTTCATGA	12	CATGAGGGCGGGGGTGTCCCA	3
MGG_04966	(MGG_04966.5) hypothetical protein	GATCGTAGCGTTGTTGG	12	CATGATCTGCATCTTGGAGCC	2
MGG_13239	(MGG_13239.5) hypothetical protein similar to linoleate diol synthase precursor	GATCTCTCGATGAAGTC	12	CATGGGTAATGATTGTGGCAA	2
MGG_07045	(MGG_07045.5) hypothetical protein	GATCCGTTGAGGACTAC	12	CATGTCGTTTCGGAACATAGG	7
MGG_10565	(MGG_10565.5) hypothetical protein	GATCTCGTCCGCGACGG	12	CATGGGGTCTTCGGGCTCGCT	4
MGG_13239	(MGG_13239.5) hypothetical protein similar to linoleate diol synthase precursor	GATCTCTCGATGAAGTC	12	CATGGGCGTCTGCGAAAAGGC	17
MGG_04784	(MGG_04784.5) predicted protein	GATCAAACTTGTTCTGT	12	CATGCTTCTCACTCGCACTGG	8
MGG_14314	(MGG_14314.5) conserved hypothetical protein	GATCTGCAGCGCTTTTC	12	CATGTTCGGAAGTCTAATGGC	2
MGG_13083	(MGG_13083.5) conserved hypothetical protein	GATCTGCAGCGCTTTTC	12	CATGTTCGGAAGTCTAATGGC	2
MGG_13083	(MGG_13083.5) conserved hypothetical protein	GATCTGCAGCGCTTTTC	12	CATGTTCCCAAACGTAATTCG	3
MGG_11975	(MGG_11975.5) hypothetical protein	GATCTGCAGCGCTTTTC	12	CATGTTCCCAAACGTAATTCG	3
MGG_11666	(MGG_11666.5) conserved hypothetical protein	GATCTGCAGCGCTTTTC	12	CATGTTCCCAAACGTAATTCG	3
MGG_14180	(MGG_14180.5) hypothetical protein	GATCTGCAGCGCTTTTC	12	CATGTTCCCAAACGTAATTCG	3
MGG_11835	(MGG_11835.5) conserved hypothetical protein	GATCTGCAGCGCTTTTC	12	CATGTTCCCAAACGTAATTCG	3
MGG_00029	(MGG_00029.5) conserved hypothetical protein	GATCTGCAGCGCTTTTC	12	CATGTTCCCAAACGTAATTCG	3
MGG_14314	(MGG_14314.5) conserved hypothetical protein	GATCTGCAGCGCTTTTC	12	CATGTTCCCAAACGTAATTCG	3
MGG_13239	(MGG_13239.5) hypothetical protein similar to linoleate diol synthase precursor	GATCTCTCGATGAAGTC	12	CATGTCCGTTTGCACCTCCAT	2
MGG_09337	(MGG_09337.5) hypothetical protein	GATCGGAGCCACCGATG	12	CATGTTGGTCTTGCCGGCGTA	2
MGG_09683	(MGG_09683.5) hypothetical protein similar to reverse transcriptase	GATCACCTCTGTCTTTT	11	CATGTAAGCACGTCGTCTGCG	5
MGG_12676	(MGG_12676.5) conserved hypothetical protein	GATCACCTCTGTCTTTT	11	CATGTAAGCACGTCGTCTGCG	5
MGG_13281	(MGG_13281.5) hypothetical protein similar to reverse transcriptase	GATCACCTCTGTCTTTT	11	CATGTAAGCACGTCGTCTGCG	5
MGG_13700	(MGG_13700.5) hypothetical protein similar to reverse transcriptase	GATCACCTCTGTCTTTT	11	CATGTAAGCACGTCGTCTGCG	5
MGG_11969	(MGG_11969.5) hypothetical protein	GATCACCTCTGTCTTTT	11	CATGTAAGCACGTCGTCTGCG	5
MGG_13737	(MGG_13737.5) hypothetical protein similar to reverse transcriptase	GATCACCTCTGTCTTTT	11	CATGTAAGCACGTCGTCTGCG	5
MGG_13849	(MGG_13849.5) hypothetical protein	GATCACCTCTGTCTTTT	11	CATGTAAGCACGTCGTCTGCG	5
MGG_11586	(MGG_11586.5) hypothetical protein similar to reverse transcriptase	GATCACCTCTGTCTTTT	11	CATGTAAGCACGTCGTCTGCG	5
MGG_07799	(MGG_07799.5) hypothetical protein similar to reverse transcriptase	GATCACCTCTGTCTTTT	11	CATGTAAGCACGTCGTCTGCG	5
MGG_14196	(MGG_14196.5) hypothetical protein	GATCACCTCTGTCTTTT	11	CATGTAAGCACGTCGTCTGCG	5
MGG_02068	(MGG_02068.5) hypothetical protein similar to reverse transcriptase	GATCACCTCTGTCTTTT	11	CATGTAAGCACGTCGTCTGCG	5
MGG_13628	(MGG_13628.5) hypothetical protein similar to reverse transcriptase	GATCACCTCTGTCTTTT	11	CATGTAAGCACGTCGTCTGCG	5
MGG_12437	(MGG_12437.5) hypothetical protein similar to reverse transcriptase	GATCACCTCTGTCTTTT	11	CATGTAAGCACGTCGTCTGCG	5
MGG_12060	(MGG_12060.5) hypothetical protein similar to reverse transcriptase	GATCACCTCTGTCTTTT	11	CATGTAAGCACGTCGTCTGCG	5
MGG_10029	(MGG_10029.5) hypothetical protein similar to reverse transcriptase	GATCACCTCTGTCTTTT	11	CATGTAAGCACGTCGTCTGCG	5
MGG_10808	(MGG_10808.5) hypothetical protein	GATCACCTCTGTCTTTT	11	CATGTAAGCACGTCGTCTGCG	5
MGG_12685	(MGG_12685.5) hypothetical protein similar to reverse transcriptase	GATCACCTCTGTCTTTT	11	CATGTAAGCACGTCGTCTGCG	5
MGG_11983	(MGG_11983.5) hypothetical protein similar to reverse transcriptase	GATCACCTCTGTCTTTT	11	CATGTAAGCACGTCGTCTGCG	5
MGG_01936	(MGG_01936.5) hypothetical protein similar to reverse transcriptase	GATCACCTCTGTCTTTT	11	CATGTAAGCACGTCGTCTGCG	5
MGG_02300	(MGG_02300.5) hypothetical protein similar to reverse transcriptase	GATCACCTCTGTCTTTT	11	CATGTAAGCACGTCGTCTGCG	5
MGG_04465	(MGG_04465.5) hypothetical protein	GATCAAGGCAAGGTGTC	11	CATGCTAGGGGTCGGTGAGGT	5
MGG_12062	(MGG_12062.5) hypothetical protein similar to reverse transcriptase	GATCACCTCTGTCTTTT	11	CATGTACGGGGTGTCGCCGGC	68
MGG_10284	(MGG_10284.5) hypothetical protein	GATCCGAGTCTTCGGTG	11	CATGGCGGGCAGGTCGTTGGG	2
MGG_03207	(MGG_03207.5) hypothetical protein	GATCCATTGCTCGGGAG	11	CATGGGTTTTTTGCTTCGCAG	5
MGG_05980	(MGG_05980.5) hypothetical protein	GATCATGGCGGCACCCT	11	CATGGCCTCTCCCAGTCCGCT	3
MGG_06759	(MGG_06759.5) hypothetical protein similar to heat stress protein 80-1	GATCTTCTTGGTCTTGG	11	CATGGCGCTGTCGCCAGTCTC	2
MGG_05056	(MGG_05056.5) hypothetical protein	GATCCTCGCCGCGAATG	11	CATGCGCTCGCTGTTGCGGTA	2
MGG_05280	(MGG_05280.5) hypothetical protein	GATCCATCGTCAAAGTC	11	CATGCATCCTGAATCCAAACC	2
MGG_03640	(MGG_03640.5) hypothetical protein	GATCCTGAGATGGCAAC	11	CATGAGTAGCACGAGAAGACC	2
MGG_10999	(MGG_10999.5) hypothetical protein similar to reverse transcriptase	GATCCGAGTCTTCGGTG	11	CATGCGAGGCGGCAGGGGCGG	2
MGG_09166	(MGG_09166.5) predicted protein	GATCCCAGCGGGCGAGC	11	CATGGCGATGCCGTAGACGGA	3
MGG_03640	(MGG_03640.5) hypothetical protein	GATCCTGAGATGGCAAC	11	CATGAGCCCCTGCTCGGTGAC	2
MGG_12062	(MGG_12062.5) hypothetical protein similar to reverse transcriptase	GATCACCTCTGTCTTTT	11	CATGCTTCTCACTCGCACTGG	8
MGG_13700	(MGG_13700.5) hypothetical protein similar to reverse transcriptase	GATCACCTCTGTCTTTT	11	CATGCCAAAAGCAAGTAGCTC	2
MGG_14196	(MGG_14196.5) hypothetical protein	GATCACCTCTGTCTTTT	11	CATGCCAAAAGCAAGTAGCTC	2
MGG_12685	(MGG_12685.5) hypothetical protein similar to reverse transcriptase	GATCACCTCTGTCTTTT	11	CATGCCAAAAGCAAGTAGCTC	2
MGG_13737	(MGG_13737.5) hypothetical protein similar to reverse transcriptase	GATCACCTCTGTCTTTT	11	CATGCCAAAAGCAAGTAGCTC	2
MGG_13849	(MGG_13849.5) hypothetical protein	GATCACCTCTGTCTTTT	11	CATGCCAAAAGCAAGTAGCTC	2
MGG_07799	(MGG_07799.5) hypothetical protein similar to reverse transcriptase	GATCACCTCTGTCTTTT	11	CATGCCAAAAGCAAGTAGCTC	2
MGG_13461	(MGG_13461.5) hypothetical protein similar to reverse transcriptase	GATCACCTCTGTCTTTT	11	CATGCCAAAAGCAAGTAGCTC	2
MGG_02068	(MGG_02068.5) hypothetical protein similar to reverse transcriptase	GATCACCTCTGTCTTTT	11	CATGCCAAAAGCAAGTAGCTC	2
MGG_01936	(MGG_01936.5) hypothetical protein similar to reverse transcriptase	GATCACCTCTGTCTTTT	11	CATGCCAAAAGCAAGTAGCTC	2
MGG_08444	(MGG_08444.5) hypothetical protein similar to reverse transcriptase	GATCACCTCTGTCTTTT	11	CATGCCAAAAGCAAGTAGCTC	2
MGG_02300	(MGG_02300.5) hypothetical protein similar to reverse transcriptase	GATCACCTCTGTCTTTT	11	CATGCCAAAAGCAAGTAGCTC	2
MGG_13827	(MGG_13827.5) hypothetical protein	GATCACCTCTGTCTTTT	11	CATGCCAAAAGCAAGTAGCTC	2
MGG_12060	(MGG_12060.5) hypothetical protein similar to reverse transcriptase	GATCACCTCTGTCTTTT	11	CATGCCAAAAGCAAGTAGCTC	2
MGG_11586	(MGG_11586.5) hypothetical protein similar to reverse transcriptase	GATCACCTCTGTCTTTT	11	CATGCCAAAAGCAAGTAGCTC	2
MGG_13628	(MGG_13628.5) hypothetical protein similar to reverse transcriptase	GATCACCTCTGTCTTTT	11	CATGCCAAAAGCAAGTAGCTC	2
MGG_11983	(MGG_11983.5) hypothetical protein similar to reverse transcriptase	GATCACCTCTGTCTTTT	11	CATGCCAAAAGCAAGTAGCTC	2
MGG_12437	(MGG_12437.5) hypothetical protein similar to reverse transcriptase	GATCACCTCTGTCTTTT	11	CATGCCAAAAGCAAGTAGCTC	2
MGG_11049	(MGG_11049.5) hypothetical protein similar to reverse transcriptase	GATCACCTCTGTCTTTT	11	CATGCCAAAAGCAAGTAGCTC	2
MGG_11303	(MGG_11303.5) hypothetical protein similar to reverse transcriptase	GATCACCTCTGTCTTTT	11	CATGCCAAAAGCAAGTAGCTC	2
MGG_13281	(MGG_13281.5) hypothetical protein similar to reverse transcriptase	GATCACCTCTGTCTTTT	11	CATGCCAAAAGCAAGTAGCTC	2
MGG_12676	(MGG_12676.5) conserved hypothetical protein	GATCACCTCTGTCTTTT	11	CATGCCAAAAGCAAGTAGCTC	2
MGG_03915	(MGG_03915.5) hypothetical protein	GATCCAGGCGGCAAAAT	11	CATGACGGTCACCCGGCCGTT	4
MGG_05980	(MGG_05980.5) hypothetical protein	GATCATGGCGGCACCCT	11	CATGATGACACCACCCTTGAG	4
MGG_00272	(MGG_00272.5) predicted protein	GATCAGCCACCTGCCGG	11	CATGTGGTCTCGGCGGCTGTA	8
MGG_12062	(MGG_12062.5) hypothetical protein similar to reverse transcriptase	GATCACCTCTGTCTTTT	11	CATGTATAATCGACAGATCTC	63
MGG_04025	(MGG_04025.5) predicted protein	GATCAAGGCAAGAGGCA	10	CATGGGAACCATTTGCCAACC	2
MGG_04465	(MGG_04465.5) hypothetical protein	GATCATTCCGTCCGCGA	10	CATGCTAGGGGTCGGTGAGGT	5
MGG_03140	(MGG_03140.5) hypothetical protein	GATCTTGTCGACGTCCC	10	CATGTATGTTATGGATACCTC	2
MGG_09226	(MGG_09226.5) hypothetical protein	GATCTCCCCCGCGGCCC	10	CATGTACACCGCCCGTGATCT	3
MGG_09226	(MGG_09226.5) hypothetical protein	GATCCAGAAGCCCGGCA	10	CATGTACACCGCCCGTGATCT	3
MGG_06759	(MGG_06759.5) hypothetical protein similar to heat stress protein 80-1	GATCTCGAAGGTCTTCT	10	CATGGCGCTGTCGCCAGTCTC	2
MGG_01098	(MGG_01098.5) hypothetical protein	GATCAGCCGGGCAAGCG	10	CATGATGTGCTTTAGGGGAGG	9
MGG_07912	(MGG_07912.5) hypothetical protein	GATCATGCCGCCGATAT	10	CATGGCCTCGACGACGGCGGT	2
MGG_08203	(MGG_08203.5) hypothetical protein	GATCGGTCAACCTTGGT	10	CATGCCCAATTCCTTATCACC	7
MGG_11916	(MGG_11916.5) hypothetical protein	GATCAAAGAAGGCCGAG	10	CATGTCGGTAACATTTATGCT	4
MGG_04025	(MGG_04025.5) predicted protein	GATCAAGGCAAGAGGCA	10	CATGGAGGGTCCCCAGGTGGC	22
MGG_03140	(MGG_03140.5) hypothetical protein	GATCTTGTCGACGTCCC	10	CATGTCACGAAAGAAGACGTT	3
MGG_03140	(MGG_03140.5) hypothetical protein	GATCTTGTCGACGTCCC	10	CATGACCTGCTCATCTTGCCT	2
MGG_09226	(MGG_09226.5) hypothetical protein	GATCTCCCCCGCGGCCC	10	CATGGGCAGCTGAGAGACCTG	2
MGG_09226	(MGG_09226.5) hypothetical protein	GATCCAGAAGCCCGGCA	10	CATGGGCAGCTGAGAGACCTG	2
MGG_05881	(MGG_05881.5) hypothetical protein	GATCTTGTCCCGCGGGT	9	CATGGCAACGGTCTTCCACTG	2
MGG_14058	(MGG_14058.5) hypothetical protein	GATCTCTTCTGGCGGAG	9	CATGCGACCTGGTATTGCAAT	3
MGG_11975	(MGG_11975.5) hypothetical protein	GATCTCTTCTGGCGGAG	9	CATGCGACCTGGTATTGCAAT	3
MGG_14360	(MGG_14360.5) hypothetical protein	GATCTCTTCTGGCGGAG	9	CATGCGACCTGGTATTGCAAT	3
MGG_14312	(MGG_14312.5) conserved hypothetical protein	GATCTCTTCTGGCGGAG	9	CATGCGACCTGGTATTGCAAT	3
MGG_14314	(MGG_14314.5) conserved hypothetical protein	GATCTCTTCTGGCGGAG	9	CATGCGACCTGGTATTGCAAT	3
MGG_11010	(MGG_11010.5) conserved hypothetical protein	GATCTCTTCTGGCGGAG	9	CATGCGACCTGGTATTGCAAT	3
MGG_14180	(MGG_14180.5) hypothetical protein	GATCTCTTCTGGCGGAG	9	CATGCGACCTGGTATTGCAAT	3
MGG_12539	(MGG_12539.5) conserved hypothetical protein	GATCTCTTCTGGCGGAG	9	CATGCGACCTGGTATTGCAAT	3
MGG_07688	(MGG_07688.5) hypothetical protein	GATCTCTTCTGGCGGAG	9	CATGCGACCTGGTATTGCAAT	3
MGG_13083	(MGG_13083.5) conserved hypothetical protein	GATCTCTTCTGGCGGAG	9	CATGCGACCTGGTATTGCAAT	3
MGG_11666	(MGG_11666.5) conserved hypothetical protein	GATCTCTTCTGGCGGAG	9	CATGCGACCTGGTATTGCAAT	3
MGG_00029	(MGG_00029.5) conserved hypothetical protein	GATCTCTTCTGGCGGAG	9	CATGCGACCTGGTATTGCAAT	3
MGG_10778	(MGG_10778.5) hypothetical protein	GATCTCTTCTGGCGGAG	9	CATGCGACCTGGTATTGCAAT	3
MGG_09936	(MGG_09936.5) hypothetical protein	GATCGCCGCCGAGAGAA	9	CATGTTGGGGCCTTCCACGTC	2
MGG_14314	(MGG_14314.5) conserved hypothetical protein	GATCTCTTCTGGCGGAG	9	CATGTCGTCGCTTTTTCCTTT	3
MGG_13083	(MGG_13083.5) conserved hypothetical protein	GATCTCTTCTGGCGGAG	9	CATGTCGTCGCTTTTTCCTTT	3
MGG_07688	(MGG_07688.5) hypothetical protein	GATCTCTTCTGGCGGAG	9	CATGTCGTCGCTTTTTCCTTT	3
MGG_00029	(MGG_00029.5) conserved hypothetical protein	GATCTCTTCTGGCGGAG	9	CATGTCGTCGCTTTTTCCTTT	3
MGG_14312	(MGG_14312.5) conserved hypothetical protein	GATCTCTTCTGGCGGAG	9	CATGTCGTCGCTTTTTCCTTT	3
MGG_11975	(MGG_11975.5) hypothetical protein	GATCTCTTCTGGCGGAG	9	CATGTCGTCGCTTTTTCCTTT	3
MGG_10778	(MGG_10778.5) hypothetical protein	GATCTCTTCTGGCGGAG	9	CATGTCGTCGCTTTTTCCTTT	3
MGG_14180	(MGG_14180.5) hypothetical protein	GATCTCTTCTGGCGGAG	9	CATGTCGTCGCTTTTTCCTTT	3
MGG_09936	(MGG_09936.5) hypothetical protein	GATCGCCGCCGAGAGAA	9	CATGGACATCAGCCCATTCTT	3
MGG_08724	(MGG_08724.5) hypothetical protein	GATCAGTTGGGCGCTGA	9	CATGCTCGATCAGTTGGGCGC	2
MGG_02489	(MGG_02489.5) hypothetical protein	GATCTGCGGTTGTTGCC	9	CATGTGGTCTGAGAATTTCCT	7
MGG_08724	(MGG_08724.5) hypothetical protein	GATCAGTTGGGCGCTGA	9	CATGTGGCCCTCGCGCGGGGG	2
MGG_05661	(MGG_05661.5) 40S ribosomal protein S18	GATCTTCTGCTTTCCAT	9	CATGAGGGAATCTTGTACTGG	2
MGG_01158	(MGG_01158.5) hypothetical protein	GATCAGGCATCGCTGCA	9	CATGGCACTGAGAAGCTTGCC	4
MGG_09550	(MGG_09550.5) homoserine kinase, putative	GATCTGTTCAAAGTTGT	9	CATGCAGCTCCAGGTAGAGGG	2
MGG_06185	(MGG_06185.5) ribosomal protein P1	GATCTCAACGCCATCGT	9	CATGTCCTCGTCGGACTCCTC	4
MGG_05881	(MGG_05881.5) hypothetical protein	GATCTTGTCCCGCGGGT	9	CATGCCTTTTCTCCTGTCAAG	12
MGG_05881	(MGG_05881.5) hypothetical protein	GATCTTGTCCCGCGGGT	9	CATGATACGCAGGCTCTCAAA	4
MGG_02503	(MGG_02503.5) hypothetical protein similar to hsp70	GATCATGGCCGAGACCT	9	CATGAGGACGACGTCGCCAGT	2
MGG_09936	(MGG_09936.5) hypothetical protein	GATCGCCGCCGAGAGAA	9	CATGTACCGACCGCGCGCCCT	4
MGG_05881	(MGG_05881.5) hypothetical protein	GATCTTGTCCCGCGGGT	9	CATGCTGACCTCCTGCAGAAC	3
MGG_02965	(MGG_02965.5) conserved hypothetical protein	GATCGCCTCGTTGGCAA	9	CATGAAAGTTCGATTCACGTT	12
MGG_10365	(MGG_10365.5) hypothetical protein	GATCGTTTCTTGTGTGC	9	CATGCCCATAGTTTTCCCATT	69
MGG_11982	(MGG_11982.5) conserved hypothetical protein	GATCGTTTCTTGTGTGC	9	CATGCCCATAGTTTTCCCATT	69
MGG_02489	(MGG_02489.5) hypothetical protein	GATCTGCGGTTGTTGCC	9	CATGGCGATCTCTCCCGACTC	7
MGG_01158	(MGG_01158.5) hypothetical protein	GATCAGGCATCGCTGCA	9	CATGGCCTGCATTTGATTCTT	2
MGG_04156	(MGG_04156.5) hypothetical protein	GATCGGGAGATATTCAT	9	CATGTGGTTTGCAATATTCCG	2
MGG_14314	(MGG_14314.5) conserved hypothetical protein	GATCTCTTCTGGCGGAG	9	CATGTTCGGAAGTCTAATGGC	2
MGG_13083	(MGG_13083.5) conserved hypothetical protein	GATCTCTTCTGGCGGAG	9	CATGTTCGGAAGTCTAATGGC	2
MGG_13083	(MGG_13083.5) conserved hypothetical protein	GATCTCTTCTGGCGGAG	9	CATGTTCCCAAACGTAATTCG	3
MGG_11975	(MGG_11975.5) hypothetical protein	GATCTCTTCTGGCGGAG	9	CATGTTCCCAAACGTAATTCG	3
MGG_10778	(MGG_10778.5) hypothetical protein	GATCTCTTCTGGCGGAG	9	CATGTTCCCAAACGTAATTCG	3
MGG_11666	(MGG_11666.5) conserved hypothetical protein	GATCTCTTCTGGCGGAG	9	CATGTTCCCAAACGTAATTCG	3
MGG_14180	(MGG_14180.5) hypothetical protein	GATCTCTTCTGGCGGAG	9	CATGTTCCCAAACGTAATTCG	3
MGG_00029	(MGG_00029.5) conserved hypothetical protein	GATCTCTTCTGGCGGAG	9	CATGTTCCCAAACGTAATTCG	3
MGG_14314	(MGG_14314.5) conserved hypothetical protein	GATCTCTTCTGGCGGAG	9	CATGTTCCCAAACGTAATTCG	3
MGG_05880	(MGG_05880.5) hypothetical protein	GATCTGGCTGATGATGT	9	CATGCCGATGGGTGCGTAGCC	2
MGG_05881	(MGG_05881.5) hypothetical protein	GATCTTGTCCCGCGGGT	9	CATGCTCGCGAAGGCATCCAT	3
MGG_05881	(MGG_05881.5) hypothetical protein	GATCTTGTCCCGCGGGT	9	CATGTAAAGAGAGCTTAGAGC	6
MGG_01602	(MGG_01602.5) hypothetical protein	GATCTTTCCTTTGTCGT	8	CATGTCTCTGTAAAGCGATGC	2
MGG_02657	(MGG_02657.5) hypothetical protein	GATCCGGCTACTATGAT	8	CATGGCGGTACGGTATTTGAT	5
MGG_01085	(MGG_01085.5) hypothetical protein	GATCTGGCTCGATACGG	8	CATGTTGTGCTTGGCGGCGAG	3
MGG_03205	(MGG_03205.5) hypothetical protein	GATCCTTGCTCTCGGCA	8	CATGAGGCTGTGTGCTGAGGC	2
MGG_06722	(MGG_06722.5) hypothetical protein	GATCTGGAAGCGGCTGC	8	CATGCTGCGGCGGCCGCGGCA	2
MGG_05237	(MGG_05237.5) 60S ribosomal protein L7	GATCTTGCGGGGCTTGG	8	CATGGTGGCCTTGGTAACACG	2
MGG_01537	(MGG_01537.5) conserved hypothetical protein	GATCTGACCCCTGTAGG	8	CATGTTGTTGGACAAGTGCTG	4
MGG_06759	(MGG_06759.5) hypothetical protein similar to heat stress protein 80-1	GATCTGGCGGTTGGCAG	8	CATGGCGCTGTCGCCAGTCTC	2
MGG_01452	(MGG_01452.5) hypothetical protein	GATCCGCCGCAAATTTG	8	CATGCCGCTCGGGCGCACCAG	5
MGG_03243	(MGG_03243.5) hypothetical protein	GATCCTGAGGGTTCGTT	8	CATGGATGCTTTGAGGGTAGC	3
MGG_06472	(MGG_06472.5) conserved hypothetical protein	GATCTTCCGATAGCGTT	8	CATGATAGCAATCTCGATGTT	3
MGG_03006	(MGG_03006.5) hypothetical protein	GATCTGCTCGTAGGTTC	8	CATGAGAGCCATCTTGTCGAG	2
MGG_09537	(MGG_09537.5) hypothetical protein	GATCTGCGGCGAGCAGT	8	CATGTTCTCGATACTCCGCTG	2
MGG_04966	(MGG_04966.5) hypothetical protein	GATCATACTCGTTGTGG	8	CATGATCTGCATCTTGGAGCC	2
MGG_09537	(MGG_09537.5) hypothetical protein	GATCTGCGGCGAGCAGT	8	CATGGGCCGCAAAAGGGTTGA	3
MGG_03185	(MGG_03185.5) ATP synthase beta chain, mitochondrial	GATCGACGACCTTGATA	8	CATGTAGAAAGCACCCTCGGG	2
MGG_09867	(MGG_09867.5) hypothetical protein	GATCATGCCGAGAATTG	8	CATGCCGAGAATTGCTGGGAT	2
MGG_01537	(MGG_01537.5) conserved hypothetical protein	GATCTGACCCCTGTAGG	8	CATGTCCTTGCCCATAGCCAA	2
MGG_04156	(MGG_04156.5) hypothetical protein	GATCTTCAGGACCTGTG	8	CATGTGGTTTGCAATATTCCG	2
MGG_02747	(MGG_02747.5) 40S ribosomal protein S4-A	GATCAGAGGGTCGGGGT	8	CATGAAGCCGGCGGGGTAAGT	3
MGG_00969	(MGG_00969.5) conserved hypothetical protein	GATCCAGCCATAGCCCA	7	CATGGACCGCGATGGCTCTGC	4
MGG_06837	(MGG_06837.5) hypothetical protein similar to 40S ribosomal protein S21	GATCTGAACCGAAGCGT	7	CATGGTTCTCGCCCTGGACGG	4
MGG_01114	(MGG_01114.5) hypothetical protein	GATCTTGACCGACCCGG	7	CATGTTGTTGAACTTGAACAC	4
MGG_08724	(MGG_08724.5) hypothetical protein	GATCTTGGGCTTTGGTG	7	CATGCTCGATCAGTTGGGCGC	2
MGG_08724	(MGG_08724.5) hypothetical protein	GATCTTGGGCTTTGGTG	7	CATGTGGCCCTCGCGCGGGGG	2
MGG_07287	(MGG_07287.5) hypothetical protein	GATCAGGGGCAACAGGG	7	CATGAGTCCGAAACTGGCGCA	5
MGG_09226	(MGG_09226.5) hypothetical protein	GATCTTTTTCTTAGCCA	7	CATGTACACCGCCCGTGATCT	3
MGG_05056	(MGG_05056.5) hypothetical protein	GATCGATGTCATCTTGC	7	CATGCGCTCGCTGTTGCGGTA	2
MGG_07079	(MGG_07079.5) hypothetical protein	GATCAATCTCATCCAAG	7	CATGTAGCCGAGTTGCGTCTC	2
MGG_05152	(MGG_05152.5) hypothetical protein	GATCTGAGCATTCCGCC	7	CATGAGGCTGGTGGCGATGTT	2
MGG_09550	(MGG_09550.5) homoserine kinase, putative	GATCTGGAATACTGTGC	7	CATGCAGCTCCAGGTAGAGGG	2
MGG_05852	(MGG_05852.5) predicted protein	GATCCAATACGAGGTAG	7	CATGGCGCTTAACCACTGCGC	79
MGG_04949	(MGG_04949.5) hypothetical protein	GATCCGCATCACCCCGT	7	CATGGCTCAATCGTGGGCTTG	2
MGG_07912	(MGG_07912.5) hypothetical protein	GATCTTCTCGGCCTTGA	7	CATGGCCTCGACGACGGCGGT	2
MGG_01114	(MGG_01114.5) hypothetical protein	GATCTTGACCGACCCGG	7	CATGAAGACCTCGCTGAACGA	3
MGG_06291	(MGG_06291.5) hypothetical protein	GATCTTTTTTTGCTTTT	7	CATGCCGCACGTCGTTGTTTC	2
MGG_13239	(MGG_13239.5) hypothetical protein similar to linoleate diol synthase precursor	GATCTCTCGCCATCAAC	7	CATGGGTAATGATTGTGGCAA	2
MGG_04696	(MGG_04696.5) hypothetical protein	GATCGTGCTGGTCACCG	7	CATGGTAGCCTTGATGGTAAG	6
MGG_01114	(MGG_01114.5) hypothetical protein	GATCTTGACCGACCCGG	7	CATGGTCTTGGGGAGGTCCGA	5
MGG_07911	(MGG_07911.5) predicted protein	GATCGTGGAGTATTTGG	7	CATGTCGTTGGCCGTGACGCG	6
MGG_04696	(MGG_04696.5) hypothetical protein	GATCGTGCTGGTCACCG	7	CATGCAGAGAACCTTCTTCAG	2
MGG_08256	(MGG_08256.5) conserved hypothetical protein	GATCCAGCCATCGTGGC	7	CATGTCGTACAGGTAGGCGAC	2
MGG_05852	(MGG_05852.5) predicted protein	GATCCAATACGAGGTAG	7	CATGGCCTTCCAAAGGGAAGA	2
MGG_13239	(MGG_13239.5) hypothetical protein similar to linoleate diol synthase precursor	GATCTCTCGCCATCAAC	7	CATGGGCGTCTGCGAAAAGGC	17
MGG_06291	(MGG_06291.5) hypothetical protein	GATCTTTTTTTGCTTTT	7	CATGTACTCGGTTAGCCCGGA	2
MGG_07079	(MGG_07079.5) hypothetical protein	GATCAATCTCATCCAAG	7	CATGTCCTCCCGAATCTCGTC	3
MGG_05663	(MGG_05663.5) hypothetical protein	GATCATGGACTGGCATC	7	CATGTGGCCGGCCTCAAAGAT	2
MGG_12615	(MGG_12615.5) hypothetical protein	GATCCCTGTGCCAAGCA	7	CATGTAACTTTCTGGATCAGC	2
MGG_07287	(MGG_07287.5) hypothetical protein	GATCAGGGGCAACAGGG	7	CATGGCGCTGCTCGAAGGCAC	4
MGG_09226	(MGG_09226.5) hypothetical protein	GATCTTTTTCTTAGCCA	7	CATGGGCAGCTGAGAGACCTG	2
MGG_13239	(MGG_13239.5) hypothetical protein similar to linoleate diol synthase precursor	GATCTCTCGCCATCAAC	7	CATGTCCGTTTGCACCTCCAT	2
MGG_04009	(MGG_04009.5) hypothetical protein	GATCCTTACAAGACGCG	7	CATGGCCTGCTCTTCGAGGAA	6
MGG_03061	(MGG_03061.5) hypothetical protein	GATCGGCCGTGTCGAGT	7	CATGGATATTGGGTCGAGCTG	2
MGG_08585	(MGG_08585.5) hypothetical protein similar to recombinational repair protein	GATCAATGCCTGGCGTC	6	CATGGTTATTCTGTTGATTGT	3
MGG_09936	(MGG_09936.5) hypothetical protein	GATCTTCAGTGCCTTGG	6	CATGTTGGGGCCTTCCACGTC	2
MGG_00903	(MGG_00903.5) hypothetical protein	GATCCAATGGTCTTGTC	6	CATGTCTAGGCCCTGCTGCCT	2
MGG_03101	(MGG_03101.5) hypothetical protein	GATCAGGCAGACGGTCA	6	CATGCCGGACCGGAGGCTGGC	2
MGG_04465	(MGG_04465.5) hypothetical protein	GATCCTCGCTAGTTGAC	6	CATGCTAGGGGTCGGTGAGGT	5
MGG_05951	(MGG_05951.5) hypothetical protein	GATCTGGACCCGGAGCC	6	CATGTTGCAGATGCGGCGGCT	2
MGG_11342	(MGG_11342.5) hypothetical protein	GATCTGTCTCGGTTCTG	6	CATGAATGAATACCATATCCG	2
MGG_06656	(MGG_06656.5) ADP,ATP carrier protein	GATCGACAGCACACCAG	6	CATGATGAGCTGGAGCTGGTC	3
MGG_06656	(MGG_06656.5) ADP,ATP carrier protein	GATCATCTCCTCCTGGT	6	CATGATGAGCTGGAGCTGGTC	3
MGG_09936	(MGG_09936.5) hypothetical protein	GATCTTCAGTGCCTTGG	6	CATGGACATCAGCCCATTCTT	3
MGG_06759	(MGG_06759.5) hypothetical protein similar to heat stress protein 80-1	GATCTTGCTCTCGTTGA	6	CATGGCGCTGTCGCCAGTCTC	2
MGG_11249	(MGG_11249.5) hypothetical protein	GATCCTGCCCTTGTCGC	6	CATGGGGAAAGCCTGCGCCCC	2
MGG_11916	(MGG_11916.5) hypothetical protein	GATCACCGGCTTGGCAA	6	CATGTCGGTAACATTTATGCT	4
MGG_09936	(MGG_09936.5) hypothetical protein	GATCTTCAGTGCCTTGG	6	CATGTACCGACCGCGCGCCCT	4
MGG_01061	(MGG_01061.5) hypothetical protein	GATCCACCGGTAATGTT	6	CATGGGGGATTGCTCCGTCAC	2
MGG_01254	(MGG_01254.5) hypothetical protein	GATCCTGCCCTTGTCGC	6	CATGTGAATGACTTCCACGGC	11
MGG_11249	(MGG_11249.5) hypothetical protein	GATCCTGCCCTTGTCGC	6	CATGTGAATGACTTCCACGGC	11
MGG_08139	(MGG_08139.5) conserved hypothetical protein	GATCGAGGCGGGAACCT	6	CATGCCCTCCTGTGCCTTGGC	45
MGG_03640	(MGG_03640.5) hypothetical protein	GATCGACAGGGCCATCG	6	CATGAGTAGCACGAGAAGACC	2
MGG_03134	(MGG_03134.5) hypothetical protein	GATCGTCAATCAGGCTG	6	CATGGATACGTCTTGTGGACT	5
MGG_12805	(MGG_12805.5) hypothetical protein similar to mutant tryptophan synthase	GATCCGGGCACCGCCGG	6	CATGACGGGCGCCTTCAGACC	2
MGG_08139	(MGG_08139.5) conserved hypothetical protein	GATCGAGGCGGGAACCT	6	CATGCCGTTGGCAAGGGCACA	3
MGG_08186	(MGG_08186.5) hypothetical protein	GATCGGACTCTAGGTGT	6	CATGTTGTCGGGCTGTGGCGT	4
MGG_03640	(MGG_03640.5) hypothetical protein	GATCGACAGGGCCATCG	6	CATGAGCCCCTGCTCGGTGAC	2
MGG_04156	(MGG_04156.5) hypothetical protein	GATCGCCCGAAGCGAAG	6	CATGTGGTTTGCAATATTCCG	2
MGG_05663	(MGG_05663.5) hypothetical protein	GATCCCAAGCACTGTCG	6	CATGTGGCCGGCCTCAAAGAT	2
MGG_01519	(MGG_01519.5) hypothetical protein	GATCTTGCCACTTGGGC	6	CATGCGCCCAAAGTTGTGGAT	3
MGG_03008	(MGG_03008.5) hypothetical protein	GATCCACTTGGGCCAGC	6	CATGTTGCAAGCTCTGCGTCC	3
MGG_09683	(MGG_09683.5) hypothetical protein similar to reverse transcriptase	GATCGGGAGCTCGAGGT	5	CATGTAAGCACGTCGTCTGCG	5
MGG_12676	(MGG_12676.5) conserved hypothetical protein	GATCGGGAGCTCGAGGT	5	CATGTAAGCACGTCGTCTGCG	5
MGG_13849	(MGG_13849.5) hypothetical protein	GATCGGGAGCTCGAGGT	5	CATGTAAGCACGTCGTCTGCG	5
MGG_07929	(MGG_07929.5) hypothetical protein similar to ribosomal protein	GATCTTGCCGTGAATGG	5	CATGTTGCGGATGGTAAATCT	2
MGG_00903	(MGG_00903.5) hypothetical protein	GATCATTTTAGTCCGAG	5	CATGTCTAGGCCCTGCTGCCT	2
MGG_01421	(MGG_01421.5) hypothetical protein	GATCTGCTCTTGACCGG	5	CATGCGTTTTATCTGGGCCAC	3
MGG_13936	(MGG_13936.5) hypothetical protein	GATCTGGACCGCAGGGG	5	CATGTTGCCAGCGGGGTTGTA	2
MGG_10714	(MGG_10714.5) conserved hypothetical protein	GATCAGCACCTGCGCCA	5	CATGGGTTGGCTTGATCTTGC	2
MGG_05980	(MGG_05980.5) hypothetical protein	GATCATTGCAGGGTCGG	5	CATGGCCTCTCCCAGTCCGCT	3
MGG_05237	(MGG_05237.5) 60S ribosomal protein L7	GATCTGGAGAAGACGGA	5	CATGGTGGCCTTGGTAACACG	2
MGG_14352	(MGG_14352.5) hypothetical protein	GATCGCTCGCGGTCGCT	5	CATGCGCGCGACGCCCCAGGT	8
MGG_10370	(MGG_10370.5) hypothetical protein similar to ribosomal protein S15	GATCATCTCAGGGACGA	5	CATGGGCTTGCGCTTCAAGCC	4
MGG_02906	(MGG_02906.5) hypothetical protein	GATCTGGCGACTGAGGC	5	CATGTGTCGAAGTACTAGGGG	2
MGG_02906	(MGG_02906.5) hypothetical protein	GATCCTATCGAGAGGGA	5	CATGTGTCGAAGTACTAGGGG	2
MGG_08517	(MGG_08517.5) hypothetical protein	GATCGGGAGCTCGAGGT	5	CATGGCGCTTAACCACTGCGC	79
MGG_06816	(MGG_06816.5) hypothetical protein similar to transposase	GATCTGGCTTTTCGATA	5	CATGGCGCTTAACCACTGCGC	79
MGG_10714	(MGG_10714.5) conserved hypothetical protein	GATCAGCACCTGCGCCA	5	CATGTAATGGCCAGCAAAATC	3
MGG_04949	(MGG_04949.5) hypothetical protein	GATCTTCGATGTCAGGC	5	CATGGCTCAATCGTGGGCTTG	2
MGG_06562	(MGG_06562.5) ubiquitin conjugating enzyme UBC1	GATCCTCGCCAACAGGT	5	CATGATGAGGGAGGATCACGG	2
MGG_03484	(MGG_03484.5) hypothetical protein	GATCTTGGAAGGGTCGT	5	CATGACAACCTCAACGGTGTC	2
MGG_00052	(MGG_00052.5) predicted protein	GATCAGTGCACATGGAC	5	CATGACCGAGACCGGGCCCGT	2
MGG_08132	(MGG_08132.5) hypothetical protein	GATCGATAGGGTTGATG	5	CATGTACGGCGGCTTCGGGGA	2
MGG_08517	(MGG_08517.5) hypothetical protein	GATCGGGAGCTCGAGGT	5	CATGGAGACGAAGTTCCCAAC	23
MGG_01535	(MGG_01535.5) hypothetical protein	GATCGGCGACGAGGGGT	5	CATGCCGCGTCCTTCTCATCA	5
MGG_03883	(MGG_03883.5) hypothetical protein	GATCGCCAGTGTAGACT	5	CATGCACAACAGAGATGAGTC	2
MGG_10565	(MGG_10565.5) hypothetical protein	GATCTGGTCCTCGGACG	5	CATGGGGTCTTCGGGCTCGCT	4
MGG_09502	(MGG_09502.5) hypothetical protein	GATCCAACGTCCGCCAA	5	CATGCGGTCTTCGGGTAGGTA	4
MGG_05140	(MGG_05140.5) hypothetical protein	GATCATGGACTTGGGAG	5	CATGGCCTGCCAGAGCTCGGG	4
MGG_00751	(MGG_00751.5) predicted protein	GATCCGGCAACTCGCAG	5	CATGCGCTGGCGGATGAGGGA	2
MGG_05437	(MGG_05437.5) hypothetical protein	GATCCTTGTCCTTGTCA	5	CATGCGAGACGATGCCGTTGT	2
MGG_12599	(MGG_12599.5) hypothetical protein	GATCGGCGTCCAGGTAG	5	CATGCCCCGCCAGCTTGAGGA	2
MGG_06829	(MGG_06829.5) predicted protein	GATCTGCTCTGGACGAC	5	CATGCCCTGGCCGTTGGCGTC	2
MGG_06263	(MGG_06263.5) hypothetical protein	GATCTCCTTGCACTGCT	5	CATGATGCTGATGTCGAGCGC	2
MGG_13001	(MGG_13001.5) hypothetical protein	GATCATCCTGTGCCAGC	5	CATGGGGACTAGCGCCTTGTC	2
MGG_13009	(MGG_13009.5) predicted protein	GATCCGTTGTCGCCCAT	5	CATGGCGTTGACGACGGTGCT	13
MGG_05140	(MGG_05140.5) hypothetical protein	GATCATGGACTTGGGAG	5	CATGCTGTTCTCATCCAGGGC	4
MGG_08132	(MGG_08132.5) hypothetical protein	GATCGATAGGGTTGATG	5	CATGATCAAGTGGAAGCCGAG	8
MGG_00052	(MGG_00052.5) predicted protein	GATCAGTGCACATGGAC	5	CATGGACACAAAGCTGACGGT	4
MGG_11846	(MGG_11846.5) hypothetical protein	GATCGGGAGCTCGAGGT	5	CATGCCAAAAGCAAGTAGCTC	2
MGG_13849	(MGG_13849.5) hypothetical protein	GATCGGGAGCTCGAGGT	5	CATGCCAAAAGCAAGTAGCTC	2
MGG_10065	(MGG_10065.5) hypothetical protein similar to reverse transcriptase	GATCGGGAGCTCGAGGT	5	CATGCCAAAAGCAAGTAGCTC	2
MGG_12259	(MGG_12259.5) hypothetical protein	GATCGGGAGCTCGAGGT	5	CATGCCAAAAGCAAGTAGCTC	2
MGG_13592	(MGG_13592.5) hypothetical protein	GATCGGGAGCTCGAGGT	5	CATGCCAAAAGCAAGTAGCTC	2
MGG_11291	(MGG_11291.5) hypothetical protein	GATCGGGAGCTCGAGGT	5	CATGCCAAAAGCAAGTAGCTC	2
MGG_13827	(MGG_13827.5) hypothetical protein	GATCGGGAGCTCGAGGT	5	CATGCCAAAAGCAAGTAGCTC	2
MGG_07582	(MGG_07582.5) conserved hypothetical protein	GATCGGGAGCTCGAGGT	5	CATGCCAAAAGCAAGTAGCTC	2
MGG_14249	(MGG_14249.5) hypothetical protein	GATCGGGAGCTCGAGGT	5	CATGCCAAAAGCAAGTAGCTC	2
MGG_11303	(MGG_11303.5) hypothetical protein similar to reverse transcriptase	GATCGGGAGCTCGAGGT	5	CATGCCAAAAGCAAGTAGCTC	2
MGG_12676	(MGG_12676.5) conserved hypothetical protein	GATCGGGAGCTCGAGGT	5	CATGCCAAAAGCAAGTAGCTC	2
MGG_04683	(MGG_04683.5) hypothetical protein	GATCTTGCCGCCCCTCT	5	CATGCAGTCGCGCTTGGTGAG	5
MGG_13168	(MGG_13168.5) hypothetical protein	GATCAAAATCCTGAGGA	5	CATGTGAGTCGTCCTCTGAGG	3
MGG_13168	(MGG_13168.5) hypothetical protein	GATCTCGTTGGAGGCGT	5	CATGTGAGTCGTCCTCTGAGG	3
MGG_04009	(MGG_04009.5) hypothetical protein	GATCTGCAACGGGCGAA	5	CATGGCCTGCTCTTCGAGGAA	6
MGG_04134	(MGG_04134.5) hypothetical protein	GATCTGGCGCTTGGCAT	5	CATGACGGTATGCCTTACGTG	5
MGG_05980	(MGG_05980.5) hypothetical protein	GATCATTGCAGGGTCGG	5	CATGATGACACCACCCTTGAG	4
MGG_00751	(MGG_00751.5) predicted protein	GATCCGGCAACTCGCAG	5	CATGTGTCCTGGCAGCAGAAG	2
MGG_03061	(MGG_03061.5) hypothetical protein	GATCGTCGGATAAGGGC	5	CATGGATATTGGGTCGAGCTG	2
MGG_01602	(MGG_01602.5) hypothetical protein	GATCCTGCGCCAATTGC	4	CATGTCTCTGTAAAGCGATGC	2
MGG_09007	(MGG_09007.5) hypothetical protein	GATCGCATAAGTGCCCG	4	CATGTAAAACTCCATCTTGCG	3
MGG_09683	(MGG_09683.5) hypothetical protein similar to reverse transcriptase	GATCGTTTGGGTAGGGC	4	CATGTAAGCACGTCGTCTGCG	5
MGG_09683	(MGG_09683.5) hypothetical protein similar to reverse transcriptase	GATCGAACGCTGCTCCG	4	CATGTAAGCACGTCGTCTGCG	5
MGG_12676	(MGG_12676.5) conserved hypothetical protein	GATCGAACGCTGCTCCG	4	CATGTAAGCACGTCGTCTGCG	5
MGG_12676	(MGG_12676.5) conserved hypothetical protein	GATCGTTTGGGTAGGGC	4	CATGTAAGCACGTCGTCTGCG	5
MGG_12067	(MGG_12067.5) hypothetical protein similar to reverse transcriptase	GATCGAACGCTGCTCCG	4	CATGTAAGCACGTCGTCTGCG	5
MGG_12067	(MGG_12067.5) hypothetical protein similar to reverse transcriptase	GATCGTTTGGGTAGGGC	4	CATGTAAGCACGTCGTCTGCG	5
MGG_13281	(MGG_13281.5) hypothetical protein similar to reverse transcriptase	GATCGAACGCTGCTCCG	4	CATGTAAGCACGTCGTCTGCG	5
MGG_13281	(MGG_13281.5) hypothetical protein similar to reverse transcriptase	GATCGTTTGGGTAGGGC	4	CATGTAAGCACGTCGTCTGCG	5
MGG_14408	(MGG_14408.5) hypothetical protein	GATCGAACGCTGCTCCG	4	CATGTAAGCACGTCGTCTGCG	5
MGG_14408	(MGG_14408.5) hypothetical protein	GATCGTTTGGGTAGGGC	4	CATGTAAGCACGTCGTCTGCG	5
MGG_13700	(MGG_13700.5) hypothetical protein similar to reverse transcriptase	GATCGAACGCTGCTCCG	4	CATGTAAGCACGTCGTCTGCG	5
MGG_13700	(MGG_13700.5) hypothetical protein similar to reverse transcriptase	GATCGTTTGGGTAGGGC	4	CATGTAAGCACGTCGTCTGCG	5
MGG_11969	(MGG_11969.5) hypothetical protein	GATCGTTTGGGTAGGGC	4	CATGTAAGCACGTCGTCTGCG	5
MGG_11969	(MGG_11969.5) hypothetical protein	GATCGAACGCTGCTCCG	4	CATGTAAGCACGTCGTCTGCG	5
MGG_13737	(MGG_13737.5) hypothetical protein similar to reverse transcriptase	GATCGTTTGGGTAGGGC	4	CATGTAAGCACGTCGTCTGCG	5
MGG_13737	(MGG_13737.5) hypothetical protein similar to reverse transcriptase	GATCGAACGCTGCTCCG	4	CATGTAAGCACGTCGTCTGCG	5
MGG_11000	(MGG_11000.5) hypothetical protein similar to reverse transcriptase	GATCGTTTGGGTAGGGC	4	CATGTAAGCACGTCGTCTGCG	5
MGG_11000	(MGG_11000.5) hypothetical protein similar to reverse transcriptase	GATCGAACGCTGCTCCG	4	CATGTAAGCACGTCGTCTGCG	5
MGG_13849	(MGG_13849.5) hypothetical protein	GATCGAACGCTGCTCCG	4	CATGTAAGCACGTCGTCTGCG	5
MGG_13849	(MGG_13849.5) hypothetical protein	GATCGTTTGGGTAGGGC	4	CATGTAAGCACGTCGTCTGCG	5
MGG_11586	(MGG_11586.5) hypothetical protein similar to reverse transcriptase	GATCGTTTGGGTAGGGC	4	CATGTAAGCACGTCGTCTGCG	5
MGG_07799	(MGG_07799.5) hypothetical protein similar to reverse transcriptase	GATCGTTTGGGTAGGGC	4	CATGTAAGCACGTCGTCTGCG	5
MGG_07799	(MGG_07799.5) hypothetical protein similar to reverse transcriptase	GATCGAACGCTGCTCCG	4	CATGTAAGCACGTCGTCTGCG	5
MGG_02576	(MGG_02576.5) hypothetical protein similar to reverse transcriptase	GATCGAACGCTGCTCCG	4	CATGTAAGCACGTCGTCTGCG	5
MGG_14196	(MGG_14196.5) hypothetical protein	GATCGTTTGGGTAGGGC	4	CATGTAAGCACGTCGTCTGCG	5
MGG_02068	(MGG_02068.5) hypothetical protein similar to reverse transcriptase	GATCGAACGCTGCTCCG	4	CATGTAAGCACGTCGTCTGCG	5
MGG_02068	(MGG_02068.5) hypothetical protein similar to reverse transcriptase	GATCGTTTGGGTAGGGC	4	CATGTAAGCACGTCGTCTGCG	5
MGG_13628	(MGG_13628.5) hypothetical protein similar to reverse transcriptase	GATCGAACGCTGCTCCG	4	CATGTAAGCACGTCGTCTGCG	5
MGG_13628	(MGG_13628.5) hypothetical protein similar to reverse transcriptase	GATCGTTTGGGTAGGGC	4	CATGTAAGCACGTCGTCTGCG	5
MGG_12437	(MGG_12437.5) hypothetical protein similar to reverse transcriptase	GATCGTTTGGGTAGGGC	4	CATGTAAGCACGTCGTCTGCG	5
MGG_12437	(MGG_12437.5) hypothetical protein similar to reverse transcriptase	GATCGAACGCTGCTCCG	4	CATGTAAGCACGTCGTCTGCG	5
MGG_12060	(MGG_12060.5) hypothetical protein similar to reverse transcriptase	GATCGAACGCTGCTCCG	4	CATGTAAGCACGTCGTCTGCG	5
MGG_12060	(MGG_12060.5) hypothetical protein similar to reverse transcriptase	GATCGTTTGGGTAGGGC	4	CATGTAAGCACGTCGTCTGCG	5
MGG_10029	(MGG_10029.5) hypothetical protein similar to reverse transcriptase	GATCGTTTGGGTAGGGC	4	CATGTAAGCACGTCGTCTGCG	5
MGG_13890	(MGG_13890.5) hypothetical protein similar to reverse transcriptase	GATCGAACGCTGCTCCG	4	CATGTAAGCACGTCGTCTGCG	5
MGG_13890	(MGG_13890.5) hypothetical protein similar to reverse transcriptase	GATCGTTTGGGTAGGGC	4	CATGTAAGCACGTCGTCTGCG	5
MGG_12685	(MGG_12685.5) hypothetical protein similar to reverse transcriptase	GATCGTTTGGGTAGGGC	4	CATGTAAGCACGTCGTCTGCG	5
MGG_12685	(MGG_12685.5) hypothetical protein similar to reverse transcriptase	GATCGAACGCTGCTCCG	4	CATGTAAGCACGTCGTCTGCG	5
MGG_11983	(MGG_11983.5) hypothetical protein similar to reverse transcriptase	GATCGAACGCTGCTCCG	4	CATGTAAGCACGTCGTCTGCG	5
MGG_11983	(MGG_11983.5) hypothetical protein similar to reverse transcriptase	GATCGTTTGGGTAGGGC	4	CATGTAAGCACGTCGTCTGCG	5
MGG_01936	(MGG_01936.5) hypothetical protein similar to reverse transcriptase	GATCGTTTGGGTAGGGC	4	CATGTAAGCACGTCGTCTGCG	5
MGG_01936	(MGG_01936.5) hypothetical protein similar to reverse transcriptase	GATCGAACGCTGCTCCG	4	CATGTAAGCACGTCGTCTGCG	5
MGG_02300	(MGG_02300.5) hypothetical protein similar to reverse transcriptase	GATCGTTTGGGTAGGGC	4	CATGTAAGCACGTCGTCTGCG	5
MGG_04856	(MGG_04856.5) protein transport protein SEC61 alpha subunit	GATCTCAACGCGAAGAC	4	CATGATGGACTCGCAGATGTT	2
MGG_07283	(MGG_07283.5) hypothetical protein	GATCATGTAACTCGTCA	4	CATGTAACTCGTCATCCTCAT	2
MGG_07929	(MGG_07929.5) hypothetical protein similar to ribosomal protein	GATCTTCTTGCCGTCCT	4	CATGTTGCGGATGGTAAATCT	2
MGG_03494	(MGG_03494.5) hypothetical protein	GATCACCCAATACTCCA	4	CATGGTTCCTTCCATTGCTTC	4
MGG_00969	(MGG_00969.5) conserved hypothetical protein	GATCCAAAGTAAACCGC	4	CATGGACCGCGATGGCTCTGC	4
MGG_00969	(MGG_00969.5) conserved hypothetical protein	GATCTTACGAGAAAGCA	4	CATGGACCGCGATGGCTCTGC	4
MGG_01421	(MGG_01421.5) hypothetical protein	GATCTGACCGCTGAGTT	4	CATGCGTTTTATCTGGGCCAC	3
MGG_03205	(MGG_03205.5) hypothetical protein	GATCGTCTGGATGTCTT	4	CATGAGGCTGTGTGCTGAGGC	2
MGG_12062	(MGG_12062.5) hypothetical protein similar to reverse transcriptase	GATCGTTTGGGTAGGGC	4	CATGTACGGGGTGTCGCCGGC	68
MGG_10691	(MGG_10691.5) hypothetical protein	GATCGAGTGTCCGGCAT	4	CATGTCCTCGCGGTCCGGACC	2
MGG_04157	(MGG_04157.5) hypothetical protein	GATCCAAGACGCGCCTG	4	CATGCAGGAACCACATTTCCC	5
MGG_01102	(MGG_01102.5) conserved hypothetical protein	GATCAGCGTCCTCATGT	4	CATGTACCTCCTCCGGGTGGC	4
MGG_01114	(MGG_01114.5) hypothetical protein	GATCTTATCCAGGCCGT	4	CATGTTGTTGAACTTGAACAC	4
MGG_08724	(MGG_08724.5) hypothetical protein	GATCCTTTCCGTTGCCC	4	CATGCTCGATCAGTTGGGCGC	2
MGG_08724	(MGG_08724.5) hypothetical protein	GATCGCGTCGTAGGGGA	4	CATGCTCGATCAGTTGGGCGC	2
MGG_02489	(MGG_02489.5) hypothetical protein	GATCCTGAAGACCGCAG	4	CATGTGGTCTGAGAATTTCCT	7
MGG_08724	(MGG_08724.5) hypothetical protein	GATCCTTTCCGTTGCCC	4	CATGTGGCCCTCGCGCGGGGG	2
MGG_08724	(MGG_08724.5) hypothetical protein	GATCGCGTCGTAGGGGA	4	CATGTGGCCCTCGCGCGGGGG	2
MGG_01518	(MGG_01518.5) hypothetical protein	GATCCCACCATCGTTGT	4	CATGTACACAGCTATATTGGG	2
MGG_07613	(MGG_07613.5) hypothetical protein similar to acetyl-CoA carboxylase	GATCCACCACGAAGCTC	4	CATGCGTCCAGCACGATCGTG	2
MGG_08370	(MGG_08370.5) hypothetical protein	GATCTGGGTAGCCAGAG	4	CATGGCGGTGCCGGTGGGGTA	2
MGG_09226	(MGG_09226.5) hypothetical protein	GATCGACGCCGACGTCG	4	CATGTACACCGCCCGTGATCT	3
MGG_05237	(MGG_05237.5) 60S ribosomal protein L7	GATCAGAGCGTTGATGT	4	CATGGTGGCCTTGGTAACACG	2
MGG_00194	(MGG_00194.5) hypothetical protein	GATCAGCCGGGTCTGGT	4	CATGGCCAAAGAGCCGGAAGC	3
MGG_00194	(MGG_00194.5) hypothetical protein	GATCTCGGTGGCCGTGA	4	CATGGCCAAAGAGCCGGAAGC	3
MGG_14352	(MGG_14352.5) hypothetical protein	GATCGTCACGGAGCGGC	4	CATGCGCGCGACGCCCCAGGT	8
MGG_04840	(MGG_04840.5) predicted protein	GATCCAATGCTTGACGA	4	CATGGTATCCGTTCGTGGTTT	3
MGG_06915	(MGG_06915.5) conserved hypothetical protein	GATCTTGCCAATGCGAA	4	CATGGTGTAGAATCGATCACC	8
MGG_01537	(MGG_01537.5) conserved hypothetical protein	GATCAAAATCAATCTCC	4	CATGTTGTTGGACAAGTGCTG	4
MGG_06759	(MGG_06759.5) hypothetical protein similar to heat stress protein 80-1	GATCTCCTTGTTGGAGT	4	CATGGCGCTGTCGCCAGTCTC	2
MGG_06759	(MGG_06759.5) hypothetical protein similar to heat stress protein 80-1	GATCTTGGGCTTCTTGT	4	CATGGCGCTGTCGCCAGTCTC	2
MGG_00080	(MGG_00080.5) hypothetical protein	GATCTGTTTTCGCACGA	4	CATGGCCGGCCTCGGCTGGGT	2
MGG_05056	(MGG_05056.5) hypothetical protein	GATCTCATTTGCAGGCG	4	CATGCGCTCGCTGTTGCGGTA	2
MGG_11862	(MGG_11862.5) conserved hypothetical protein	GATCAGGGAAGTCTGAG	4	CATGTTTGTCCATCTGGTCTG	2
MGG_11862	(MGG_11862.5) conserved hypothetical protein	GATCATGTTGGTGCAGA	4	CATGTTTGTCCATCTGGTCTG	2
MGG_01114	(MGG_01114.5) hypothetical protein	GATCTTATCCAGGCCGT	4	CATGAAGACCTCGCTGAACGA	3
MGG_04157	(MGG_04157.5) hypothetical protein	GATCCAAGACGCGCCTG	4	CATGTAGACAGAGAATTTCTC	25
MGG_04157	(MGG_04157.5) hypothetical protein	GATCCAAGACGCGCCTG	4	CATGCTGCGATCGAAGCCGTC	10
MGG_11336	(MGG_11336.5) hypothetical protein	GATCCTCGATTCGCATC	4	CATGCTGTCGAACCAGGGGAT	2
MGG_04966	(MGG_04966.5) hypothetical protein	GATCTCCTTCTTGCAGA	4	CATGATCTGCATCTTGGAGCC	2
MGG_04024	(MGG_04024.5) predicted protein	GATCACCGCTTCCCGTA	4	CATGGCAGACCTGATGGGGCA	4
MGG_08203	(MGG_08203.5) hypothetical protein	GATCCTTCTCGTTTATG	4	CATGCCCAATTCCTTATCACC	7
MGG_12999	(MGG_12999.5) hypothetical protein	GATCTCTGCCGAGCCGA	4	CATGATACCGAAGCAACCAGC	2
MGG_13990	(MGG_13990.5) hypothetical protein	GATCAAGGTATCGGGGT	4	CATGGAGACGAAGTTCCCAAC	23
MGG_02503	(MGG_02503.5) hypothetical protein similar to hsp70	GATCTGGTTCTCCTCGC	4	CATGAGGACGACGTCGCCAGT	2
MGG_02503	(MGG_02503.5) hypothetical protein similar to hsp70	GATCTCCTCGGGGGTGA	4	CATGAGGACGACGTCGCCAGT	2
MGG_02503	(MGG_02503.5) hypothetical protein similar to hsp70	GATCTGGCTCTTGCGAG	4	CATGAGGACGACGTCGCCAGT	2
MGG_04024	(MGG_04024.5) predicted protein	GATCACCGCTTCCCGTA	4	CATGCTTGAGTAGTTGTGCAT	2
MGG_03883	(MGG_03883.5) hypothetical protein	GATCCTGCTGACAGTGA	4	CATGCACAACAGAGATGAGTC	2
MGG_05179	(MGG_05179.5) hypothetical protein	GATCCGAGGGGGGTTTC	4	CATGCCTTTCCTCCAGCCTTT	3
MGG_05677	(MGG_05677.5) glutathione S-transferase	GATCTTCTCGATACTCC	4	CATGTACGCCCAGACCCGGGG	3
MGG_01114	(MGG_01114.5) hypothetical protein	GATCTTATCCAGGCCGT	4	CATGGTCTTGGGGAGGTCCGA	5
MGG_06936	(MGG_06936.5) hypothetical protein	GATCAGGTTGCAAGACA	4	CATGAGCTGCTTGCGAGAGCC	2
MGG_04157	(MGG_04157.5) hypothetical protein	GATCCAAGACGCGCCTG	4	CATGTTGTAATCCTTCTCCTC	4
MGG_14050	(MGG_14050.5) hypothetical protein	GATCGTTTGGGTAGGGC	4	CATGTCCATCCACAGCTTAGT	2
MGG_14050	(MGG_14050.5) hypothetical protein	GATCGAACGCTGCTCCG	4	CATGTCCATCCACAGCTTAGT	2
MGG_08139	(MGG_08139.5) conserved hypothetical protein	GATCTCGTCGGTCGTGA	4	CATGCCCTCCTGTGCCTTGGC	45
MGG_01537	(MGG_01537.5) conserved hypothetical protein	GATCAAAATCAATCTCC	4	CATGTCCTTGCCCATAGCCAA	2
MGG_14050	(MGG_14050.5) hypothetical protein	GATCGTTTGGGTAGGGC	4	CATGGGGCGCCTCAGTCACAC	2
MGG_14050	(MGG_14050.5) hypothetical protein	GATCGAACGCTGCTCCG	4	CATGGGGCGCCTCAGTCACAC	2
MGG_01282	(MGG_01282.5) ubiquitin	GATCAGTCGCTGTTGGT	4	CATGCCACCACGGAGACGAAG	2
MGG_05574	(MGG_05574.5) hypothetical protein	GATCCACCGCCGCATCC	4	CATGAGCAGGATGCGCGTGTA	2
MGG_06011	(MGG_06011.5) hypothetical protein similar to glutathione-dependent formaldehyde dehydrogenase	GATCTTGCCGCAGAGGT	4	CATGTCGACAACTGCACGGAT	6
MGG_00254	(MGG_00254.5) hypothetical protein	GATCGGTCGATAGCCAC	4	CATGAGCGATCTGGTATCCCT	2
MGG_06643	(MGG_06643.5) hypothetical protein	GATCTTTGTCGTCGGCG	4	CATGTAGGCTCCTTGATGGGG	4
MGG_06643	(MGG_06643.5) hypothetical protein	GATCAATATCTGCGGGG	4	CATGTAGGCTCCTTGATGGGG	4
MGG_01282	(MGG_01282.5) ubiquitin	GATCAGTCGCTGTTGGT	4	CATGCCACCACGGAGGCGGAG	5
MGG_05278	(MGG_05278.5) hypothetical protein	GATCCCCCGCTGTGGTG	4	CATGCAAAGTTGACAACACCT	2
MGG_08139	(MGG_08139.5) conserved hypothetical protein	GATCTCGTCGGTCGTGA	4	CATGCCGTTGGCAAGGGCACA	3
MGG_02489	(MGG_02489.5) hypothetical protein	GATCCTGAAGACCGCAG	4	CATGGCGATCTCTCCCGACTC	7
MGG_02959	(MGG_02959.5) hypothetical protein	GATCTGCGACATCGTCG	4	CATGTTCAATACCTGGGGTGA	2
MGG_06643	(MGG_06643.5) hypothetical protein	GATCTTTGTCGTCGGCG	4	CATGTTTGGCGAATGTTCATC	4
MGG_06643	(MGG_06643.5) hypothetical protein	GATCAATATCTGCGGGG	4	CATGTTTGGCGAATGTTCATC	4
MGG_08186	(MGG_08186.5) hypothetical protein	GATCGGGTTTTGGGCTG	4	CATGTTGTCGGGCTGTGGCGT	4
MGG_03165	(MGG_03165.5) heat shock protein 60, mitochondrial precursor	GATCATGTCCTTGCTGC	4	CATGGGGTTGCAGCCAGCGGC	2
MGG_08020	(MGG_08020.5) hypothetical protein	GATCGGTGCCCCAGGTC	4	CATGTAAAACTGCGCCCCGCC	3
MGG_12062	(MGG_12062.5) hypothetical protein similar to reverse transcriptase	GATCGTTTGGGTAGGGC	4	CATGCTTCTCACTCGCACTGG	8
MGG_09226	(MGG_09226.5) hypothetical protein	GATCGACGCCGACGTCG	4	CATGGGCAGCTGAGAGACCTG	2
MGG_05730	(MGG_05730.5) GTP binding protein	GATCTCGTCGTGGTCGA	4	CATGACGGCCTTGATCTCGTC	2
MGG_11000	(MGG_11000.5) hypothetical protein similar to reverse transcriptase	GATCGTTTGGGTAGGGC	4	CATGCCAAAAGCAAGTAGCTC	2
MGG_11000	(MGG_11000.5) hypothetical protein similar to reverse transcriptase	GATCGAACGCTGCTCCG	4	CATGCCAAAAGCAAGTAGCTC	2
MGG_13700	(MGG_13700.5) hypothetical protein similar to reverse transcriptase	GATCGAACGCTGCTCCG	4	CATGCCAAAAGCAAGTAGCTC	2
MGG_13700	(MGG_13700.5) hypothetical protein similar to reverse transcriptase	GATCGTTTGGGTAGGGC	4	CATGCCAAAAGCAAGTAGCTC	2
MGG_02576	(MGG_02576.5) hypothetical protein similar to reverse transcriptase	GATCGAACGCTGCTCCG	4	CATGCCAAAAGCAAGTAGCTC	2
MGG_14196	(MGG_14196.5) hypothetical protein	GATCGTTTGGGTAGGGC	4	CATGCCAAAAGCAAGTAGCTC	2
MGG_12685	(MGG_12685.5) hypothetical protein similar to reverse transcriptase	GATCGTTTGGGTAGGGC	4	CATGCCAAAAGCAAGTAGCTC	2
MGG_12685	(MGG_12685.5) hypothetical protein similar to reverse transcriptase	GATCGAACGCTGCTCCG	4	CATGCCAAAAGCAAGTAGCTC	2
MGG_13737	(MGG_13737.5) hypothetical protein similar to reverse transcriptase	GATCGTTTGGGTAGGGC	4	CATGCCAAAAGCAAGTAGCTC	2
MGG_13737	(MGG_13737.5) hypothetical protein similar to reverse transcriptase	GATCGAACGCTGCTCCG	4	CATGCCAAAAGCAAGTAGCTC	2
MGG_13849	(MGG_13849.5) hypothetical protein	GATCGAACGCTGCTCCG	4	CATGCCAAAAGCAAGTAGCTC	2
MGG_13849	(MGG_13849.5) hypothetical protein	GATCGTTTGGGTAGGGC	4	CATGCCAAAAGCAAGTAGCTC	2
MGG_07799	(MGG_07799.5) hypothetical protein similar to reverse transcriptase	GATCGTTTGGGTAGGGC	4	CATGCCAAAAGCAAGTAGCTC	2
MGG_07799	(MGG_07799.5) hypothetical protein similar to reverse transcriptase	GATCGAACGCTGCTCCG	4	CATGCCAAAAGCAAGTAGCTC	2
MGG_13352	(MGG_13352.5) hypothetical protein similar to reverse transcriptase	GATCGAACGCTGCTCCG	4	CATGCCAAAAGCAAGTAGCTC	2
MGG_13461	(MGG_13461.5) hypothetical protein similar to reverse transcriptase	GATCGAACGCTGCTCCG	4	CATGCCAAAAGCAAGTAGCTC	2
MGG_13461	(MGG_13461.5) hypothetical protein similar to reverse transcriptase	GATCGTTTGGGTAGGGC	4	CATGCCAAAAGCAAGTAGCTC	2
MGG_08942	(MGG_08942.5) hypothetical protein	GATCGTTTGGGTAGGGC	4	CATGCCAAAAGCAAGTAGCTC	2
MGG_13568	(MGG_13568.5) hypothetical protein	GATCGTTTGGGTAGGGC	4	CATGCCAAAAGCAAGTAGCTC	2
MGG_13727	(MGG_13727.5) hypothetical protein	GATCGTTTGGGTAGGGC	4	CATGCCAAAAGCAAGTAGCTC	2
MGG_13727	(MGG_13727.5) hypothetical protein	GATCGAACGCTGCTCCG	4	CATGCCAAAAGCAAGTAGCTC	2
MGG_12067	(MGG_12067.5) hypothetical protein similar to reverse transcriptase	GATCGAACGCTGCTCCG	4	CATGCCAAAAGCAAGTAGCTC	2
MGG_12067	(MGG_12067.5) hypothetical protein similar to reverse transcriptase	GATCGTTTGGGTAGGGC	4	CATGCCAAAAGCAAGTAGCTC	2
MGG_02068	(MGG_02068.5) hypothetical protein similar to reverse transcriptase	GATCGAACGCTGCTCCG	4	CATGCCAAAAGCAAGTAGCTC	2
MGG_02068	(MGG_02068.5) hypothetical protein similar to reverse transcriptase	GATCGTTTGGGTAGGGC	4	CATGCCAAAAGCAAGTAGCTC	2
MGG_01936	(MGG_01936.5) hypothetical protein similar to reverse transcriptase	GATCGTTTGGGTAGGGC	4	CATGCCAAAAGCAAGTAGCTC	2
MGG_01936	(MGG_01936.5) hypothetical protein similar to reverse transcriptase	GATCGAACGCTGCTCCG	4	CATGCCAAAAGCAAGTAGCTC	2
MGG_14408	(MGG_14408.5) hypothetical protein	GATCGAACGCTGCTCCG	4	CATGCCAAAAGCAAGTAGCTC	2
MGG_14408	(MGG_14408.5) hypothetical protein	GATCGTTTGGGTAGGGC	4	CATGCCAAAAGCAAGTAGCTC	2
MGG_08444	(MGG_08444.5) hypothetical protein similar to reverse transcriptase	GATCGTTTGGGTAGGGC	4	CATGCCAAAAGCAAGTAGCTC	2
MGG_08444	(MGG_08444.5) hypothetical protein similar to reverse transcriptase	GATCGAACGCTGCTCCG	4	CATGCCAAAAGCAAGTAGCTC	2
MGG_02300	(MGG_02300.5) hypothetical protein similar to reverse transcriptase	GATCGTTTGGGTAGGGC	4	CATGCCAAAAGCAAGTAGCTC	2
MGG_13827	(MGG_13827.5) hypothetical protein	GATCGTTTGGGTAGGGC	4	CATGCCAAAAGCAAGTAGCTC	2
MGG_13827	(MGG_13827.5) hypothetical protein	GATCGAACGCTGCTCCG	4	CATGCCAAAAGCAAGTAGCTC	2
MGG_12060	(MGG_12060.5) hypothetical protein similar to reverse transcriptase	GATCGAACGCTGCTCCG	4	CATGCCAAAAGCAAGTAGCTC	2
MGG_12060	(MGG_12060.5) hypothetical protein similar to reverse transcriptase	GATCGTTTGGGTAGGGC	4	CATGCCAAAAGCAAGTAGCTC	2
MGG_11586	(MGG_11586.5) hypothetical protein similar to reverse transcriptase	GATCGTTTGGGTAGGGC	4	CATGCCAAAAGCAAGTAGCTC	2
MGG_08443	(MGG_08443.5) hypothetical protein	GATCGAACGCTGCTCCG	4	CATGCCAAAAGCAAGTAGCTC	2
MGG_12031	(MGG_12031.5) hypothetical protein	GATCGAACGCTGCTCCG	4	CATGCCAAAAGCAAGTAGCTC	2
MGG_12031	(MGG_12031.5) hypothetical protein	GATCGTTTGGGTAGGGC	4	CATGCCAAAAGCAAGTAGCTC	2
MGG_13628	(MGG_13628.5) hypothetical protein similar to reverse transcriptase	GATCGAACGCTGCTCCG	4	CATGCCAAAAGCAAGTAGCTC	2
MGG_13628	(MGG_13628.5) hypothetical protein similar to reverse transcriptase	GATCGTTTGGGTAGGGC	4	CATGCCAAAAGCAAGTAGCTC	2
MGG_11983	(MGG_11983.5) hypothetical protein similar to reverse transcriptase	GATCGAACGCTGCTCCG	4	CATGCCAAAAGCAAGTAGCTC	2
MGG_11983	(MGG_11983.5) hypothetical protein similar to reverse transcriptase	GATCGTTTGGGTAGGGC	4	CATGCCAAAAGCAAGTAGCTC	2
MGG_13890	(MGG_13890.5) hypothetical protein similar to reverse transcriptase	GATCGAACGCTGCTCCG	4	CATGCCAAAAGCAAGTAGCTC	2
MGG_13890	(MGG_13890.5) hypothetical protein similar to reverse transcriptase	GATCGTTTGGGTAGGGC	4	CATGCCAAAAGCAAGTAGCTC	2
MGG_14112	(MGG_14112.5) hypothetical protein	GATCGAACGCTGCTCCG	4	CATGCCAAAAGCAAGTAGCTC	2
MGG_12437	(MGG_12437.5) hypothetical protein similar to reverse transcriptase	GATCGTTTGGGTAGGGC	4	CATGCCAAAAGCAAGTAGCTC	2
MGG_12437	(MGG_12437.5) hypothetical protein similar to reverse transcriptase	GATCGAACGCTGCTCCG	4	CATGCCAAAAGCAAGTAGCTC	2
MGG_14249	(MGG_14249.5) hypothetical protein	GATCGAACGCTGCTCCG	4	CATGCCAAAAGCAAGTAGCTC	2
MGG_05543	(MGG_05543.5) hypothetical protein	GATCGAACGCTGCTCCG	4	CATGCCAAAAGCAAGTAGCTC	2
MGG_11303	(MGG_11303.5) hypothetical protein similar to reverse transcriptase	GATCGTTTGGGTAGGGC	4	CATGCCAAAAGCAAGTAGCTC	2
MGG_13281	(MGG_13281.5) hypothetical protein similar to reverse transcriptase	GATCGAACGCTGCTCCG	4	CATGCCAAAAGCAAGTAGCTC	2
MGG_13281	(MGG_13281.5) hypothetical protein similar to reverse transcriptase	GATCGTTTGGGTAGGGC	4	CATGCCAAAAGCAAGTAGCTC	2
MGG_12676	(MGG_12676.5) conserved hypothetical protein	GATCGAACGCTGCTCCG	4	CATGCCAAAAGCAAGTAGCTC	2
MGG_12676	(MGG_12676.5) conserved hypothetical protein	GATCGTTTGGGTAGGGC	4	CATGCCAAAAGCAAGTAGCTC	2
MGG_03008	(MGG_03008.5) hypothetical protein	GATCACACTCAAACGCG	4	CATGTTGCAAGCTCTGCGTCC	3
MGG_13203	(MGG_13203.5) hypothetical protein	GATCATGCTTGGGGCTG	4	CATGTGATGAAGCTTGGCAGC	2
MGG_13168	(MGG_13168.5) hypothetical protein	GATCCAGTCATCATCTT	4	CATGTGAGTCGTCCTCTGAGG	3
MGG_13168	(MGG_13168.5) hypothetical protein	GATCTTGCCGGCCATAA	4	CATGTGAGTCGTCCTCTGAGG	3
MGG_02747	(MGG_02747.5) 40S ribosomal protein S4-A	GATCGAAACAACGTCCA	4	CATGAAGCCGGCGGGGTAAGT	3
MGG_12062	(MGG_12062.5) hypothetical protein similar to reverse transcriptase	GATCGTTTGGGTAGGGC	4	CATGTATAATCGACAGATCTC	63
MGG_09279	(MGG_09279.5) hypothetical protein	GATCGCGGCCTCCGACT	4	CATGAATATCTGATTCAGTGC	3
MGG_04157	(MGG_04157.5) hypothetical protein	GATCCAAGACGCGCCTG	4	CATGAACAGACGGTCGACCTC	13

## Sheet: MPSSAntiTags in Appre
ID	Tag	CopyNumber	GeneID	Description
6252	GATCGGCGGTTCGGCGC	2748	MGG_08713	(MGG_08713.5) hypothetical protein
6253	GATCGGCGGTTCGGCGC	2748	MGG_14343	(MGG_14343.5) predicted protein
6254	GATCGGCGGTTCGGCGC	2748	MGG_07838	(MGG_07838.5) predicted protein
1124	GATCCAACTCCTGATAG	2570	MGG_11982	(MGG_11982.5) conserved hypothetical protein
2782	GATCCACTACCTCCGGA	2166	MGG_10764	(MGG_10764.5) predicted protein
6246	GATCGGCGGCTCGGCGC	1019	MGG_14197	(MGG_14197.5) predicted protein
6247	GATCGGCGGCTCGGCGC	1019	MGG_14389	(MGG_14389.5) predicted protein
6248	GATCGGCGGCTCGGCGC	1019	MGG_12062	(MGG_12062.5) hypothetical protein similar to reverse transcriptase
3804	GATCCACTCCTGGTACA	760	MGG_00194	(MGG_00194.5) hypothetical protein
561	GATCACCAGGCGCATGT	525	MGG_03083	(MGG_03083.5) hypothetical protein
5709	GATCTGCGAGACTGTGG	443	MGG_04580	(MGG_04580.5) predicted protein
1187	GATCGGACAAGGGTCCA	382	MGG_12065	(MGG_12065.5) conserved hypothetical protein
1402	GATCGCCCGCACCTACC	283	MGG_07403	(MGG_07403.5) hypothetical protein similar to transposase
1403	GATCGCCCGCACCTACC	283	MGG_06431	(MGG_06431.5) hypothetical protein similar to transposase
1404	GATCGCCCGCACCTACC	283	MGG_12277	(MGG_12277.5) hypothetical protein similar to transposase
1405	GATCGCCCGCACCTACC	283	MGG_11810	(MGG_11810.5) hypothetical protein similar to transposase
6149	GATCCCCGAGGCGGTCA	246	MGG_10251	(MGG_10251.5) hypothetical protein
5529	GATCTTTTTGGGTACTC	203	MGG_01754	(MGG_01754.5) hypothetical protein
6549	GATCATGTCTGGCTGCT	171	MGG_11241	(MGG_11241.5) conserved hypothetical protein
4219	GATCTTTTTGAGAATCT	148	MGG_03910	(MGG_03910.5) hypothetical protein
6724	GATCCCGTATATTCCAG	139	MGG_07254	(MGG_07254.5) predicted protein
6725	GATCCCGTATATTCCAG	139	MGG_14042	(MGG_14042.5) hypothetical protein
6726	GATCCCGTATATTCCAG	139	MGG_10121	(MGG_10121.5) hypothetical protein
6727	GATCCCGTATATTCCAG	139	MGG_04701	(MGG_04701.5) predicted protein
2584	GATCAATCTCATCCAAG	132	MGG_07079	(MGG_07079.5) hypothetical protein
2353	GATCTGCTCTGGACGAC	126	MGG_06829	(MGG_06829.5) predicted protein
2810	GATCACCTCGTCCTCGT	120	MGG_03611	(MGG_03611.5) hypothetical protein
463	GATCGACAGGGCCATCG	114	MGG_03640	(MGG_03640.5) hypothetical protein
6595	GATCCATGGCTGCAGCA	99	MGG_06239	(MGG_06239.5) hypothetical protein
2776	GATCAACTCTTCCTCCT	94	MGG_08643	(MGG_08643.5) hypothetical protein
4014	GATCCTGCAGGAAAGAG	94	MGG_13616	(MGG_13616.5) predicted protein
6748	GATCTTGTCCGGTAGCT	94	MGG_00809	(MGG_00809.5) hypothetical protein
2937	GATCTGGACGGGTGGGA	93	MGG_10413	(MGG_10413.5) hypothetical protein
20	GATCGGAAGGTCACGGA	90	MGG_12514	(MGG_12514.5) predicted protein
6477	GATCTTGTTGGCCTTGC	90	MGG_03436	(MGG_03436.5) predicted protein
7220	GATCAAGGCATCCTGGT	82	MGG_09730	(MGG_09730.5) predicted protein
6906	GATCACGTCGGTGAACC	81	MGG_08275	(MGG_08275.5) predicted protein
538	GATCACCAAAATCACCA	75	MGG_06915	(MGG_06915.5) conserved hypothetical protein
4113	GATCGCAGGACGGTGCC	75	MGG_14444	(MGG_14444.5) predicted protein
2427	GATCCCGAAGCACCATT	73	MGG_03516	(MGG_03516.5) hypothetical protein
1843	GATCCACCGGTGGTCTT	72	MGG_01609	(MGG_01609.5) predicted protein
231	GATCGTAACTTGTTTTC	66	MGG_01154	(MGG_01154.5) hypothetical protein
3948	GATCTGCTCCTCGGTCA	66	MGG_08761	(MGG_08761.5) hypothetical protein
3414	GATCAAGAAGACGGAGC	65	MGG_13644	(MGG_13644.5) predicted protein
8	GATCATAACTTCACCCC	64	MGG_12656	(MGG_12656.5) hypothetical protein
9	GATCATAACTTCACCCC	64	MGG_02554	(MGG_02554.5) hypothetical protein
245	GATCCAAATGGCGGCGG	64	MGG_02225	(MGG_02225.5) hypothetical protein
5328	GATCCCTTTTCCTTGCC	62	MGG_06991	(MGG_06991.5) predicted protein
5749	GATCCAGCTCTTGGACT	62	MGG_01446	(MGG_01446.5) hypothetical protein
3839	GATCGTCTATGAGTTGA	59	MGG_13927	(MGG_13927.5) predicted protein
4358	GATCGAGCATTTCAAAC	59	MGG_10999	(MGG_10999.5) hypothetical protein similar to reverse transcriptase
4360	GATCGAGCATTTCAAAC	59	MGG_11301	(MGG_11301.5) hypothetical protein
4362	GATCGAGCATTTCAAAC	59	MGG_13738	(MGG_13738.5) hypothetical protein
4369	GATCGAGCATTTCAAAC	59	MGG_13353	(MGG_13353.5) hypothetical protein
4377	GATCGAGCATTTCAAAC	59	MGG_14189	(MGG_14189.5) conserved hypothetical protein
4380	GATCGAGCATTTCAAAC	59	MGG_10520	(MGG_10520.5) hypothetical protein similar to reverse transcriptase
4778	GATCTCTTCTGGCGGAG	58	MGG_14058	(MGG_14058.5) hypothetical protein
4779	GATCTCTTCTGGCGGAG	58	MGG_13083	(MGG_13083.5) conserved hypothetical protein
4780	GATCTCTTCTGGCGGAG	58	MGG_11666	(MGG_11666.5) conserved hypothetical protein
4781	GATCTCTTCTGGCGGAG	58	MGG_07688	(MGG_07688.5) hypothetical protein
4782	GATCTCTTCTGGCGGAG	58	MGG_14360	(MGG_14360.5) hypothetical protein
4783	GATCTCTTCTGGCGGAG	58	MGG_11010	(MGG_11010.5) conserved hypothetical protein
4784	GATCTCTTCTGGCGGAG	58	MGG_00029	(MGG_00029.5) conserved hypothetical protein
4785	GATCTCTTCTGGCGGAG	58	MGG_14314	(MGG_14314.5) conserved hypothetical protein
4786	GATCTCTTCTGGCGGAG	58	MGG_14312	(MGG_14312.5) conserved hypothetical protein
4787	GATCTCTTCTGGCGGAG	58	MGG_10778	(MGG_10778.5) hypothetical protein
4788	GATCTCTTCTGGCGGAG	58	MGG_14180	(MGG_14180.5) hypothetical protein
4789	GATCTCTTCTGGCGGAG	58	MGG_12539	(MGG_12539.5) conserved hypothetical protein
4790	GATCTCTTCTGGCGGAG	58	MGG_11975	(MGG_11975.5) hypothetical protein
5981	GATCCATTCGTCGATTT	58	MGG_02825	(MGG_02825.5) hypothetical protein
4498	GATCGTGCCTGACCGGG	55	MGG_10816	(MGG_10816.5) hypothetical protein
4840	GATCTGTTTCCGCAGGT	52	MGG_08095	(MGG_08095.5) hypothetical protein
3891	GATCCTCTCGGCGAGGT	50	MGG_04913	(MGG_04913.5) conserved hypothetical protein
4613	GATCCTGCGCCGCTGCC	49	MGG_13097	(MGG_13097.5) hypothetical protein
7553	GATCTTGGCCTGTAAAT	49	MGG_11351	(MGG_11351.5) hypothetical protein
3840	GATCTTCTCGTAGTCGG	48	MGG_03521	(MGG_03521.5) conserved hypothetical protein
5641	GATCCTCGGCCTTCTTG	48	MGG_09899	(MGG_09899.5) hypothetical protein
7720	GATCCCGGCGGCGTAGA	48	MGG_04584	(MGG_04584.5) conserved hypothetical protein
281	GATCTCAAAGTTGCTCG	47	MGG_04975	(MGG_04975.5) hypothetical protein
4645	GATCAGGCACACCGACG	47	MGG_03102	(MGG_03102.5) hypothetical protein
2866	GATCCTCTCTCTCGCCT	46	MGG_03612	(MGG_03612.5) hypothetical protein
4280	GATCTACGGAAGAGACA	46	MGG_00364	(MGG_00364.5) hypothetical protein
6854	GATCGAGTCCTCGTCCG	44	MGG_01382	(MGG_01382.5) hypothetical protein
428	GATCCGACTTGGATGGG	43	MGG_07265	(MGG_07265.5) hypothetical protein
1006	GATCCTCATCTCGTACC	43	MGG_12462	(MGG_12462.5) hypothetical protein
1386	GATCTACCGTAGCAGAC	43	MGG_13801	(MGG_13801.5) hypothetical protein
1579	GATCCCATCCGACAAAG	43	MGG_09728	(MGG_09728.5) hypothetical protein
1850	GATCTCCCTGGCGGCCG	43	MGG_02860	(MGG_02860.5) hypothetical protein
4394	GATCCAGCTCTTCTTGC	43	MGG_05153	(MGG_05153.5) hypothetical protein
3797	GATCGACTTCTGGATGT	41	MGG_01032	(MGG_01032.5) hypothetical protein
4321	GATCCTCGGACGAAAAC	41	MGG_02496	(MGG_02496.5) conserved hypothetical protein
5524	GATCGTTTCTTGTGTGC	41	MGG_13956	(MGG_13956.5) hypothetical protein
5525	GATCGTTTCTTGTGTGC	41	MGG_09584	(MGG_09584.5) hypothetical protein
5526	GATCGTTTCTTGTGTGC	41	MGG_10365	(MGG_10365.5) hypothetical protein
5527	GATCGTTTCTTGTGTGC	41	MGG_11982	(MGG_11982.5) conserved hypothetical protein
7094	GATCCGTGGGAGGACGG	41	MGG_01199	(MGG_01199.5) predicted protein
1758	GATCGCATCTTCTCTGG	40	MGG_07423	(MGG_07423.5) predicted protein
6087	GATCGACGTCGCGGCGG	40	MGG_02733	(MGG_02733.5) hypothetical protein
1062	GATCGGCAGCCTGCTGG	39	MGG_02665	(MGG_02665.5) hypothetical protein
2853	GATCATCTTACCCATGA	39	MGG_11596	(MGG_11596.5) hypothetical protein
3916	GATCTTCTGAGTGGCCT	39	MGG_08564	(MGG_08564.5) saccharopine dehydrogenase
508	GATCGACAGAAGCAAGC	38	MGG_11579	(MGG_11579.5) predicted protein
7019	GATCGATGCGACGTTTA	38	MGG_08010	(MGG_08010.5) hypothetical protein
5723	GATCAAGCCTGCGCAGG	37	MGG_05981	(MGG_05981.5) hypothetical protein
6583	GATCAATGAGGTCCTGG	37	MGG_06422	(MGG_06422.5) hypothetical protein
6602	GATCACTGTGGCCTGCT	37	MGG_10438	(MGG_10438.5) hypothetical protein
6878	GATCTCGTGGGAGTTGA	37	MGG_02089	(MGG_02089.5) predicted protein
747	GATCCGACCAGTCGGGC	34	MGG_02812	(MGG_02812.5) hypothetical protein
3346	GATCGGCTTCACTGCCA	34	MGG_13523	(MGG_13523.5) hypothetical protein
3617	GATCCATCGGGCGAGCC	34	MGG_12811	(MGG_12811.5) predicted protein
3930	GATCATCTCAGGGACGA	34	MGG_10370	(MGG_10370.5) hypothetical protein similar to ribosomal protein S15
4016	GATCACGCACAGAGGTT	34	MGG_11039	(MGG_11039.5) hypothetical protein
4629	GATCATGCCCTGCTCCT	34	MGG_05210	(MGG_05210.5) hypothetical protein
6895	GATCCCGTCGATGAGGC	34	MGG_09273	(MGG_09273.5) hypothetical protein
7696	GATCAAGGGATGGTGGC	34	MGG_09311	(MGG_09311.5) hypothetical protein
1560	GATCAAATGTCCCTTGT	32	MGG_11128	(MGG_11128.5) predicted protein
2544	GATCCGGAATCACCCTT	32	MGG_12433	(MGG_12433.5) hypothetical protein similar to transposase
2545	GATCCGGAATCACCCTT	32	MGG_12666	(MGG_12666.5) hypothetical protein similar to transposase
2546	GATCCGGAATCACCCTT	32	MGG_12440	(MGG_12440.5) hypothetical protein similar to transposase
2547	GATCCGGAATCACCCTT	32	MGG_10041	(MGG_10041.5) hypothetical protein similar to transposase
2548	GATCCGGAATCACCCTT	32	MGG_08606	(MGG_08606.5) hypothetical protein similar to transposase
2549	GATCCGGAATCACCCTT	32	MGG_13361	(MGG_13361.5) hypothetical protein similar to transposase
2550	GATCCGGAATCACCCTT	32	MGG_07395	(MGG_07395.5) hypothetical protein similar to transposase
2551	GATCCGGAATCACCCTT	32	MGG_11117	(MGG_11117.5) hypothetical protein similar to transposase
2552	GATCCGGAATCACCCTT	32	MGG_13746	(MGG_13746.5) hypothetical protein similar to transposase
2553	GATCCGGAATCACCCTT	32	MGG_04785	(MGG_04785.5) hypothetical protein similar to transposase
2554	GATCCGGAATCACCCTT	32	MGG_04295	(MGG_04295.5) hypothetical protein similar to transposase
2555	GATCCGGAATCACCCTT	32	MGG_14119	(MGG_14119.5) hypothetical protein similar to transposase
2556	GATCCGGAATCACCCTT	32	MGG_13862	(MGG_13862.5) hypothetical protein similar to transposase
2557	GATCCGGAATCACCCTT	32	MGG_12197	(MGG_12197.5) hypothetical protein similar to transposase
2558	GATCCGGAATCACCCTT	32	MGG_13717	(MGG_13717.5) hypothetical protein similar to transposase
2559	GATCCGGAATCACCCTT	32	MGG_12449	(MGG_12449.5) hypothetical protein similar to transposase
2769	GATCCACTCGGCCATGG	32	MGG_11289	(MGG_11289.5) hypothetical protein
3556	GATCGTGACATTGAACT	32	MGG_01321	(MGG_01321.5) predicted protein
5190	GATCGGCGTGGTCTGGT	32	MGG_01093	(MGG_01093.5) hypothetical protein
7616	GATCCAGGCGTAGGCGT	32	MGG_03507	(MGG_03507.5) predicted protein
306	GATCCGAAGCAAGAAAC	30	MGG_00056	(MGG_00056.5) hypothetical protein
1673	GATCCACCAGCTTTGCC	30	MGG_03944	(MGG_03944.5) predicted protein
2140	GATCTCATCAATGTATG	30	MGG_06731	(MGG_06731.5) hypothetical protein
2177	GATCCATCATTCATGGT	30	MGG_06665	(MGG_06665.5) predicted protein
2765	GATCCACTCCCACCACT	30	MGG_07383	(MGG_07383.5) hypothetical protein
5167	GATCTGCGAGCCCGGGT	30	MGG_08487	(MGG_08487.5) hypothetical protein
6217	GATCTTCGGGTTGTTGC	30	MGG_11029	(MGG_11029.5) hypothetical protein
6754	GATCCATGGATATTCTT	30	MGG_05330	(MGG_05330.5) hypothetical protein
7817	GATCGTGGGCTGGATGA	30	MGG_03900	(MGG_03900.5) conserved hypothetical protein
2986	GATCTTGACGAATCTGC	29	MGG_03504	(MGG_03504.5) predicted protein
3649	GATCGTTCCGCCGCCCG	29	MGG_04822	(MGG_04822.5) hypothetical protein
5766	GATCGGCGCAAGTATGA	29	MGG_08904	(MGG_08904.5) hypothetical protein
6017	GATCACTTTCTGGGTGG	29	MGG_12553	(MGG_12553.5) predicted protein
154	GATCACAAGAGTCCGCT	27	MGG_00578	(MGG_00578.5) hypothetical protein
372	GATCTGCACCTCATGCA	27	MGG_12087	(MGG_12087.5) hypothetical protein
404	GATCCCACTTCAACAGC	27	MGG_04649	(MGG_04649.5) hypothetical protein
1839	GATCCCCCGCAAGACTT	27	MGG_07970	(MGG_07970.5) predicted protein
2361	GATCCGGAGGCGCTGGC	27	MGG_03691	(MGG_03691.5) hypothetical protein
2814	GATCGCCTTCATCACCA	27	MGG_02225	(MGG_02225.5) hypothetical protein
3638	GATCGCTCTGCCGTAAT	27	MGG_04933	(MGG_04933.5) predicted protein
4829	GATCTGTTCCGCCACGT	27	MGG_06517	(MGG_06517.5) hypothetical protein
4977	GATCCTCGTTGACACTC	27	MGG_08810	(MGG_08810.5) aldehyde reductase, putative
5654	GATCCGCGTAAATGACA	27	MGG_13888	(MGG_13888.5) hypothetical protein
5656	GATCCGCGTAAATGACA	27	MGG_13889	(MGG_13889.5) conserved hypothetical protein
5672	GATCCGCGTAAATGACA	27	MGG_05792	(MGG_05792.5) hypothetical protein
6342	GATCCTGTGGCGACGTC	27	MGG_03995	(MGG_03995.5) hypothetical protein
7033	GATCAATGCCTGGCGTC	27	MGG_08585	(MGG_08585.5) hypothetical protein similar to recombinational repair protein
7803	GATCCGGGTCCAGGCCG	27	MGG_03998	(MGG_03998.5) hypothetical protein
2575	GATCTGGACCACCGTGT	26	MGG_01986	(MGG_01986.5) hypothetical protein
3230	GATCGTAGCTGGCATCG	26	MGG_07234	(MGG_07234.5) peptidylprolyl isomerase
6870	GATCAAGTCCCTGTCCG	26	MGG_06406	(MGG_06406.5) hypothetical protein
7666	GATCGCGGTGAAGGAAG	26	MGG_14343	(MGG_14343.5) predicted protein
7667	GATCGCGGTGAAGGAAG	26	MGG_07838	(MGG_07838.5) predicted protein
7668	GATCGCGGTGAAGGAAG	26	MGG_14197	(MGG_14197.5) predicted protein
7669	GATCGCGGTGAAGGAAG	26	MGG_12062	(MGG_12062.5) hypothetical protein similar to reverse transcriptase
7670	GATCGCGGTGAAGGAAG	26	MGG_08713	(MGG_08713.5) hypothetical protein
7671	GATCGCGGTGAAGGAAG	26	MGG_14389	(MGG_14389.5) predicted protein
3965	GATCGGCTCGGGGGACG	25	MGG_07055	(MGG_07055.5) hypothetical protein
4649	GATCTGGCTTTTCGATA	25	MGG_13717	(MGG_13717.5) hypothetical protein similar to transposase
4650	GATCTGGCTTTTCGATA	25	MGG_13443	(MGG_13443.5) hypothetical protein similar to transposase
4651	GATCTGGCTTTTCGATA	25	MGG_12490	(MGG_12490.5) hypothetical protein similar to transposase
4652	GATCTGGCTTTTCGATA	25	MGG_12197	(MGG_12197.5) hypothetical protein similar to transposase
4653	GATCTGGCTTTTCGATA	25	MGG_12666	(MGG_12666.5) hypothetical protein similar to transposase
4654	GATCTGGCTTTTCGATA	25	MGG_11696	(MGG_11696.5) hypothetical protein similar to transposase
4655	GATCTGGCTTTTCGATA	25	MGG_14120	(MGG_14120.5) hypothetical protein similar to transposase
4656	GATCTGGCTTTTCGATA	25	MGG_12070	(MGG_12070.5) hypothetical protein similar to transposase
4657	GATCTGGCTTTTCGATA	25	MGG_04295	(MGG_04295.5) hypothetical protein similar to transposase
4658	GATCTGGCTTTTCGATA	25	MGG_12412	(MGG_12412.5) hypothetical protein similar to transposase
4659	GATCTGGCTTTTCGATA	25	MGG_13383	(MGG_13383.5) hypothetical protein similar to transposase
4660	GATCTGGCTTTTCGATA	25	MGG_13905	(MGG_13905.5) hypothetical protein similar to transposase
4661	GATCTGGCTTTTCGATA	25	MGG_13746	(MGG_13746.5) hypothetical protein similar to transposase
4662	GATCTGGCTTTTCGATA	25	MGG_11971	(MGG_11971.5) hypothetical protein similar to transposase
4663	GATCTGGCTTTTCGATA	25	MGG_13039	(MGG_13039.5) hypothetical protein similar to transposase
4664	GATCTGGCTTTTCGATA	25	MGG_14049	(MGG_14049.5) hypothetical protein similar to transposase
4665	GATCTGGCTTTTCGATA	25	MGG_14381	(MGG_14381.5) hypothetical protein similar to transposase
4666	GATCTGGCTTTTCGATA	25	MGG_13294	(MGG_13294.5) hypothetical protein similar to transposase
4667	GATCTGGCTTTTCGATA	25	MGG_13361	(MGG_13361.5) hypothetical protein similar to transposase
4668	GATCTGGCTTTTCGATA	25	MGG_11117	(MGG_11117.5) hypothetical protein similar to transposase
4669	GATCTGGCTTTTCGATA	25	MGG_07395	(MGG_07395.5) hypothetical protein similar to transposase
4670	GATCTGGCTTTTCGATA	25	MGG_12433	(MGG_12433.5) hypothetical protein similar to transposase
4671	GATCTGGCTTTTCGATA	25	MGG_13566	(MGG_13566.5) hypothetical protein similar to transposase
4672	GATCTGGCTTTTCGATA	25	MGG_08606	(MGG_08606.5) hypothetical protein similar to transposase
4673	GATCTGGCTTTTCGATA	25	MGG_11970	(MGG_11970.5) hypothetical protein similar to transposase
4674	GATCTGGCTTTTCGATA	25	MGG_06816	(MGG_06816.5) hypothetical protein similar to transposase
4675	GATCTGGCTTTTCGATA	25	MGG_12001	(MGG_12001.5) hypothetical protein similar to transposase
4676	GATCTGGCTTTTCGATA	25	MGG_12219	(MGG_12219.5) hypothetical protein similar to transposase
4677	GATCTGGCTTTTCGATA	25	MGG_12021	(MGG_12021.5) hypothetical protein similar to transposase
4678	GATCTGGCTTTTCGATA	25	MGG_10041	(MGG_10041.5) hypothetical protein similar to transposase
4679	GATCTGGCTTTTCGATA	25	MGG_14304	(MGG_14304.5) hypothetical protein similar to transposase
4680	GATCTGGCTTTTCGATA	25	MGG_12032	(MGG_12032.5) hypothetical protein similar to transposase
4681	GATCTGGCTTTTCGATA	25	MGG_04785	(MGG_04785.5) hypothetical protein similar to transposase
4682	GATCTGGCTTTTCGATA	25	MGG_14252	(MGG_14252.5) hypothetical protein similar to transposase
4683	GATCTGGCTTTTCGATA	25	MGG_06802	(MGG_06802.5) hypothetical protein similar to transposase
4684	GATCTGGCTTTTCGATA	25	MGG_13050	(MGG_13050.5) hypothetical protein similar to transposase
4685	GATCTGGCTTTTCGATA	25	MGG_02333	(MGG_02333.5) hypothetical protein similar to transposase
4686	GATCTGGCTTTTCGATA	25	MGG_14458	(MGG_14458.5) hypothetical protein similar to transposase
4687	GATCTGGCTTTTCGATA	25	MGG_05822	(MGG_05822.5) hypothetical protein similar to transposase
4688	GATCTGGCTTTTCGATA	25	MGG_12449	(MGG_12449.5) hypothetical protein similar to transposase
4689	GATCTGGCTTTTCGATA	25	MGG_12440	(MGG_12440.5) hypothetical protein similar to transposase
4690	GATCTGGCTTTTCGATA	25	MGG_14119	(MGG_14119.5) hypothetical protein similar to transposase
5120	GATCATCGTCGTCTGCG	25	MGG_00736	(MGG_00736.5) hypothetical protein
5409	GATCTTTTGCCTTCTGC	25	MGG_02134	(MGG_02134.5) hypothetical protein
5762	GATCAGCGGCGGTATGT	25	MGG_13635	(MGG_13635.5) predicted protein
6378	GATCCTTGTACCAGTCG	25	MGG_09806	(MGG_09806.5) hypothetical protein
6837	GATCTGGTCGAGGCCAT	25	MGG_07488	(MGG_07488.5) hypothetical protein
6956	GATCCTGTCCTGGGTCT	25	MGG_06141	(MGG_06141.5) hypothetical protein
264	GATCGCAACCGCGCCTG	24	MGG_13480	(MGG_13480.5) hypothetical protein
2428	GATCCCGAAGGACTTTT	24	MGG_08130	(MGG_08130.5) hypothetical protein
2875	GATCTGCTGGAACGCAC	24	MGG_02471	(MGG_02471.5) conserved hypothetical protein
459	GATCTACAGCGCCGTTC	23	MGG_06365	(MGG_06365.5) hypothetical protein
624	GATCCTCAAACGCCGAG	23	MGG_05141	(MGG_05141.5) hypothetical protein
1724	GATCGGCCTCGATGTCA	23	MGG_06546	(MGG_06546.5) predicted protein
2478	GATCTTGAAGTCCCCAG	23	MGG_01995	(MGG_01995.5) isocitrate dehydrogenase subunit 1, mitochondrial precursor
2899	GATCATCTTGGGCTTGA	23	MGG_03164	(MGG_03164.5) cofilin, putative
3921	GATCTGCTTGAAGGCGT	23	MGG_06656	(MGG_06656.5) ADP,ATP carrier protein
4048	GATCTTGCAAGGACGGC	23	MGG_06019	(MGG_06019.5) eukaryotic translation initiation factor 5A-2
4832	GATCTGTTTTCTCTAAG	23	MGG_06204	(MGG_06204.5) hypothetical protein
5742	GATCCAGCGGTTGCGGG	23	MGG_00238	(MGG_00238.5) hypothetical protein
5847	GATCTTGCTGGTGACGT	23	MGG_00223	(MGG_00223.5) hypothetical protein
6228	GATCCGCGATGAGCCAC	23	MGG_03699	(MGG_03699.5) conserved hypothetical protein
6627	GATCCTTGGCGACGCAC	23	MGG_02225	(MGG_02225.5) hypothetical protein
6690	GATCGGTGTGGGCAAGT	23	MGG_01154	(MGG_01154.5) hypothetical protein
6847	GATCAGGTTGAGGGCCG	23	MGG_05897	(MGG_05897.5) predicted protein
7662	GATCTCGGAGGAGTCGC	23	MGG_09839	(MGG_09839.5) hypothetical protein
168	GATCATAATGTCCCTGC	21	MGG_07638	(MGG_07638.5) hypothetical protein
574	GATCTCCAACAGCTTGA	21	MGG_04476	(MGG_04476.5) hypothetical protein
817	GATCCTCAAGCTTGCTC	21	MGG_06289	(MGG_06289.5) hypothetical protein
1952	GATCGGGAAGAGAACGG	21	MGG_05097	(MGG_05097.5) hypothetical protein
2306	GATCTACTTTACAAAAG	21	MGG_02825	(MGG_02825.5) hypothetical protein
2432	GATCCAGACGTGCGGCA	21	MGG_03126	(MGG_03126.5) hypothetical protein
2860	GATCTTCTGTCTCTGCG	21	MGG_05310	(MGG_05310.5) hypothetical protein
3156	GATCCAAGTCCACTTGT	21	MGG_04946	(MGG_04946.5) hypothetical protein
3172	GATCCAAGAGTCCTGTC	21	MGG_04435	(MGG_04435.5) conserved hypothetical protein
3889	GATCGCCTGTCGGGCCT	21	MGG_04237	(MGG_04237.5) hypothetical protein
3894	GATCTTCTTTGCGGGGT	21	MGG_08256	(MGG_08256.5) conserved hypothetical protein
3976	GATCTGCTCCTGGTTGA	21	MGG_03593	(MGG_03593.5) hypothetical protein
4063	GATCAAAGACCCGGAAA	21	MGG_12813	(MGG_12813.5) hypothetical protein
4482	GATCACGCCGTCCATGG	21	MGG_14097	(MGG_14097.5) hypothetical protein
4726	GATCCCTTTTAACTTCA	21	MGG_12808	(MGG_12808.5) hypothetical protein
5123	GATCCTCGTCGTCATCT	21	MGG_07070	(MGG_07070.5) hypothetical protein
5124	GATCCTCGTCGTCATCT	21	MGG_02464	(MGG_02464.5) hypothetical protein
5329	GATCTCTTCGACTTCGT	21	MGG_01339	(MGG_01339.5) hypothetical protein
5330	GATCTCTTCGACTTCGT	21	MGG_11152	(MGG_11152.5) hypothetical protein similar to reverse transcriptase
5331	GATCTCTTCGACTTCGT	21	MGG_01340	(MGG_01340.5) hypothetical protein similar to reverse transcriptase
5332	GATCTCTTCGACTTCGT	21	MGG_12542	(MGG_12542.5) hypothetical protein similar to reverse transcriptase
5333	GATCTCTTCGACTTCGT	21	MGG_11941	(MGG_11941.5) hypothetical protein similar to reverse transcriptase
5334	GATCTCTTCGACTTCGT	21	MGG_13054	(MGG_13054.5) hypothetical protein similar to reverse transcriptase
5335	GATCTCTTCGACTTCGT	21	MGG_11743	(MGG_11743.5) hypothetical protein similar to reverse transcriptase
5336	GATCTCTTCGACTTCGT	21	MGG_13554	(MGG_13554.5) hypothetical protein similar to reverse transcriptase
5337	GATCTCTTCGACTTCGT	21	MGG_13639	(MGG_13639.5) hypothetical protein similar to reverse transcriptase
5338	GATCTCTTCGACTTCGT	21	MGG_13355	(MGG_13355.5) hypothetical protein similar to reverse transcriptase
5339	GATCTCTTCGACTTCGT	21	MGG_14429	(MGG_14429.5) hypothetical protein
5340	GATCTCTTCGACTTCGT	21	MGG_11671	(MGG_11671.5) hypothetical protein similar to reverse transcriptase
5341	GATCTCTTCGACTTCGT	21	MGG_14285	(MGG_14285.5) hypothetical protein similar to reverse transcriptase
5342	GATCTCTTCGACTTCGT	21	MGG_14149	(MGG_14149.5) conserved hypothetical protein
5343	GATCTCTTCGACTTCGT	21	MGG_06606	(MGG_06606.5) hypothetical protein
5344	GATCTCTTCGACTTCGT	21	MGG_11686	(MGG_11686.5) hypothetical protein
5345	GATCTCTTCGACTTCGT	21	MGG_12278	(MGG_12278.5) hypothetical protein similar to reverse transcriptase
5346	GATCTCTTCGACTTCGT	21	MGG_14334	(MGG_14334.5) hypothetical protein
5347	GATCTCTTCGACTTCGT	21	MGG_12531	(MGG_12531.5) hypothetical protein
5348	GATCTCTTCGACTTCGT	21	MGG_13097	(MGG_13097.5) hypothetical protein
5349	GATCTCTTCGACTTCGT	21	MGG_13643	(MGG_13643.5) hypothetical protein similar to reverse transcriptase
5350	GATCTCTTCGACTTCGT	21	MGG_03410	(MGG_03410.5) hypothetical protein
5351	GATCTCTTCGACTTCGT	21	MGG_13311	(MGG_13311.5) hypothetical protein similar to reverse transcriptase
5352	GATCTCTTCGACTTCGT	21	MGG_13264	(MGG_13264.5) hypothetical protein
5353	GATCTCTTCGACTTCGT	21	MGG_07948	(MGG_07948.5) hypothetical protein similar to reverse transcriptase
5354	GATCTCTTCGACTTCGT	21	MGG_13061	(MGG_13061.5) hypothetical protein similar to reverse transcriptase
5355	GATCTCTTCGACTTCGT	21	MGG_13212	(MGG_13212.5) hypothetical protein similar to reverse transcriptase
5356	GATCTCTTCGACTTCGT	21	MGG_11767	(MGG_11767.5) hypothetical protein
5357	GATCTCTTCGACTTCGT	21	MGG_13061	(MGG_13061.5) hypothetical protein similar to reverse transcriptase
5358	GATCTCTTCGACTTCGT	21	MGG_11630	(MGG_11630.5) hypothetical protein
5359	GATCTCTTCGACTTCGT	21	MGG_13587	(MGG_13587.5) hypothetical protein similar to reverse transcriptase
5360	GATCTCTTCGACTTCGT	21	MGG_05835	(MGG_05835.5) hypothetical protein similar to reverse transcriptase
5361	GATCTCTTCGACTTCGT	21	MGG_11942	(MGG_11942.5) hypothetical protein
5362	GATCTCTTCGACTTCGT	21	MGG_12113	(MGG_12113.5) hypothetical protein similar to reverse transcriptase
5363	GATCTCTTCGACTTCGT	21	MGG_10125	(MGG_10125.5) hypothetical protein similar to reverse transcriptase
5364	GATCTCTTCGACTTCGT	21	MGG_13073	(MGG_13073.5) hypothetical protein
5365	GATCTCTTCGACTTCGT	21	MGG_13318	(MGG_13318.5) hypothetical protein similar to reverse transcriptase
5366	GATCTCTTCGACTTCGT	21	MGG_13705	(MGG_13705.5) hypothetical protein similar to reverse transcriptase
5367	GATCTCTTCGACTTCGT	21	MGG_11629	(MGG_11629.5) hypothetical protein similar to reverse transcriptase
5368	GATCTCTTCGACTTCGT	21	MGG_11981	(MGG_11981.5) hypothetical protein similar to reverse transcriptase
5369	GATCTCTTCGACTTCGT	21	MGG_05508	(MGG_05508.5) hypothetical protein
5370	GATCTCTTCGACTTCGT	21	MGG_14104	(MGG_14104.5) hypothetical protein
5371	GATCTCTTCGACTTCGT	21	MGG_11154	(MGG_11154.5) hypothetical protein similar to reverse transcriptase
5372	GATCTCTTCGACTTCGT	21	MGG_13114	(MGG_13114.5) hypothetical protein similar to reverse transcriptase
5373	GATCTCTTCGACTTCGT	21	MGG_11811	(MGG_11811.5) hypothetical protein similar to reverse transcriptase
5374	GATCTCTTCGACTTCGT	21	MGG_13431	(MGG_13431.5) hypothetical protein similar to reverse transcriptase
5375	GATCTCTTCGACTTCGT	21	MGG_01019	(MGG_01019.5) hypothetical protein
5376	GATCTCTTCGACTTCGT	21	MGG_13051	(MGG_13051.5) hypothetical protein similar to reverse transcriptase
5377	GATCTCTTCGACTTCGT	21	MGG_12785	(MGG_12785.5) hypothetical protein
5378	GATCTCTTCGACTTCGT	21	MGG_12838	(MGG_12838.5) hypothetical protein similar to reverse transcriptase
5379	GATCTCTTCGACTTCGT	21	MGG_13314	(MGG_13314.5) hypothetical protein
5380	GATCTCTTCGACTTCGT	21	MGG_08282	(MGG_08282.5) hypothetical protein
5381	GATCTCTTCGACTTCGT	21	MGG_12656	(MGG_12656.5) hypothetical protein
5382	GATCTCTTCGACTTCGT	21	MGG_14106	(MGG_14106.5) hypothetical protein similar to reverse transcriptase
5383	GATCTCTTCGACTTCGT	21	MGG_13837	(MGG_13837.5) hypothetical protein
5384	GATCTCTTCGACTTCGT	21	MGG_12326	(MGG_12326.5) hypothetical protein
5385	GATCTCTTCGACTTCGT	21	MGG_11297	(MGG_11297.5) hypothetical protein
5386	GATCTCTTCGACTTCGT	21	MGG_11159	(MGG_11159.5) hypothetical protein
5387	GATCTCTTCGACTTCGT	21	MGG_09141	(MGG_09141.5) hypothetical protein
5388	GATCTCTTCGACTTCGT	21	MGG_13259	(MGG_13259.5) hypothetical protein
5389	GATCTCTTCGACTTCGT	21	MGG_13297	(MGG_13297.5) hypothetical protein similar to reverse transcriptase
5390	GATCTCTTCGACTTCGT	21	MGG_09596	(MGG_09596.5) hypothetical protein
5391	GATCTCTTCGACTTCGT	21	MGG_13260	(MGG_13260.5) hypothetical protein
5392	GATCTCTTCGACTTCGT	21	MGG_13060	(MGG_13060.5) hypothetical protein similar to reverse transcriptase
5393	GATCTCTTCGACTTCGT	21	MGG_13098	(MGG_13098.5) hypothetical protein
5414	GATCCTTTGCCTTCCAT	21	MGG_14239	(MGG_14239.5) hypothetical protein similar to transposase
5415	GATCCTTTGCCTTCCAT	21	MGG_14049	(MGG_14049.5) hypothetical protein similar to transposase
5416	GATCCTTTGCCTTCCAT	21	MGG_13885	(MGG_13885.5) hypothetical protein similar to transposase
5417	GATCCTTTGCCTTCCAT	21	MGG_14028	(MGG_14028.5) hypothetical protein similar to transposase
5418	GATCCTTTGCCTTCCAT	21	MGG_12021	(MGG_12021.5) hypothetical protein similar to transposase
5419	GATCCTTTGCCTTCCAT	21	MGG_13746	(MGG_13746.5) hypothetical protein similar to transposase
5420	GATCCTTTGCCTTCCAT	21	MGG_14286	(MGG_14286.5) hypothetical protein similar to transposase
5421	GATCCTTTGCCTTCCAT	21	MGG_12433	(MGG_12433.5) hypothetical protein similar to transposase
5422	GATCCTTTGCCTTCCAT	21	MGG_14102	(MGG_14102.5) hypothetical protein similar to transposase
5423	GATCCTTTGCCTTCCAT	21	MGG_06431	(MGG_06431.5) hypothetical protein similar to transposase
5424	GATCCTTTGCCTTCCAT	21	MGG_13361	(MGG_13361.5) hypothetical protein similar to transposase
5425	GATCCTTTGCCTTCCAT	21	MGG_14306	(MGG_14306.5) hypothetical protein similar to transposase
5426	GATCCTTTGCCTTCCAT	21	MGG_02721	(MGG_02721.5) hypothetical protein similar to transposase
5427	GATCCTTTGCCTTCCAT	21	MGG_09429	(MGG_09429.5) hypothetical protein similar to transposase
5428	GATCCTTTGCCTTCCAT	21	MGG_11698	(MGG_11698.5) hypothetical protein similar to transposase
5429	GATCCTTTGCCTTCCAT	21	MGG_10041	(MGG_10041.5) hypothetical protein similar to transposase
5430	GATCCTTTGCCTTCCAT	21	MGG_04286	(MGG_04286.5) hypothetical protein similar to transposase
5431	GATCCTTTGCCTTCCAT	21	MGG_13856	(MGG_13856.5) hypothetical protein similar to transposase
5432	GATCCTTTGCCTTCCAT	21	MGG_13443	(MGG_13443.5) hypothetical protein similar to transposase
5433	GATCCTTTGCCTTCCAT	21	MGG_10025	(MGG_10025.5) hypothetical protein similar to transposase
5434	GATCCTTTGCCTTCCAT	21	MGG_12440	(MGG_12440.5) hypothetical protein similar to transposase
5435	GATCCTTTGCCTTCCAT	21	MGG_14458	(MGG_14458.5) hypothetical protein similar to transposase
5436	GATCCTTTGCCTTCCAT	21	MGG_07403	(MGG_07403.5) hypothetical protein similar to transposase
5437	GATCCTTTGCCTTCCAT	21	MGG_14381	(MGG_14381.5) hypothetical protein similar to transposase
5438	GATCCTTTGCCTTCCAT	21	MGG_14304	(MGG_14304.5) hypothetical protein similar to transposase
5439	GATCCTTTGCCTTCCAT	21	MGG_13807	(MGG_13807.5) hypothetical protein similar to transposase
5440	GATCCTTTGCCTTCCAT	21	MGG_11696	(MGG_11696.5) hypothetical protein similar to transposase
5441	GATCCTTTGCCTTCCAT	21	MGG_00173	(MGG_00173.5) hypothetical protein similar to transposase
5442	GATCCTTTGCCTTCCAT	21	MGG_12604	(MGG_12604.5) hypothetical protein similar to transposase
5443	GATCCTTTGCCTTCCAT	21	MGG_13862	(MGG_13862.5) hypothetical protein similar to transposase
5444	GATCCTTTGCCTTCCAT	21	MGG_10670	(MGG_10670.5) hypothetical protein similar to transposase
5445	GATCCTTTGCCTTCCAT	21	MGG_05822	(MGG_05822.5) hypothetical protein similar to transposase
5446	GATCCTTTGCCTTCCAT	21	MGG_12382	(MGG_12382.5) hypothetical protein similar to transposase
5447	GATCCTTTGCCTTCCAT	21	MGG_09044	(MGG_09044.5) hypothetical protein similar to transposase
5448	GATCCTTTGCCTTCCAT	21	MGG_11968	(MGG_11968.5) hypothetical protein similar to transposase
5449	GATCCTTTGCCTTCCAT	21	MGG_07395	(MGG_07395.5) hypothetical protein similar to transposase
5450	GATCCTTTGCCTTCCAT	21	MGG_14252	(MGG_14252.5) hypothetical protein similar to transposase
5451	GATCCTTTGCCTTCCAT	21	MGG_06806	(MGG_06806.5) hypothetical protein similar to transposase
5452	GATCCTTTGCCTTCCAT	21	MGG_12411	(MGG_12411.5) hypothetical protein similar to transposase
5453	GATCCTTTGCCTTCCAT	21	MGG_13905	(MGG_13905.5) hypothetical protein similar to transposase
5454	GATCCTTTGCCTTCCAT	21	MGG_14142	(MGG_14142.5) hypothetical protein similar to transposase
5455	GATCCTTTGCCTTCCAT	21	MGG_14120	(MGG_14120.5) hypothetical protein similar to transposase
5456	GATCCTTTGCCTTCCAT	21	MGG_12032	(MGG_12032.5) hypothetical protein similar to transposase
5457	GATCCTTTGCCTTCCAT	21	MGG_06816	(MGG_06816.5) hypothetical protein similar to transposase
5458	GATCCTTTGCCTTCCAT	21	MGG_14037	(MGG_14037.5) hypothetical protein
5459	GATCCTTTGCCTTCCAT	21	MGG_12197	(MGG_12197.5) hypothetical protein similar to transposase
5460	GATCCTTTGCCTTCCAT	21	MGG_11950	(MGG_11950.5) hypothetical protein similar to transposase
5461	GATCCTTTGCCTTCCAT	21	MGG_14421	(MGG_14421.5) hypothetical protein similar to transposase
5462	GATCCTTTGCCTTCCAT	21	MGG_12450	(MGG_12450.5) hypothetical protein similar to transposase
5463	GATCCTTTGCCTTCCAT	21	MGG_06809	(MGG_06809.5) hypothetical protein similar to transposase
5464	GATCCTTTGCCTTCCAT	21	MGG_11173	(MGG_11173.5) hypothetical protein similar to transposase
5465	GATCCTTTGCCTTCCAT	21	MGG_13566	(MGG_13566.5) hypothetical protein similar to transposase
5466	GATCCTTTGCCTTCCAT	21	MGG_13096	(MGG_13096.5) hypothetical protein similar to transposase
5467	GATCCTTTGCCTTCCAT	21	MGG_03782	(MGG_03782.5) hypothetical protein similar to transposase
5468	GATCCTTTGCCTTCCAT	21	MGG_13333	(MGG_13333.5) hypothetical protein similar to transposase
5469	GATCCTTTGCCTTCCAT	21	MGG_13952	(MGG_13952.5) hypothetical protein similar to transposase
5470	GATCCTTTGCCTTCCAT	21	MGG_12219	(MGG_12219.5) hypothetical protein similar to transposase
5471	GATCCTTTGCCTTCCAT	21	MGG_11810	(MGG_11810.5) hypothetical protein similar to transposase
5472	GATCCTTTGCCTTCCAT	21	MGG_14280	(MGG_14280.5) hypothetical protein similar to transposase
5473	GATCCTTTGCCTTCCAT	21	MGG_09034	(MGG_09034.5) hypothetical protein similar to transposase
5474	GATCCTTTGCCTTCCAT	21	MGG_09041	(MGG_09041.5) hypothetical protein similar to transposase
5475	GATCCTTTGCCTTCCAT	21	MGG_10752	(MGG_10752.5) hypothetical protein similar to transposase
5476	GATCCTTTGCCTTCCAT	21	MGG_14317	(MGG_14317.5) hypothetical protein similar to transposase
5477	GATCCTTTGCCTTCCAT	21	MGG_14147	(MGG_14147.5) hypothetical protein similar to transposase
5478	GATCCTTTGCCTTCCAT	21	MGG_13909	(MGG_13909.5) hypothetical protein similar to transposase
5479	GATCCTTTGCCTTCCAT	21	MGG_04302	(MGG_04302.5) hypothetical protein similar to transposase
5480	GATCCTTTGCCTTCCAT	21	MGG_14263	(MGG_14263.5) hypothetical protein similar to transposase
5481	GATCCTTTGCCTTCCAT	21	MGG_08400	(MGG_08400.5) hypothetical protein similar to transposase
5482	GATCCTTTGCCTTCCAT	21	MGG_06802	(MGG_06802.5) hypothetical protein similar to transposase
5483	GATCCTTTGCCTTCCAT	21	MGG_14119	(MGG_14119.5) hypothetical protein similar to transposase
5484	GATCCTTTGCCTTCCAT	21	MGG_11844	(MGG_11844.5) hypothetical protein similar to transposase
5485	GATCCTTTGCCTTCCAT	21	MGG_14242	(MGG_14242.5) hypothetical protein similar to transposase
5486	GATCCTTTGCCTTCCAT	21	MGG_05492	(MGG_05492.5) hypothetical protein similar to transposase
5487	GATCCTTTGCCTTCCAT	21	MGG_09643	(MGG_09643.5) hypothetical protein similar to transposase
5488	GATCCTTTGCCTTCCAT	21	MGG_11117	(MGG_11117.5) hypothetical protein similar to transposase
5489	GATCCTTTGCCTTCCAT	21	MGG_12001	(MGG_12001.5) hypothetical protein similar to transposase
5490	GATCCTTTGCCTTCCAT	21	MGG_12666	(MGG_12666.5) hypothetical protein similar to transposase
5491	GATCCTTTGCCTTCCAT	21	MGG_12224	(MGG_12224.5) hypothetical protein similar to transposase
5492	GATCCTTTGCCTTCCAT	21	MGG_02333	(MGG_02333.5) hypothetical protein similar to transposase
5493	GATCCTTTGCCTTCCAT	21	MGG_04785	(MGG_04785.5) hypothetical protein similar to transposase
5494	GATCCTTTGCCTTCCAT	21	MGG_12412	(MGG_12412.5) hypothetical protein similar to transposase
5495	GATCCTTTGCCTTCCAT	21	MGG_12490	(MGG_12490.5) hypothetical protein similar to transposase
5496	GATCCTTTGCCTTCCAT	21	MGG_11971	(MGG_11971.5) hypothetical protein similar to transposase
5497	GATCCTTTGCCTTCCAT	21	MGG_10623	(MGG_10623.5) hypothetical protein similar to transposase
5498	GATCCTTTGCCTTCCAT	21	MGG_13383	(MGG_13383.5) hypothetical protein similar to transposase
5499	GATCCTTTGCCTTCCAT	21	MGG_11970	(MGG_11970.5) hypothetical protein similar to transposase
5500	GATCCTTTGCCTTCCAT	21	MGG_13717	(MGG_13717.5) hypothetical protein similar to transposase
5501	GATCCTTTGCCTTCCAT	21	MGG_08606	(MGG_08606.5) hypothetical protein similar to transposase
5502	GATCCTTTGCCTTCCAT	21	MGG_14152	(MGG_14152.5) hypothetical protein similar to transposase
5503	GATCCTTTGCCTTCCAT	21	MGG_12220	(MGG_12220.5) hypothetical protein similar to transposase
5504	GATCCTTTGCCTTCCAT	21	MGG_12034	(MGG_12034.5) hypothetical protein similar to transposase
5505	GATCCTTTGCCTTCCAT	21	MGG_11625	(MGG_11625.5) hypothetical protein similar to transposase
5506	GATCCTTTGCCTTCCAT	21	MGG_12070	(MGG_12070.5) hypothetical protein similar to transposase
5507	GATCCTTTGCCTTCCAT	21	MGG_09788	(MGG_09788.5) hypothetical protein similar to transposase
5508	GATCCTTTGCCTTCCAT	21	MGG_11521	(MGG_11521.5) hypothetical protein similar to transposase
5509	GATCCTTTGCCTTCCAT	21	MGG_04295	(MGG_04295.5) hypothetical protein similar to transposase
5510	GATCCTTTGCCTTCCAT	21	MGG_12449	(MGG_12449.5) hypothetical protein similar to transposase
5511	GATCCTTTGCCTTCCAT	21	MGG_12277	(MGG_12277.5) hypothetical protein similar to transposase
5512	GATCCTTTGCCTTCCAT	21	MGG_12680	(MGG_12680.5) hypothetical protein similar to transposase
5513	GATCCTTTGCCTTCCAT	21	MGG_14024	(MGG_14024.5) hypothetical protein similar to transposase
5514	GATCCTTTGCCTTCCAT	21	MGG_10952	(MGG_10952.5) hypothetical protein similar to transposase
5515	GATCCTTTGCCTTCCAT	21	MGG_13749	(MGG_13749.5) hypothetical protein similar to transposase
5516	GATCCTTTGCCTTCCAT	21	MGG_12877	(MGG_12877.5) hypothetical protein similar to transposase
5517	GATCCTTTGCCTTCCAT	21	MGG_13978	(MGG_13978.5) hypothetical protein similar to transposase
5518	GATCCTTTGCCTTCCAT	21	MGG_13306	(MGG_13306.5) hypothetical protein similar to transposase
5519	GATCCTTTGCCTTCCAT	21	MGG_13294	(MGG_13294.5) hypothetical protein similar to transposase
5520	GATCCTTTGCCTTCCAT	21	MGG_12414	(MGG_12414.5) hypothetical protein similar to transposase
5521	GATCCTTTGCCTTCCAT	21	MGG_13039	(MGG_13039.5) hypothetical protein similar to transposase
6654	GATCGGTGCTGACTCGT	21	MGG_10305	(MGG_10305.5) hypothetical protein
7077	GATCGTTGAACGGTTGA	21	MGG_01562	(MGG_01562.5) hypothetical protein
7456	GATCCGGGTAGCCATGA	21	MGG_10379	(MGG_10379.5) hypothetical protein
1318	GATCTGATTCAGAGAAA	20	MGG_06079	(MGG_06079.5) predicted protein
2218	GATCGGTCTCCCATACA	20	MGG_05343	(MGG_05343.5) hypothetical protein
2707	GATCCAAGCCGCAAGCA	20	MGG_08821	(MGG_08821.5) hypothetical protein
3147	GATCGGTCAGGGTTATG	20	MGG_14265	(MGG_14265.5) hypothetical protein
3420	GATCAAGACGGCGACGA	20	MGG_03065	(MGG_03065.5) hypothetical protein
3620	GATCGCTCAGCAGAGGG	20	MGG_11392	(MGG_11392.5) hypothetical protein
4721	GATCCATTCGGCCAACG	20	MGG_02769	(MGG_02769.5) hypothetical protein
4730	GATCCCTTCTTACCCCA	20	MGG_10677	(MGG_10677.5) hypothetical protein
7711	GATCTCGGCGTCGTCGC	20	MGG_12692	(MGG_12692.5) hypothetical protein
7713	GATCTCGGCGTCGTCGC	20	MGG_09393	(MGG_09393.5) hypothetical protein
623	GATCGTCACTGGCTGGG	18	MGG_08093	(MGG_08093.5) hypothetical protein
1451	GATCTTCCTCACCCAAC	18	MGG_01651	(MGG_01651.5) hypothetical protein
1493	GATCTGCCCTCCCGCGC	18	MGG_00064	(MGG_00064.5) conserved hypothetical protein
1494	GATCTGCCCTCCCGCGC	18	MGG_11647	(MGG_11647.5) conserved hypothetical protein
1495	GATCTGCCCTCCCGCGC	18	MGG_13263	(MGG_13263.5) conserved hypothetical protein
1496	GATCTGCCCTCCCGCGC	18	MGG_13356	(MGG_13356.5) hypothetical protein
1497	GATCTGCCCTCCCGCGC	18	MGG_12796	(MGG_12796.5) conserved hypothetical protein
1498	GATCTGCCCTCCCGCGC	18	MGG_11434	(MGG_11434.5) conserved hypothetical protein
1499	GATCTGCCCTCCCGCGC	18	MGG_14075	(MGG_14075.5) hypothetical protein
1500	GATCTGCCCTCCCGCGC	18	MGG_06491	(MGG_06491.5) conserved hypothetical protein
1501	GATCTGCCCTCCCGCGC	18	MGG_13799	(MGG_13799.5) conserved hypothetical protein
1502	GATCTGCCCTCCCGCGC	18	MGG_11787	(MGG_11787.5) conserved hypothetical protein
1503	GATCTGCCCTCCCGCGC	18	MGG_14441	(MGG_14441.5) hypothetical protein
1504	GATCTGCCCTCCCGCGC	18	MGG_11963	(MGG_11963.5) conserved hypothetical protein
1505	GATCTGCCCTCCCGCGC	18	MGG_13183	(MGG_13183.5) conserved hypothetical protein
1506	GATCTGCCCTCCCGCGC	18	MGG_12586	(MGG_12586.5) conserved hypothetical protein
1507	GATCTGCCCTCCCGCGC	18	MGG_12347	(MGG_12347.5) conserved hypothetical protein
1508	GATCTGCCCTCCCGCGC	18	MGG_11461	(MGG_11461.5) hypothetical protein
1509	GATCTGCCCTCCCGCGC	18	MGG_13682	(MGG_13682.5) conserved hypothetical protein
1510	GATCTGCCCTCCCGCGC	18	MGG_12368	(MGG_12368.5) hypothetical protein
1511	GATCTGCCCTCCCGCGC	18	MGG_13335	(MGG_13335.5) conserved hypothetical protein
1512	GATCTGCCCTCCCGCGC	18	MGG_12904	(MGG_12904.5) hypothetical protein
1513	GATCTGCCCTCCCGCGC	18	MGG_13323	(MGG_13323.5) conserved hypothetical protein
1514	GATCTGCCCTCCCGCGC	18	MGG_09498	(MGG_09498.5) hypothetical protein
1515	GATCTGCCCTCCCGCGC	18	MGG_05987	(MGG_05987.5) conserved hypothetical protein
1516	GATCTGCCCTCCCGCGC	18	MGG_14166	(MGG_14166.5) hypothetical protein
1517	GATCTGCCCTCCCGCGC	18	MGG_13729	(MGG_13729.5) hypothetical protein
1518	GATCTGCCCTCCCGCGC	18	MGG_11679	(MGG_11679.5) hypothetical protein
1519	GATCTGCCCTCCCGCGC	18	MGG_09422	(MGG_09422.5) conserved hypothetical protein
1520	GATCTGCCCTCCCGCGC	18	MGG_12526	(MGG_12526.5) conserved hypothetical protein
1521	GATCTGCCCTCCCGCGC	18	MGG_04666	(MGG_04666.5) hypothetical protein
1522	GATCTGCCCTCCCGCGC	18	MGG_12554	(MGG_12554.5) hypothetical protein
1523	GATCTGCCCTCCCGCGC	18	MGG_12485	(MGG_12485.5) hypothetical protein
1524	GATCTGCCCTCCCGCGC	18	MGG_11588	(MGG_11588.5) conserved hypothetical protein
1525	GATCTGCCCTCCCGCGC	18	MGG_10211	(MGG_10211.5) hypothetical protein
2831	GATCGTCTGCGACCACG	18	MGG_04484	(MGG_04484.5) hypothetical protein
3344	GATCTGCTGCTCTGAAA	18	MGG_06991	(MGG_06991.5) predicted protein
3467	GATCAAGACGAGGACGT	18	MGG_05329	(MGG_05329.5) hypothetical protein
3653	GATCGTTCCTCTGACGC	18	MGG_07811	(MGG_07811.5) predicted protein
3795	GATCCACTTTCGGTGCA	18	MGG_06629	(MGG_06629.5) hypothetical protein
5585	GATCCACGTCCTTGCCC	18	MGG_11078	(MGG_11078.5) hypothetical protein
6192	GATCCTCGGCGAGGTAC	18	MGG_03376	(MGG_03376.5) hypothetical protein
6345	GATCTTGTCCAGAAACG	18	MGG_05702	(MGG_05702.5) hypothetical protein
6348	GATCAGGTCCTCAACCT	18	MGG_01662	(MGG_01662.5) hypothetical protein
6816	GATCTGTGGTCCTTGGT	18	MGG_00131	(MGG_00131.5) hypothetical protein
7571	GATCGGGGAACTTGTAC	18	MGG_06912	(MGG_06912.5) hypothetical protein
152	GATCGCAATCGTCCCTA	17	MGG_07607	(MGG_07607.5) hypothetical protein
868	GATCAAACGTTGTTGGT	17	MGG_01282	(MGG_01282.5) ubiquitin
1205	GATCCGTACCCGAGTAA	17	MGG_11437	(MGG_11437.5) hypothetical protein
1929	GATCAGCCGTGTGAGGG	17	MGG_07036	(MGG_07036.5) predicted protein
2126	GATCACATGACCGCCGT	17	MGG_06995	(MGG_06995.5) hypothetical protein
3182	GATCTCAGAGAACTTGC	17	MGG_03641	(MGG_03641.5) elongation factor 1-alpha
3716	GATCCCAGGGTGTGGGC	17	MGG_03127	(MGG_03127.5) predicted protein
4275	GATCGACGCACCACGGT	17	MGG_14279	(MGG_14279.5) glutamine synthetase
6747	GATCCTGTACTGTCGCC	17	MGG_04241	(MGG_04241.5) predicted protein
6844	GATCTGGTACGGGTCGG	17	MGG_14279	(MGG_14279.5) glutamine synthetase
7781	GATCCTGGCGTTGAGGG	17	MGG_09166	(MGG_09166.5) predicted protein
985	GATCGTCAGGCAGATGT	16	MGG_07328	(MGG_07328.5) hypothetical protein
1355	GATCCACCATCACCACG	16	MGG_00776	(MGG_00776.5) hypothetical protein
1665	GATCCACCCCACTCGAA	16	MGG_04913	(MGG_04913.5) conserved hypothetical protein
1919	GATCTTCCATTGGTCAG	16	MGG_14232	(MGG_14232.5) hypothetical protein
2226	GATCCGTCCGTGACCGA	16	MGG_04131	(MGG_04131.5) hypothetical protein
3006	GATCCTGAGGGTTCGTT	16	MGG_03243	(MGG_03243.5) hypothetical protein
3217	GATCCCAGGACGCAGTA	16	MGG_08831	(MGG_08831.5) hypothetical protein
3812	GATCTCCTCGGCGGTGG	16	MGG_05146	(MGG_05146.5) hypothetical protein
4382	GATCCAGCTTCTCGGAT	16	MGG_13232	(MGG_13232.5) predicted protein
5606	GATCCTCGAATATGCTA	16	MGG_07043	(MGG_07043.5) predicted protein
6261	GATCTGCGTCGTGAGGG	16	MGG_03055	(MGG_03055.5) hypothetical protein
6658	GATCCGTGAACACCGAG	16	MGG_06169	(MGG_06169.5) hypothetical protein
6786	GATCCTTGGTGATACCA	16	MGG_02704	(MGG_02704.5) hypothetical protein
744	GATCAGACTTTCCCGCG	15	MGG_03449	(MGG_03449.5) hypothetical protein
1540	GATCAGCCGCCTCTGCT	15	MGG_10848	(MGG_10848.5) predicted protein
1613	GATCCATAAGTATGGAG	15	MGG_00545	(MGG_00545.5) predicted protein
2160	GATCTGATGACCGCTGT	15	MGG_03461	(MGG_03461.5) hypothetical protein
3116	GATCCCTCCTTGTCGAC	15	MGG_04327	(MGG_04327.5) hypothetical protein
3134	GATCCGTCACCCTGAAC	15	MGG_01636	(MGG_01636.5) hypothetical protein
3505	GATCCCGAGCGTGTTGT	15	MGG_04649	(MGG_04649.5) hypothetical protein
3714	GATCACAGTATTTGACT	15	MGG_06856	(MGG_06856.5) hypothetical protein
3833	GATCGCCTGGTTGTACT	15	MGG_01886	(MGG_01886.5) hypothetical protein
4169	GATCGGAGTAGGGGGTG	15	MGG_09126	(MGG_09126.5) predicted protein
5163	GATCGAGCACAATGGCG	15	MGG_09264	(MGG_09264.5) hypothetical protein
5402	GATCGCTTCTGGTTGTT	15	MGG_09351	(MGG_09351.5) hypothetical protein
6412	GATCTGGTCCTGCACGG	15	MGG_01943	(MGG_01943.5) cutinase precursor
6966	GATCTGGTCCGCGTCCC	15	MGG_07367	(MGG_07367.5) hypothetical protein
7156	GATCTCGGACCGACTCG	15	MGG_08143	(MGG_08143.5) hypothetical protein
1079	GATCCGCACCTGGTAGG	14	MGG_07761	(MGG_07761.5) predicted protein
2028	GATCCGGAAATCAGCTT	14	MGG_00591	(MGG_00591.5) predicted protein
2128	GATCTCATCACCGGGCG	14	MGG_14308	(MGG_14308.5) hypothetical protein
2372	GATCCAGAGGGACGCGC	14	MGG_09148	(MGG_09148.5) hypothetical protein
2400	GATCAAGAGGCCCTGCT	14	MGG_06386	(MGG_06386.5) hypothetical protein
2795	GATCGCCTCGTACAAGC	14	MGG_13200	(MGG_13200.5) hypothetical protein
2838	GATCTCCTCTAGCATGT	14	MGG_10138	(MGG_10138.5) hypothetical protein
2927	GATCAGCTGGCGCTGTT	14	MGG_01144	(MGG_01144.5) hypothetical protein
3358	GATCTGGAAGCGGTGGA	14	MGG_08016	(MGG_08016.5) hypothetical protein
4308	GATCCTCGTCACATTTG	14	MGG_04184	(MGG_04184.5) hypothetical protein
4569	GATCTTGCCATTCTTGC	14	MGG_09878	(MGG_09878.5) conserved hypothetical protein
4631	GATCCTGCATTGCCCTG	14	MGG_09912	(MGG_09912.5) hypothetical protein
5413	GATCATTTTTGTTGTTC	14	MGG_06379	(MGG_06379.5) hypothetical protein
5725	GATCAAGCCGCCGTCGC	14	MGG_06385	(MGG_06385.5) hypothetical protein
5797	GATCTCGCTTCCGGGGG	14	MGG_07630	(MGG_07630.5) predicted protein
5902	GATCCGGCGGATGGTCT	14	MGG_12776	(MGG_12776.5) hypothetical protein
6319	GATCACGTCCGCAGTTG	14	MGG_04672	(MGG_04672.5) hypothetical protein
6555	GATCCGGTTGGCCAGGA	14	MGG_13390	(MGG_13390.5) hypothetical protein
6694	GATCTGGTCCTGTAACT	14	MGG_00899	(MGG_00899.5) hypothetical protein
6857	GATCCAGTGGACGGCGC	14	MGG_09706	(MGG_09706.5) hypothetical protein
7000	GATCGGGTTGCTGATTC	14	MGG_01779	(MGG_01779.5) hypothetical protein
7004	GATCAGGTCTGTGCGGA	14	MGG_10000	(MGG_10000.5) hypothetical protein
7441	GATCTTGGACGGCGGCA	14	MGG_00086	(MGG_00086.5) hypothetical protein
7562	GATCCGGGTAGCTGAGG	14	MGG_11211	(MGG_11211.5) hypothetical protein
7756	GATCCCGGCGCGGGGGG	14	MGG_13435	(MGG_13435.5) hypothetical protein
402	GATCACACTCAAACGCG	12	MGG_03008	(MGG_03008.5) hypothetical protein
1168	GATCTGACGGTAGCCGA	12	MGG_01404	(MGG_01404.5) hypothetical protein
1765	GATCCCATTTTTTGCCG	12	MGG_02071	(MGG_02071.5) hypothetical protein
2977	GATCTCGATAGCTCAAG	12	MGG_01884	(MGG_01884.5) predicted protein
3483	GATCACGACGCCGGCCT	12	MGG_06376	(MGG_06376.5) hypothetical protein
4027	GATCGTGCCGTCAGGGT	12	MGG_06869	(MGG_06869.5) hypothetical protein
5598	GATCCCCGACTCTTGGA	12	MGG_11536	(MGG_11536.5) hypothetical protein
5888	GATCTGGCCGACGACGT	12	MGG_08266	(MGG_08266.5) hypothetical protein
6271	GATCTGCGACTTGACCT	12	MGG_13065	(MGG_13065.5) hypothetical protein
6469	GATCTTGTCAAACTCAA	12	MGG_08563	(MGG_08563.5) hypothetical protein
6865	GATCGAGTTCTTGAACG	12	MGG_02450	(MGG_02450.5) hypothetical protein
7084	GATCGGTGCAGCGGGTG	12	MGG_09297	(MGG_09297.5) hypothetical protein
7189	GATCAGGGCGTGCTTGA	12	MGG_01779	(MGG_01779.5) hypothetical protein
7261	GATCGAGGTCGGCGGGT	12	MGG_14314	(MGG_14314.5) conserved hypothetical protein
7262	GATCGAGGTCGGCGGGT	12	MGG_13458	(MGG_13458.5) hypothetical protein
7263	GATCGAGGTCGGCGGGT	12	MGG_11831	(MGG_11831.5) hypothetical protein
7264	GATCGAGGTCGGCGGGT	12	MGG_12435	(MGG_12435.5) hypothetical protein
7265	GATCGAGGTCGGCGGGT	12	MGG_11834	(MGG_11834.5) conserved hypothetical protein
7266	GATCGAGGTCGGCGGGT	12	MGG_10778	(MGG_10778.5) hypothetical protein
7267	GATCGAGGTCGGCGGGT	12	MGG_11665	(MGG_11665.5) conserved hypothetical protein
7268	GATCGAGGTCGGCGGGT	12	MGG_11939	(MGG_11939.5) conserved hypothetical protein
7269	GATCGAGGTCGGCGGGT	12	MGG_13083	(MGG_13083.5) conserved hypothetical protein
7270	GATCGAGGTCGGCGGGT	12	MGG_11974	(MGG_11974.5) hypothetical protein
7271	GATCGAGGTCGGCGGGT	12	MGG_12200	(MGG_12200.5) hypothetical protein
7272	GATCGAGGTCGGCGGGT	12	MGG_00029	(MGG_00029.5) conserved hypothetical protein
7470	GATCAGGGAAGGTTTGG	12	MGG_09540	(MGG_09540.5) hypothetical protein
261	GATCCAAACGCGGTACT	11	MGG_06006	(MGG_06006.5) hypothetical protein
416	GATCCCACCTCGAGTCT	11	MGG_11485	(MGG_11485.5) hypothetical protein
625	GATCCTCAACTGCAAGC	11	MGG_06120	(MGG_06120.5) hypothetical protein
725	GATCGTACATGTCCTCC	11	MGG_01824	(MGG_01824.5) hypothetical protein
848	GATCCGCAGCGCTGTAC	11	MGG_06332	(MGG_06332.5) hypothetical protein
1254	GATCTGCCTAGCAGTAG	11	MGG_00168	(MGG_00168.5) hypothetical protein
1270	GATCCAATAACCAAAGT	11	MGG_04765	(MGG_04765.5) hypothetical protein
1360	GATCCACCCGACCCGCT	11	MGG_01767	(MGG_01767.5) hypothetical protein
1453	GATCCTCCTTGTCAGGG	11	MGG_10252	(MGG_10252.5) conserved hypothetical protein
1469	GATCAGCCCAAACATGG	11	MGG_00792	(MGG_00792.5) hypothetical protein
1562	GATCCAATTCCTCCAAG	11	MGG_07991	(MGG_07991.5) hypothetical protein
1563	GATCCAATTCCTCCAAG	11	MGG_09809	(MGG_09809.5) hypothetical protein
1564	GATCCAATTCCTCCAAG	11	MGG_00007	(MGG_00007.5) hypothetical protein
1565	GATCCAATTCCTCCAAG	11	MGG_08470	(MGG_08470.5) hypothetical protein
1566	GATCCAATTCCTCCAAG	11	MGG_04274	(MGG_04274.5) hypothetical protein
1567	GATCCAATTCCTCCAAG	11	MGG_11669	(MGG_11669.5) hypothetical protein
1568	GATCCAATTCCTCCAAG	11	MGG_13991	(MGG_13991.5) hypothetical protein
1569	GATCCAATTCCTCCAAG	11	MGG_07400	(MGG_07400.5) hypothetical protein
1570	GATCCAATTCCTCCAAG	11	MGG_10784	(MGG_10784.5) hypothetical protein
1571	GATCCAATTCCTCCAAG	11	MGG_08470	(MGG_08470.5) hypothetical protein
1572	GATCCAATTCCTCCAAG	11	MGG_13955	(MGG_13955.5) predicted protein
1573	GATCCAATTCCTCCAAG	11	MGG_11295	(MGG_11295.5) hypothetical protein
1574	GATCCAATTCCTCCAAG	11	MGG_02554	(MGG_02554.5) hypothetical protein
1575	GATCCAATTCCTCCAAG	11	MGG_10403	(MGG_10403.5) predicted protein
1576	GATCCAATTCCTCCAAG	11	MGG_13343	(MGG_13343.5) hypothetical protein
1667	GATCCACCTCTCTGCAG	11	MGG_04858	(MGG_04858.5) hypothetical protein
1703	GATCCCCCGCTGTGGTG	11	MGG_05278	(MGG_05278.5) hypothetical protein
1734	GATCTGCCAGTCTATAT	11	MGG_06929	(MGG_06929.5) predicted protein
1875	GATCTTCCAAAAGATGA	11	MGG_07606	(MGG_07606.5) hypothetical protein
2020	GATCCTGATTTGACCGC	11	MGG_08186	(MGG_08186.5) hypothetical protein
2630	GATCGTTCTTCGCATTC	11	MGG_09596	(MGG_09596.5) hypothetical protein
2631	GATCGTTCTTCGCATTC	11	MGG_14460	(MGG_14460.5) hypothetical protein
2632	GATCGTTCTTCGCATTC	11	MGG_11159	(MGG_11159.5) hypothetical protein
2633	GATCGTTCTTCGCATTC	11	MGG_11941	(MGG_11941.5) hypothetical protein similar to reverse transcriptase
2634	GATCGTTCTTCGCATTC	11	MGG_13061	(MGG_13061.5) hypothetical protein similar to reverse transcriptase
2635	GATCGTTCTTCGCATTC	11	MGG_13114	(MGG_13114.5) hypothetical protein similar to reverse transcriptase
2636	GATCGTTCTTCGCATTC	11	MGG_14334	(MGG_14334.5) hypothetical protein
2637	GATCGTTCTTCGCATTC	11	MGG_14106	(MGG_14106.5) hypothetical protein similar to reverse transcriptase
2638	GATCGTTCTTCGCATTC	11	MGG_01339	(MGG_01339.5) hypothetical protein
2639	GATCGTTCTTCGCATTC	11	MGG_13212	(MGG_13212.5) hypothetical protein similar to reverse transcriptase
2640	GATCGTTCTTCGCATTC	11	MGG_05835	(MGG_05835.5) hypothetical protein similar to reverse transcriptase
2641	GATCGTTCTTCGCATTC	11	MGG_03445	(MGG_03445.5) hypothetical protein similar to reverse transcriptase
2642	GATCGTTCTTCGCATTC	11	MGG_13705	(MGG_13705.5) hypothetical protein similar to reverse transcriptase
2643	GATCGTTCTTCGCATTC	11	MGG_13639	(MGG_13639.5) hypothetical protein similar to reverse transcriptase
2644	GATCGTTCTTCGCATTC	11	MGG_11942	(MGG_11942.5) hypothetical protein
2645	GATCGTTCTTCGCATTC	11	MGG_13431	(MGG_13431.5) hypothetical protein similar to reverse transcriptase
2646	GATCGTTCTTCGCATTC	11	MGG_11767	(MGG_11767.5) hypothetical protein
2647	GATCGTTCTTCGCATTC	11	MGG_13060	(MGG_13060.5) hypothetical protein similar to reverse transcriptase
2648	GATCGTTCTTCGCATTC	11	MGG_13311	(MGG_13311.5) hypothetical protein similar to reverse transcriptase
2649	GATCGTTCTTCGCATTC	11	MGG_11811	(MGG_11811.5) hypothetical protein similar to reverse transcriptase
2650	GATCGTTCTTCGCATTC	11	MGG_13099	(MGG_13099.5) hypothetical protein
2651	GATCGTTCTTCGCATTC	11	MGG_12278	(MGG_12278.5) hypothetical protein similar to reverse transcriptase
2652	GATCGTTCTTCGCATTC	11	MGG_13554	(MGG_13554.5) hypothetical protein similar to reverse transcriptase
2653	GATCGTTCTTCGCATTC	11	MGG_13837	(MGG_13837.5) hypothetical protein
2654	GATCGTTCTTCGCATTC	11	MGG_06606	(MGG_06606.5) hypothetical protein
2655	GATCGTTCTTCGCATTC	11	MGG_11152	(MGG_11152.5) hypothetical protein similar to reverse transcriptase
2656	GATCGTTCTTCGCATTC	11	MGG_13643	(MGG_13643.5) hypothetical protein similar to reverse transcriptase
2657	GATCGTTCTTCGCATTC	11	MGG_09141	(MGG_09141.5) hypothetical protein
2658	GATCGTTCTTCGCATTC	11	MGG_12531	(MGG_12531.5) hypothetical protein
2659	GATCGTTCTTCGCATTC	11	MGG_14285	(MGG_14285.5) hypothetical protein similar to reverse transcriptase
2660	GATCGTTCTTCGCATTC	11	MGG_13061	(MGG_13061.5) hypothetical protein similar to reverse transcriptase
2661	GATCGTTCTTCGCATTC	11	MGG_13297	(MGG_13297.5) hypothetical protein similar to reverse transcriptase
2662	GATCGTTCTTCGCATTC	11	MGG_13051	(MGG_13051.5) hypothetical protein similar to reverse transcriptase
2663	GATCGTTCTTCGCATTC	11	MGG_05508	(MGG_05508.5) hypothetical protein
2664	GATCGTTCTTCGCATTC	11	MGG_14149	(MGG_14149.5) conserved hypothetical protein
2665	GATCGTTCTTCGCATTC	11	MGG_03410	(MGG_03410.5) hypothetical protein
2666	GATCGTTCTTCGCATTC	11	MGG_13054	(MGG_13054.5) hypothetical protein similar to reverse transcriptase
2667	GATCGTTCTTCGCATTC	11	MGG_13355	(MGG_13355.5) hypothetical protein similar to reverse transcriptase
2668	GATCGTTCTTCGCATTC	11	MGG_01340	(MGG_01340.5) hypothetical protein similar to reverse transcriptase
2669	GATCGTTCTTCGCATTC	11	MGG_12113	(MGG_12113.5) hypothetical protein similar to reverse transcriptase
2670	GATCGTTCTTCGCATTC	11	MGG_11347	(MGG_11347.5) conserved hypothetical protein
2671	GATCGTTCTTCGCATTC	11	MGG_11629	(MGG_11629.5) hypothetical protein similar to reverse transcriptase
2672	GATCGTTCTTCGCATTC	11	MGG_14031	(MGG_14031.5) hypothetical protein similar to reverse transcriptase
2673	GATCGTTCTTCGCATTC	11	MGG_11976	(MGG_11976.5) conserved hypothetical protein
2674	GATCGTTCTTCGCATTC	11	MGG_12542	(MGG_12542.5) hypothetical protein similar to reverse transcriptase
2675	GATCGTTCTTCGCATTC	11	MGG_01019	(MGG_01019.5) hypothetical protein
2676	GATCGTTCTTCGCATTC	11	MGG_07948	(MGG_07948.5) hypothetical protein similar to reverse transcriptase
2677	GATCGTTCTTCGCATTC	11	MGG_13259	(MGG_13259.5) hypothetical protein
2678	GATCGTTCTTCGCATTC	11	MGG_11981	(MGG_11981.5) hypothetical protein similar to reverse transcriptase
2679	GATCGTTCTTCGCATTC	11	MGG_12326	(MGG_12326.5) hypothetical protein
2680	GATCGTTCTTCGCATTC	11	MGG_12838	(MGG_12838.5) hypothetical protein similar to reverse transcriptase
2681	GATCGTTCTTCGCATTC	11	MGG_10125	(MGG_10125.5) hypothetical protein similar to reverse transcriptase
2682	GATCGTTCTTCGCATTC	11	MGG_11743	(MGG_11743.5) hypothetical protein similar to reverse transcriptase
2683	GATCGTTCTTCGCATTC	11	MGG_11671	(MGG_11671.5) hypothetical protein similar to reverse transcriptase
2794	GATCTCCTTGAACGCTC	11	MGG_00930	(MGG_00930.5) hypothetical protein
2820	GATCCCCTCCATCCAGC	11	MGG_12329	(MGG_12329.5) hypothetical protein
2821	GATCCCCTCCATCCAGC	11	MGG_12332	(MGG_12332.5) hypothetical protein
3021	GATCCGGATGGCTGATT	11	MGG_06918	(MGG_06918.5) predicted protein
3197	GATCGCAGCCTCCTTGG	11	MGG_10609	(MGG_10609.5) hypothetical protein
3202	GATCTCAGTGGCCACAG	11	MGG_00737	(MGG_00737.5) predicted protein
3293	GATCCACTGGCGTTGCC	11	MGG_02625	(MGG_02625.5) hypothetical protein
3720	GATCCCAGTAGGTAGCC	11	MGG_01567	(MGG_01567.5) hypothetical protein
3856	GATCTTCTCCCAGGTCT	11	MGG_11776	(MGG_11776.5) conserved hypothetical protein
3919	GATCGGCTTCCAGTCGT	11	MGG_06721	(MGG_06721.5) conserved hypothetical protein
3938	GATCTGCTGCGCGAGTG	11	MGG_01083	(MGG_01083.5) predicted protein
3989	GATCTGGCCCTGAGTCT	11	MGG_05344	(MGG_05344.5) hypothetical protein
4086	GATCGAAGGACGGCATG	11	MGG_07520	(MGG_07520.5) hypothetical protein
4188	GATCTCTTTGCTAAAGG	11	MGG_06914	(MGG_06914.5) conserved hypothetical protein
4309	GATCCTCGCTCCACGTT	11	MGG_04394	(MGG_04394.5) predicted protein
4576	GATCGGGCCTGACGACC	11	MGG_08933	(MGG_08933.5) hypothetical protein
5132	GATCGGCGGATACTGGG	11	MGG_00878	(MGG_00878.5) predicted protein
5164	GATCAAGCTGCATGTTT	11	MGG_02367	(MGG_02367.5) hypothetical protein
5251	GATCGTGCCGTATAGGG	11	MGG_01422	(MGG_01422.5) hypothetical protein
5563	GATCAGGCGTAGGTACC	11	MGG_00933	(MGG_00933.5) hypothetical protein
5752	GATCCAGCCGTTGAATG	11	MGG_06552	(MGG_06552.5) hypothetical protein
5816	GATCGTGCGGCAGGCGT	11	MGG_02463	(MGG_02463.5) hypothetical protein
5827	GATCGTGCCCACGGGGT	11	MGG_05223	(MGG_05223.5) hypothetical protein
5852	GATCATGCTCCTGTCCT	11	MGG_00168	(MGG_00168.5) hypothetical protein
5866	GATCCGGCCAAAGACGG	11	MGG_05445	(MGG_05445.5) conserved hypothetical protein
5877	GATCCGGCCGGAGGAGA	11	MGG_07334	(MGG_07334.5) hypothetical protein
6047	GATCCGTTTGCTGGTGG	11	MGG_01555	(MGG_01555.5) hypothetical protein
6163	GATCACCGATATGGCGG	11	MGG_13651	(MGG_13651.5) hypothetical protein
6264	GATCGGCGGACTGCCTG	11	MGG_06005	(MGG_06005.5) hypothetical protein
6424	GATCCAGTTGTCCTGTA	11	MGG_00843	(MGG_00843.5) hypothetical protein
6481	GATCCTGTAGTCCGCGC	11	MGG_03567	(MGG_03567.5) hypothetical protein
6491	GATCTTGTCCCTCTTGG	11	MGG_11548	(MGG_11548.5) hypothetical protein
6584	GATCTATGCAATCCTCC	11	MGG_13119	(MGG_13119.5) predicted protein
6721	GATCTCGTGGTTTTGGC	11	MGG_13218	(MGG_13218.5) hypothetical protein
6761	GATCGATGCGGCTGAGG	11	MGG_09294	(MGG_09294.5) conserved hypothetical protein
6833	GATCTGGTCTCGGCGGC	11	MGG_05626	(MGG_05626.5) hypothetical protein
6856	GATCGAGTATGCGATGG	11	MGG_05525	(MGG_05525.5) hypothetical protein
6875	GATCCAGTAGATGCAGA	11	MGG_08832	(MGG_08832.5) hypothetical protein
6921	GATCGTGTCCTCGTGCC	11	MGG_01127	(MGG_01127.5) conserved hypothetical protein
6942	GATCCTGTCGTTGGAAG	11	MGG_13655	(MGG_13655.5) hypothetical protein
7545	GATCTTGGTCTTTCCCG	11	MGG_04928	(MGG_04928.5) predicted protein
7632	GATCAAGGTCACGAGGA	11	MGG_01608	(MGG_01608.5) hypothetical protein
7674	GATCCCGGCCCAGAAGC	11	MGG_03196	(MGG_03196.5) hypothetical protein
76	GATCCAAACATCCTGTT	9	MGG_14314	(MGG_14314.5) conserved hypothetical protein
77	GATCCAAACATCCTGTT	9	MGG_13083	(MGG_13083.5) conserved hypothetical protein
165	GATCTCAACCAGCTTCT	9	MGG_06011	(MGG_06011.5) hypothetical protein similar to glutathione-dependent formaldehyde dehydrogenase
240	GATCAGAACATGTGATT	9	MGG_06111	(MGG_06111.5) hypothetical protein
317	GATCGGAAGGCGGCAAT	9	MGG_11289	(MGG_11289.5) hypothetical protein
413	GATCCTACGGCAACAGA	9	MGG_02103	(MGG_02103.5) hypothetical protein
497	GATCGCCAAATACTAGA	9	MGG_10668	(MGG_10668.5) hypothetical protein similar to ceramide glucosyltransferase
617	GATCCTCAGCTGCCGGA	9	MGG_05857	(MGG_05857.5) hypothetical protein
668	GATCTGCAGAAGCTGAT	9	MGG_01595	(MGG_01595.5) hypothetical protein
874	GATCCCACACCCTGGCC	9	MGG_06962	(MGG_06962.5) secretion related GTPase
887	GATCGGACGTGATGGCA	9	MGG_00899	(MGG_00899.5) hypothetical protein
929	GATCCCCAGGAAGCTGG	9	MGG_00078	(MGG_00078.5) predicted protein
1143	GATCCCACTGGCGTCAT	9	MGG_12160	(MGG_12160.5) predicted protein
1160	GATCGTACTCTCGGGCT	9	MGG_02836	(MGG_02836.5) conserved hypothetical protein
1822	GATCCACCGTCTGAACC	9	MGG_09463	(MGG_09463.5) hypothetical protein
2416	GATCGAGACGGTCTGGA	9	MGG_05421	(MGG_05421.5) predicted protein
2700	GATCTAAGCCCAAGGCT	9	MGG_07167	(MGG_07167.5) hypothetical protein
2701	GATCTAAGCCCAAGGCT	9	MGG_12357	(MGG_12357.5) hypothetical protein
2728	GATCGTAGACAAAGTGT	9	MGG_08847	(MGG_08847.5) hypothetical protein
2830	GATCGTCTCTTACGGTA	9	MGG_06163	(MGG_06163.5) hypothetical protein
3178	GATCGAAGAAATCCTCA	9	MGG_09005	(MGG_09005.5) hypothetical protein
3216	GATCCCAGGAGGCGAGG	9	MGG_06245	(MGG_06245.5) hypothetical protein
3341	GATCATCTTCTGTGAAT	9	MGG_00170	(MGG_00170.5) conserved hypothetical protein
3371	GATCAGGAACAGGTCGA	9	MGG_03160	(MGG_03160.5) hypothetical protein
3372	GATCAGGAACAGGTCGA	9	MGG_01404	(MGG_01404.5) hypothetical protein
3633	GATCCATCCCGGGTTCG	9	MGG_08593	(MGG_08593.5) hypothetical protein
3858	GATCGCCTCCGGGCGGG	9	MGG_14249	(MGG_14249.5) hypothetical protein
3859	GATCGCCTCCGGGCGGG	9	MGG_08942	(MGG_08942.5) hypothetical protein
3860	GATCGCCTCCGGGCGGG	9	MGG_02300	(MGG_02300.5) hypothetical protein similar to reverse transcriptase
3861	GATCGCCTCCGGGCGGG	9	MGG_13091	(MGG_13091.5) hypothetical protein similar to reverse transcriptase
3862	GATCGCCTCCGGGCGGG	9	MGG_13849	(MGG_13849.5) hypothetical protein
3863	GATCGCCTCCGGGCGGG	9	MGG_13568	(MGG_13568.5) hypothetical protein
3864	GATCGCCTCCGGGCGGG	9	MGG_13890	(MGG_13890.5) hypothetical protein similar to reverse transcriptase
3865	GATCGCCTCCGGGCGGG	9	MGG_11303	(MGG_11303.5) hypothetical protein similar to reverse transcriptase
3866	GATCGCCTCCGGGCGGG	9	MGG_12685	(MGG_12685.5) hypothetical protein similar to reverse transcriptase
3867	GATCGCCTCCGGGCGGG	9	MGG_10065	(MGG_10065.5) hypothetical protein similar to reverse transcriptase
3868	GATCGCCTCCGGGCGGG	9	MGG_12486	(MGG_12486.5) hypothetical protein
3869	GATCGCCTCCGGGCGGG	9	MGG_14077	(MGG_14077.5) hypothetical protein
3870	GATCGCCTCCGGGCGGG	9	MGG_12437	(MGG_12437.5) hypothetical protein similar to reverse transcriptase
3871	GATCGCCTCCGGGCGGG	9	MGG_13461	(MGG_13461.5) hypothetical protein similar to reverse transcriptase
3872	GATCGCCTCCGGGCGGG	9	MGG_13827	(MGG_13827.5) hypothetical protein
3873	GATCGCCTCCGGGCGGG	9	MGG_12060	(MGG_12060.5) hypothetical protein similar to reverse transcriptase
3874	GATCGCCTCCGGGCGGG	9	MGG_12676	(MGG_12676.5) conserved hypothetical protein
3875	GATCGCCTCCGGGCGGG	9	MGG_14470	(MGG_14470.5) hypothetical protein
3876	GATCGCCTCCGGGCGGG	9	MGG_11983	(MGG_11983.5) hypothetical protein similar to reverse transcriptase
3877	GATCGCCTCCGGGCGGG	9	MGG_11000	(MGG_11000.5) hypothetical protein similar to reverse transcriptase
3878	GATCGCCTCCGGGCGGG	9	MGG_12031	(MGG_12031.5) hypothetical protein
3879	GATCGCCTCCGGGCGGG	9	MGG_07582	(MGG_07582.5) conserved hypothetical protein
3880	GATCGCCTCCGGGCGGG	9	MGG_13737	(MGG_13737.5) hypothetical protein similar to reverse transcriptase
3881	GATCGCCTCCGGGCGGG	9	MGG_07839	(MGG_07839.5) hypothetical protein
3882	GATCGCCTCCGGGCGGG	9	MGG_02576	(MGG_02576.5) hypothetical protein similar to reverse transcriptase
3883	GATCGCCTCCGGGCGGG	9	MGG_14196	(MGG_14196.5) hypothetical protein
3884	GATCGCCTCCGGGCGGG	9	MGG_13352	(MGG_13352.5) hypothetical protein similar to reverse transcriptase
3885	GATCGCCTCCGGGCGGG	9	MGG_08517	(MGG_08517.5) hypothetical protein
3886	GATCGCCTCCGGGCGGG	9	MGG_14408	(MGG_14408.5) hypothetical protein
4162	GATCTGAGCCTTGCCAA	9	MGG_06143	(MGG_06143.5) hypothetical protein
4563	GATCGTGCTGGTCACCG	9	MGG_04696	(MGG_04696.5) hypothetical protein
4797	GATCTTTTCTCCCACGA	9	MGG_07456	(MGG_07456.5) calmodulin-dependent protein phosphatase
4944	GATCGCCGGGACCCCCA	9	MGG_03568	(MGG_03568.5) hypothetical protein
5145	GATCCTCGGGGGCAGTG	9	MGG_06478	(MGG_06478.5) predicted protein
5146	GATCCTCGAAAGCTCAT	9	MGG_02987	(MGG_02987.5) hypothetical protein
5567	GATCCACGAAGATGTCC	9	MGG_10158	(MGG_10158.5) hypothetical protein
5639	GATCGTCGCAATTCCAG	9	MGG_12813	(MGG_12813.5) hypothetical protein
5717	GATCCAGCTGTCGGAGA	9	MGG_09273	(MGG_09273.5) hypothetical protein
5990	GATCCATTGGATGCTGT	9	MGG_03937	(MGG_03937.5) hypothetical protein
6018	GATCTCTTTCGGGAAGT	9	MGG_07619	(MGG_07619.5) hypothetical protein
6020	GATCTTTTCGACGCTGG	9	MGG_10908	(MGG_10908.5) hypothetical protein
6223	GATCGGCGTAGAGGTCG	9	MGG_03855	(MGG_03855.5) conserved hypothetical protein
6321	GATCCCGTCCGCAGGTC	9	MGG_01711	(MGG_01711.5) hypothetical protein
6339	GATCGTGTCCAGAGGGG	9	MGG_08623	(MGG_08623.5) hypothetical protein
6438	GATCTCGTTCCACTGCG	9	MGG_07776	(MGG_07776.5) hypothetical protein
6596	GATCCATGTACGCCGCA	9	MGG_02616	(MGG_02616.5) hypothetical protein
6670	GATCGTTGAAGGCTCGG	9	MGG_00591	(MGG_00591.5) predicted protein
6887	GATCTCGTCTTCGGGGA	9	MGG_04311	(MGG_04311.5) hypothetical protein
6915	GATCTCGTGCGGGGCGA	9	MGG_04422	(MGG_04422.5) conserved hypothetical protein
7028	GATCCCTGGGCAGGGTG	9	MGG_04774	(MGG_04774.5) hypothetical protein
7041	GATCGCTGTTGTGACGA	9	MGG_05273	(MGG_05273.5) hypothetical protein
7324	GATCTTGGGAGCCAGAG	9	MGG_06895	(MGG_06895.5) hypothetical protein similar to 60S ribosomal protein L12
7633	GATCAAGGTCCCGGGAG	9	MGG_04466	(MGG_04466.5) hypothetical protein
7849	GATCTGGGCGATGTGGT	9	MGG_10596	(MGG_10596.5) conserved hypothetical protein
191	GATCCGAATCTGCCGTG	8	MGG_12097	(MGG_12097.5) hypothetical protein
633	GATCTGCAGGACCCATA	8	MGG_06832	(MGG_06832.5) hypothetical protein
1203	GATCCGTAGGGTAGGCG	8	MGG_05278	(MGG_05278.5) hypothetical protein
1206	GATCCGTAGATGAGGAG	8	MGG_07178	(MGG_07178.5) hypothetical protein
1317	GATCTGATATTGAACCT	8	MGG_03842	(MGG_03842.5) hypothetical protein
1581	GATCGAATTCGGCAACT	8	MGG_12926	(MGG_12926.5) hypothetical protein
1739	GATCAGCCAAGTTCTTG	8	MGG_01279	(MGG_01279.5) conserved hypothetical protein
1771	GATCCGATATCCTGACC	8	MGG_05260	(MGG_05260.5) hypothetical protein
2143	GATCTTATGGTAGAACC	8	MGG_01013	(MGG_01013.5) conserved hypothetical protein
2449	GATCACGACGGCCTGGC	8	MGG_09360	(MGG_09360.5) hypothetical protein
2476	GATCTTGAAGTCCCACT	8	MGG_03245	(MGG_03245.5) hypothetical protein
2578	GATCAGGACCTTCTTGC	8	MGG_07135	(MGG_07135.5) hypothetical protein
3120	GATCTTTCGACCTTCCA	8	MGG_08661	(MGG_08661.5) conserved hypothetical protein
3535	GATCTTGAAGCCGTGGA	8	MGG_01033	(MGG_01033.5) hypothetical protein
3906	GATCTTCTTCTTGGGGT	8	MGG_01907	(MGG_01907.5) hypothetical protein
3937	GATCTGCTGCGCGTTGG	8	MGG_06927	(MGG_06927.5) predicted protein
4029	GATCTTGCCATCAGATT	8	MGG_00698	(MGG_00698.5) thiol methyltransferase 1, putative
4088	GATCAAAGAGAGGAAAG	8	MGG_01802	(MGG_01802.5) chitin synthase 2
4116	GATCGCAGGTAGGTGGG	8	MGG_01373	(MGG_01373.5) hypothetical protein
4285	GATCCCCGTAGCATTCC	8	MGG_11651	(MGG_11651.5) hypothetical protein
4393	GATCCAGCTCCTCCAGG	8	MGG_09837	(MGG_09837.5) hypothetical protein
4462	GATCTCGCCAAACAGAG	8	MGG_04428	(MGG_04428.5) hypothetical protein
5174	GATCAGCGTCGCCTCGA	8	MGG_01114	(MGG_01114.5) hypothetical protein
5318	GATCGGGCTTCCTTTGC	8	MGG_06095	(MGG_06095.5) hypothetical protein
5608	GATCACCGTGGGTAGGT	8	MGG_12832	(MGG_12832.5) hypothetical protein
5807	GATCCCGCCCTTGGAGT	8	MGG_01428	(MGG_01428.5) hypothetical protein
5819	GATCTCGCAGCGGCTCT	8	MGG_06678	(MGG_06678.5) hypothetical protein
5832	GATCTTGCGGTCGACGC	8	MGG_05026	(MGG_05026.5) 40S ribosomal protein S19
5879	GATCGTGCCTTGGATTG	8	MGG_02924	(MGG_02924.5) hypothetical protein
6405	GATCCGTGGCTGAAGGA	8	MGG_08689	(MGG_08689.5) hypothetical protein similar to protein kinase C
6554	GATCAGGTGGGCCTTGC	8	MGG_02486	(MGG_02486.5) hypothetical protein
7003	GATCAGGTTCATGAGGA	8	MGG_05526	(MGG_05526.5) hypothetical protein
7018	GATCCATGCGTAGCAAC	8	MGG_03371	(MGG_03371.5) hypothetical protein
7184	GATCAGGGATTGCCACT	8	MGG_06919	(MGG_06919.5) conserved hypothetical protein
7283	GATCGAGGAATGCTTGC	8	MGG_06995	(MGG_06995.5) hypothetical protein
7559	GATCTGGGCTTCTCTGT	8	MGG_05727	(MGG_05727.5) hypothetical protein
7707	GATCTCGGGCACGGCGC	8	MGG_00310	(MGG_00310.5) predicted protein
7828	GATCTTGGCCAGGATGA	8	MGG_06544	(MGG_06544.5) hypothetical protein
360	GATCTGCAAAGAACTCC	7	MGG_03371	(MGG_03371.5) hypothetical protein
417	GATCCCACGAGGATGAA	7	MGG_06870	(MGG_06870.5) hypothetical protein
581	GATCGTCAGTGCCGGCG	7	MGG_02625	(MGG_02625.5) hypothetical protein
750	GATCTGACCGTGCTCGT	7	MGG_12805	(MGG_12805.5) hypothetical protein similar to mutant tryptophan synthase
798	GATCCTCAAGAATGACT	7	MGG_01596	(MGG_01596.5) hypothetical protein
804	GATCCCCAGAGGTAGGA	7	MGG_03289	(MGG_03289.5) predicted protein
980	GATCGTCACGTAGCTGT	7	MGG_14109	(MGG_14109.5) hypothetical protein
1013	GATCTTCATTGTGCCGG	7	MGG_08185	(MGG_08185.5) hypothetical protein
1475	GATCTTCCGCGGCGCCG	7	MGG_02730	(MGG_02730.5) hypothetical protein
1847	GATCCACCATCGGCGCC	7	MGG_08825	(MGG_08825.5) hypothetical protein
1862	GATCCCCCGTTTGATGG	7	MGG_11502	(MGG_11502.5) hypothetical protein
1935	GATCCGCCAACTGAGTC	7	MGG_07756	(MGG_07756.5) hypothetical protein
2202	GATCATTCCCAGAAGTT	7	MGG_14452	(MGG_14452.5) hypothetical protein
2203	GATCATTCCCAGAAGTT	7	MGG_08470	(MGG_08470.5) hypothetical protein
2204	GATCATTCCCAGAAGTT	7	MGG_11669	(MGG_11669.5) hypothetical protein
2205	GATCATTCCCAGAAGTT	7	MGG_13343	(MGG_13343.5) hypothetical protein
2206	GATCATTCCCAGAAGTT	7	MGG_10403	(MGG_10403.5) predicted protein
2207	GATCATTCCCAGAAGTT	7	MGG_07991	(MGG_07991.5) hypothetical protein
2208	GATCATTCCCAGAAGTT	7	MGG_13650	(MGG_13650.5) hypothetical protein
2209	GATCATTCCCAGAAGTT	7	MGG_13955	(MGG_13955.5) predicted protein
2210	GATCATTCCCAGAAGTT	7	MGG_08483	(MGG_08483.5) hypothetical protein
2211	GATCATTCCCAGAAGTT	7	MGG_04274	(MGG_04274.5) hypothetical protein
2212	GATCATTCCCAGAAGTT	7	MGG_13991	(MGG_13991.5) hypothetical protein
2213	GATCATTCCCAGAAGTT	7	MGG_10784	(MGG_10784.5) hypothetical protein
2330	GATCTTCTCGACAGTGG	7	MGG_06203	(MGG_06203.5) MFS monosaccharide transporter
2787	GATCCACTCCGTCAGGT	7	MGG_13929	(MGG_13929.5) hypothetical protein
2849	GATCTTCTCGACCGACT	7	MGG_04081	(MGG_04081.5) conserved hypothetical protein
3132	GATCATTCTTGGTCTTA	7	MGG_07741	(MGG_07741.5) hypothetical protein
3822	GATCCCCTCCGCGTGCG	7	MGG_08444	(MGG_08444.5) hypothetical protein similar to reverse transcriptase
3823	GATCCCCTCCGCGTGCG	7	MGG_10029	(MGG_10029.5) hypothetical protein similar to reverse transcriptase
3824	GATCCCCTCCGCGTGCG	7	MGG_14112	(MGG_14112.5) hypothetical protein
3893	GATCATCTGGACGAGCT	7	MGG_06924	(MGG_06924.5) hypothetical protein
3929	GATCTTCTTGCGGGAAA	7	MGG_13474	(MGG_13474.5) translation initiation factor SUI1
4142	GATCCGAGGCCCGAGTA	7	MGG_04903	(MGG_04903.5) hypothetical protein
4270	GATCCACGGTCCATCGC	7	MGG_06009	(MGG_06009.5) hypothetical protein
5087	GATCGTCGTACTCCTTG	7	MGG_09239	(MGG_09239.5) hypothetical protein
5147	GATCATCGACGGCGGTG	7	MGG_00588	(MGG_00588.5) hypothetical protein
5300	GATCTTGCCGGCTTTGA	7	MGG_09117	(MGG_09117.5) hypothetical protein
5405	GATCCTTTTTGCTGTGA	7	MGG_07008	(MGG_07008.5) hypothetical protein
5619	GATCCTCGTTGCTCGTC	7	MGG_13526	(MGG_13526.5) hypothetical protein
5851	GATCATGCGACTGGCCT	7	MGG_04959	(MGG_04959.5) predicted protein
5896	GATCAGGCTTTCGTCCT	7	MGG_00663	(MGG_00663.5) hypothetical protein
5996	GATCGCTTCGTAGATTT	7	MGG_06421	(MGG_06421.5) hypothetical protein
6285	GATCGGCGAACGGGGAC	7	MGG_01456	(MGG_01456.5) hypothetical protein
6510	GATCAGGTTGTACGCTT	7	MGG_02353	(MGG_02353.5) hypothetical protein
6511	GATCAGGTTGTACGCTT	7	MGG_13052	(MGG_13052.5) conserved hypothetical protein
6512	GATCAGGTTGTACGCTT	7	MGG_01737	(MGG_01737.5) conserved hypothetical protein
6513	GATCAGGTTGTACGCTT	7	MGG_14031	(MGG_14031.5) hypothetical protein similar to reverse transcriptase
6514	GATCAGGTTGTACGCTT	7	MGG_05778	(MGG_05778.5) conserved hypothetical protein
6515	GATCAGGTTGTACGCTT	7	MGG_11940	(MGG_11940.5) conserved hypothetical protein
6516	GATCAGGTTGTACGCTT	7	MGG_13125	(MGG_13125.5) conserved hypothetical protein
6517	GATCAGGTTGTACGCTT	7	MGG_13319	(MGG_13319.5) conserved hypothetical protein
6518	GATCAGGTTGTACGCTT	7	MGG_13590	(MGG_13590.5) conserved hypothetical protein
6519	GATCAGGTTGTACGCTT	7	MGG_11766	(MGG_11766.5) conserved hypothetical protein
6520	GATCAGGTTGTACGCTT	7	MGG_13211	(MGG_13211.5) conserved hypothetical protein
6521	GATCAGGTTGTACGCTT	7	MGG_14246	(MGG_14246.5) conserved hypothetical protein
6522	GATCAGGTTGTACGCTT	7	MGG_11299	(MGG_11299.5) conserved hypothetical protein
6523	GATCAGGTTGTACGCTT	7	MGG_11812	(MGG_11812.5) conserved hypothetical protein
6524	GATCAGGTTGTACGCTT	7	MGG_11993	(MGG_11993.5) conserved hypothetical protein
6525	GATCAGGTTGTACGCTT	7	MGG_14461	(MGG_14461.5) conserved hypothetical protein
6526	GATCAGGTTGTACGCTT	7	MGG_08091	(MGG_08091.5) conserved hypothetical protein
6527	GATCAGGTTGTACGCTT	7	MGG_13939	(MGG_13939.5) conserved hypothetical protein
6528	GATCAGGTTGTACGCTT	7	MGG_11980	(MGG_11980.5) conserved hypothetical protein
6529	GATCAGGTTGTACGCTT	7	MGG_08437	(MGG_08437.5) conserved hypothetical protein
6530	GATCAGGTTGTACGCTT	7	MGG_11093	(MGG_11093.5) conserved hypothetical protein
6531	GATCAGGTTGTACGCTT	7	MGG_03445	(MGG_03445.5) hypothetical protein similar to reverse transcriptase
6532	GATCAGGTTGTACGCTT	7	MGG_13432	(MGG_13432.5) conserved hypothetical protein
6533	GATCAGGTTGTACGCTT	7	MGG_11347	(MGG_11347.5) conserved hypothetical protein
6534	GATCAGGTTGTACGCTT	7	MGG_14149	(MGG_14149.5) conserved hypothetical protein
6535	GATCAGGTTGTACGCTT	7	MGG_03114	(MGG_03114.5) conserved hypothetical protein
6536	GATCAGGTTGTACGCTT	7	MGG_12837	(MGG_12837.5) conserved hypothetical protein
6537	GATCAGGTTGTACGCTT	7	MGG_12531	(MGG_12531.5) hypothetical protein
6538	GATCAGGTTGTACGCTT	7	MGG_02230	(MGG_02230.5) conserved hypothetical protein
6539	GATCAGGTTGTACGCTT	7	MGG_11976	(MGG_11976.5) conserved hypothetical protein
6540	GATCAGGTTGTACGCTT	7	MGG_13642	(MGG_13642.5) conserved hypothetical protein
6541	GATCAGGTTGTACGCTT	7	MGG_14107	(MGG_14107.5) conserved hypothetical protein
6542	GATCAGGTTGTACGCTT	7	MGG_07562	(MGG_07562.5) conserved hypothetical protein
6543	GATCAGGTTGTACGCTT	7	MGG_11298	(MGG_11298.5) conserved hypothetical protein
6655	GATCGGTGCTGACGTTC	7	MGG_02365	(MGG_02365.5) hypothetical protein
6908	GATCCTGTTGCAGACGT	7	MGG_13132	(MGG_13132.5) predicted protein
6909	GATCCTGTTGCAGACGT	7	MGG_05604	(MGG_05604.5) predicted protein
6917	GATCACGTAAGGGGTCG	7	MGG_11148	(MGG_11148.5) hypothetical protein
6928	GATCCTGTATCCGCTGG	7	MGG_06401	(MGG_06401.5) predicted protein
6946	GATCGGGTGGCAGAGCG	7	MGG_08902	(MGG_08902.5) hypothetical protein
7107	GATCCGGGCTGGAGGGG	7	MGG_02127	(MGG_02127.5) hypothetical protein
7153	GATCGCGGATGGAGGCT	7	MGG_03304	(MGG_03304.5) predicted protein
215	GATCCCAATACTTGGCA	6	MGG_04779	(MGG_04779.5) hypothetical protein
257	GATCACAATGTAGCCCA	6	MGG_06689	(MGG_06689.5) hypothetical protein
294	GATCGTAACCGAGGTCT	6	MGG_11374	(MGG_11374.5) hypothetical protein
742	GATCAGACACACCTTTT	6	MGG_10479	(MGG_10479.5) hypothetical protein
867	GATCTCACGAGATGAGA	6	MGG_03578	(MGG_03578.5) histone H2B
1075	GATCTGCAGGTGGTGGT	6	MGG_13779	(MGG_13779.5) hypothetical protein
1435	GATCCTCCGCTCCCGGC	6	MGG_03553	(MGG_03553.5) hypothetical protein
1610	GATCGATACCAATGACG	6	MGG_02503	(MGG_02503.5) hypothetical protein similar to hsp70
2110	GATCGCATACGAGTTGC	6	MGG_06658	(MGG_06658.5) 40S ribosomal protein S5
2138	GATCACATCCCTGGCCG	6	MGG_05351	(MGG_05351.5) hypothetical protein
2319	GATCTTCTCCAAACTAA	6	MGG_07789	(MGG_07789.5) hypothetical protein
2472	GATCTCGACATGCTGTC	6	MGG_09312	(MGG_09312.5) hypothetical protein
2473	GATCCCGAAGAGCCAGA	6	MGG_13683	(MGG_13683.5) hypothetical protein
2685	GATCTTTCATAGCCATC	6	MGG_09279	(MGG_09279.5) hypothetical protein
2916	GATCTGCTTGTTCAGGT	6	MGG_01359	(MGG_01359.5) hypothetical protein
3020	GATCTTGACCGGTCTTT	6	MGG_01578	(MGG_01578.5) hypothetical protein
3294	GATCTCCTGTTCTCTGA	6	MGG_07007	(MGG_07007.5) vacuolar ATP synthase subunit d
3406	GATCCAGAGGTCGGTGA	6	MGG_09642	(MGG_09642.5) hypothetical protein
3412	GATCAAGACCTCGAGCG	6	MGG_05732	(MGG_05732.5) hypothetical protein
3533	GATCTCGATACGGACCT	6	MGG_06011	(MGG_06011.5) hypothetical protein similar to glutathione-dependent formaldehyde dehydrogenase
3701	GATCGAAGGTGGTTGGT	6	MGG_01564	(MGG_01564.5) hypothetical protein
3759	GATCGTAGCCCTTTTGC	6	MGG_04240	(MGG_04240.5) hypothetical protein
3761	GATCCTAGAGAGTAGAC	6	MGG_14244	(MGG_14244.5) hypothetical protein
3766	GATCTGAGCTGTTGCTG	6	MGG_08893	(MGG_08893.5) hypothetical protein
3830	GATCCCCTGGTTGCTGT	6	MGG_00967	(MGG_00967.5) hypothetical protein
3895	GATCGTCTTCTCGAGCA	6	MGG_08860	(MGG_08860.5) hypothetical protein
3995	GATCGAGCGCCCATATC	6	MGG_01354	(MGG_01354.5) hypothetical protein
4069	GATCGAAGGCTTGTTCA	6	MGG_00175	(MGG_00175.5) hypothetical protein
4091	GATCAAAGGTCGGGTAC	6	MGG_13009	(MGG_13009.5) predicted protein
4163	GATCGATTGGTTAGCCT	6	MGG_01327	(MGG_01327.5) hypothetical protein
4487	GATCTCGCGGGTCTGCT	6	MGG_08758	(MGG_08758.5) hypothetical protein
4792	GATCTCTTTGCGCTGGT	6	MGG_13615	(MGG_13615.5) hypothetical protein
5555	GATCAGGCAGGGGTTTT	6	MGG_13017	(MGG_13017.5) hypothetical protein
5739	GATCGAGCTCTTGACAC	6	MGG_07242	(MGG_07242.5) hypothetical protein
5856	GATCTTGCCCGTGTAGA	6	MGG_02486	(MGG_02486.5) hypothetical protein
5982	GATCCATTGCTCGGGAG	6	MGG_03207	(MGG_03207.5) hypothetical protein
6012	GATCTTTTGCCAGGATA	6	MGG_14472	(MGG_14472.5) hypothetical protein
6130	GATCGACGTCGGGGCGG	6	MGG_09883	(MGG_09883.5) hypothetical protein
6385	GATCGGTGTGTAAAATG	6	MGG_06242	(MGG_06242.5) hypothetical protein
6414	GATCGGGTACAGCGATG	6	MGG_04419	(MGG_04419.5) hypothetical protein
6934	GATCGTGTCTATGGTAA	6	MGG_01574	(MGG_01574.5) hypothetical protein
6969	GATCAGGTGGGTGGCCA	6	MGG_03097	(MGG_03097.5) hypothetical protein
7012	GATCTATGCGAAGCCCG	6	MGG_02573	(MGG_02573.5) hypothetical protein
7032	GATCGATGGCGGGCTGC	6	MGG_06570	(MGG_06570.5) hypothetical protein
7145	GATCTCGGGGATACTCG	6	MGG_06246	(MGG_06246.5) hypothetical protein
7717	GATCCCGGCAGCGAGGC	6	MGG_06512	(MGG_06512.5) hypothetical protein
17	GATCTGAATGTCACCGA	5	MGG_06832	(MGG_06832.5) hypothetical protein
237	GATCAGAACCGTTGCCG	5	MGG_03959	(MGG_03959.5) hypothetical protein
304	GATCCGAAGCGAGTGCA	5	MGG_00051	(MGG_00051.5) predicted protein
327	GATCAACACTACACCAT	5	MGG_03080	(MGG_03080.5) hypothetical protein
530	GATCTCCAGAGCCCCCT	5	MGG_13179	(MGG_13179.5) predicted protein
665	GATCCGCAGCCTCGACG	5	MGG_05874	(MGG_05874.5) hypothetical protein
715	GATCCCACTCGCCTCTC	5	MGG_04662	(MGG_04662.5) hypothetical protein
722	GATCATACAGCCCCGTC	5	MGG_10308	(MGG_10308.5) hypothetical protein
729	GATCAGACCCAACCAGT	5	MGG_06318	(MGG_06318.5) hypothetical protein
770	GATCCACAGCGGTAGCA	5	MGG_13590	(MGG_13590.5) conserved hypothetical protein
771	GATCCACAGCGGTAGCA	5	MGG_13319	(MGG_13319.5) conserved hypothetical protein
772	GATCCACAGCGGTAGCA	5	MGG_11812	(MGG_11812.5) conserved hypothetical protein
773	GATCCACAGCGGTAGCA	5	MGG_14246	(MGG_14246.5) conserved hypothetical protein
774	GATCCACAGCGGTAGCA	5	MGG_01737	(MGG_01737.5) conserved hypothetical protein
775	GATCCACAGCGGTAGCA	5	MGG_11093	(MGG_11093.5) conserved hypothetical protein
825	GATCCTCATAAGTGGAT	5	MGG_11607	(MGG_11607.5) predicted protein
864	GATCAAACCCTTTGAAA	5	MGG_11458	(MGG_11458.5) hypothetical protein
869	GATCCAACGTCGTGCCT	5	MGG_04577	(MGG_04577.5) hypothetical protein
877	GATCCCACTTGTTTACA	5	MGG_14014	(MGG_14014.5) hypothetical protein
882	GATCCTACCCTCTGGCC	5	MGG_01127	(MGG_01127.5) conserved hypothetical protein
1050	GATCCGCAACACGACGG	5	MGG_14392	(MGG_14392.5) hypothetical protein
1067	GATCAGCAGATTGGAGG	5	MGG_05740	(MGG_05740.5) hypothetical protein
1153	GATCCCACCGAGGATGG	5	MGG_11155	(MGG_11155.5) predicted protein
1163	GATCCTACTTCTGTGAC	5	MGG_06329	(MGG_06329.5) hypothetical protein
1192	GATCCCTAGGAAAGATG	5	MGG_08920	(MGG_08920.5) hypothetical protein
1209	GATCGACCAGAAATAGG	5	MGG_12082	(MGG_12082.5) hypothetical protein
1224	GATCCCCCAAACAGGAT	5	MGG_02977	(MGG_02977.5) predicted protein
1225	GATCCCCCCCGCAGGTT	5	MGG_08594	(MGG_08594.5) hypothetical protein
1243	GATCCTCCAGAGAGGTG	5	MGG_06184	(MGG_06184.5) hypothetical protein
1258	GATCTGCCTCGTACCGG	5	MGG_10700	(MGG_10700.5) hypothetical protein
1268	GATCCAATGCCAACAAA	5	MGG_11574	(MGG_11574.5) hypothetical protein
1470	GATCAGCCCCAACGGCT	5	MGG_07128	(MGG_07128.5) hypothetical protein
1558	GATCAAATGAGACTTGG	5	MGG_02053	(MGG_02053.5) predicted protein
1605	GATCGTATCCAGCAGTG	5	MGG_02778	(MGG_02778.5) predicted protein
1616	GATCTGATACGCCGCAG	5	MGG_12811	(MGG_12811.5) predicted protein
1706	GATCACCCTGGGTTCGG	5	MGG_06923	(MGG_06923.5) conserved hypothetical protein
1714	GATCCTCCCGCCTGCTG	5	MGG_09735	(MGG_09735.5) predicted protein
1722	GATCCTCCTCCTTTCCC	5	MGG_03919	(MGG_03919.5) hypothetical protein
1750	GATCAAATGTGTTGGAA	5	MGG_12304	(MGG_12304.5) hypothetical protein
1753	GATCCAATCCATTTCTC	5	MGG_13949	(MGG_13949.5) predicted protein
1767	GATCGCATGGCGTCGGT	5	MGG_06849	(MGG_06849.5) hypothetical protein
1943	GATCCGCCAACGGCACC	5	MGG_14345	(MGG_14345.5) predicted protein
1944	GATCCGCCAACGGCACC	5	MGG_14157	(MGG_14157.5) hypothetical protein
2000	GATCCCGAGTTGAAACC	5	MGG_04689	(MGG_04689.5) hypothetical protein
2037	GATCCAATGTGCGTGTC	5	MGG_01306	(MGG_01306.5) hypothetical protein
2045	GATCCAATGGTTGAAGA	5	MGG_08400	(MGG_08400.5) hypothetical protein similar to transposase
2046	GATCCAATGGTTGAAGA	5	MGG_09034	(MGG_09034.5) hypothetical protein similar to transposase
2047	GATCCAATGGTTGAAGA	5	MGG_14306	(MGG_14306.5) hypothetical protein similar to transposase
2048	GATCCAATGGTTGAAGA	5	MGG_14242	(MGG_14242.5) hypothetical protein similar to transposase
2049	GATCCAATGGTTGAAGA	5	MGG_09044	(MGG_09044.5) hypothetical protein similar to transposase
2050	GATCCAATGGTTGAAGA	5	MGG_06431	(MGG_06431.5) hypothetical protein similar to transposase
2051	GATCCAATGGTTGAAGA	5	MGG_12382	(MGG_12382.5) hypothetical protein similar to transposase
2052	GATCCAATGGTTGAAGA	5	MGG_11173	(MGG_11173.5) hypothetical protein similar to transposase
2053	GATCCAATGGTTGAAGA	5	MGG_09788	(MGG_09788.5) hypothetical protein similar to transposase
2054	GATCCAATGGTTGAAGA	5	MGG_12411	(MGG_12411.5) hypothetical protein similar to transposase
2055	GATCCAATGGTTGAAGA	5	MGG_10670	(MGG_10670.5) hypothetical protein similar to transposase
2056	GATCCAATGGTTGAAGA	5	MGG_10025	(MGG_10025.5) hypothetical protein similar to transposase
2057	GATCCAATGGTTGAAGA	5	MGG_13333	(MGG_13333.5) hypothetical protein similar to transposase
2058	GATCCAATGGTTGAAGA	5	MGG_09041	(MGG_09041.5) hypothetical protein similar to transposase
2059	GATCCAATGGTTGAAGA	5	MGG_13978	(MGG_13978.5) hypothetical protein similar to transposase
2060	GATCCAATGGTTGAAGA	5	MGG_11950	(MGG_11950.5) hypothetical protein similar to transposase
2061	GATCCAATGGTTGAAGA	5	MGG_14263	(MGG_14263.5) hypothetical protein similar to transposase
2062	GATCCAATGGTTGAAGA	5	MGG_10952	(MGG_10952.5) hypothetical protein similar to transposase
2063	GATCCAATGGTTGAAGA	5	MGG_13885	(MGG_13885.5) hypothetical protein similar to transposase
2064	GATCCAATGGTTGAAGA	5	MGG_00173	(MGG_00173.5) hypothetical protein similar to transposase
2065	GATCCAATGGTTGAAGA	5	MGG_06806	(MGG_06806.5) hypothetical protein similar to transposase
2066	GATCCAATGGTTGAAGA	5	MGG_12220	(MGG_12220.5) hypothetical protein similar to transposase
2067	GATCCAATGGTTGAAGA	5	MGG_14317	(MGG_14317.5) hypothetical protein similar to transposase
2068	GATCCAATGGTTGAAGA	5	MGG_14239	(MGG_14239.5) hypothetical protein similar to transposase
2069	GATCCAATGGTTGAAGA	5	MGG_12604	(MGG_12604.5) hypothetical protein similar to transposase
2070	GATCCAATGGTTGAAGA	5	MGG_13952	(MGG_13952.5) hypothetical protein similar to transposase
2071	GATCCAATGGTTGAAGA	5	MGG_13096	(MGG_13096.5) hypothetical protein similar to transposase
2072	GATCCAATGGTTGAAGA	5	MGG_03782	(MGG_03782.5) hypothetical protein similar to transposase
2073	GATCCAATGGTTGAAGA	5	MGG_14280	(MGG_14280.5) hypothetical protein similar to transposase
2074	GATCCAATGGTTGAAGA	5	MGG_13862	(MGG_13862.5) hypothetical protein similar to transposase
2075	GATCCAATGGTTGAAGA	5	MGG_12034	(MGG_12034.5) hypothetical protein similar to transposase
2076	GATCCAATGGTTGAAGA	5	MGG_12680	(MGG_12680.5) hypothetical protein similar to transposase
2077	GATCCAATGGTTGAAGA	5	MGG_14147	(MGG_14147.5) hypothetical protein similar to transposase
2078	GATCCAATGGTTGAAGA	5	MGG_14028	(MGG_14028.5) hypothetical protein similar to transposase
2079	GATCCAATGGTTGAAGA	5	MGG_11698	(MGG_11698.5) hypothetical protein similar to transposase
2080	GATCCAATGGTTGAAGA	5	MGG_11521	(MGG_11521.5) hypothetical protein similar to transposase
2081	GATCCAATGGTTGAAGA	5	MGG_10752	(MGG_10752.5) hypothetical protein similar to transposase
2082	GATCCAATGGTTGAAGA	5	MGG_13749	(MGG_13749.5) hypothetical protein similar to transposase
2083	GATCCAATGGTTGAAGA	5	MGG_02721	(MGG_02721.5) hypothetical protein similar to transposase
2084	GATCCAATGGTTGAAGA	5	MGG_14142	(MGG_14142.5) hypothetical protein similar to transposase
2085	GATCCAATGGTTGAAGA	5	MGG_14286	(MGG_14286.5) hypothetical protein similar to transposase
2086	GATCCAATGGTTGAAGA	5	MGG_04302	(MGG_04302.5) hypothetical protein similar to transposase
2087	GATCCAATGGTTGAAGA	5	MGG_13856	(MGG_13856.5) hypothetical protein similar to transposase
2088	GATCCAATGGTTGAAGA	5	MGG_14152	(MGG_14152.5) hypothetical protein similar to transposase
2089	GATCCAATGGTTGAAGA	5	MGG_12450	(MGG_12450.5) hypothetical protein similar to transposase
2090	GATCCAATGGTTGAAGA	5	MGG_13909	(MGG_13909.5) hypothetical protein similar to transposase
2091	GATCCAATGGTTGAAGA	5	MGG_14102	(MGG_14102.5) hypothetical protein similar to transposase
2092	GATCCAATGGTTGAAGA	5	MGG_14421	(MGG_14421.5) hypothetical protein similar to transposase
2093	GATCCAATGGTTGAAGA	5	MGG_11844	(MGG_11844.5) hypothetical protein similar to transposase
2094	GATCCAATGGTTGAAGA	5	MGG_13306	(MGG_13306.5) hypothetical protein similar to transposase
2095	GATCCAATGGTTGAAGA	5	MGG_12224	(MGG_12224.5) hypothetical protein similar to transposase
2096	GATCCAATGGTTGAAGA	5	MGG_14024	(MGG_14024.5) hypothetical protein similar to transposase
2097	GATCCAATGGTTGAAGA	5	MGG_12414	(MGG_12414.5) hypothetical protein similar to transposase
2098	GATCCAATGGTTGAAGA	5	MGG_09643	(MGG_09643.5) hypothetical protein similar to transposase
2099	GATCCAATGGTTGAAGA	5	MGG_04286	(MGG_04286.5) hypothetical protein similar to transposase
2100	GATCCAATGGTTGAAGA	5	MGG_06809	(MGG_06809.5) hypothetical protein similar to transposase
2101	GATCCAATGGTTGAAGA	5	MGG_09429	(MGG_09429.5) hypothetical protein similar to transposase
2102	GATCCAATGGTTGAAGA	5	MGG_11625	(MGG_11625.5) hypothetical protein similar to transposase
2103	GATCCAATGGTTGAAGA	5	MGG_10623	(MGG_10623.5) hypothetical protein similar to transposase
2104	GATCCAATGGTTGAAGA	5	MGG_12877	(MGG_12877.5) hypothetical protein similar to transposase
2105	GATCCAATGGTTGAAGA	5	MGG_13807	(MGG_13807.5) hypothetical protein similar to transposase
2151	GATCTTATGGACGAGGG	5	MGG_06420	(MGG_06420.5) hypothetical protein similar to serine/threonine protein kinase FSK
2175	GATCCGATACAGGACGA	5	MGG_07497	(MGG_07497.5) hypothetical protein
2318	GATCACCTCGCCACTGG	5	MGG_10298	(MGG_10298.5) hypothetical protein
2321	GATCTCCTCGGGACCGT	5	MGG_12213	(MGG_12213.5) hypothetical protein
2324	GATCGCCTTGGGAGCAC	5	MGG_03727	(MGG_03727.5) hypothetical protein
2355	GATCGGCTCGTGAAGAG	5	MGG_03853	(MGG_03853.5) hypothetical protein
2477	GATCCTGATTACCCTTA	5	MGG_12817	(MGG_12817.5) hypothetical protein
2755	GATCCGAGGATGAGTAC	5	MGG_07597	(MGG_07597.5) hypothetical protein
2778	GATCCACTGAGCCTGAA	5	MGG_09275	(MGG_09275.5) hypothetical protein
2789	GATCAACTCGTTCATTT	5	MGG_01969	(MGG_01969.5) hypothetical protein
2793	GATCTCCTTGGACACCT	5	MGG_12474	(MGG_12474.5) hypothetical protein
2806	GATCGCCTTCTCCAGCG	5	MGG_05383	(MGG_05383.5) hypothetical protein
2858	GATCTTCTCGGTCAGGA	5	MGG_03607	(MGG_03607.5) hypothetical protein
2898	GATCTTCTTCTGCCAAG	5	MGG_06020	(MGG_06020.5) hypothetical protein
2903	GATCTGCTGCCCCGTCG	5	MGG_06663	(MGG_06663.5) hypothetical protein
2905	GATCTGCTTGACCTCGT	5	MGG_01404	(MGG_01404.5) hypothetical protein
2912	GATCTGCTTCATCATCT	5	MGG_05537	(MGG_05537.5) hypothetical protein
2999	GATCACGATGTGTGCTG	5	MGG_09501	(MGG_09501.5) hypothetical protein
3033	GATCCATCATCATCTTC	5	MGG_13006	(MGG_13006.5) hypothetical protein
3139	GATCTGTCAGGTTGTTG	5	MGG_02890	(MGG_02890.5) hypothetical protein
3238	GATCCGAGTCTTCGGTG	5	MGG_11956	(MGG_11956.5) hypothetical protein
3239	GATCCGAGTCTTCGGTG	5	MGG_13921	(MGG_13921.5) hypothetical protein
3240	GATCCGAGTCTTCGGTG	5	MGG_10999	(MGG_10999.5) hypothetical protein similar to reverse transcriptase
3241	GATCCGAGTCTTCGGTG	5	MGG_10284	(MGG_10284.5) hypothetical protein
3242	GATCCGAGTCTTCGGTG	5	MGG_13072	(MGG_13072.5) hypothetical protein
3243	GATCCGAGTCTTCGGTG	5	MGG_11909	(MGG_11909.5) hypothetical protein
3250	GATCGACTTGACTGTCT	5	MGG_06759	(MGG_06759.5) hypothetical protein similar to heat stress protein 80-1
3329	GATCTCCTGAAGTGCAT	5	MGG_05447	(MGG_05447.5) hypothetical protein
3468	GATCCAGACTCGGTTGC	5	MGG_03574	(MGG_03574.5) hypothetical protein
3540	GATCTTGAGGCCGTACG	5	MGG_04599	(MGG_04599.5) hypothetical protein
3689	GATCTGTCAATGGCGGT	5	MGG_03371	(MGG_03371.5) hypothetical protein
3691	GATCCAAGATGATGTCG	5	MGG_06708	(MGG_06708.5) hypothetical protein
3786	GATCAACTCCTTGCCGA	5	MGG_06650	(MGG_06650.5) hypothetical protein
3792	GATCACCTCAAAGGCCT	5	MGG_03645	(MGG_03645.5) hypothetical protein
3807	GATCCACTTCAGGTTCT	5	MGG_02084	(MGG_02084.5) hypothetical protein
3810	GATCTCCTTTTCGCCGA	5	MGG_06500	(MGG_06500.5) hypothetical protein
3815	GATCTCCTTGTCGTCGT	5	MGG_09240	(MGG_09240.5) hypothetical protein
3940	GATCTGCTTGCCGACGC	5	MGG_02952	(MGG_02952.5) hypothetical protein similar to ribosomal protein S9
3952	GATCGGCTGGGTGGAGG	5	MGG_05534	(MGG_05534.5) hypothetical protein
3961	GATCTGCTTCATGTCAA	5	MGG_03524	(MGG_03524.5) hypothetical protein
3975	GATCAGCTCGAGGCGTT	5	MGG_06097	(MGG_06097.5) hypothetical protein
4128	GATCCGAGGTTAGGCTA	5	MGG_05715	(MGG_05715.5) hypothetical protein
4155	GATCGGAGCCTTGTTGG	5	MGG_02999	(MGG_02999.5) hypothetical protein
4220	GATCTTTTGGCGACCGG	5	MGG_03136	(MGG_03136.5) hypothetical protein
4271	GATCTACGGCGCAAGCT	5	MGG_01180	(MGG_01180.5) hypothetical protein
4319	GATCCTCGGTCGACCAG	5	MGG_07170	(MGG_07170.5) hypothetical protein
4516	GATCTTGCGCTCCAGTT	5	MGG_06894	(MGG_06894.5) hypothetical protein
4560	GATCCTGCTGCTCCGAT	5	MGG_03051	(MGG_03051.5) hypothetical protein
4561	GATCGTGCTCCTCTTCA	5	MGG_08830	(MGG_08830.5) predicted protein
4562	GATCGTGCTCCTCTTCA	5	MGG_08830	(MGG_08830.5) predicted protein
4566	GATCATGCGATTCGTTC	5	MGG_11667	(MGG_11667.5) predicted protein
4572	GATCTTGCCCTTCATCA	5	MGG_06696	(MGG_06696.5) hypothetical protein
4577	GATCGGGCCTCACCCTG	5	MGG_09886	(MGG_09886.5) conserved hypothetical protein
4722	GATCCATTCGACCTCGA	5	MGG_07458	(MGG_07458.5) hypothetical protein
4914	GATCCACGATATCTGTG	5	MGG_09076	(MGG_09076.5) hypothetical protein
5183	GATCCAGCCCACTACCG	5	MGG_11341	(MGG_11341.5) predicted protein
5244	GATCCAGCAGCGTTGTC	5	MGG_01275	(MGG_01275.5) predicted protein
5523	GATCTGTTGGAATGCAT	5	MGG_03460	(MGG_03460.5) hypothetical protein
5539	GATCGGTTGCGGTCCTT	5	MGG_13156	(MGG_13156.5) hypothetical protein
5603	GATCGCCGACCTTTGTG	5	MGG_13560	(MGG_13560.5) hypothetical protein
5688	GATCCTCGCCTGTCTCC	5	MGG_13137	(MGG_13137.5) hypothetical protein
5722	GATCCAGCCATCGTGGC	5	MGG_08256	(MGG_08256.5) conserved hypothetical protein
5726	GATCCAGCAGTCGTCCC	5	MGG_02103	(MGG_02103.5) hypothetical protein
5743	GATCGAGCTTGTGCGAT	5	MGG_00535	(MGG_00535.5) hypothetical protein
5755	GATCCAGCCGCTGCCTC	5	MGG_09503	(MGG_09503.5) hypothetical protein
5788	GATCAAGCACAGGGGCA	5	MGG_01772	(MGG_01772.5) hypothetical protein
5795	GATCCAGCCGCGGGCGT	5	MGG_08624	(MGG_08624.5) C-8 sterol isomerase
5802	GATCTCGCCGTTGTCGC	5	MGG_12775	(MGG_12775.5) voltage-gated K+ channel subunit beta KCNAB
5842	GATCGTGCCCTTGACCG	5	MGG_07462	(MGG_07462.5) hypothetical protein
5876	GATCAGGCTTGAGACGA	5	MGG_02511	(MGG_02511.5) hypothetical protein
5886	GATCCGGCCGACGCTGG	5	MGG_09428	(MGG_09428.5) hypothetical protein
5897	GATCAGGCTGTCGCCCT	5	MGG_09750	(MGG_09750.5) hypothetical protein
5906	GATCAGGCCATTGTTGA	5	MGG_00860	(MGG_00860.5) hypothetical protein
6019	GATCTTTTCTCCGCTTG	5	MGG_10832	(MGG_10832.5) hypothetical protein
6132	GATCGACGGGGGGATGT	5	MGG_05965	(MGG_05965.5) hypothetical protein
6168	GATCGTCGCCCAGAAGA	5	MGG_05137	(MGG_05137.5) hypothetical protein
6265	GATCGGCGTCGTGAGGC	5	MGG_02874	(MGG_02874.5) hypothetical protein
6298	GATCTGGTATCGATGCT	5	MGG_00998	(MGG_00998.5) hypothetical protein
6306	GATCGAGTGTGTAATCA	5	MGG_05085	(MGG_05085.5) hypothetical protein
6312	GATCGCGTCGACAAACA	5	MGG_10236	(MGG_10236.5) hypothetical protein
6351	GATCTGGTCGTTACGGT	5	MGG_06425	(MGG_06425.5) hypothetical protein
6434	GATCCAGTGTGTCTGAG	5	MGG_08623	(MGG_08623.5) hypothetical protein
6594	GATCCATGCGTGCCTTG	5	MGG_06992	(MGG_06992.5) hypothetical protein
6601	GATCGATGACTGCATCT	5	MGG_03983	(MGG_03983.5) hypothetical protein
6637	GATCCTTGGTACCGGCA	5	MGG_03593	(MGG_03593.5) hypothetical protein
6676	GATCGGTGCTTCCTCAA	5	MGG_04093	(MGG_04093.5) hypothetical protein
6706	GATCAAGTACTTTTGCG	5	MGG_11817	(MGG_11817.5) hypothetical protein
6713	GATCCCGTGTACTTCCG	5	MGG_01998	(MGG_01998.5) hypothetical protein
6753	GATCCATGGTCATACCC	5	MGG_02704	(MGG_02704.5) hypothetical protein
6773	GATCTCTGGGGCTGACA	5	MGG_01353	(MGG_01353.5) hypothetical protein
6793	GATCGTTGTCACTATCG	5	MGG_02902	(MGG_02902.5) hypothetical protein
6794	GATCGTTGAGACTCTGG	5	MGG_08825	(MGG_08825.5) hypothetical protein
6804	GATCTGTGGTGATTGTG	5	MGG_00411	(MGG_00411.5) hypothetical protein
6820	GATCTGTGAAGCTTTGG	5	MGG_06766	(MGG_06766.5) predicted protein
6821	GATCAGTGTCTCTGCCA	5	MGG_00901	(MGG_00901.5) conserved hypothetical protein
6845	GATCAGGTCTGGGCGAG	5	MGG_03619	(MGG_03619.5) conserved hypothetical protein
6899	GATCTCGTGCGTGCTAC	5	MGG_08890	(MGG_08890.5) predicted protein
6903	GATCACGTACTTGAGAC	5	MGG_03965	(MGG_03965.5) conserved hypothetical protein
6922	GATCTTGTCGTCGTCGG	5	MGG_11849	(MGG_11849.5) hypothetical protein
6923	GATCTTGTCGTCGTCGG	5	MGG_11856	(MGG_11856.5) hypothetical protein
6943	GATCCGGTGGTAGGCGT	5	MGG_09312	(MGG_09312.5) hypothetical protein
7058	GATCGTTGCTGCGAATT	5	MGG_06511	(MGG_06511.5) conserved hypothetical protein
7089	GATCGGTGACGTGGACG	5	MGG_05238	(MGG_05238.5) 40S ribosomal protein S14
7090	GATCGGTGACCTGCTGG	5	MGG_12275	(MGG_12275.5) hypothetical protein
7122	GATCCAGGCCGCAGCAG	5	MGG_05798	(MGG_05798.5) hypothetical protein
7251	GATCCAGGGCTTCTCAG	5	MGG_02747	(MGG_02747.5) 40S ribosomal protein S4-A
7325	GATCCTGGGTACCGCAC	5	MGG_10308	(MGG_10308.5) hypothetical protein
7405	GATCTTGGAGTTCCAGC	5	MGG_00968	(MGG_00968.5) mitochondrial porin
7444	GATCCTGGTCTGCTTGG	5	MGG_04553	(MGG_04553.5) predicted protein
7450	GATCTGGGGTGCCGCGG	5	MGG_06665	(MGG_06665.5) predicted protein
7520	GATCTCGGTGTTTGTGC	5	MGG_05522	(MGG_05522.5) hypothetical protein
7526	GATCGTGGAGTATTTGG	5	MGG_07911	(MGG_07911.5) predicted protein
7538	GATCTTGGAAACTATCA	5	MGG_04951	(MGG_04951.5) hypothetical protein
7544	GATCTTGGCCGTTATTT	5	MGG_05924	(MGG_05924.5) predicted protein
7715	GATCCCGGAACCGTCGG	5	MGG_12017	(MGG_12017.5) predicted protein
7795	GATCTGGGTGAAGGAGA	5	MGG_02633	(MGG_02633.5) hypothetical protein
7812	GATCGTGGCCAGGGACC	5	MGG_02573	(MGG_02573.5) hypothetical protein
7827	GATCTTGGACTGGAGGT	5	MGG_06203	(MGG_06203.5) MFS monosaccharide transporter
7831	GATCCTGGCTTGGTGGT	5	MGG_03959	(MGG_03959.5) hypothetical protein
7859	GATCGGGGACTTGTTTA	5	MGG_06239	(MGG_06239.5) hypothetical protein

## Sheet: MPSSAntiTags in Mycel
ID	Tag	CopyNumber	GeneID	Description
9726	GATCGGCGGTTCGGCGC	11418	MGG_08713	(MGG_08713.5) hypothetical protein
9727	GATCGGCGGTTCGGCGC	11418	MGG_14343	(MGG_14343.5) predicted protein
9728	GATCGGCGGTTCGGCGC	11418	MGG_07838	(MGG_07838.5) predicted protein
9721	GATCGGCGGCTCGGCGC	4325	MGG_14197	(MGG_14197.5) predicted protein
9722	GATCGGCGGCTCGGCGC	4325	MGG_14389	(MGG_14389.5) predicted protein
9723	GATCGGCGGCTCGGCGC	4325	MGG_12062	(MGG_12062.5) hypothetical protein similar to reverse transcriptase
11359	GATCCAGGCCAGAGCTA	1138	MGG_07910	(MGG_07910.5) hypothetical protein
998	GATCACCAGGCGCATGT	948	MGG_03083	(MGG_03083.5) hypothetical protein
4386	GATCCACTACCTCCGGA	943	MGG_10764	(MGG_10764.5) predicted protein
6395	GATCTGGCTTAGAAACG	847	MGG_08139	(MGG_08139.5) conserved hypothetical protein
1835	GATCCAACTCCTGATAG	831	MGG_11982	(MGG_11982.5) conserved hypothetical protein
9738	GATCAGCGGCCCGACCA	691	MGG_08809	(MGG_08809.5) hypothetical protein
9828	GATCCAGTCGACAAAGG	579	MGG_09235	(MGG_09235.5) hypothetical protein
9558	GATCCCCGAGGCGGTCA	485	MGG_10251	(MGG_10251.5) hypothetical protein
9920	GATCAGGTCCACAGCAG	399	MGG_06459	(MGG_06459.5) hypothetical protein
5899	GATCTGTCAATGGCGGT	351	MGG_03371	(MGG_03371.5) hypothetical protein
4682	GATCTGCTCGGTCTTGG	339	MGG_09736	(MGG_09736.5) hypothetical protein
12365	GATCTTGGCATAGTCGG	332	MGG_09549	(MGG_09549.5) conserved hypothetical protein
4258	GATCCAAGCCGCAAGCA	306	MGG_08821	(MGG_08821.5) hypothetical protein
4970	GATCCCTCCTTGTCGAC	300	MGG_04327	(MGG_04327.5) hypothetical protein
5096	GATCTCAGTGGCCACAG	288	MGG_00737	(MGG_00737.5) predicted protein
1085	GATCCTCAAACGCCGAG	272	MGG_05141	(MGG_05141.5) hypothetical protein
12395	GATCCTGGCGACGTTGG	270	MGG_05056	(MGG_05056.5) hypothetical protein
11426	GATCTGGGGAACACCGC	263	MGG_06958	(MGG_06958.5) heat shock 70 kd protein cognate 1
7279	GATCGAGCGGAGCAGAC	251	MGG_02002	(MGG_02002.5) hypothetical protein
7886	GATCTCCGAGGACGACA	241	MGG_09032	(MGG_09032.5) hypothetical protein
7017	GATCTTCGGTTGACCGG	238	MGG_12377	(MGG_12377.5) hypothetical protein
5063	GATCTCAGAGAACTTGC	233	MGG_03641	(MGG_03641.5) elongation factor 1-alpha
10826	GATCGAGTCCGCGCGAC	230	MGG_03134	(MGG_03134.5) hypothetical protein
12236	GATCGCGGTGAAGGAAG	219	MGG_08713	(MGG_08713.5) hypothetical protein
12237	GATCGCGGTGAAGGAAG	219	MGG_14389	(MGG_14389.5) predicted protein
12233	GATCGCGGTGAAGGAAG	219	MGG_07838	(MGG_07838.5) predicted protein
12232	GATCGCGGTGAAGGAAG	219	MGG_14343	(MGG_14343.5) predicted protein
12234	GATCGCGGTGAAGGAAG	219	MGG_14197	(MGG_14197.5) predicted protein
12235	GATCGCGGTGAAGGAAG	219	MGG_12062	(MGG_12062.5) hypothetical protein similar to reverse transcriptase
2985	GATCCACCGGTGGTCTT	214	MGG_01609	(MGG_01609.5) predicted protein
1972	GATCCCCCAAACAGGAT	209	MGG_02977	(MGG_02977.5) predicted protein
10574	GATCTGGTGCGCTTGGC	205	MGG_04958	(MGG_04958.5) hypothetical protein
11652	GATCTCGGCGAGCTCAC	196	MGG_05638	(MGG_05638.5) predicted protein
12302	GATCCCGGAACCGTCGG	195	MGG_12017	(MGG_12017.5) predicted protein
11440	GATCCGGGAATGCGGTC	194	MGG_13239	(MGG_13239.5) hypothetical protein similar to linoleate diol synthase precursor
4674	GATCAGCTCGGCCTGTA	194	MGG_05974	(MGG_05974.5) hypothetical protein
10797	GATCAGGTGCAGGCCCG	176	MGG_00431	(MGG_00431.5) hypothetical protein
4662	GATCTGCTTGCCCCAGT	174	MGG_07044	(MGG_07044.5) predicted protein
11227	GATCGTTGTGCTGCGTT	160	MGG_02874	(MGG_02874.5) hypothetical protein
7754	GATCTGTTTTTGCGAAA	142	MGG_11615	(MGG_11615.5) predicted protein
7739	GATCTGTTTTCTCTAAG	141	MGG_06204	(MGG_06204.5) hypothetical protein
4809	GATCTGGACGGGTGGGA	139	MGG_10413	(MGG_10413.5) hypothetical protein
6080	GATCCACTCCTGGTACA	139	MGG_00194	(MGG_00194.5) hypothetical protein
5443	GATCCAGAGGTCGGTGA	135	MGG_09642	(MGG_09642.5) hypothetical protein
11281	GATCTGTGTTTGGTTGG	134	MGG_13239	(MGG_13239.5) hypothetical protein similar to linoleate diol synthase precursor
10178	GATCTTGTGAGTCTTGG	133	MGG_03372	(MGG_03372.5) hypothetical protein similar to 40S ribosomal protein S20
4048	GATCTGGAGACCCCACT	131	MGG_05140	(MGG_05140.5) hypothetical protein
11017	GATCTTGTCCATGGCAC	130	MGG_05058	(MGG_05058.5) hypothetical protein
11005	GATCTTGTTGTTGGATG	129	MGG_10576	(MGG_10576.5) predicted protein
4462	GATCACCTCGCCCAGGT	126	MGG_05915	(MGG_05915.5) hypothetical protein
5637	GATCTTGAGGGTGGGAG	125	MGG_09761	(MGG_09761.5) predicted protein
10397	GATCTTTGTGGTCTTTG	124	MGG_06493	(MGG_06493.5) conserved hypothetical protein
8899	GATCCAGCTGCTGTCTA	123	MGG_13239	(MGG_13239.5) hypothetical protein similar to linoleate diol synthase precursor
12313	GATCTCGGGCTTGTCGA	118	MGG_05152	(MGG_05152.5) hypothetical protein
9431	GATCCGTTGACGGCCAT	117	MGG_08655	(MGG_08655.5) predicted protein
4285	GATCTCAGCAGCACCCG	107	MGG_09641	(MGG_09641.5) hypothetical protein
476	GATCGAAAATAAGCACG	107	MGG_06958	(MGG_06958.5) heat shock 70 kd protein cognate 1
2214	GATCTACCGTAGCAGAC	106	MGG_13801	(MGG_13801.5) hypothetical protein
9682	GATCAGCGACGAGGCGT	106	MGG_09344	(MGG_09344.5) hypothetical protein
11608	GATCTCGGCATCCTCCA	104	MGG_04034	(MGG_04034.5) formate dehydrogenase
12541	GATCAGGGCAACGAGGC	103	MGG_13026	(MGG_13026.5) predicted protein
8905	GATCCAGCGGTTGCGGG	103	MGG_00238	(MGG_00238.5) hypothetical protein
8602	GATCTGGCGGCGGCTGG	103	MGG_02540	(MGG_02540.5) conserved hypothetical protein
11151	GATCGATGTCTTGGGCA	100	MGG_03640	(MGG_03640.5) hypothetical protein
593	GATCAGAAGCTCGGTCG	100	MGG_01159	(MGG_01159.5) histone H3
12433	GATCCTGGCGTTGAGGG	99	MGG_09166	(MGG_09166.5) predicted protein
9389	GATCCTTTTCAGGGTTG	99	MGG_13963	(MGG_13963.5) hypothetical protein
6613	GATCTCAGCGTTGAGCT	96	MGG_06958	(MGG_06958.5) heat shock 70 kd protein cognate 1
12066	GATCTGGGTGTGGGCGA	94	MGG_03193	(MGG_03193.5) large subunit ribosomal protein L3
5196	GATCTGAGAGCGCTGAA	94	MGG_05266	(MGG_05266.5) conserved hypothetical protein
9093	GATCATGCGACTGGCCT	92	MGG_04959	(MGG_04959.5) predicted protein
12461	GATCATGGGCATGGGAT	91	MGG_07287	(MGG_07287.5) hypothetical protein
5358	GATCGGCTTCACTGCCA	91	MGG_13523	(MGG_13523.5) hypothetical protein
6216	GATCTCCTTGCGGCCGA	89	MGG_05155	(MGG_05155.5) adenosylhomocysteinase
4325	GATCCGAGGGACATTGT	88	MGG_09527	(MGG_09527.5) hypothetical protein
9891	GATCTGGTCGAAAAGCC	88	MGG_10908	(MGG_10908.5) hypothetical protein
11649	GATCTCGGTCGGCAGAA	88	MGG_09760	(MGG_09760.5) hypothetical protein
8850	GATCTGCGAGACTGTGG	88	MGG_04580	(MGG_04580.5) predicted protein
11777	GATCTGGGGTGCCGCGG	87	MGG_06665	(MGG_06665.5) predicted protein
703	GATCTGCACCTCATGCA	87	MGG_12087	(MGG_12087.5) hypothetical protein
10143	GATCTTGTATGACCGGG	86	MGG_00789	(MGG_00789.5) hypothetical protein
8339	GATCCAGCCACTTCTCA	86	MGG_07911	(MGG_07911.5) predicted protein
11702	GATCATGGCCTTCGAGT	86	MGG_06459	(MGG_06459.5) hypothetical protein
1645	GATCACCAGTTTGGAAC	85	MGG_10681	(MGG_10681.5) hypothetical protein
6001	GATCTGAGCCTCTGCGA	85	MGG_03134	(MGG_03134.5) hypothetical protein
10346	GATCCTTGATGACGGAG	84	MGG_05915	(MGG_05915.5) hypothetical protein
3401	GATCTCATCACCGGGCG	83	MGG_14308	(MGG_14308.5) hypothetical protein
9101	GATCTTGCACATGGTGG	82	MGG_09056	(MGG_09056.5) hypothetical protein
9184	GATCTGGCCGATGTTGA	81	MGG_03136	(MGG_03136.5) hypothetical protein
2693	GATCCGATTGCCCTGGC	79	MGG_03654	(MGG_03654.5) hypothetical protein
6408	GATCTGGCCCTGAGTCT	76	MGG_05344	(MGG_05344.5) hypothetical protein
8697	GATCCCCGTCGTTGGAG	75	MGG_06123	(MGG_06123.5) predicted protein
5841	GATCCTTCTTGTGCTTC	75	MGG_06958	(MGG_06958.5) heat shock 70 kd protein cognate 1
9412	GATCCGTTCCCTGCCCC	74	MGG_01254	(MGG_01254.5) hypothetical protein
9413	GATCCGTTCCCTGCCCC	74	MGG_11249	(MGG_11249.5) hypothetical protein
11657	GATCGCGGTGTGCTTGG	73	MGG_05248	(MGG_05248.5) 60S ribosomal protein L32
5696	GATCTGGAGCTCGACGG	73	MGG_04696	(MGG_04696.5) hypothetical protein
5743	GATCCGGACGACGGCGA	73	MGG_04590	(MGG_04590.5) hypothetical protein
11867	GATCCAGGTGAGTTGAG	72	MGG_06492	(MGG_06492.5) hypothetical protein
6388	GATCTGCTCCTGGTTGA	70	MGG_03593	(MGG_03593.5) hypothetical protein
3654	GATCGCCTTGGGAGCAC	70	MGG_03727	(MGG_03727.5) hypothetical protein
11757	GATCTTGGCACGCTCGC	70	MGG_04034	(MGG_04034.5) formate dehydrogenase
551	GATCACAATCCCGGAAA	69	MGG_05881	(MGG_05881.5) hypothetical protein
6495	GATCTTGCCGAGAACGA	69	MGG_04157	(MGG_04157.5) hypothetical protein
5888	GATCTGTCCACTGCGAA	69	MGG_08898	(MGG_08898.5) hypothetical protein
6998	GATCCTCGCTCCACGTT	68	MGG_04394	(MGG_04394.5) predicted protein
5092	GATCTCAGCGACCTCAG	68	MGG_00923	(MGG_00923.5) serine hydroxymethyltransferase
6107	GATCCCCTCGTCGTCTT	68	MGG_01421	(MGG_01421.5) hypothetical protein
11769	GATCCTGGGCTGCCTTG	67	MGG_02536	(MGG_02536.5) hypothetical protein
10939	GATCTCGTGCGGGGCGA	67	MGG_04422	(MGG_04422.5) conserved hypothetical protein
5123	GATCGCAGTGCGCACGC	66	MGG_06356	(MGG_06356.5) hypothetical protein
5355	GATCTGCTGCTCTGAAA	66	MGG_06991	(MGG_06991.5) predicted protein
6312	GATCTGCTCGACGACCT	65	MGG_00349	(MGG_00349.5) 40S ribosomal protein S13
6592	GATCAAAGGTCGGGTAC	64	MGG_13009	(MGG_13009.5) predicted protein
1499	GATCCCACGTCGTAGCC	64	MGG_13239	(MGG_13239.5) hypothetical protein similar to linoleate diol synthase precursor
4897	GATCGTGAAGGGTGAAA	63	MGG_07628	(MGG_07628.5) hypothetical protein
1801	GATCGGCAGCTGGCACT	63	MGG_00546	(MGG_00546.5) 60S ribosomal protein L44
5174	GATCTGAGCAGCCCAGA	63	MGG_09527	(MGG_09527.5) hypothetical protein
3806	GATCCAGACTTTCCCAC	63	MGG_13239	(MGG_13239.5) hypothetical protein similar to linoleate diol synthase precursor
1638	GATCGCCACGATGTGGA	62	MGG_08055	(MGG_08055.5) hypothetical protein
5655	GATCTGGATGTAGTCTG	62	MGG_06658	(MGG_06658.5) 40S ribosomal protein S5
4075	GATCAATCTGCTCCTTG	62	MGG_11224	(MGG_11224.5) hypothetical protein
9755	GATCGGCGTCGTGAGGC	61	MGG_02874	(MGG_02874.5) hypothetical protein
3271	GATCCCGAGTTGAAACC	61	MGG_04689	(MGG_04689.5) hypothetical protein
4003	GATCCGGAATCACCCTT	59	MGG_04785	(MGG_04785.5) hypothetical protein similar to transposase
4000	GATCCGGAATCACCCTT	59	MGG_07395	(MGG_07395.5) hypothetical protein similar to transposase
3997	GATCCGGAATCACCCTT	59	MGG_10041	(MGG_10041.5) hypothetical protein similar to transposase
3996	GATCCGGAATCACCCTT	59	MGG_12440	(MGG_12440.5) hypothetical protein similar to transposase
3995	GATCCGGAATCACCCTT	59	MGG_12666	(MGG_12666.5) hypothetical protein similar to transposase
4004	GATCCGGAATCACCCTT	59	MGG_04295	(MGG_04295.5) hypothetical protein similar to transposase
4005	GATCCGGAATCACCCTT	59	MGG_14119	(MGG_14119.5) hypothetical protein similar to transposase
3994	GATCCGGAATCACCCTT	59	MGG_12433	(MGG_12433.5) hypothetical protein similar to transposase
3998	GATCCGGAATCACCCTT	59	MGG_08606	(MGG_08606.5) hypothetical protein similar to transposase
4008	GATCCGGAATCACCCTT	59	MGG_13717	(MGG_13717.5) hypothetical protein similar to transposase
4002	GATCCGGAATCACCCTT	59	MGG_13746	(MGG_13746.5) hypothetical protein similar to transposase
4001	GATCCGGAATCACCCTT	59	MGG_11117	(MGG_11117.5) hypothetical protein similar to transposase
11643	GATCCTGGTCCACCACT	59	MGG_09345	(MGG_09345.5) hypothetical protein
3999	GATCCGGAATCACCCTT	59	MGG_13361	(MGG_13361.5) hypothetical protein similar to transposase
4007	GATCCGGAATCACCCTT	59	MGG_12197	(MGG_12197.5) hypothetical protein similar to transposase
4006	GATCCGGAATCACCCTT	59	MGG_13862	(MGG_13862.5) hypothetical protein similar to transposase
4009	GATCCGGAATCACCCTT	59	MGG_12449	(MGG_12449.5) hypothetical protein similar to transposase
5820	GATCTCTCCCTTGTCGT	58	MGG_06837	(MGG_06837.5) hypothetical protein similar to 40S ribosomal protein S21
5264	GATCACCTGCGATGGCG	58	MGG_00329	(MGG_00329.5) hypothetical protein
4142	GATCATTCTGCGCAGCA	58	MGG_13239	(MGG_13239.5) hypothetical protein similar to linoleate diol synthase precursor
4224	GATCGGTCTGGGCCTGA	57	MGG_06459	(MGG_06459.5) hypothetical protein
12074	GATCAGGGCCTGGTTCG	57	MGG_07975	(MGG_07975.5) hypothetical protein
9274	GATCCATTCGTCGATTT	57	MGG_02825	(MGG_02825.5) hypothetical protein
9934	GATCCATGGAATAGACC	56	MGG_03370	(MGG_03370.5) hypothetical protein
12106	GATCGAGGTGTAGAAGT	56	MGG_06958	(MGG_06958.5) heat shock 70 kd protein cognate 1
5356	GATCCGCTTGTCTCCTC	56	MGG_07910	(MGG_07910.5) hypothetical protein
3533	GATCCGTCCGTGACCGA	56	MGG_04131	(MGG_04131.5) hypothetical protein
11127	GATCTGGTCCGTGATGT	56	MGG_04156	(MGG_04156.5) hypothetical protein
5087	GATCTCAGCTGCCTCCT	55	MGG_10370	(MGG_10370.5) hypothetical protein similar to ribosomal protein S15
9878	GATCTTGTTGTCAATGA	54	MGG_06459	(MGG_06459.5) hypothetical protein
8591	GATCTGGCAGGGGGTCT	53	MGG_00592	(MGG_00592.5) conserved hypothetical protein
3100	GATCTTCCAGGGGCCGA	52	MGG_02355	(MGG_02355.5) predicted protein
4526	GATCGTCTGCGACCACG	51	MGG_04484	(MGG_04484.5) hypothetical protein
5770	GATCAGGACGGTGCCGG	51	MGG_04444	(MGG_04444.5) hypothetical protein
10012	GATCTGGTTGAGCTTGG	50	MGG_10607	(MGG_10607.5) enolase
6296	GATCTTCTTGCGGGAAA	50	MGG_13474	(MGG_13474.5) translation initiation factor SUI1
5997	GATCTGAGCGGCTTCAT	49	MGG_09523	(MGG_09523.5) hypothetical protein
6277	GATCGGCTTCCAGTCGT	48	MGG_06721	(MGG_06721.5) conserved hypothetical protein
3620	GATCAACTCCTCAGCCA	48	MGG_06658	(MGG_06658.5) 40S ribosomal protein S5
12065	GATCCGGGGGTGGATGC	48	MGG_01639	(MGG_01639.5) hypothetical protein
6254	GATCTTCTCGGTGAGGG	47	MGG_04842	(MGG_04842.5) hypothetical protein
5617	GATCTTGAGGCCGTACG	47	MGG_04599	(MGG_04599.5) hypothetical protein
8955	GATCCCGCCGCAGGAGA	47	MGG_00602	(MGG_00602.5) hypothetical protein
9024	GATCACGCGGCGGTAGA	47	MGG_04610	(MGG_04610.5) hypothetical protein
12418	GATCTTGGCATCGGTCA	47	MGG_06958	(MGG_06958.5) heat shock 70 kd protein cognate 1
6282	GATCTGCTTGAAGGCGT	46	MGG_06656	(MGG_06656.5) ADP,ATP carrier protein
11566	GATCCAGGGCTTCTCAG	45	MGG_02747	(MGG_02747.5) 40S ribosomal protein S4-A
10224	GATCATGTCTGGCTGCT	45	MGG_11241	(MGG_11241.5) conserved hypothetical protein
3746	GATCCGGAGGCGCTGGC	45	MGG_03691	(MGG_03691.5) hypothetical protein
11442	GATCAGGGATTGCCACT	45	MGG_06919	(MGG_06919.5) conserved hypothetical protein
9689	GATCTGCGCAAAGTTGT	44	MGG_06559	(MGG_06559.5) hypothetical protein similar to NADPH oxidase isoform 2
4085	GATCCATCGATGCTTTG	44	MGG_03178	(MGG_03178.5) hypothetical protein
9711	GATCGTCGAAAGGCTGG	44	MGG_01790	(MGG_01790.5) conserved hypothetical protein
11143	GATCCATGCGTAGCAAC	44	MGG_03371	(MGG_03371.5) hypothetical protein
2821	GATCTGCCGGCTTGTAT	44	MGG_09837	(MGG_09837.5) hypothetical protein
10274	GATCCATGGGGTCTATT	43	MGG_10575	(MGG_10575.5) conserved hypothetical protein
774	GATCTGACCGGCACGGA	43	MGG_10607	(MGG_10607.5) enolase
6318	GATCTGCTTGCCGACGC	42	MGG_02952	(MGG_02952.5) hypothetical protein similar to ribosomal protein S9
9800	GATCTGGTTCGGATGTG	41	MGG_13239	(MGG_13239.5) hypothetical protein similar to linoleate diol synthase precursor
9085	GATCGTGCCGTTGGGGA	41	MGG_00505	(MGG_00505.5) hypothetical protein
12248	GATCTCGGCCGAGGCAA	41	MGG_04193	(MGG_04193.5) hypothetical protein
12529	GATCGGGGATGCGTACT	41	MGG_03370	(MGG_03370.5) hypothetical protein
4131	GATCATTCCGTTCACCC	40	MGG_03416	(MGG_03416.5) hypothetical protein
4416	GATCTCCTCGTACGAGG	40	MGG_01084	(MGG_01084.5) glyceraldehyde-3-phosphate dehydrogenase
10772	GATCTGGTCTCGGCGGC	40	MGG_05626	(MGG_05626.5) hypothetical protein
9345	GATCTTTTTGTCGGCAA	39	MGG_07331	(MGG_07331.5) hypothetical protein
12303	GATCACGGCGGCGTAGA	39	MGG_00052	(MGG_00052.5) predicted protein
12145	GATCGAGGTGCCGGGGG	39	MGG_01478	(MGG_01478.5) hypothetical protein
7321	GATCGTGCCTGACCGGG	39	MGG_10816	(MGG_10816.5) hypothetical protein
8287	GATCAGCGTCGCCTCGA	39	MGG_01114	(MGG_01114.5) hypothetical protein
9424	GATCGGTTTGTGGGTGT	39	MGG_06307	(MGG_06307.5) hypothetical protein
2902	GATCTTTAGCCTGTCGA	38	MGG_06657	(MGG_06657.5) hypothetical protein
11352	GATCCAGGTGGGAGAAG	38	MGG_02708	(MGG_02708.5) hypothetical protein
9882	GATCCTGTTTGCACATC	38	MGG_00751	(MGG_00751.5) predicted protein
5600	GATCCCGATACGGCCGG	38	MGG_08725	(MGG_08725.5) hypothetical protein
6788	GATCCCTTTGTCAAAAC	37	MGG_05030	(MGG_05030.5) hypothetical protein
4574	GATCTTCTGGCCCTCAA	37	MGG_05449	(MGG_05449.5) 60S ribosomal protein L16
11225	GATCTTTGCGGTGAGGT	37	MGG_06559	(MGG_06559.5) hypothetical protein similar to NADPH oxidase isoform 2
10442	GATCCTTGAGCGCATGC	37	MGG_03201	(MGG_03201.5) hypothetical protein similar to acetyl-coenzyme A synthase
9904	GATCCTGTGGCGAATAC	37	MGG_00329	(MGG_00329.5) hypothetical protein
7098	GATCGAGCATTTCAAAC	36	MGG_14189	(MGG_14189.5) conserved hypothetical protein
7079	GATCGAGCATTTCAAAC	36	MGG_10999	(MGG_10999.5) hypothetical protein similar to reverse transcriptase
7090	GATCGAGCATTTCAAAC	36	MGG_13353	(MGG_13353.5) hypothetical protein
7083	GATCGAGCATTTCAAAC	36	MGG_13738	(MGG_13738.5) hypothetical protein
2335	GATCCTCCATATCGTCG	36	MGG_04465	(MGG_04465.5) hypothetical protein
7081	GATCGAGCATTTCAAAC	36	MGG_11301	(MGG_11301.5) hypothetical protein
7101	GATCGAGCATTTCAAAC	36	MGG_10520	(MGG_10520.5) hypothetical protein similar to reverse transcriptase
8769	GATCCTCGGCCTTCTTG	35	MGG_09899	(MGG_09899.5) hypothetical protein
6018	GATCGACTCGTAGATGG	35	MGG_00592	(MGG_00592.5) conserved hypothetical protein
8269	GATCGAGCACAATGGCG	35	MGG_09264	(MGG_09264.5) hypothetical protein
4862	GATCTTGACGAATCTGC	35	MGG_03504	(MGG_03504.5) predicted protein
5634	GATCGTGACGTTGATGG	34	MGG_03104	(MGG_03104.5) hypothetical protein
10238	GATCTGGTTGACCTTGA	34	MGG_10607	(MGG_10607.5) enolase
11021	GATCCTGTCGTTGGAAG	34	MGG_13655	(MGG_13655.5) hypothetical protein
4629	GATCCGCTTTGACGAGG	34	MGG_03651	(MGG_03651.5) hypothetical protein
7230	GATCCGCGGGAGAAGTT	33	MGG_12067	(MGG_12067.5) hypothetical protein similar to reverse transcriptase
3987	GATCCGGAACCACCCTC	33	MGG_14242	(MGG_14242.5) hypothetical protein similar to transposase
3988	GATCCGGAACCACCCTC	33	MGG_11625	(MGG_11625.5) hypothetical protein similar to transposase
3989	GATCCGGAACCACCCTC	33	MGG_14024	(MGG_14024.5) hypothetical protein similar to transposase
3986	GATCCGGAACCACCCTC	33	MGG_10670	(MGG_10670.5) hypothetical protein similar to transposase
3981	GATCCGGAACCACCCTC	33	MGG_09041	(MGG_09041.5) hypothetical protein similar to transposase
3985	GATCCGGAACCACCCTC	33	MGG_12411	(MGG_12411.5) hypothetical protein similar to transposase
3980	GATCCGGAACCACCCTC	33	MGG_02721	(MGG_02721.5) hypothetical protein similar to transposase
7215	GATCCGCGGGAGAAGTT	33	MGG_02068	(MGG_02068.5) hypothetical protein similar to reverse transcriptase
3984	GATCCGGAACCACCCTC	33	MGG_14317	(MGG_14317.5) hypothetical protein similar to transposase
3983	GATCCGGAACCACCCTC	33	MGG_14102	(MGG_14102.5) hypothetical protein similar to transposase
3982	GATCCGGAACCACCCTC	33	MGG_13096	(MGG_13096.5) hypothetical protein similar to transposase
3977	GATCCGGAACCACCCTC	33	MGG_00173	(MGG_00173.5) hypothetical protein similar to transposase
7217	GATCCGCGGGAGAAGTT	33	MGG_13733	(MGG_13733.5) hypothetical protein similar to reverse transcriptase
3978	GATCCGGAACCACCCTC	33	MGG_12034	(MGG_12034.5) hypothetical protein similar to transposase
3979	GATCCGGAACCACCCTC	33	MGG_12877	(MGG_12877.5) hypothetical protein similar to transposase
3975	GATCCGGAACCACCCTC	33	MGG_11844	(MGG_11844.5) hypothetical protein similar to transposase
7212	GATCCGCGGGAGAAGTT	33	MGG_11000	(MGG_11000.5) hypothetical protein similar to reverse transcriptase
7216	GATCCGCGGGAGAAGTT	33	MGG_07374	(MGG_07374.5) hypothetical protein similar to reverse transcriptase
7225	GATCCGCGGGAGAAGTT	33	MGG_12676	(MGG_12676.5) conserved hypothetical protein
7226	GATCCGCGGGAGAAGTT	33	MGG_06813	(MGG_06813.5) hypothetical protein
4459	GATCACCTCGTCCTCGT	33	MGG_03611	(MGG_03611.5) hypothetical protein
11001	GATCTTGTGCTTGGTAC	33	MGG_11764	(MGG_11764.5) hypothetical protein
10090	GATCTCGTGCGACATCA	33	MGG_04157	(MGG_04157.5) hypothetical protein
4353	GATCCACTTGGACTTGT	33	MGG_10607	(MGG_10607.5) enolase
7227	GATCCGCGGGAGAAGTT	33	MGG_11969	(MGG_11969.5) hypothetical protein
7228	GATCCGCGGGAGAAGTT	33	MGG_07799	(MGG_07799.5) hypothetical protein similar to reverse transcriptase
7209	GATCCGCGGGAGAAGTT	33	MGG_08667	(MGG_08667.5) hypothetical protein similar to reverse transcriptase
7224	GATCCGCGGGAGAAGTT	33	MGG_14448	(MGG_14448.5) hypothetical protein similar to reverse transcriptase
3976	GATCCGGAACCACCCTC	33	MGG_12224	(MGG_12224.5) hypothetical protein similar to transposase
7211	GATCCGCGGGAGAAGTT	33	MGG_10225	(MGG_10225.5) hypothetical protein
7218	GATCCGCGGGAGAAGTT	33	MGG_02052	(MGG_02052.5) hypothetical protein
7229	GATCCGCGGGAGAAGTT	33	MGG_01936	(MGG_01936.5) hypothetical protein similar to reverse transcriptase
7223	GATCCGCGGGAGAAGTT	33	MGG_10029	(MGG_10029.5) hypothetical protein similar to reverse transcriptase
7222	GATCCGCGGGAGAAGTT	33	MGG_13628	(MGG_13628.5) hypothetical protein similar to reverse transcriptase
7221	GATCCGCGGGAGAAGTT	33	MGG_13461	(MGG_13461.5) hypothetical protein similar to reverse transcriptase
7213	GATCCGCGGGAGAAGTT	33	MGG_14356	(MGG_14356.5) hypothetical protein
7214	GATCCGCGGGAGAAGTT	33	MGG_12194	(MGG_12194.5) hypothetical protein
7220	GATCCGCGGGAGAAGTT	33	MGG_10219	(MGG_10219.5) hypothetical protein similar to reverse transcriptase
7219	GATCCGCGGGAGAAGTT	33	MGG_12191	(MGG_12191.5) hypothetical protein similar to reverse transcriptase
3992	GATCCGGAACCACCCTC	33	MGG_12680	(MGG_12680.5) hypothetical protein similar to transposase
3991	GATCCGGAACCACCCTC	33	MGG_06809	(MGG_06809.5) hypothetical protein similar to transposase
3990	GATCCGGAACCACCCTC	33	MGG_13306	(MGG_13306.5) hypothetical protein similar to transposase
7210	GATCCGCGGGAGAAGTT	33	MGG_12060	(MGG_12060.5) hypothetical protein similar to reverse transcriptase
7238	GATCCGCGGGAGAAGTT	33	MGG_12027	(MGG_12027.5) hypothetical protein
3950	GATCCGGAACCACCCTC	33	MGG_04286	(MGG_04286.5) hypothetical protein similar to transposase
3948	GATCCGGAACCACCCTC	33	MGG_04302	(MGG_04302.5) hypothetical protein similar to transposase
3947	GATCCGGAACCACCCTC	33	MGG_14028	(MGG_14028.5) hypothetical protein similar to transposase
3945	GATCCGGAACCACCCTC	33	MGG_10952	(MGG_10952.5) hypothetical protein similar to transposase
7247	GATCCGCGGGAGAAGTT	33	MGG_09101	(MGG_09101.5) hypothetical protein similar to reverse transcriptase
3926	GATCCTGAGCTCCGTGC	33	MGG_04841	(MGG_04841.5) predicted protein
7232	GATCCGCGGGAGAAGTT	33	MGG_08444	(MGG_08444.5) hypothetical protein similar to reverse transcriptase
7233	GATCCGCGGGAGAAGTT	33	MGG_12437	(MGG_12437.5) hypothetical protein similar to reverse transcriptase
3974	GATCCGGAACCACCCTC	33	MGG_11970	(MGG_11970.5) hypothetical protein similar to transposase
7234	GATCCGCGGGAGAAGTT	33	MGG_13878	(MGG_13878.5) hypothetical protein similar to reverse transcriptase
3309	GATCCGGAAATCAGCTT	33	MGG_00591	(MGG_00591.5) predicted protein
7235	GATCCGCGGGAGAAGTT	33	MGG_13283	(MGG_13283.5) hypothetical protein
7236	GATCCGCGGGAGAAGTT	33	MGG_10065	(MGG_10065.5) hypothetical protein similar to reverse transcriptase
3951	GATCCGGAACCACCCTC	33	MGG_13333	(MGG_13333.5) hypothetical protein similar to transposase
7241	GATCCGCGGGAGAAGTT	33	MGG_14196	(MGG_14196.5) hypothetical protein
7248	GATCCGCGGGAGAAGTT	33	MGG_11586	(MGG_11586.5) hypothetical protein similar to reverse transcriptase
7246	GATCCGCGGGAGAAGTT	33	MGG_12062	(MGG_12062.5) hypothetical protein similar to reverse transcriptase
7245	GATCCGCGGGAGAAGTT	33	MGG_02300	(MGG_02300.5) hypothetical protein similar to reverse transcriptase
7249	GATCCGCGGGAGAAGTT	33	MGG_14323	(MGG_14323.5) hypothetical protein similar to reverse transcriptase
7244	GATCCGCGGGAGAAGTT	33	MGG_07581	(MGG_07581.5) hypothetical protein similar to reverse transcriptase
7237	GATCCGCGGGAGAAGTT	33	MGG_13700	(MGG_13700.5) hypothetical protein similar to reverse transcriptase
7242	GATCCGCGGGAGAAGTT	33	MGG_01938	(MGG_01938.5) hypothetical protein
7253	GATCCGCGGGAGAAGTT	33	MGG_08942	(MGG_08942.5) hypothetical protein
7240	GATCCGCGGGAGAAGTT	33	MGG_11983	(MGG_11983.5) hypothetical protein similar to reverse transcriptase
7239	GATCCGCGGGAGAAGTT	33	MGG_02576	(MGG_02576.5) hypothetical protein similar to reverse transcriptase
7250	GATCCGCGGGAGAAGTT	33	MGG_11303	(MGG_11303.5) hypothetical protein similar to reverse transcriptase
7251	GATCCGCGGGAGAAGTT	33	MGG_11049	(MGG_11049.5) hypothetical protein similar to reverse transcriptase
7252	GATCCGCGGGAGAAGTT	33	MGG_09670	(MGG_09670.5) hypothetical protein
3946	GATCCGGAACCACCCTC	33	MGG_05492	(MGG_05492.5) hypothetical protein similar to transposase
7243	GATCCGCGGGAGAAGTT	33	MGG_13890	(MGG_13890.5) hypothetical protein similar to reverse transcriptase
3963	GATCCGGAACCACCCTC	33	MGG_09788	(MGG_09788.5) hypothetical protein similar to transposase
7231	GATCCGCGGGAGAAGTT	33	MGG_12685	(MGG_12685.5) hypothetical protein similar to reverse transcriptase
3966	GATCCGGAACCACCCTC	33	MGG_09034	(MGG_09034.5) hypothetical protein similar to transposase
3967	GATCCGGAACCACCCTC	33	MGG_06806	(MGG_06806.5) hypothetical protein similar to transposase
3965	GATCCGGAACCACCCTC	33	MGG_13749	(MGG_13749.5) hypothetical protein similar to transposase
3968	GATCCGGAACCACCCTC	33	MGG_14286	(MGG_14286.5) hypothetical protein similar to transposase
3964	GATCCGGAACCACCCTC	33	MGG_13807	(MGG_13807.5) hypothetical protein similar to transposase
3961	GATCCGGAACCACCCTC	33	MGG_13856	(MGG_13856.5) hypothetical protein similar to transposase
3962	GATCCGGAACCACCCTC	33	MGG_14239	(MGG_14239.5) hypothetical protein similar to transposase
3959	GATCCGGAACCACCCTC	33	MGG_14152	(MGG_14152.5) hypothetical protein similar to transposase
3969	GATCCGGAACCACCCTC	33	MGG_13952	(MGG_13952.5) hypothetical protein similar to transposase
3960	GATCCGGAACCACCCTC	33	MGG_14421	(MGG_14421.5) hypothetical protein similar to transposase
3970	GATCCGGAACCACCCTC	33	MGG_12450	(MGG_12450.5) hypothetical protein similar to transposase
3958	GATCCGGAACCACCCTC	33	MGG_08400	(MGG_08400.5) hypothetical protein similar to transposase
3957	GATCCGGAACCACCCTC	33	MGG_13909	(MGG_13909.5) hypothetical protein similar to transposase
3956	GATCCGGAACCACCCTC	33	MGG_14142	(MGG_14142.5) hypothetical protein similar to transposase
3955	GATCCGGAACCACCCTC	33	MGG_10623	(MGG_10623.5) hypothetical protein similar to transposase
3971	GATCCGGAACCACCCTC	33	MGG_09643	(MGG_09643.5) hypothetical protein similar to transposase
3972	GATCCGGAACCACCCTC	33	MGG_12414	(MGG_12414.5) hypothetical protein similar to transposase
3954	GATCCGGAACCACCCTC	33	MGG_12220	(MGG_12220.5) hypothetical protein similar to transposase
3953	GATCCGGAACCACCCTC	33	MGG_03782	(MGG_03782.5) hypothetical protein similar to transposase
3973	GATCCGGAACCACCCTC	33	MGG_14306	(MGG_14306.5) hypothetical protein similar to transposase
3952	GATCCGGAACCACCCTC	33	MGG_13978	(MGG_13978.5) hypothetical protein similar to transposase
8882	GATCGGCGATTTTGTCG	33	MGG_00383	(MGG_00383.5) hypothetical protein
5943	GATCACAGGCTTTGGCG	32	MGG_13239	(MGG_13239.5) hypothetical protein similar to linoleate diol synthase precursor
10186	GATCTTGTTGGTCTTGA	32	MGG_03593	(MGG_03593.5) hypothetical protein
8643	GATCAACGAGTCTTGTC	32	MGG_01041	(MGG_01041.5) hypothetical protein
1486	GATCCCACTTGCTCGGC	32	MGG_06053	(MGG_06053.5) hypothetical protein
2773	GATCCTCCTCAATGCCT	32	MGG_05980	(MGG_05980.5) hypothetical protein
2701	GATCTGATTTTGCGTGC	32	MGG_14525	(MGG_14525.5) hypothetical protein
3864	GATCCCGAGCTCCTCGG	32	MGG_09525	(MGG_09525.5) hypothetical protein
11125	GATCTGGTCCCTGGCGT	31	MGG_02581	(MGG_02581.5) hypothetical protein
3310	GATCCGGACAGCAAGGA	31	MGG_02926	(MGG_02926.5) predicted protein
7770	GATCCGTTCGTGCTCAT	30	MGG_10581	(MGG_10581.5) hypothetical protein
8470	GATCTTGCGAATTTCCT	30	MGG_06459	(MGG_06459.5) hypothetical protein
12173	GATCCAGGCGCTGTGCA	30	MGG_10606	(MGG_10606.5) hypothetical protein
2995	GATCCCCCTGTCGTCGT	30	MGG_00287	(MGG_00287.5) predicted protein
5282	GATCGCCTTGCTTATCC	30	MGG_05881	(MGG_05881.5) hypothetical protein
12443	GATCTTGGTGCTGGCGG	30	MGG_03251	(MGG_03251.5) conserved hypothetical protein
1388	GATCCTCAAGCTTGCTC	30	MGG_06289	(MGG_06289.5) hypothetical protein
6564	GATCGAAGTGATGACGC	30	MGG_09527	(MGG_09527.5) hypothetical protein
555	GATCTCAACCTCGCAGC	30	MGG_01790	(MGG_01790.5) conserved hypothetical protein
12579	GATCTGGGCCTTGTTGG	30	MGG_10185	(MGG_10185.5) conserved hypothetical protein
6682	GATCAGAGCACCGAGGT	30	MGG_06000	(MGG_06000.5) hypothetical protein
6011	GATCCGAGAAGGTTGGG	30	MGG_00289	(MGG_00289.5) hypothetical protein
3821	GATCCCGAAGCACCATT	30	MGG_03516	(MGG_03516.5) hypothetical protein
8924	GATCCAGCCGTTGTCGC	29	MGG_12936	(MGG_12936.5) alternative oxidase, mitochondrial precursor
2164	GATCTACCCTTCCACTG	29	MGG_09640	(MGG_09640.5) hypothetical protein
3302	GATCCTGATTTGACCGC	29	MGG_08186	(MGG_08186.5) hypothetical protein
4607	GATCCTCTCTCTCGCCT	29	MGG_03612	(MGG_03612.5) hypothetical protein
11727	GATCTGGGCGTACTCGT	29	MGG_03236	(MGG_03236.5) conserved hypothetical protein
1099	GATCCGCAGGCCCTCGC	29	MGG_05926	(MGG_05926.5) hypothetical protein
9818	GATCCAGTCAAAAAACT	29	MGG_03219	(MGG_03219.5) hypothetical protein
11028	GATCTGGTTGAAGCGAC	29	MGG_08258	(MGG_08258.5) hypothetical protein
9019	GATCATGCCGAAGTGAC	29	MGG_06289	(MGG_06289.5) hypothetical protein
6418	GATCCAGCTGGCAACCA	29	MGG_09736	(MGG_09736.5) hypothetical protein
1293	GATCTGACCGTGCTCGT	29	MGG_12805	(MGG_12805.5) hypothetical protein similar to mutant tryptophan synthase
9874	GATCTTGTAGACATCCT	29	MGG_03641	(MGG_03641.5) elongation factor 1-alpha
10872	GATCCCGTCCAAGACCG	28	MGG_10327	(MGG_10327.5) hypothetical protein
4097	GATCACTCTCATCATCC	28	MGG_08186	(MGG_08186.5) hypothetical protein
10210	GATCTTGTTCTGCTGGA	28	MGG_06759	(MGG_06759.5) hypothetical protein similar to heat stress protein 80-1
10198	GATCAGGTCCAACAACA	28	MGG_06459	(MGG_06459.5) hypothetical protein
2183	GATCGACCGGCTCGGGG	28	MGG_12085	(MGG_12085.5) hypothetical protein
10955	GATCTCGTCAAGGTCAT	28	MGG_00592	(MGG_00592.5) conserved hypothetical protein
6298	GATCTTCTTGGGGGTGG	28	MGG_07928	(MGG_07928.5) ubiquitin
9747	GATCTGCGTCGTGAGGG	28	MGG_03055	(MGG_03055.5) hypothetical protein
2092	GATCCGATGCGGAGGGC	28	MGG_01609	(MGG_01609.5) predicted protein
10408	GATCCTTGAGCTCTTTG	28	MGG_11505	(MGG_11505.5) hypothetical protein
5436	GATCCAGACGTCGGGGC	27	MGG_09345	(MGG_09345.5) hypothetical protein
10813	GATCCAGTACGAGTTGA	27	MGG_11785	(MGG_11785.5) 60S ribosomal protein L15
2266	GATCCTCCTCCACTGAC	27	MGG_08457	(MGG_08457.5) hypothetical protein
10242	GATCTGGTACTCCTTGA	27	MGG_09222	(MGG_09222.5) conserved hypothetical protein
11630	GATCCCGGCTGTCTCGC	27	MGG_03212	(MGG_03212.5) hypothetical protein
11400	GATCTTGGTAGTAACGG	27	MGG_09955	(MGG_09955.5) hypothetical protein
3731	GATCAGCTCGAGAGCCT	27	MGG_10607	(MGG_10607.5) enolase
10535	GATCCCGTATATTCCAG	26	MGG_07254	(MGG_07254.5) predicted protein
10536	GATCCCGTATATTCCAG	26	MGG_14042	(MGG_14042.5) hypothetical protein
10537	GATCCCGTATATTCCAG	26	MGG_10121	(MGG_10121.5) hypothetical protein
10538	GATCCCGTATATTCCAG	26	MGG_04701	(MGG_04701.5) predicted protein
12463	GATCTTGGATTTGACTT	26	MGG_08053	(MGG_08053.5) hypothetical protein
764	GATCTCACGCAGACGCC	26	MGG_06571	(MGG_06571.5) hypothetical protein
8707	GATCCTCGACAATGTCG	26	MGG_02355	(MGG_02355.5) predicted protein
2688	GATCGATACCAATGACG	26	MGG_02503	(MGG_02503.5) hypothetical protein similar to hsp70
6362	GATCAGCTTGTTGTTTT	26	MGG_13106	(MGG_13106.5) hypothetical protein
3384	GATCTCATCGCAGATAC	26	MGG_04114	(MGG_04114.5) 40S ribosomal protein S17
8519	GATCCGGCGTGTTGGGT	26	MGG_02905	(MGG_02905.5) hypothetical protein
12517	GATCCTGGGAGGGTCCG	25	MGG_00966	(MGG_00966.5) hypothetical protein
11796	GATCTGGGGCGTCAAGG	25	MGG_11784	(MGG_11784.5) hypothetical protein
12081	GATCCGGGGCTGGTCGG	25	MGG_08326	(MGG_08326.5) hypothetical protein
12339	GATCTCGGTCGTGCCCT	25	MGG_09900	(MGG_09900.5) hypothetical protein
10110	GATCTCGTGAACCTGGG	25	MGG_06958	(MGG_06958.5) heat shock 70 kd protein cognate 1
5607	GATCTCGATACGGACCT	25	MGG_06011	(MGG_06011.5) hypothetical protein similar to glutathione-dependent formaldehyde dehydrogenase
4511	GATCACCTCGCTCCCGC	25	MGG_02666	(MGG_02666.5) predicted protein
7752	GATCTGTTTCCGCAGGT	25	MGG_08095	(MGG_08095.5) hypothetical protein
6236	GATCTTCTTGCCGCCGG	25	MGG_03418	(MGG_03418.5) conserved hypothetical protein
11237	GATCCTTGTTGTGGCCT	25	MGG_04158	(MGG_04158.5) hypothetical protein
12421	GATCCTGGTCCCGTTCG	25	MGG_08369	(MGG_08369.5) hypothetical protein
10967	GATCGTGTCCTCGTGCC	25	MGG_01127	(MGG_01127.5) conserved hypothetical protein
8980	GATCTCGCTGACGCGGC	24	MGG_06594	(MGG_06594.5) hypothetical protein
10241	GATCAGGTCTGCCGTGC	24	MGG_01582	(MGG_01582.5) conserved hypothetical protein
9876	GATCATGTGGTCACCGT	24	MGG_03641	(MGG_03641.5) elongation factor 1-alpha
1084	GATCCTCAAAGGCAGTA	24	MGG_03212	(MGG_03212.5) hypothetical protein
6392	GATCCGCTGCTGGCTGG	23	MGG_10634	(MGG_10634.5) hypothetical protein
10372	GATCCTTGGTACCGGCA	23	MGG_03593	(MGG_03593.5) hypothetical protein
6867	GATCTTTTTGAGAATCT	23	MGG_03910	(MGG_03910.5) hypothetical protein
1856	GATCCCACTGGCGTCAT	23	MGG_12160	(MGG_12160.5) predicted protein
7434	GATCCTGCTCCTCCTGC	23	MGG_05253	(MGG_05253.5) hypothetical protein
12307	GATCCCGGCGACGGAGT	23	MGG_05880	(MGG_05880.5) hypothetical protein
1465	GATCTGCAATGGTGCAC	23	MGG_05730	(MGG_05730.5) GTP binding protein
10923	GATCCTGTCGCAGGTAG	23	MGG_11219	(MGG_11219.5) hypothetical protein
1288	GATCCGACCAGTCGGGC	23	MGG_02812	(MGG_02812.5) hypothetical protein
6169	GATCTTCTTGGAGGCGC	23	MGG_06298	(MGG_06298.5) predicted protein
8621	GATCTGGCCCTGGAGGT	23	MGG_02467	(MGG_02467.5) hypothetical protein
3650	GATCTCCTGCAGATAAA	23	MGG_01622	(MGG_01622.5) hypothetical protein
6691	GATCAGAGGACCGAGTG	23	MGG_12295	(MGG_12295.5) hypothetical protein
12187	GATCGAGGTGGTGTAGC	22	MGG_02355	(MGG_02355.5) predicted protein
3003	GATCTCCCCTTTGACGA	22	MGG_14343	(MGG_14343.5) predicted protein
10632	GATCCTTGGTGCTGTTT	22	MGG_06524	(MGG_06524.5) hypothetical protein
3002	GATCTCCCCTTTGACGA	22	MGG_14197	(MGG_14197.5) predicted protein
10869	GATCTCGTGGAAGTCGC	22	MGG_03307	(MGG_03307.5) hypothetical protein
8545	GATCCTTTGACATGTGA	22	MGG_09261	(MGG_09261.5) predicted protein
5951	GATCCCAGCAGGTTATC	22	MGG_04017	(MGG_04017.5) hypothetical protein
11626	GATCTCGGCAATCTCGC	22	MGG_04156	(MGG_04156.5) hypothetical protein
543	GATCTCAATGGCGGCCA	22	MGG_09225	(MGG_09225.5) hypothetical protein
1699	GATCTTCATTGTGCCGG	22	MGG_08185	(MGG_08185.5) hypothetical protein
8858	GATCCGCGTCGCTCCGC	22	MGG_00343	(MGG_00343.5) hypothetical protein
7927	GATCCACGCCTGCATCG	22	MGG_03370	(MGG_03370.5) hypothetical protein
133	GATCGAAAGCTCCTTGG	22	MGG_06594	(MGG_06594.5) hypothetical protein
3004	GATCTCCCCTTTGACGA	22	MGG_07838	(MGG_07838.5) predicted protein
6044	GATCCACTTGTTGAACT	22	MGG_09640	(MGG_09640.5) hypothetical protein
3007	GATCTCCCCTTTGACGA	22	MGG_08713	(MGG_08713.5) hypothetical protein
3005	GATCTCCCCTTTGACGA	22	MGG_14389	(MGG_14389.5) predicted protein
3006	GATCTCCCCTTTGACGA	22	MGG_12062	(MGG_12062.5) hypothetical protein similar to reverse transcriptase
8763	GATCTTCGACTTTACAT	21	MGG_01282	(MGG_01282.5) ubiquitin
9025	GATCTCGCAGCGGCTCT	21	MGG_06678	(MGG_06678.5) hypothetical protein
11112	GATCTGGTCGTTGGTGG	21	MGG_05237	(MGG_05237.5) 60S ribosomal protein L7
10008	GATCTGGTCGAGCGAGA	21	MGG_00270	(MGG_00270.5) hypothetical protein
8935	GATCAGCGGCGGTATGT	21	MGG_13635	(MGG_13635.5) predicted protein
7575	GATCCATTTGAGCTCGA	21	MGG_03193	(MGG_03193.5) large subunit ribosomal protein L3
4049	GATCAGGATGACCGTGA	21	MGG_06542	(MGG_06542.5) hypothetical protein
3266	GATCTCGAATCCAACGC	21	MGG_07911	(MGG_07911.5) predicted protein
5083	GATCGAAGACGGCGATG	21	MGG_06289	(MGG_06289.5) hypothetical protein
3659	GATCTTCTTCTCAATCA	21	MGG_01210	(MGG_01210.5) conserved hypothetical protein
3716	GATCTGCTGGATATCGG	21	MGG_04829	(MGG_04829.5) conserved hypothetical protein
8386	GATCCAGCGAGGTGGTA	21	MGG_00341	(MGG_00341.5) hypothetical protein
2493	GATCCAATTGCTCCGGA	21	MGG_05193	(MGG_05193.5) cell division control protein Cdc48
8976	GATCCAGCCGCGGGCGT	21	MGG_08624	(MGG_08624.5) C-8 sterol isomerase
2759	GATCGCCCATTCTGCTA	21	MGG_06459	(MGG_06459.5) hypothetical protein
6618	GATCTCAGCAGTGTCCT	21	MGG_05140	(MGG_05140.5) hypothetical protein
2298	GATCATCCACGCCGCTA	21	MGG_11602	(MGG_11602.5) predicted protein
2297	GATCATCCACGCCGCTA	21	MGG_11603	(MGG_11603.5) hypothetical protein
10168	GATCATGTCCACCTCCT	21	MGG_06594	(MGG_06594.5) hypothetical protein
10250	GATCTGGTTCTTCAGGA	21	MGG_08832	(MGG_08832.5) hypothetical protein
10163	GATCTTGTTGGCCTTGC	21	MGG_03436	(MGG_03436.5) predicted protein
4664	GATCTGCTTGTCCTTCG	20	MGG_11750	(MGG_11750.5) hypothetical protein
10196	GATCTGGTGGTACAGGT	20	MGG_13528	(MGG_13528.5) conserved hypothetical protein
3149	GATCCGCCGCCGGGGCC	20	MGG_00449	(MGG_00449.5) hypothetical protein
12486	GATCAGGGCGAAGCCGG	20	MGG_10680	(MGG_10680.5) hypothetical protein
7278	GATCGAGCCGTGCGGGG	20	MGG_01866	(MGG_01866.5) hypothetical protein
4441	GATCGCCTCCGCCTCCT	20	MGG_02355	(MGG_02355.5) predicted protein
1969	GATCCACCCTTGAAGGC	20	MGG_06656	(MGG_06656.5) ADP,ATP carrier protein
5906	GATCCAAGCGGCTGTCG	20	MGG_06329	(MGG_06329.5) hypothetical protein
2115	GATCCCTACCATCCAGT	20	MGG_07638	(MGG_07638.5) hypothetical protein
11004	GATCTTGTCGTTGAGGT	20	MGG_10575	(MGG_10575.5) conserved hypothetical protein
1894	GATCTGACCATAGACGG	20	MGG_13239	(MGG_13239.5) hypothetical protein similar to linoleate diol synthase precursor
6907	GATCTGGCCCGGCATGT	20	MGG_00382	(MGG_00382.5) conserved hypothetical protein
1845	GATCCCACTAGAGTACT	20	MGG_00887	(MGG_00887.5) hypothetical protein
11500	GATCGAGGCCTCCTGGT	20	MGG_00223	(MGG_00223.5) hypothetical protein
9036	GATCCCGCCGCGGCCGA	19	MGG_02747	(MGG_02747.5) 40S ribosomal protein S4-A
10433	GATCCTTGACGGCGTGG	19	MGG_02303	(MGG_02303.5) hypothetical protein
29	GATCCAAACCAGACCGG	19	MGG_12299	(MGG_12299.5) hypothetical protein
587	GATCCGAAGCGAGTGCA	19	MGG_00051	(MGG_00051.5) predicted protein
10434	GATCCTTGACGGCGTGG	19	MGG_04845	(MGG_04845.5) conserved hypothetical protein
6476	GATCCTGCGCTCACCGA	19	MGG_10569	(MGG_10569.5) conserved hypothetical protein
960	GATCACCAAAATCACCA	19	MGG_06915	(MGG_06915.5) conserved hypothetical protein
10138	GATCATGTCGGACGAGA	19	MGG_01084	(MGG_01084.5) glyceraldehyde-3-phosphate dehydrogenase
10469	GATCCGTGTGAGCCGAG	19	MGG_04206	(MGG_04206.5) hypothetical protein
10784	GATCTGGTTGTGGTTGG	19	MGG_04156	(MGG_04156.5) hypothetical protein
4606	GATCATCTGCGTCGCTG	19	MGG_13239	(MGG_13239.5) hypothetical protein similar to linoleate diol synthase precursor
9072	GATCTTGCAGATGTCGC	19	MGG_04105	(MGG_04105.5) predicted protein
10783	GATCTGGTTGTGGTTGG	19	MGG_07116	(MGG_07116.5) hypothetical protein
2483	GATCCGCCGCCGCCTGG	19	MGG_02948	(MGG_02948.5) conserved hypothetical protein
4619	GATCTGCTGGAACGCAC	19	MGG_02471	(MGG_02471.5) conserved hypothetical protein
10787	GATCTGGTTGGGGCGGC	19	MGG_06919	(MGG_06919.5) conserved hypothetical protein
11164	GATCCCTGACAAGGTAT	19	MGG_10575	(MGG_10575.5) conserved hypothetical protein
11038	GATCCGGTCCGAGAGGT	19	MGG_09820	(MGG_09820.5) hypothetical protein
2147	GATCGGTACGGTCGCGC	19	MGG_10192	(MGG_10192.5) hypothetical protein
11265	GATCTGTGTGATGGTTT	19	MGG_12949	(MGG_12949.5) hypothetical protein
8704	GATCGTCGTCGATGAAG	19	MGG_09232	(MGG_09232.5) predicted protein
11455	GATCCGGGGAAGCAGCT	19	MGG_05926	(MGG_05926.5) hypothetical protein
11754	GATCATGGCCTGCTTGA	19	MGG_03494	(MGG_03494.5) hypothetical protein
5200	GATCCGAGAAAGCCGTT	19	MGG_05179	(MGG_05179.5) hypothetical protein
1484	GATCCAACTTGGTGAAG	19	MGG_06936	(MGG_06936.5) hypothetical protein
11721	GATCTGGGTCGACTTCT	19	MGG_05093	(MGG_05093.5) cytochrome c reductase iron-sulfur subunit
2742	GATCTCCCTGAATAGCT	18	MGG_00992	(MGG_00992.5) hypothetical protein
10981	GATCCTGTGACCGCGGG	18	MGG_08190	(MGG_08190.5) 60s ribosomal protein L2
503	GATCCAAATGGCGGCGG	18	MGG_02225	(MGG_02225.5) hypothetical protein
4444	GATCCCCTGTGCCTTCA	18	MGG_07606	(MGG_07606.5) hypothetical protein
4144	GATCCTTCTGAGCCACA	18	MGG_05030	(MGG_05030.5) hypothetical protein
85	GATCGGAAGGTCACGGA	18	MGG_12514	(MGG_12514.5) predicted protein
11384	GATCTCGGGAGGAGCAA	18	MGG_08457	(MGG_08457.5) hypothetical protein
12570	GATCAGGGCTCTGTTGA	18	MGG_03863	(MGG_03863.5) predicted protein
7541	GATCCGGCTGCTCCCCG	18	MGG_09642	(MGG_09642.5) hypothetical protein
6868	GATCTTTTGGCGACCGG	18	MGG_03136	(MGG_03136.5) hypothetical protein
12430	GATCTTGGTCTCGCCAG	18	MGG_01349	(MGG_01349.5) hypothetical protein
5860	GATCCGTCCGAAGGCAC	18	MGG_12118	(MGG_12118.5) hypothetical protein
7058	GATCCAGCGGTCCATCA	18	MGG_03220	(MGG_03220.5) hypothetical protein
12456	GATCTTGGCAATGTCGC	18	MGG_04582	(MGG_04582.5) hypothetical protein
1973	GATCCCCCCAGCAGGGT	18	MGG_05030	(MGG_05030.5) hypothetical protein
11052	GATCATGTCGTGGACAC	17	MGG_04400	(MGG_04400.5) hypothetical protein similar to translation initiation factor 4A
4262	GATCCAAGTCGCAGTCG	17	MGG_00992	(MGG_00992.5) hypothetical protein
1503	GATCCTACCCTCTGGCC	17	MGG_01127	(MGG_01127.5) conserved hypothetical protein
6319	GATCTGCTTGTCGATTC	17	MGG_10576	(MGG_10576.5) predicted protein
6099	GATCCCCTCCGCGTGCG	17	MGG_08444	(MGG_08444.5) hypothetical protein similar to reverse transcriptase
2311	GATCTTCCGCCTCTCGT	17	MGG_01605	(MGG_01605.5) conserved hypothetical protein
6100	GATCCCCTCCGCGTGCG	17	MGG_10029	(MGG_10029.5) hypothetical protein similar to reverse transcriptase
9797	GATCGGCGACAGGATAA	17	MGG_01105	(MGG_01105.5) conserved hypothetical protein
6101	GATCCCCTCCGCGTGCG	17	MGG_14112	(MGG_14112.5) hypothetical protein
12396	GATCATGGTGCCGGGGG	17	MGG_00505	(MGG_00505.5) hypothetical protein
11468	GATCCAGGTGGACTGGA	17	MGG_03670	(MGG_03670.5) conserved hypothetical protein
4141	GATCCGTCCGCACGCCG	17	MGG_00287	(MGG_00287.5) predicted protein
7560	GATCCATTTGGCCGACC	17	MGG_05063	(MGG_05063.5) phosphoglycerate kinase
11046	GATCTTGTTGAGGGCTG	17	MGG_00221	(MGG_00221.5) 40S ribosomal protein S7
9901	GATCGTGTAGGGAGAGG	17	MGG_09927	(MGG_09927.5) hypothetical protein
2486	GATCCAATAAAACCCTT	17	MGG_03201	(MGG_03201.5) hypothetical protein similar to acetyl-coenzyme A synthase
8995	GATCTCGCCATTGACGG	17	MGG_00969	(MGG_00969.5) conserved hypothetical protein
6276	GATCTGCTCGTAGACCG	17	MGG_01235	(MGG_01235.5) hypothetical protein
6944	GATCCCCGCCGAAGTGC	17	MGG_10267	(MGG_10267.5) hypothetical protein
8754	GATCCTCGAGGCTGGAC	17	MGG_05074	(MGG_05074.5) hypothetical protein
11050	GATCCTGTCCTGGGTCT	17	MGG_06141	(MGG_06141.5) hypothetical protein
5883	GATCGGTCCCTTGCCGT	17	MGG_04941	(MGG_04941.5) eukaryotic translation initiation factor 1A-like protein
2136	GATCCGTAGGGACGGTA	17	MGG_01135	(MGG_01135.5) cytochrome c subunit Vb, putative
3088	GATCCGCCCAGAGACGC	17	MGG_00562	(MGG_00562.5) hypothetical protein
8690	GATCGCCGTTCTTGGCG	16	MGG_01013	(MGG_01013.5) conserved hypothetical protein
8894	GATCCAGCCGGTGCTGA	16	MGG_08809	(MGG_08809.5) hypothetical protein
6423	GATCCAGCCACCAGCCT	16	MGG_04117	(MGG_04117.5) hypothetical protein
9843	GATCTCGTCGCCAAAGA	16	MGG_01114	(MGG_01114.5) hypothetical protein
10060	GATCGAGTAGACCTTGC	16	MGG_03089	(MGG_03089.5) hypothetical protein
6424	GATCCAGCCACCAGCCT	16	MGG_12150	(MGG_12150.5) hypothetical protein
9686	GATCCGCGCAAAGGGGT	16	MGG_13635	(MGG_13635.5) predicted protein
8208	GATCTGCGGAGACCTTG	16	MGG_09936	(MGG_09936.5) hypothetical protein
6796	GATCTCTTTGCTAAAGG	16	MGG_06914	(MGG_06914.5) conserved hypothetical protein
11971	GATCCGGGCGCCTGGCT	16	MGG_09635	(MGG_09635.5) hypothetical protein similar to reverse transcriptase
11964	GATCCGGGCGCCTGGCT	16	MGG_01938	(MGG_01938.5) hypothetical protein
11965	GATCCGGGCGCCTGGCT	16	MGG_13340	(MGG_13340.5) hypothetical protein similar to reverse transcriptase
11966	GATCCGGGCGCCTGGCT	16	MGG_10029	(MGG_10029.5) hypothetical protein similar to reverse transcriptase
11967	GATCCGGGCGCCTGGCT	16	MGG_02553	(MGG_02553.5) hypothetical protein
11968	GATCCGGGCGCCTGGCT	16	MGG_11959	(MGG_11959.5) hypothetical protein similar to reverse transcriptase
11211	GATCCTTGCGTAGTCAA	16	MGG_03600	(MGG_03600.5) mitochondrial processing peptidase subunit beta
11970	GATCCGGGCGCCTGGCT	16	MGG_10963	(MGG_10963.5) hypothetical protein similar to reverse transcriptase
10191	GATCCTGTCCCTCGTAC	16	MGG_01210	(MGG_01210.5) conserved hypothetical protein
11972	GATCCGGGCGCCTGGCT	16	MGG_07581	(MGG_07581.5) hypothetical protein similar to reverse transcriptase
11973	GATCCGGGCGCCTGGCT	16	MGG_10808	(MGG_10808.5) hypothetical protein
11974	GATCCGGGCGCCTGGCT	16	MGG_08445	(MGG_08445.5) hypothetical protein
11975	GATCCGGGCGCCTGGCT	16	MGG_06232	(MGG_06232.5) hypothetical protein similar to reverse transcriptase
11976	GATCCGGGCGCCTGGCT	16	MGG_12676	(MGG_12676.5) conserved hypothetical protein
11977	GATCCGGGCGCCTGGCT	16	MGG_09981	(MGG_09981.5) hypothetical protein similar to reverse transcriptase
11969	GATCCGGGCGCCTGGCT	16	MGG_10749	(MGG_10749.5) hypothetical protein similar to reverse transcriptase
11954	GATCCGGGCGCCTGGCT	16	MGG_13890	(MGG_13890.5) hypothetical protein similar to reverse transcriptase
11338	GATCCAGGTACCAGCGA	16	MGG_11750	(MGG_11750.5) hypothetical protein
11589	GATCCAGGAGGGCTACT	16	MGG_06773	(MGG_06773.5) predicted protein
11948	GATCCGGGCGCCTGGCT	16	MGG_02052	(MGG_02052.5) hypothetical protein
11949	GATCCGGGCGCCTGGCT	16	MGG_05409	(MGG_05409.5) hypothetical protein similar to reverse transcriptase
11950	GATCCGGGCGCCTGGCT	16	MGG_11969	(MGG_11969.5) hypothetical protein
11951	GATCCGGGCGCCTGGCT	16	MGG_13321	(MGG_13321.5) hypothetical protein similar to reverse transcriptase
11963	GATCCGGGCGCCTGGCT	16	MGG_09101	(MGG_09101.5) hypothetical protein similar to reverse transcriptase
11953	GATCCGGGCGCCTGGCT	16	MGG_10472	(MGG_10472.5) hypothetical protein similar to reverse transcriptase
11961	GATCCGGGCGCCTGGCT	16	MGG_11929	(MGG_11929.5) hypothetical protein similar to reverse transcriptase
11955	GATCCGGGCGCCTGGCT	16	MGG_12191	(MGG_12191.5) hypothetical protein similar to reverse transcriptase
11956	GATCCGGGCGCCTGGCT	16	MGG_12194	(MGG_12194.5) hypothetical protein
11957	GATCCGGGCGCCTGGCT	16	MGG_11586	(MGG_11586.5) hypothetical protein similar to reverse transcriptase
11958	GATCCGGGCGCCTGGCT	16	MGG_09423	(MGG_09423.5) hypothetical protein similar to reverse transcriptase
11959	GATCCGGGCGCCTGGCT	16	MGG_12774	(MGG_12774.5) hypothetical protein similar to reverse transcriptase
11980	GATCCGGGCGCCTGGCT	16	MGG_09683	(MGG_09683.5) hypothetical protein similar to reverse transcriptase
11952	GATCCGGGCGCCTGGCT	16	MGG_13737	(MGG_13737.5) hypothetical protein similar to reverse transcriptase
12005	GATCCGGGCGCCTGGCT	16	MGG_08961	(MGG_08961.5) hypothetical protein similar to reverse transcriptase
11978	GATCCGGGCGCCTGGCT	16	MGG_02068	(MGG_02068.5) hypothetical protein similar to reverse transcriptase
11998	GATCCGGGCGCCTGGCT	16	MGG_13272	(MGG_13272.5) hypothetical protein similar to reverse transcriptase
11999	GATCCGGGCGCCTGGCT	16	MGG_14323	(MGG_14323.5) hypothetical protein similar to reverse transcriptase
12000	GATCCGGGCGCCTGGCT	16	MGG_14448	(MGG_14448.5) hypothetical protein similar to reverse transcriptase
12001	GATCCGGGCGCCTGGCT	16	MGG_07374	(MGG_07374.5) hypothetical protein similar to reverse transcriptase
12002	GATCCGGGCGCCTGGCT	16	MGG_12437	(MGG_12437.5) hypothetical protein similar to reverse transcriptase
11996	GATCCGGGCGCCTGGCT	16	MGG_12030	(MGG_12030.5) hypothetical protein similar to reverse transcriptase
12004	GATCCGGGCGCCTGGCT	16	MGG_13359	(MGG_13359.5) hypothetical protein similar to reverse transcriptase
11995	GATCCGGGCGCCTGGCT	16	MGG_07799	(MGG_07799.5) hypothetical protein similar to reverse transcriptase
12006	GATCCGGGCGCCTGGCT	16	MGG_13379	(MGG_13379.5) hypothetical protein similar to reverse transcriptase
12007	GATCCGGGCGCCTGGCT	16	MGG_14356	(MGG_14356.5) hypothetical protein
1765	GATCCGCAGAGCGTGTC	16	MGG_08055	(MGG_08055.5) hypothetical protein
1537	GATCAACACTGAGTATG	16	MGG_02874	(MGG_02874.5) hypothetical protein
72	GATCATAACTTCACCCC	16	MGG_02554	(MGG_02554.5) hypothetical protein
71	GATCATAACTTCACCCC	16	MGG_12656	(MGG_12656.5) hypothetical protein
12003	GATCCGGGCGCCTGGCT	16	MGG_13700	(MGG_13700.5) hypothetical protein similar to reverse transcriptase
11988	GATCCGGGCGCCTGGCT	16	MGG_01936	(MGG_01936.5) hypothetical protein similar to reverse transcriptase
11960	GATCCGGGCGCCTGGCT	16	MGG_13283	(MGG_13283.5) hypothetical protein
11981	GATCCGGGCGCCTGGCT	16	MGG_12192	(MGG_12192.5) hypothetical protein similar to reverse transcriptase
11982	GATCCGGGCGCCTGGCT	16	MGG_11290	(MGG_11290.5) hypothetical protein similar to reverse transcriptase
11983	GATCCGGGCGCCTGGCT	16	MGG_14354	(MGG_14354.5) hypothetical protein similar to reverse transcriptase
11984	GATCCGGGCGCCTGGCT	16	MGG_02576	(MGG_02576.5) hypothetical protein similar to reverse transcriptase
11985	GATCCGGGCGCCTGGCT	16	MGG_14196	(MGG_14196.5) hypothetical protein
11997	GATCCGGGCGCCTGGCT	16	MGG_13733	(MGG_13733.5) hypothetical protein similar to reverse transcriptase
11987	GATCCGGGCGCCTGGCT	16	MGG_13602	(MGG_13602.5) hypothetical protein similar to reverse transcriptase
11979	GATCCGGGCGCCTGGCT	16	MGG_13593	(MGG_13593.5) hypothetical protein
11989	GATCCGGGCGCCTGGCT	16	MGG_12432	(MGG_12432.5) hypothetical protein similar to reverse transcriptase
11990	GATCCGGGCGCCTGGCT	16	MGG_12027	(MGG_12027.5) hypothetical protein
11991	GATCCGGGCGCCTGGCT	16	MGG_13091	(MGG_13091.5) hypothetical protein similar to reverse transcriptase
11992	GATCCGGGCGCCTGGCT	16	MGG_13900	(MGG_13900.5) hypothetical protein similar to reverse transcriptase
11993	GATCCGGGCGCCTGGCT	16	MGG_13281	(MGG_13281.5) hypothetical protein similar to reverse transcriptase
11994	GATCCGGGCGCCTGGCT	16	MGG_10219	(MGG_10219.5) hypothetical protein similar to reverse transcriptase
11986	GATCCGGGCGCCTGGCT	16	MGG_13741	(MGG_13741.5) hypothetical protein similar to reverse transcriptase
6198	GATCGCCTCCGGGCGGG	16	MGG_12060	(MGG_12060.5) hypothetical protein similar to reverse transcriptase
6184	GATCGCCTCCGGGCGGG	16	MGG_08942	(MGG_08942.5) hypothetical protein
6185	GATCGCCTCCGGGCGGG	16	MGG_02300	(MGG_02300.5) hypothetical protein similar to reverse transcriptase
6186	GATCGCCTCCGGGCGGG	16	MGG_13091	(MGG_13091.5) hypothetical protein similar to reverse transcriptase
6187	GATCGCCTCCGGGCGGG	16	MGG_13849	(MGG_13849.5) hypothetical protein
6188	GATCGCCTCCGGGCGGG	16	MGG_13568	(MGG_13568.5) hypothetical protein
6189	GATCGCCTCCGGGCGGG	16	MGG_13890	(MGG_13890.5) hypothetical protein similar to reverse transcriptase
6190	GATCGCCTCCGGGCGGG	16	MGG_11303	(MGG_11303.5) hypothetical protein similar to reverse transcriptase
6191	GATCGCCTCCGGGCGGG	16	MGG_12685	(MGG_12685.5) hypothetical protein similar to reverse transcriptase
6192	GATCGCCTCCGGGCGGG	16	MGG_10065	(MGG_10065.5) hypothetical protein similar to reverse transcriptase
6193	GATCGCCTCCGGGCGGG	16	MGG_12486	(MGG_12486.5) hypothetical protein
6194	GATCGCCTCCGGGCGGG	16	MGG_14077	(MGG_14077.5) hypothetical protein
6195	GATCGCCTCCGGGCGGG	16	MGG_12437	(MGG_12437.5) hypothetical protein similar to reverse transcriptase
6183	GATCGCCTCCGGGCGGG	16	MGG_14249	(MGG_14249.5) hypothetical protein
6197	GATCGCCTCCGGGCGGG	16	MGG_13827	(MGG_13827.5) hypothetical protein
6202	GATCGCCTCCGGGCGGG	16	MGG_11000	(MGG_11000.5) hypothetical protein similar to reverse transcriptase
6199	GATCGCCTCCGGGCGGG	16	MGG_12676	(MGG_12676.5) conserved hypothetical protein
6200	GATCGCCTCCGGGCGGG	16	MGG_14470	(MGG_14470.5) hypothetical protein
6201	GATCGCCTCCGGGCGGG	16	MGG_11983	(MGG_11983.5) hypothetical protein similar to reverse transcriptase
6203	GATCGCCTCCGGGCGGG	16	MGG_12031	(MGG_12031.5) hypothetical protein
11962	GATCCGGGCGCCTGGCT	16	MGG_12067	(MGG_12067.5) hypothetical protein similar to reverse transcriptase
6204	GATCGCCTCCGGGCGGG	16	MGG_07582	(MGG_07582.5) conserved hypothetical protein
6205	GATCGCCTCCGGGCGGG	16	MGG_13737	(MGG_13737.5) hypothetical protein similar to reverse transcriptase
6206	GATCGCCTCCGGGCGGG	16	MGG_07839	(MGG_07839.5) hypothetical protein
6207	GATCGCCTCCGGGCGGG	16	MGG_02576	(MGG_02576.5) hypothetical protein similar to reverse transcriptase
6208	GATCGCCTCCGGGCGGG	16	MGG_14196	(MGG_14196.5) hypothetical protein
6209	GATCGCCTCCGGGCGGG	16	MGG_13352	(MGG_13352.5) hypothetical protein similar to reverse transcriptase
6210	GATCGCCTCCGGGCGGG	16	MGG_08517	(MGG_08517.5) hypothetical protein
6211	GATCGCCTCCGGGCGGG	16	MGG_14408	(MGG_14408.5) hypothetical protein
6196	GATCGCCTCCGGGCGGG	16	MGG_13461	(MGG_13461.5) hypothetical protein similar to reverse transcriptase
5687	GATCCTGACTCGGAAAC	16	MGG_04855	(MGG_04855.5) hypothetical protein
5944	GATCCCAGGAATTCGTA	16	MGG_09925	(MGG_09925.5) hypothetical protein
11022	GATCTTGTTCTTGCCAC	16	MGG_13782	(MGG_13782.5) ribosomal protein L19
11003	GATCGTGTCTATGGTAA	16	MGG_01574	(MGG_01574.5) hypothetical protein
9780	GATCGGCGTGCGGCGAA	15	MGG_14122	(MGG_14122.5) predicted protein
6563	GATCGAAGGCCTGTTCC	15	MGG_04157	(MGG_04157.5) hypothetical protein
6936	GATCGACGCACCACGGT	15	MGG_14279	(MGG_14279.5) glutamine synthetase
9357	GATCTTTTCGCTGGTGT	15	MGG_10856	(MGG_10856.5) predicted protein
9183	GATCTGGCCGTTGCTGC	15	MGG_06189	(MGG_06189.5) conserved hypothetical protein
1787	GATCAGCAGATTGGAGG	15	MGG_05740	(MGG_05740.5) hypothetical protein
3876	GATCTCGACAGTCTTGC	15	MGG_00592	(MGG_00592.5) conserved hypothetical protein
1920	GATCAATACAGCAAGCT	15	MGG_06459	(MGG_06459.5) hypothetical protein
12376	GATCGTGGACCAGGTTG	15	MGG_01061	(MGG_01061.5) hypothetical protein
11655	GATCGCGGCGAGCATTG	15	MGG_06868	(MGG_06868.5) hypothetical protein similar to acetolactate synthase
1511	GATCCGACTTCATCCCA	15	MGG_07610	(MGG_07610.5) predicted protein
12071	GATCAGGGACGGGTTGG	15	MGG_02624	(MGG_02624.5) transaldolase
2790	GATCCTCCCGCCTGCTG	15	MGG_09735	(MGG_09735.5) predicted protein
6258	GATCTTCTTGTTGTTGC	15	MGG_01565	(MGG_01565.5) hypothetical protein
6257	GATCTTCTTGTTGTTGC	15	MGG_06530	(MGG_06530.5) hypothetical protein similar to glutamic oxaloacetic transaminase
4514	GATCTCCTCCATCTCGG	15	MGG_01808	(MGG_01808.5) ketol-acid reductoisomerase, mitochondrial precursor
7777	GATCCGGCGGCGTCAGT	15	MGG_07005	(MGG_07005.5) predicted protein
3933	GATCATGACAGTCTTGC	15	MGG_09549	(MGG_09549.5) conserved hypothetical protein
12555	GATCTGGGGCTTGGAGG	15	MGG_12035	(MGG_12035.5) conserved hypothetical protein
6444	GATCTCGCCGGTAACAA	15	MGG_06203	(MGG_06203.5) MFS monosaccharide transporter
1478	GATCAAACGTTGTTGGT	15	MGG_01282	(MGG_01282.5) ubiquitin
5623	GATCATGAGCACGATGC	15	MGG_04225	(MGG_04225.5) hypothetical protein
5615	GATCTTGACGTCGCGGG	15	MGG_06298	(MGG_06298.5) predicted protein
8943	GATCTCGCCGTAGTCCT	15	MGG_11861	(MGG_11861.5) hypothetical protein
4595	GATCGTCTGCGTCCTTT	15	MGG_08052	(MGG_08052.5) hypothetical protein
10558	GATCTTGTGGATTCGGG	15	MGG_08308	(MGG_08308.5) hypothetical protein
9673	GATCGGCGTCGAGAATC	15	MGG_07099	(MGG_07099.5) hypothetical protein
9715	GATCTGCGAGGCGAGGC	15	MGG_03335	(MGG_03335.5) hypothetical protein
1383	GATCCTCAGCCCTCCCC	15	MGG_01535	(MGG_01535.5) hypothetical protein
5074	GATCCAAGTGGGCCAGG	15	MGG_07169	(MGG_07169.5) conserved hypothetical protein
5073	GATCCAAGTGGGCCAGG	15	MGG_12360	(MGG_12360.5) conserved hypothetical protein
10568	GATCCTGTGGTGTGCCG	15	MGG_01290	(MGG_01290.5) hypothetical protein
10230	GATCTGGTTCGCCGTTG	15	MGG_12697	(MGG_12697.5) hypothetical protein
8508	GATCCTGCGCTGTCTTG	14	MGG_03061	(MGG_03061.5) hypothetical protein
3080	GATCGTCCCACTGGGAG	14	MGG_10183	(MGG_10183.5) hypothetical protein
12528	GATCTGGGAGACGGACA	14	MGG_12316	(MGG_12316.5) hypothetical protein
927	GATCACCATGGCCCGAA	14	MGG_06298	(MGG_06298.5) predicted protein
8877	GATCCAGCAGACGAGAC	14	MGG_13678	(MGG_13678.5) predicted protein
12183	GATCCAGGGGCTGATGG	14	MGG_11073	(MGG_11073.5) hypothetical protein
6261	GATCTTCTGGATGCGGA	14	MGG_04455	(MGG_04455.5) hypothetical protein
8837	GATCCAGCAAGAGCAAC	14	MGG_08830	(MGG_08830.5) predicted protein
10259	GATCTGGTTCCTCACCA	14	MGG_14230	(MGG_14230.5) hypothetical protein
1524	GATCGGACCACTTGGGC	14	MGG_12936	(MGG_12936.5) alternative oxidase, mitochondrial precursor
1238	GATCCAACAGGGCTACG	14	MGG_02432	(MGG_02432.5) hypothetical protein
1396	GATCTTCAGTTGTCGTA	14	MGG_06459	(MGG_06459.5) hypothetical protein
1184	GATCCAACTCAACGAGC	14	MGG_01452	(MGG_01452.5) hypothetical protein
5940	GATCACAGTATTTGACT	14	MGG_06856	(MGG_06856.5) hypothetical protein
10774	GATCAGGTGGCGGTCGA	14	MGG_03317	(MGG_03317.5) hypothetical protein
10033	GATCAGGTCACGCTGAG	14	MGG_04400	(MGG_04400.5) hypothetical protein similar to translation initiation factor 4A
11939	GATCTTGGCGAGTGAAG	14	MGG_13239	(MGG_13239.5) hypothetical protein similar to linoleate diol synthase precursor
4730	GATCCGCTCCGGCTGCT	14	MGG_06615	(MGG_06615.5) hypothetical protein
6509	GATCTGGCGGACAGCGT	14	MGG_04672	(MGG_04672.5) hypothetical protein
10335	GATCCTTGGCTACCGAG	14	MGG_01013	(MGG_01013.5) conserved hypothetical protein
10486	GATCCGGTCTTGTACGG	14	MGG_05260	(MGG_05260.5) hypothetical protein
6035	GATCCACTTATCGACCG	14	MGG_04465	(MGG_04465.5) hypothetical protein
8272	GATCTGCGGCTCCGATG	14	MGG_00460	(MGG_00460.5) hypothetical protein
4331	GATCCGAGTTGCAGACT	14	MGG_00748	(MGG_00748.5) conserved hypothetical protein
8035	GATCTCCGGGAGCTTGT	14	MGG_09527	(MGG_09527.5) hypothetical protein
8911	GATCAAGCCATTGTTTG	13	MGG_12949	(MGG_12949.5) hypothetical protein
5511	GATCCAGACCAGGACGA	13	MGG_04994	(MGG_04994.5) hypothetical protein similar to plasma membrane H+-ATPase
7020	GATCCTCGTCCGACGGC	13	MGG_05797	(MGG_05797.5) hypothetical protein
4911	GATCCTGACGCGTTAAA	13	MGG_13595	(MGG_13595.5) hypothetical protein
5219	GATCGACTTGACTGTCT	13	MGG_06759	(MGG_06759.5) hypothetical protein similar to heat stress protein 80-1
5800	GATCTCTCCCCAGGTGA	13	MGG_09640	(MGG_09640.5) hypothetical protein
8979	GATCTCGCTTCCGGGGG	13	MGG_07630	(MGG_07630.5) predicted protein
525	GATCACAATGGAGTGCG	13	MGG_10327	(MGG_10327.5) hypothetical protein
480	GATCCAAAAGTAGTAGT	13	MGG_11219	(MGG_11219.5) hypothetical protein
394	GATCTGAAGATGCCTCT	13	MGG_04941	(MGG_04941.5) eukaryotic translation initiation factor 1A-like protein
360	GATCATAATGTCCCTGC	13	MGG_07638	(MGG_07638.5) hypothetical protein
6164	GATCTCCTTCTTGGCGT	13	MGG_08622	(MGG_08622.5) nucleoside diphosphate kinase
546	GATCCCAAACTCGGTGG	13	MGG_05100	(MGG_05100.5) hypothetical protein
7884	GATCCACGTTGTCCATA	13	MGG_03841	(MGG_03841.5) hypothetical protein
6566	GATCCAAGACATGCCCG	13	MGG_00859	(MGG_00859.5) hypothetical protein
3431	GATCTTATGGACGAGGG	13	MGG_06420	(MGG_06420.5) hypothetical protein similar to serine/threonine protein kinase FSK
6596	GATCTCAGCGGCGAAGA	13	MGG_05248	(MGG_05248.5) 60S ribosomal protein L32
2896	GATCCTTAACCAGTTCG	13	MGG_03837	(MGG_03837.5) hypothetical protein
2809	GATCGTCCGTCGTGGTC	13	MGG_03008	(MGG_03008.5) hypothetical protein
4042	GATCTGGATGTCCTGGG	13	MGG_10607	(MGG_10607.5) enolase
2276	GATCGCCCCGGGCTCGA	13	MGG_10252	(MGG_10252.5) conserved hypothetical protein
4906	GATCCTGACGCGTTAAA	13	MGG_14048	(MGG_14048.5) hypothetical protein similar to transposase
2029	GATCCAATGCCAACAAA	13	MGG_11574	(MGG_11574.5) hypothetical protein
7307	GATCTCGCGGGTCTGCT	13	MGG_08758	(MGG_08758.5) hypothetical protein
3862	GATCACGACGGCCTGGC	13	MGG_09360	(MGG_09360.5) hypothetical protein
4475	GATCACCTCCCTCAGGC	13	MGG_09712	(MGG_09712.5) conserved hypothetical protein
3749	GATCAGGACAAGCGAGG	13	MGG_04612	(MGG_04612.5) hypothetical protein
1646	GATCTCCATAGTGCGAT	13	MGG_06520	(MGG_06520.5) hypothetical protein
3627	GATCAACTCCGTAGTAC	13	MGG_05718	(MGG_05718.5) hypothetical protein
4666	GATCTGCTGGACCAAGT	13	MGG_08832	(MGG_08832.5) hypothetical protein
4460	GATCTCCTCCTCCGAGT	13	MGG_06884	(MGG_06884.5) calmodulin
2262	GATCCTCCATGACTTTG	13	MGG_08019	(MGG_08019.5) hypothetical protein
11812	GATCAGGGGTATCGATG	13	MGG_01865	(MGG_01865.5) hypothetical protein
10098	GATCGAGTCGAGCCCCA	13	MGG_03081	(MGG_03081.5) hypothetical protein
11229	GATCCTTGATGTGCAAT	13	MGG_03883	(MGG_03883.5) hypothetical protein
12471	GATCAGGGGGTAGAGAG	13	MGG_01808	(MGG_01808.5) ketol-acid reductoisomerase, mitochondrial precursor
11373	GATCTTGGCGGAAACAG	13	MGG_01746	(MGG_01746.5) hypothetical protein
11593	GATCCAGGCTTGCCGGG	13	MGG_06396	(MGG_06396.5) hypothetical protein
11651	GATCTCGGGCAGCTCGA	13	MGG_03370	(MGG_03370.5) hypothetical protein
11736	GATCCGGGTAGACGGCA	13	MGG_06888	(MGG_06888.5) glutamine synthetase
12350	GATCGTGGGTGAGGGCT	13	MGG_11289	(MGG_11289.5) hypothetical protein
9815	GATCCGGTCGCGAACGT	13	MGG_04465	(MGG_04465.5) hypothetical protein
9720	GATCTGCGCGACGAGCT	13	MGG_07291	(MGG_07291.5) hypothetical protein
10649	GATCCTTGTTGGTGTGT	13	MGG_04672	(MGG_04672.5) hypothetical protein
9595	GATCGTCGTCAAGCGAA	13	MGG_10686	(MGG_10686.5) hypothetical protein
9471	GATCGACGTGCCGGCTT	13	MGG_05003	(MGG_05003.5) hypothetical protein
1310	GATCGACATCCTTCCAC	12	MGG_13245	(MGG_13245.5) hypothetical protein
1427	GATCTGCAGCGCTTTTC	12	MGG_11010	(MGG_11010.5) conserved hypothetical protein
1426	GATCTGCAGCGCTTTTC	12	MGG_14180	(MGG_14180.5) hypothetical protein
1425	GATCTGCAGCGCTTTTC	12	MGG_11975	(MGG_11975.5) hypothetical protein
1424	GATCTGCAGCGCTTTTC	12	MGG_14314	(MGG_14314.5) conserved hypothetical protein
1423	GATCTGCAGCGCTTTTC	12	MGG_07688	(MGG_07688.5) hypothetical protein
1422	GATCTGCAGCGCTTTTC	12	MGG_11666	(MGG_11666.5) conserved hypothetical protein
1421	GATCTGCAGCGCTTTTC	12	MGG_12434	(MGG_12434.5) hypothetical protein
1420	GATCTGCAGCGCTTTTC	12	MGG_00029	(MGG_00029.5) conserved hypothetical protein
1419	GATCTGCAGCGCTTTTC	12	MGG_11835	(MGG_11835.5) conserved hypothetical protein
6885	GATCCGTTGAGGACTAC	12	MGG_07045	(MGG_07045.5) hypothetical protein
1372	GATCGTCATCGCTGGGC	12	MGG_01742	(MGG_01742.5) conserved hypothetical protein
1470	GATCAAACTTGTTCTGT	12	MGG_04784	(MGG_04784.5) predicted protein
12431	GATCTTGGTCTTGGTCT	12	MGG_03014	(MGG_03014.5) hypothetical protein
12432	GATCTTGGTCTTGGTCT	12	MGG_04689	(MGG_04689.5) hypothetical protein
7778	GATCCGGCAATGTAGAT	12	MGG_09639	(MGG_09639.5) hypothetical protein
4286	GATCCCAGCCTCAAGTC	12	MGG_08017	(MGG_08017.5) hypothetical protein
6102	GATCTCCTCCTCGACGT	12	MGG_03089	(MGG_03089.5) hypothetical protein
9827	GATCAAGTTGTCAAACG	12	MGG_04194	(MGG_04194.5) hypothetical protein
5537	GATCTCGACGATGTCGT	12	MGG_09640	(MGG_09640.5) hypothetical protein
10483	GATCTGGTCGGGTTCCA	12	MGG_02863	(MGG_02863.5) hypothetical protein
12310	GATCTCGGCTGTGCCGC	12	MGG_05869	(MGG_05869.5) hypothetical protein
6220	GATCGCCTGTCGGGCCT	12	MGG_04237	(MGG_04237.5) hypothetical protein
9674	GATCTGCGGCGAGTTGA	12	MGG_11676	(MGG_11676.5) hypothetical protein
3483	GATCTCTCGATGAAGTC	12	MGG_13239	(MGG_13239.5) hypothetical protein similar to linoleate diol synthase precursor
1928	GATCGCTAAGCGACAGG	12	MGG_04196	(MGG_04196.5) hypothetical protein
9744	GATCAGCGTGACGTAGA	12	MGG_00727	(MGG_00727.5) hypothetical protein
8330	GATCCGCGCTCTCCCGT	12	MGG_07654	(MGG_07654.5) hypothetical protein
10900	GATCTCGTCCGCGACGG	12	MGG_10565	(MGG_10565.5) hypothetical protein
5164	GATCGGAGCCACCGATG	12	MGG_09337	(MGG_09337.5) hypothetical protein
1789	GATCCGCACCATGCCCT	12	MGG_09548	(MGG_09548.5) hypothetical protein
1428	GATCTGCAGCGCTTTTC	12	MGG_13083	(MGG_13083.5) conserved hypothetical protein
9909	GATCTTGTCCAGAAACG	12	MGG_05702	(MGG_05702.5) hypothetical protein
11493	GATCCAGGGCCACCACT	12	MGG_00289	(MGG_00289.5) hypothetical protein
12329	GATCTCGGAAATGCGCA	12	MGG_06459	(MGG_06459.5) hypothetical protein
6983	GATCTCCGCGGGAGGGT	12	MGG_01607	(MGG_01607.5) hypothetical protein
3059	GATCTTCCAGACGCGCT	12	MGG_06875	(MGG_06875.5) predicted protein
2765	GATCTCCCTTCTTGTTG	12	MGG_10192	(MGG_10192.5) hypothetical protein
10822	GATCGAGTCCTCGTCCG	12	MGG_01382	(MGG_01382.5) hypothetical protein
12188	GATCGAGGTGGTGCCCG	12	MGG_04689	(MGG_04689.5) hypothetical protein
12140	GATCCAGGTGGCGTCTT	12	MGG_00369	(MGG_00369.5) hypothetical protein
9337	GATCTTTTCTCCGCTTG	12	MGG_10832	(MGG_10832.5) hypothetical protein
6219	GATCGCCTTGAGGTACT	12	MGG_09372	(MGG_09372.5) hypothetical protein
9889	GATCGTGTTGGTACCAG	12	MGG_11861	(MGG_11861.5) hypothetical protein
6643	GATCTTAGTCTCGGGTT	12	MGG_04856	(MGG_04856.5) protein transport protein SEC61 alpha subunit
5787	GATCCATCCGCCGCCGG	12	MGG_03220	(MGG_03220.5) hypothetical protein
10232	GATCTGGTAGACCTTGA	12	MGG_03980	(MGG_03980.5) hypothetical protein
5863	GATCCTTCACCGGCGAC	12	MGG_04868	(MGG_04868.5) hypothetical protein
6632	GATCGCAGGACGGTGCC	12	MGG_14444	(MGG_14444.5) predicted protein
6649	GATCGTAGCGTTGTTGG	12	MGG_04966	(MGG_04966.5) hypothetical protein
8855	GATCTGCGGTGCTGCGA	12	MGG_12836	(MGG_12836.5) hypothetical protein
4589	GATCTTCTGCTTCATGA	12	MGG_06594	(MGG_06594.5) hypothetical protein
5916	GATCCAAGATATTACCA	12	MGG_05933	(MGG_05933.5) hypothetical protein
8294	GATCCGCGCTGCCAGTC	11	MGG_06869	(MGG_06869.5) hypothetical protein
5192	GATCCGAGTCTTCGGTG	11	MGG_13072	(MGG_13072.5) hypothetical protein
5189	GATCCGAGTCTTCGGTG	11	MGG_13921	(MGG_13921.5) hypothetical protein
5188	GATCCGAGTCTTCGGTG	11	MGG_11956	(MGG_11956.5) hypothetical protein
10166	GATCGTGTTTGCCGGGG	11	MGG_10844	(MGG_10844.5) hypothetical protein
8219	GATCCGCGACGACAACG	11	MGG_02191	(MGG_02191.5) predicted protein
4500	GATCACCTCTGTCTTTT	11	MGG_11586	(MGG_11586.5) hypothetical protein similar to reverse transcriptase
3137	GATCAGCCACCTGCCGG	11	MGG_00272	(MGG_00272.5) predicted protein
4499	GATCACCTCTGTCTTTT	11	MGG_13700	(MGG_13700.5) hypothetical protein similar to reverse transcriptase
4498	GATCACCTCTGTCTTTT	11	MGG_11969	(MGG_11969.5) hypothetical protein
4497	GATCACCTCTGTCTTTT	11	MGG_13461	(MGG_13461.5) hypothetical protein similar to reverse transcriptase
5268	GATCCACTGGCGTTGCC	11	MGG_02625	(MGG_02625.5) hypothetical protein
5144	GATCTGAGCGTACTCGC	11	MGG_05296	(MGG_05296.5) ribosomal protein L34-like protein
9639	GATCCTCGCCGCGAATG	11	MGG_05056	(MGG_05056.5) hypothetical protein
4507	GATCACCTCTGTCTTTT	11	MGG_13281	(MGG_13281.5) hypothetical protein similar to reverse transcriptase
9881	GATCTTGTCATCACGGT	11	MGG_07033	(MGG_07033.5) hypothetical protein
4493	GATCACCTCTGTCTTTT	11	MGG_01938	(MGG_01938.5) hypothetical protein
4547	GATCTCCTTTCGCAGCT	11	MGG_00383	(MGG_00383.5) hypothetical protein
4506	GATCACCTCTGTCTTTT	11	MGG_13827	(MGG_13827.5) hypothetical protein
3535	GATCGACTCGGAAATGA	11	MGG_13963	(MGG_13963.5) hypothetical protein
5133	GATCCCAGCGGGCGAGC	11	MGG_09166	(MGG_09166.5) predicted protein
4494	GATCACCTCTGTCTTTT	11	MGG_13849	(MGG_13849.5) hypothetical protein
12525	GATCCTGGCTTGGTGGT	11	MGG_03959	(MGG_03959.5) hypothetical protein
4495	GATCACCTCTGTCTTTT	11	MGG_11983	(MGG_11983.5) hypothetical protein similar to reverse transcriptase
455	GATCGTAACTTGTTTTC	11	MGG_01154	(MGG_01154.5) hypothetical protein
4496	GATCACCTCTGTCTTTT	11	MGG_11690	(MGG_11690.5) hypothetical protein
5131	GATCCCAGGAGGCGAGG	11	MGG_06245	(MGG_06245.5) hypothetical protein
3464	GATCCATCGTCAAAGTC	11	MGG_05280	(MGG_05280.5) hypothetical protein
5190	GATCCGAGTCTTCGGTG	11	MGG_10999	(MGG_10999.5) hypothetical protein similar to reverse transcriptase
8784	GATCCGCGTAAATGACA	11	MGG_13888	(MGG_13888.5) hypothetical protein
12154	GATCCAGGCCGCGGCGG	11	MGG_00919	(MGG_00919.5) hypothetical protein
2500	GATCCAATTCCTCCAAG	11	MGG_09809	(MGG_09809.5) hypothetical protein
2501	GATCCAATTCCTCCAAG	11	MGG_00007	(MGG_00007.5) hypothetical protein
2499	GATCCAATTCCTCCAAG	11	MGG_07991	(MGG_07991.5) hypothetical protein
2502	GATCCAATTCCTCCAAG	11	MGG_08470	(MGG_08470.5) hypothetical protein
5451	GATCAAGACCTCGAGCG	11	MGG_05732	(MGG_05732.5) hypothetical protein
4504	GATCACCTCTGTCTTTT	11	MGG_02052	(MGG_02052.5) hypothetical protein
5455	GATCCAGACCGCGGCTG	11	MGG_00018	(MGG_00018.5) hypothetical protein
2503	GATCCAATTCCTCCAAG	11	MGG_04274	(MGG_04274.5) hypothetical protein
4503	GATCACCTCTGTCTTTT	11	MGG_11049	(MGG_11049.5) hypothetical protein similar to reverse transcriptase
2504	GATCCAATTCCTCCAAG	11	MGG_11669	(MGG_11669.5) hypothetical protein
2505	GATCCAATTCCTCCAAG	11	MGG_13991	(MGG_13991.5) hypothetical protein
2506	GATCCAATTCCTCCAAG	11	MGG_07400	(MGG_07400.5) hypothetical protein
2507	GATCCAATTCCTCCAAG	11	MGG_10784	(MGG_10784.5) hypothetical protein
2826	GATCGGCCTTTGTCATG	11	MGG_02788	(MGG_02788.5) hypothetical protein
4502	GATCACCTCTGTCTTTT	11	MGG_07799	(MGG_07799.5) hypothetical protein similar to reverse transcriptase
5191	GATCCGAGTCTTCGGTG	11	MGG_10284	(MGG_10284.5) hypothetical protein
3665	GATCTTCTTTGCAGCCG	11	MGG_09233	(MGG_09233.5) predicted protein
5267	GATCCACTCGGGTGGCG	11	MGG_00701	(MGG_00701.5) predicted protein
5125	GATCGCAGGTGGCAGGC	11	MGG_05813	(MGG_05813.5) predicted protein
2662	GATCCCATACAGCCAGA	11	MGG_04357	(MGG_04357.5) hypothetical protein
2508	GATCCAATTCCTCCAAG	11	MGG_08470	(MGG_08470.5) hypothetical protein
5193	GATCCGAGTCTTCGGTG	11	MGG_11909	(MGG_11909.5) hypothetical protein
2509	GATCCAATTCCTCCAAG	11	MGG_13955	(MGG_13955.5) predicted protein
2513	GATCCAATTCCTCCAAG	11	MGG_13343	(MGG_13343.5) hypothetical protein
2512	GATCCAATTCCTCCAAG	11	MGG_10403	(MGG_10403.5) predicted protein
2511	GATCCAATTCCTCCAAG	11	MGG_02554	(MGG_02554.5) hypothetical protein
4505	GATCACCTCTGTCTTTT	11	MGG_10808	(MGG_10808.5) hypothetical protein
2510	GATCCAATTCCTCCAAG	11	MGG_11295	(MGG_11295.5) hypothetical protein
4501	GATCACCTCTGTCTTTT	11	MGG_11303	(MGG_11303.5) hypothetical protein similar to reverse transcriptase
2005	GATCCTCCAGAGAGGTG	11	MGG_06184	(MGG_06184.5) hypothetical protein
6058	GATCCACTGCTTGGACG	11	MGG_02976	(MGG_02976.5) hypothetical protein
4481	GATCACCTCTGTCTTTT	11	MGG_12676	(MGG_12676.5) conserved hypothetical protein
4482	GATCACCTCTGTCTTTT	11	MGG_13628	(MGG_13628.5) hypothetical protein similar to reverse transcriptase
6068	GATCACCTCGGAGCCTT	11	MGG_02237	(MGG_02237.5) hypothetical protein
12262	GATCAAGGCAAGGTGTC	11	MGG_04465	(MGG_04465.5) hypothetical protein
577	GATCCCAAGCCGGGGAA	11	MGG_01782	(MGG_01782.5) hypothetical protein
8937	GATCCGCGCTTGTCTGG	11	MGG_14330	(MGG_14330.5) hypothetical protein
6360	GATCTGCTCCTTGAGAA	11	MGG_04321	(MGG_04321.5) hypothetical protein
5686	GATCCTGAGATGGCAAC	11	MGG_03640	(MGG_03640.5) hypothetical protein
6057	GATCCACTGCTTGGACG	11	MGG_04340	(MGG_04340.5) hypothetical protein
6345	GATCTGCTTGATGTCGC	11	MGG_11794	(MGG_11794.5) conserved hypothetical protein
4483	GATCACCTCTGTCTTTT	11	MGG_12437	(MGG_12437.5) hypothetical protein similar to reverse transcriptase
4484	GATCACCTCTGTCTTTT	11	MGG_09683	(MGG_09683.5) hypothetical protein similar to reverse transcriptase
11511	GATCCAGGAAGCCTGCG	11	MGG_08622	(MGG_08622.5) nucleoside diphosphate kinase
4485	GATCACCTCTGTCTTTT	11	MGG_10029	(MGG_10029.5) hypothetical protein similar to reverse transcriptase
4492	GATCACCTCTGTCTTTT	11	MGG_12060	(MGG_12060.5) hypothetical protein similar to reverse transcriptase
4478	GATCACCTCTGTCTTTT	11	MGG_12191	(MGG_12191.5) hypothetical protein similar to reverse transcriptase
8786	GATCCGCGTAAATGACA	11	MGG_13889	(MGG_13889.5) conserved hypothetical protein
8802	GATCCGCGTAAATGACA	11	MGG_05792	(MGG_05792.5) hypothetical protein
4594	GATCTTCTTGGTCTTGG	11	MGG_06759	(MGG_06759.5) hypothetical protein similar to heat stress protein 80-1
9275	GATCCATTGCTCGGGAG	11	MGG_03207	(MGG_03207.5) hypothetical protein
6764	GATCGGAGGCGGGGTGG	11	MGG_14269	(MGG_14269.5) predicted protein
11176	GATCCCTGCGGCGAGAA	11	MGG_04524	(MGG_04524.5) hypothetical protein
11376	GATCATGGCAGAAATAC	11	MGG_06293	(MGG_06293.5) histone H4.2
1183	GATCCAACGAGACGAAC	11	MGG_04610	(MGG_04610.5) hypothetical protein
11375	GATCATGGCAGAAATAC	11	MGG_01160	(MGG_01160.5) histone H4
4479	GATCACCTCTGTCTTTT	11	MGG_12685	(MGG_12685.5) hypothetical protein similar to reverse transcriptase
6370	GATCGGCTCGGGGGACG	11	MGG_07055	(MGG_07055.5) hypothetical protein
11343	GATCCAGGCGGCAAAAT	11	MGG_03915	(MGG_03915.5) hypothetical protein
4480	GATCACCTCTGTCTTTT	11	MGG_14196	(MGG_14196.5) hypothetical protein
11361	GATCGAGGCAGGATTGA	11	MGG_09010	(MGG_09010.5) hypothetical protein
11391	GATCATGGCGGCACCCT	11	MGG_05980	(MGG_05980.5) hypothetical protein
4266	GATCAAAGAGGTAGGGT	11	MGG_07033	(MGG_07033.5) hypothetical protein
4487	GATCACCTCTGTCTTTT	11	MGG_02068	(MGG_02068.5) hypothetical protein similar to reverse transcriptase
4486	GATCACCTCTGTCTTTT	11	MGG_02300	(MGG_02300.5) hypothetical protein similar to reverse transcriptase
8570	GATCTTTTTGGGTACTC	11	MGG_01754	(MGG_01754.5) hypothetical protein
4491	GATCACCTCTGTCTTTT	11	MGG_13737	(MGG_13737.5) hypothetical protein similar to reverse transcriptase
6320	GATCTGCTTGACGGTGA	11	MGG_00970	(MGG_00970.5) conserved hypothetical protein
6294	GATCTTCTCGCGGCTGC	11	MGG_06660	(MGG_06660.5) hypothetical protein
9892	GATCGGGTCGTAAACGA	11	MGG_05526	(MGG_05526.5) hypothetical protein
11667	GATCTTGGGAGCCTGGG	11	MGG_01058	(MGG_01058.5) hypothetical protein
4490	GATCACCTCTGTCTTTT	11	MGG_12062	(MGG_12062.5) hypothetical protein similar to reverse transcriptase
5689	GATCCTGAGAAGGGCTC	11	MGG_00179	(MGG_00179.5) hypothetical protein
4489	GATCACCTCTGTCTTTT	11	MGG_01936	(MGG_01936.5) hypothetical protein similar to reverse transcriptase
4488	GATCACCTCTGTCTTTT	11	MGG_08444	(MGG_08444.5) hypothetical protein similar to reverse transcriptase
3769	GATCCAGATTGACCACT	11	MGG_01790	(MGG_01790.5) conserved hypothetical protein
2421	GATCTGCCCTCCCGCGC	10	MGG_12485	(MGG_12485.5) hypothetical protein
2419	GATCTGCCCTCCCGCGC	10	MGG_04666	(MGG_04666.5) hypothetical protein
2423	GATCTGCCCTCCCGCGC	10	MGG_10211	(MGG_10211.5) hypothetical protein
2414	GATCTGCCCTCCCGCGC	10	MGG_14166	(MGG_14166.5) hypothetical protein
5920	GATCCCAGGGCATCAGG	10	MGG_00312	(MGG_00312.5) hypothetical protein
5076	GATCAAAGAAGGCCGAG	10	MGG_11916	(MGG_11916.5) hypothetical protein
4378	GATCCACTGAACCGCAT	10	MGG_09345	(MGG_09345.5) hypothetical protein
5004	GATCGGTCAACCTTGGT	10	MGG_08203	(MGG_08203.5) hypothetical protein
2418	GATCTGCCCTCCCGCGC	10	MGG_12526	(MGG_12526.5) conserved hypothetical protein
2417	GATCTGCCCTCCCGCGC	10	MGG_09422	(MGG_09422.5) conserved hypothetical protein
12059	GATCGGGGTAGGGACCG	10	MGG_04582	(MGG_04582.5) hypothetical protein
2415	GATCTGCCCTCCCGCGC	10	MGG_13729	(MGG_13729.5) hypothetical protein
2413	GATCTGCCCTCCCGCGC	10	MGG_05987	(MGG_05987.5) conserved hypothetical protein
2412	GATCTGCCCTCCCGCGC	10	MGG_09498	(MGG_09498.5) hypothetical protein
2411	GATCTGCCCTCCCGCGC	10	MGG_13323	(MGG_13323.5) conserved hypothetical protein
2410	GATCTGCCCTCCCGCGC	10	MGG_12904	(MGG_12904.5) hypothetical protein
2409	GATCTGCCCTCCCGCGC	10	MGG_13335	(MGG_13335.5) conserved hypothetical protein
7633	GATCTTTTGAAACTCCT	10	MGG_01550	(MGG_01550.5) calcium sensor NCS-1
2408	GATCTGCCCTCCCGCGC	10	MGG_12368	(MGG_12368.5) hypothetical protein
2407	GATCTGCCCTCCCGCGC	10	MGG_13682	(MGG_13682.5) conserved hypothetical protein
2416	GATCTGCCCTCCCGCGC	10	MGG_11679	(MGG_11679.5) hypothetical protein
11880	GATCGCGGGGGCTTTTC	10	MGG_05914	(MGG_05914.5) hypothetical protein
7489	GATCAGGCCATCCTGGA	10	MGG_13782	(MGG_13782.5) ribosomal protein L19
10281	GATCCATGCTATCACTG	10	MGG_01008	(MGG_01008.5) hypothetical protein
11658	GATCACGGCAGGCTCCG	10	MGG_10445	(MGG_10445.5) hypothetical protein
6597	GATCTCAGCGTCGGCGA	10	MGG_00992	(MGG_00992.5) hypothetical protein
6869	GATCCGTTGGCCACCAG	10	MGG_09639	(MGG_09639.5) hypothetical protein
2420	GATCTGCCCTCCCGCGC	10	MGG_12554	(MGG_12554.5) hypothetical protein
2406	GATCTGCCCTCCCGCGC	10	MGG_11461	(MGG_11461.5) hypothetical protein
3406	GATCGCATGATTGCTCT	10	MGG_05631	(MGG_05631.5) hypothetical protein
3445	GATCTGATGACCGCTGT	10	MGG_03461	(MGG_03461.5) hypothetical protein
9923	GATCTGGTATCCACCAG	10	MGG_09641	(MGG_09641.5) hypothetical protein
3866	GATCTCGAAGGTCTTCT	10	MGG_06759	(MGG_06759.5) hypothetical protein similar to heat stress protein 80-1
3622	GATCCACTTCTCAGTCG	10	MGG_07202	(MGG_07202.5) citrate synthase, mitochondrial precursor
10253	GATCAGGTCCATCGTGT	10	MGG_04853	(MGG_04853.5) hypothetical protein
3784	GATCCAGAAGCCCGGCA	10	MGG_09226	(MGG_09226.5) hypothetical protein
11357	GATCAAGGCAAGAGGCA	10	MGG_04025	(MGG_04025.5) predicted protein
10970	GATCTTGTCGACGTCCC	10	MGG_03140	(MGG_03140.5) hypothetical protein
9927	GATCTGGTCGTTACGGT	10	MGG_06425	(MGG_06425.5) hypothetical protein
3000	GATCTCCCCCGCGGCCC	10	MGG_09226	(MGG_09226.5) hypothetical protein
4123	GATCATTCCGTCCGCGA	10	MGG_04465	(MGG_04465.5) hypothetical protein
10373	GATCCTTGGGGCCACCA	10	MGG_03521	(MGG_03521.5) conserved hypothetical protein
4271	GATCCCAGAGAAACCCC	10	MGG_09231	(MGG_09231.5) hypothetical protein
6756	GATCCGAGCTGTGAGCC	10	MGG_03622	(MGG_03622.5) hypothetical protein
6661	GATCTGAGCAGAGGCGC	10	MGG_07077	(MGG_07077.5) hypothetical protein
2009	GATCAGCCGGGCAAGCG	10	MGG_01098	(MGG_01098.5) hypothetical protein
5679	GATCTTGATGAGGACGC	10	MGG_02624	(MGG_02624.5) transaldolase
6090	GATCTCCTTGGCGTAGC	10	MGG_09138	(MGG_09138.5) hypothetical protein
2398	GATCTGCCCTCCCGCGC	10	MGG_06491	(MGG_06491.5) conserved hypothetical protein
1342	GATCCCCAACCCTTGAC	10	MGG_04744	(MGG_04744.5) hypothetical protein
2396	GATCTGCCCTCCCGCGC	10	MGG_11434	(MGG_11434.5) conserved hypothetical protein
2395	GATCTGCCCTCCCGCGC	10	MGG_12796	(MGG_12796.5) conserved hypothetical protein
2394	GATCTGCCCTCCCGCGC	10	MGG_13356	(MGG_13356.5) hypothetical protein
2393	GATCTGCCCTCCCGCGC	10	MGG_13263	(MGG_13263.5) conserved hypothetical protein
2400	GATCTGCCCTCCCGCGC	10	MGG_11787	(MGG_11787.5) conserved hypothetical protein
2391	GATCTGCCCTCCCGCGC	10	MGG_00064	(MGG_00064.5) conserved hypothetical protein
2399	GATCTGCCCTCCCGCGC	10	MGG_13799	(MGG_13799.5) conserved hypothetical protein
9084	GATCTTGCTGGTGACGT	10	MGG_00223	(MGG_00223.5) hypothetical protein
5901	GATCCGTCAGGGGAGAT	10	MGG_04719	(MGG_04719.5) hypothetical protein similar to CPC2 protein
7857	GATCCACGAGACCGGGT	10	MGG_03856	(MGG_03856.5) hypothetical protein
2405	GATCTGCCCTCCCGCGC	10	MGG_12347	(MGG_12347.5) conserved hypothetical protein
1313	GATCTCCAAGAATCCCC	10	MGG_09753	(MGG_09753.5) predicted protein
2422	GATCTGCCCTCCCGCGC	10	MGG_11588	(MGG_11588.5) conserved hypothetical protein
5946	GATCTCAGGAATTACCT	10	MGG_00703	(MGG_00703.5) hypothetical protein
7959	GATCCCCGGCTCCATCG	10	MGG_07143	(MGG_07143.5) hypothetical protein
9448	GATCTACGCAGAGGGCC	10	MGG_08258	(MGG_08258.5) hypothetical protein
2392	GATCTGCCCTCCCGCGC	10	MGG_11647	(MGG_11647.5) conserved hypothetical protein
9068	GATCATGCCGCCGATAT	10	MGG_07912	(MGG_07912.5) hypothetical protein
516	GATCCAAAAAGTGGACA	10	MGG_06720	(MGG_06720.5) hypothetical protein similar to ATP citrate lyase
2397	GATCTGCCCTCCCGCGC	10	MGG_14075	(MGG_14075.5) hypothetical protein
5699	GATCCGGAGGGCGGGCC	10	MGG_04466	(MGG_04466.5) hypothetical protein
5681	GATCTTGAGGGGGTAGC	10	MGG_06693	(MGG_06693.5) ribosomal protein L27
6030	GATCGACTTGGCGATAG	10	MGG_12892	(MGG_12892.5) ribosomal protein S9
12502	GATCGTGGCGTGGACGG	10	MGG_04677	(MGG_04677.5) hypothetical protein
9164	GATCTGGCGGTCGAGGA	10	MGG_13014	(MGG_13014.5) hypothetical protein
8280	GATCGGCGGGACCACAG	10	MGG_03417	(MGG_03417.5) predicted protein
2403	GATCTGCCCTCCCGCGC	10	MGG_13183	(MGG_13183.5) conserved hypothetical protein
2402	GATCTGCCCTCCCGCGC	10	MGG_11963	(MGG_11963.5) conserved hypothetical protein
1953	GATCCACCAACAACTGC	10	MGG_07792	(MGG_07792.5) hypothetical protein
2404	GATCTGCCCTCCCGCGC	10	MGG_12586	(MGG_12586.5) conserved hypothetical protein
2401	GATCTGCCCTCCCGCGC	10	MGG_14441	(MGG_14441.5) hypothetical protein
9992	GATCGTTGGTGGAGGTT	9	MGG_04181	(MGG_04181.5) predicted protein
6126	GATCGCCTCGTTGGCAA	9	MGG_09422	(MGG_09422.5) conserved hypothetical protein
9961	GATCGCTGCCTGAGCCC	9	MGG_00490	(MGG_00490.5) hypothetical protein
12356	GATCATGGCCGAGACCT	9	MGG_02503	(MGG_02503.5) hypothetical protein similar to hsp70
1643	GATCCCCAAGCTGTCTC	9	MGG_01299	(MGG_01299.5) hypothetical protein
4890	GATCGGGAGATATTCAT	9	MGG_04156	(MGG_04156.5) hypothetical protein
6901	GATCAGGCATCGCTGCA	9	MGG_01158	(MGG_01158.5) hypothetical protein
6125	GATCGCCTCGTTGGCAA	9	MGG_09498	(MGG_09498.5) hypothetical protein
6123	GATCGCCTCGTTGGCAA	9	MGG_13682	(MGG_13682.5) conserved hypothetical protein
3846	GATCCAGAGCTGCTTGG	9	MGG_11750	(MGG_11750.5) hypothetical protein
11848	GATCCAGGACCTTTTGG	9	MGG_04115	(MGG_04115.5) hypothetical protein
6479	GATCTTGCTGCTAGCGG	9	MGG_06720	(MGG_06720.5) hypothetical protein similar to ATP citrate lyase
1626	GATCCCCATGATGCGGA	9	MGG_10581	(MGG_10581.5) hypothetical protein
6124	GATCGCCTCGTTGGCAA	9	MGG_13729	(MGG_13729.5) hypothetical protein
4743	GATCTGGACTTGTCCCC	9	MGG_06869	(MGG_06869.5) hypothetical protein
9845	GATCTCGTCGACAGCGG	9	MGG_11517	(MGG_11517.5) hypothetical protein similar to hsp70
9374	GATCTGTTCAAAGTTGT	9	MGG_09550	(MGG_09550.5) homoserine kinase, putative
6133	GATCGCCTCGTTGGCAA	9	MGG_12485	(MGG_12485.5) hypothetical protein
6132	GATCGCCTCGTTGGCAA	9	MGG_12368	(MGG_12368.5) hypothetical protein
3628	GATCCACTCTCTATTGT	9	MGG_00521	(MGG_00521.5) hypothetical protein
9373	GATCTGTTCAAAGTTGT	9	MGG_12590	(MGG_12590.5) hypothetical protein
11937	GATCTTGGCTGGTCGGC	9	MGG_03178	(MGG_03178.5) hypothetical protein
12291	GATCTCGGCGGCGGTGG	9	MGG_07232	(MGG_07232.5) hypothetical protein
1762	GATCAGCACGTCGAACC	9	MGG_02075	(MGG_02075.5) hypothetical protein
9844	GATCTCGTCGACAGCGG	9	MGG_11513	(MGG_11513.5) hypothetical protein similar to heat shock protein 70
6127	GATCGCCTCGTTGGCAA	9	MGG_12796	(MGG_12796.5) conserved hypothetical protein
8452	GATCTTGCCGGCTTTGA	9	MGG_09117	(MGG_09117.5) hypothetical protein
6131	GATCGCCTCGTTGGCAA	9	MGG_14144	(MGG_14144.5) hypothetical protein
6122	GATCGCCTCGTTGGCAA	9	MGG_04666	(MGG_04666.5) hypothetical protein
3700	GATCTGCTCGGCAATCT	9	MGG_04582	(MGG_04582.5) hypothetical protein
6129	GATCGCCTCGTTGGCAA	9	MGG_11679	(MGG_11679.5) hypothetical protein
6128	GATCGCCTCGTTGGCAA	9	MGG_00064	(MGG_00064.5) conserved hypothetical protein
9046	GATCTTGCCGTCGTCGA	9	MGG_01742	(MGG_01742.5) conserved hypothetical protein
8402	GATCGTGCCGTATAGGG	9	MGG_01422	(MGG_01422.5) hypothetical protein
634	GATCACCACGCAAGGCG	9	MGG_01728	(MGG_01728.5) hypothetical protein
6116	GATCGCCTCGTTGGCAA	9	MGG_11647	(MGG_11647.5) conserved hypothetical protein
1024	GATCGTCAGTGCCGGCG	9	MGG_02625	(MGG_02625.5) hypothetical protein
11178	GATCGCTGTTGCGTAGC	9	MGG_01045	(MGG_01045.5) hypothetical protein
10096	GATCCAGTTGAGCAAGG	9	MGG_04390	(MGG_04390.5) hypothetical protein
11116	GATCGGGTGGGTGGCAC	9	MGG_08190	(MGG_08190.5) 60s ribosomal protein L2
10172	GATCATGTGCGCCGTAG	9	MGG_03115	(MGG_03115.5) hypothetical protein
9186	GATCTGGCTGATGATGT	9	MGG_05880	(MGG_05880.5) hypothetical protein
12411	GATCTTGGGGACGCGGT	9	MGG_03653	(MGG_03653.5) conserved hypothetical protein
8871	GATCAAGCCTGCGCAGG	9	MGG_05981	(MGG_05981.5) hypothetical protein
11337	GATCAAGGCTCCAACAC	9	MGG_04197	(MGG_04197.5) conserved hypothetical protein
6644	GATCCTAGTGGCGTCAT	9	MGG_09080	(MGG_09080.5) hypothetical protein
9162	GATCTGGCCGGCGCGGT	9	MGG_09180	(MGG_09180.5) predicted protein
8930	GATCTGCGGTTGTTGCC	9	MGG_02489	(MGG_02489.5) hypothetical protein
541	GATCCCAAGTGCGCGAG	9	MGG_04117	(MGG_04117.5) hypothetical protein
540	GATCCCAAGTGCGCGAG	9	MGG_12150	(MGG_12150.5) hypothetical protein
9126	GATCCGGCACGAGTTGC	9	MGG_09467	(MGG_09467.5) hypothetical protein
10572	GATCATGTCCTGTGTAA	9	MGG_06289	(MGG_06289.5) hypothetical protein
5834	GATCTCTCCCTGGTCGT	9	MGG_13170	(MGG_13170.5) cytochrome c1 precursor
6075	GATCGACTTCTGGATGT	9	MGG_01032	(MGG_01032.5) hypothetical protein
11453	GATCAGGGCGTGCTTGA	9	MGG_01779	(MGG_01779.5) hypothetical protein
8565	GATCGTTTCTTGTGTGC	9	MGG_13956	(MGG_13956.5) hypothetical protein
8566	GATCGTTTCTTGTGTGC	9	MGG_09584	(MGG_09584.5) hypothetical protein
4699	GATCTGCTCATTCTTGA	9	MGG_06932	(MGG_06932.5) hypothetical protein
8567	GATCGTTTCTTGTGTGC	9	MGG_10365	(MGG_10365.5) hypothetical protein
8568	GATCGTTTCTTGTGTGC	9	MGG_11982	(MGG_11982.5) conserved hypothetical protein
212	GATCGAAACTGGCCTTG	9	MGG_04745	(MGG_04745.5) conserved hypothetical protein
6121	GATCGCCTCGTTGGCAA	9	MGG_13062	(MGG_13062.5) hypothetical protein
4694	GATCCGCTCCTTCGACG	9	MGG_05190	(MGG_05190.5) hypothetical protein
10159	GATCTTGTCGGCCATGG	9	MGG_06601	(MGG_06601.5) hypothetical protein
6120	GATCGCCTCGTTGGCAA	9	MGG_12554	(MGG_12554.5) hypothetical protein
11328	GATCCAGGACGAAGGGG	9	MGG_00392	(MGG_00392.5) hypothetical protein
6119	GATCGCCTCGTTGGCAA	9	MGG_14441	(MGG_14441.5) hypothetical protein
8324	GATCCGCGTACTCCTGT	9	MGG_06001	(MGG_06001.5) hypothetical protein
6118	GATCGCCTCGTTGGCAA	9	MGG_02965	(MGG_02965.5) conserved hypothetical protein
6130	GATCGCCTCGTTGGCAA	9	MGG_12347	(MGG_12347.5) conserved hypothetical protein
6117	GATCGCCTCGTTGGCAA	9	MGG_11434	(MGG_11434.5) conserved hypothetical protein
11000	GATCTTGTCGATGCCGC	9	MGG_05486	(MGG_05486.5) hypothetical protein
6364	GATCTGCTTCCGGAGGT	9	MGG_07026	(MGG_07026.5) hypothetical protein
10228	GATCTTGTCCCGCGGGT	9	MGG_05881	(MGG_05881.5) hypothetical protein
1476	GATCTCACGAGATGAGA	9	MGG_03578	(MGG_03578.5) histone H2B
5173	GATCAGAGCCGCCGGGC	9	MGG_08258	(MGG_08258.5) hypothetical protein
5325	GATCTTCTGCTTTCCAT	9	MGG_05661	(MGG_05661.5) 40S ribosomal protein S18
2993	GATCCACCCGTGGCAGA	9	MGG_00041	(MGG_00041.5) hypothetical protein
6143	GATCGCCTCGTTGGCAA	9	MGG_06491	(MGG_06491.5) conserved hypothetical protein
6150	GATCGCCTCGTTGGCAA	9	MGG_13263	(MGG_13263.5) conserved hypothetical protein
6142	GATCGCCTCGTTGGCAA	9	MGG_10211	(MGG_10211.5) hypothetical protein
7637	GATCTCTTCTGGCGGAG	9	MGG_11666	(MGG_11666.5) conserved hypothetical protein
9508	GATCGCCGCCGAGAGAA	9	MGG_09936	(MGG_09936.5) hypothetical protein
2859	GATCCCATCTAGTGACG	9	MGG_00071	(MGG_00071.5) predicted protein
5369	GATCTGCTGTCTTGTAT	9	MGG_02611	(MGG_02611.5) hypothetical protein
3070	GATCCTCCTCTCGCGGT	9	MGG_09167	(MGG_09167.5) hypothetical protein
8227	GATCAGCGGCAACACCG	9	MGG_08835	(MGG_08835.5) conserved hypothetical protein
7635	GATCTCTTCTGGCGGAG	9	MGG_14058	(MGG_14058.5) hypothetical protein
6141	GATCGCCTCGTTGGCAA	9	MGG_12223	(MGG_12223.5) conserved hypothetical protein
7636	GATCTCTTCTGGCGGAG	9	MGG_13083	(MGG_13083.5) conserved hypothetical protein
8070	GATCTTCGAGGCCAGAT	9	MGG_07187	(MGG_07187.5) hypothetical protein
12197	GATCAAGGCCATGCCAG	9	MGG_09549	(MGG_09549.5) conserved hypothetical protein
6149	GATCGCCTCGTTGGCAA	9	MGG_13841	(MGG_13841.5) hypothetical protein
7902	GATCCACGTTGGCCTCC	9	MGG_05266	(MGG_05266.5) conserved hypothetical protein
6151	GATCGCCTCGTTGGCAA	9	MGG_13323	(MGG_13323.5) conserved hypothetical protein
6148	GATCGCCTCGTTGGCAA	9	MGG_14076	(MGG_14076.5) hypothetical protein
2097	GATCCGATTCCGACAAG	9	MGG_03736	(MGG_03736.5) hypothetical protein
6147	GATCGCCTCGTTGGCAA	9	MGG_11963	(MGG_11963.5) conserved hypothetical protein
35	GATCTCAACGCCATCGT	9	MGG_06185	(MGG_06185.5) ribosomal protein P1
1860	GATCTCACCGGTGGCCT	9	MGG_03653	(MGG_03653.5) conserved hypothetical protein
5396	GATCTGGATGTGGGCGC	9	MGG_08063	(MGG_08063.5) pyruvate kinase
6146	GATCGCCTCGTTGGCAA	9	MGG_13356	(MGG_13356.5) hypothetical protein
6145	GATCGCCTCGTTGGCAA	9	MGG_12526	(MGG_12526.5) conserved hypothetical protein
6144	GATCGCCTCGTTGGCAA	9	MGG_13799	(MGG_13799.5) conserved hypothetical protein
8161	GATCCTCGGTGTCTTTG	9	MGG_00671	(MGG_00671.5) hypothetical protein
7469	GATCATGCATCGCAGCT	9	MGG_09329	(MGG_09329.5) predicted protein
7362	GATCTTGCCGGCCTTCA	9	MGG_09222	(MGG_09222.5) conserved hypothetical protein
10859	GATCCAGTAGCTGTACG	9	MGG_05630	(MGG_05630.5) hypothetical protein
9613	GATCCTCGCTAAGGTCA	9	MGG_06924	(MGG_06924.5) hypothetical protein
1905	GATCTGACCTCCGCAAC	9	MGG_08054	(MGG_08054.5) hypothetical protein
6140	GATCGCCTCGTTGGCAA	9	MGG_12904	(MGG_12904.5) hypothetical protein
7646	GATCTCTTCTGGCGGAG	9	MGG_12539	(MGG_12539.5) conserved hypothetical protein
6138	GATCGCCTCGTTGGCAA	9	MGG_11787	(MGG_11787.5) conserved hypothetical protein
6137	GATCGCCTCGTTGGCAA	9	MGG_05987	(MGG_05987.5) conserved hypothetical protein
9394	GATCAGTTGGGCGCTGA	9	MGG_08724	(MGG_08724.5) hypothetical protein
7644	GATCTCTTCTGGCGGAG	9	MGG_10778	(MGG_10778.5) hypothetical protein
6139	GATCGCCTCGTTGGCAA	9	MGG_11588	(MGG_11588.5) conserved hypothetical protein
6136	GATCGCCTCGTTGGCAA	9	MGG_12586	(MGG_12586.5) conserved hypothetical protein
7645	GATCTCTTCTGGCGGAG	9	MGG_14180	(MGG_14180.5) hypothetical protein
7642	GATCTCTTCTGGCGGAG	9	MGG_14314	(MGG_14314.5) conserved hypothetical protein
7643	GATCTCTTCTGGCGGAG	9	MGG_14312	(MGG_14312.5) conserved hypothetical protein
7641	GATCTCTTCTGGCGGAG	9	MGG_00029	(MGG_00029.5) conserved hypothetical protein
6134	GATCGCCTCGTTGGCAA	9	MGG_11460	(MGG_11460.5) hypothetical protein
7647	GATCTCTTCTGGCGGAG	9	MGG_11975	(MGG_11975.5) hypothetical protein
7640	GATCTCTTCTGGCGGAG	9	MGG_11010	(MGG_11010.5) conserved hypothetical protein
7639	GATCTCTTCTGGCGGAG	9	MGG_14360	(MGG_14360.5) hypothetical protein
3438	GATCGGATTCCAGTTTC	9	MGG_04437	(MGG_04437.5) conserved hypothetical protein
3320	GATCTGGACGGTACCGT	9	MGG_03115	(MGG_03115.5) hypothetical protein
7638	GATCTCTTCTGGCGGAG	9	MGG_07688	(MGG_07688.5) hypothetical protein
10619	GATCCTTGCCCATCTTG	9	MGG_02897	(MGG_02897.5) hypothetical protein
12213	GATCCAGGAGCTGGTGG	9	MGG_04432	(MGG_04432.5) hypothetical protein
6135	GATCGCCTCGTTGGCAA	9	MGG_13335	(MGG_13335.5) conserved hypothetical protein
1023	GATCTTCAGGACCTGTG	8	MGG_04156	(MGG_04156.5) hypothetical protein
10565	GATCAGGTTCCATCTTG	8	MGG_08922	(MGG_08922.5) hypothetical protein
10482	GATCCGGTTGCGTCATT	8	MGG_01233	(MGG_01233.5) hypothetical protein
4627	GATCTGCTCCGACTCTA	8	MGG_00179	(MGG_00179.5) hypothetical protein
10487	GATCCGGTCTTGTCCTC	8	MGG_07230	(MGG_07230.5) hypothetical protein
5470	GATCGAGAGGGTGAAGT	8	MGG_04553	(MGG_04553.5) predicted protein
4652	GATCTTCTCCTGCTCCA	8	MGG_03943	(MGG_03943.5) hypothetical protein
6378	GATCTGCTCACGGTCCG	8	MGG_02000	(MGG_02000.5) hypothetical protein
10134	GATCTTGTTGGACTGGC	8	MGG_04752	(MGG_04752.5) hypothetical protein
11300	GATCTGGGCCAGAACCT	8	MGG_05155	(MGG_05155.5) adenosylhomocysteinase
10411	GATCCTTGCTCTCGGCA	8	MGG_03205	(MGG_03205.5) hypothetical protein
7904	GATCGACGTAGGCGGTC	8	MGG_14533	(MGG_14533.5) predicted protein
1127	GATCTGCATCCTCTGCG	8	MGG_02396	(MGG_02396.5) predicted protein
8965	GATCCAGCACCGGCCGC	8	MGG_01577	(MGG_01577.5) hypothetical protein
5842	GATCTTTCCTTTGTCGT	8	MGG_01602	(MGG_01602.5) hypothetical protein
6504	GATCATGCCGAGAATTG	8	MGG_09867	(MGG_09867.5) hypothetical protein
5385	GATCTGGAAGCGGCTGC	8	MGG_06722	(MGG_06722.5) hypothetical protein
7747	GATCCGTTATTTCGATG	8	MGG_01605	(MGG_01605.5) conserved hypothetical protein
8942	GATCTCGCCGTAGACGC	8	MGG_08832	(MGG_08832.5) hypothetical protein
6678	GATCAGAGGGTCGGGGT	8	MGG_02747	(MGG_02747.5) 40S ribosomal protein S4-A
6680	GATCTGAGTGCCGGGGC	8	MGG_10569	(MGG_10569.5) conserved hypothetical protein
9123	GATCCGGCCAAAGACGG	8	MGG_05445	(MGG_05445.5) conserved hypothetical protein
904	GATCGACAGAAGCAAGC	8	MGG_11579	(MGG_11579.5) predicted protein
535	GATCCAAACTTGGTCTA	8	MGG_11331	(MGG_11331.5) predicted protein
7780	GATCAGGCAGAGTGCAG	8	MGG_06054	(MGG_06054.5) hypothetical protein
10182	GATCCTGTGTGTCAACA	8	MGG_12804	(MGG_12804.5) hypothetical protein
10187	GATCTTGTTGGTCGGTG	8	MGG_00208	(MGG_00208.5) hypothetical protein
9190	GATCTGGCGGTTGGCAG	8	MGG_06759	(MGG_06759.5) hypothetical protein similar to heat stress protein 80-1
4591	GATCTTCTGCCTCTGGG	8	MGG_13063	(MGG_13063.5) predicted protein
4593	GATCTTCTTGGTCTCCT	8	MGG_01551	(MGG_01551.5) hypothetical protein
789	GATCCGACGGCGAGACG	8	MGG_00785	(MGG_00785.5) hypothetical protein
5342	GATCCTCTGGAGTTCTC	8	MGG_07102	(MGG_07102.5) hypothetical protein
5501	GATCCAGAGGTGGTCAC	8	MGG_14279	(MGG_14279.5) glutamine synthetase
12062	GATCGGGGTCGGGGCGG	8	MGG_08272	(MGG_08272.5) hypothetical protein
11075	GATCTGGTCCGCGTCCC	8	MGG_07367	(MGG_07367.5) hypothetical protein
8255	GATCTTCGATTGCCGGG	8	MGG_10797	(MGG_10797.5) hypothetical protein
6491	GATCAGGCCGTAATCGC	8	MGG_10414	(MGG_10414.5) hypothetical protein
4878	GATCCTGAGGGTTCGTT	8	MGG_03243	(MGG_03243.5) hypothetical protein
3020	GATCTTCCGATAGCGTT	8	MGG_06472	(MGG_06472.5) conserved hypothetical protein
6278	GATCTGCTCGTAGGTTC	8	MGG_03006	(MGG_03006.5) hypothetical protein
7359	GATCCTGCTGCCCTGAT	8	MGG_11567	(MGG_11567.5) hypothetical protein
8210	GATCGGCGATGACATAG	8	MGG_11861	(MGG_11861.5) hypothetical protein
3757	GATCCAGAGGGACGCGC	8	MGG_09148	(MGG_09148.5) hypothetical protein
6273	GATCCGCTGCCAGAGTC	8	MGG_00677	(MGG_00677.5) hypothetical protein
3735	GATCTGCTGACGAGATG	8	MGG_02611	(MGG_02611.5) hypothetical protein
5161	GATCTTAGCCAGCGCCT	8	MGG_13049	(MGG_13049.5) predicted protein
10276	GATCGATGTGCTCGGAG	8	MGG_07753	(MGG_07753.5) hypothetical protein
10893	GATCTCGTCGTCGCTGA	8	MGG_04018	(MGG_04018.5) hypothetical protein
9924	GATCAGGTCGACACGAA	8	MGG_04994	(MGG_04994.5) hypothetical protein similar to plasma membrane H+-ATPase
3909	GATCTTGACGGCCTCGT	8	MGG_03506	(MGG_03506.5) hypothetical protein
8478	GATCTGGCTCGATACGG	8	MGG_01085	(MGG_01085.5) hypothetical protein
6532	GATCCGGCTACTATGAT	8	MGG_02657	(MGG_02657.5) hypothetical protein
1911	GATCTGACCCCTGTAGG	8	MGG_01537	(MGG_01537.5) conserved hypothetical protein
3724	GATCTGCTGCTGAGTGG	8	MGG_01808	(MGG_01808.5) ketol-acid reductoisomerase, mitochondrial precursor
6222	GATCCCCTCAGGGTCCC	8	MGG_00312	(MGG_00312.5) hypothetical protein
5907	GATCCAAGACACTCTTG	8	MGG_00992	(MGG_00992.5) hypothetical protein
6467	GATCTTGCTGCCAAAGC	8	MGG_06066	(MGG_06066.5) hypothetical protein
6228	GATCCTCTCGGCGAGGT	8	MGG_04913	(MGG_04913.5) conserved hypothetical protein
5069	GATCCCAGGACACCCTC	8	MGG_03441	(MGG_03441.5) hypothetical protein
9672	GATCTGCGGCGAGCAGT	8	MGG_09537	(MGG_09537.5) hypothetical protein
1818	GATCAGCATGCGGTTGG	8	MGG_00450	(MGG_00450.5) phosphoenolpyruvate carboxykinase
3490	GATCCTTCAAGCAAATC	8	MGG_01742	(MGG_01742.5) conserved hypothetical protein
7288	GATCCAGCTCCGCCTGT	8	MGG_07310	(MGG_07310.5) hypothetical protein
2769	GATCCTCCCGAATCTGC	8	MGG_11768	(MGG_11768.5) hypothetical protein
12147	GATCCAGGCAACGAACA	8	MGG_02987	(MGG_02987.5) hypothetical protein
11355	GATCGAGGCTTGATGTG	8	MGG_07170	(MGG_07170.5) hypothetical protein
1350	GATCTCCAGCATTTCCA	8	MGG_01400	(MGG_01400.5) hypothetical protein
8009	GATCCTCGCCGACGAGC	8	MGG_03859	(MGG_03859.5) hypothetical protein
8716	GATCGCCGCTTGTATAT	8	MGG_05298	(MGG_05298.5) hypothetical protein
2642	GATCTCATCAGTCCCGA	8	MGG_12847	(MGG_12847.5) hypothetical protein
8657	GATCGACGACCTTGATA	8	MGG_03185	(MGG_03185.5) ATP synthase beta chain, mitochondrial
6350	GATCGGCTCGGTGGTCT	8	MGG_04197	(MGG_04197.5) conserved hypothetical protein
1449	GATCCGCAGCCTTGGCA	8	MGG_02605	(MGG_02605.5) hypothetical protein
9363	GATCTTTTCCTTGAGAA	8	MGG_02624	(MGG_02624.5) transaldolase
10355	GATCTCTGTTGGCCAGG	8	MGG_06419	(MGG_06419.5) hypothetical protein
2001	GATCCGCCGCAAATTTG	8	MGG_01452	(MGG_01452.5) hypothetical protein
8534	GATCCCTTTGACTTCTC	8	MGG_01978	(MGG_01978.5) hypothetical protein
2768	GATCCTCCCGAATCTGC	8	MGG_11764	(MGG_11764.5) hypothetical protein
4027	GATCGTGATGTGCGGAA	8	MGG_05169	(MGG_05169.5) hypothetical protein
7463	GATCTTGCGGGGCTTGG	8	MGG_05237	(MGG_05237.5) 60S ribosomal protein L7
11774	GATCCGGGTGGCCGTTC	8	MGG_00767	(MGG_00767.5) conserved hypothetical protein
1507	GATCATACTCGTTGTGG	8	MGG_04966	(MGG_04966.5) hypothetical protein
2916	GATCGGTACAGCGGCGG	8	MGG_03370	(MGG_03370.5) hypothetical protein
7435	GATCCTGCTCCTCTGTG	8	MGG_05753	(MGG_05753.5) hypothetical protein
10975	GATCTTGTGGGCGGTCT	8	MGG_09769	(MGG_09769.5) hypothetical protein
2928	GATCCGTATGCGGTGTG	8	MGG_08295	(MGG_08295.5) hypothetical protein
6306	GATCATCTCGAGGCTGA	8	MGG_01668	(MGG_01668.5) hypothetical protein
10974	GATCTTGTGGGCGGTCT	8	MGG_13645	(MGG_13645.5) hypothetical protein
8549	GATCCTTTTTGCTGTGA	8	MGG_07008	(MGG_07008.5) hypothetical protein
12391	GATCACGGGTTGGGCAG	8	MGG_12813	(MGG_12813.5) hypothetical protein
5905	GATCCAAGATGATGTCG	7	MGG_06708	(MGG_06708.5) hypothetical protein
10647	GATCTGTGGTGATTGTG	7	MGG_00411	(MGG_00411.5) hypothetical protein
6432	GATCGAGCGGATATGAC	7	MGG_08565	(MGG_08565.5) hypothetical protein
10245	GATCAGGTCGACCTGGG	7	MGG_06289	(MGG_06289.5) hypothetical protein
10399	GATCCTTGACCTCGCCG	7	MGG_10606	(MGG_10606.5) hypothetical protein
5434	GATCCAGACGGAGTACT	7	MGG_03982	(MGG_03982.5) actin
5183	GATCTGAGCATTCCGCC	7	MGG_05152	(MGG_05152.5) hypothetical protein
5163	GATCGGAGCCGCCGATG	7	MGG_06848	(MGG_06848.5) hypothetical protein
6250	GATCATCTTGGCGATTG	7	MGG_01931	(MGG_01931.5) hypothetical protein
9081	GATCTTGCCGCTGGCGC	7	MGG_13782	(MGG_13782.5) ribosomal protein L19
10273	GATCGATGTCATCTTGC	7	MGG_05056	(MGG_05056.5) hypothetical protein
4951	GATCTCTCGCCATCAAC	7	MGG_13239	(MGG_13239.5) hypothetical protein similar to linoleate diol synthase precursor
4935	GATCTGGAATACTGTGC	7	MGG_09550	(MGG_09550.5) homoserine kinase, putative
4564	GATCTTCTCGGCCTTGA	7	MGG_07912	(MGG_07912.5) hypothetical protein
4848	GATCCAGAGGTGTGTTG	7	MGG_04357	(MGG_04357.5) hypothetical protein
4698	GATCCGCTTAGTCGGCA	7	MGG_04969	(MGG_04969.5) hypothetical protein
10977	GATCATGTGAGCGTCGA	7	MGG_05070	(MGG_05070.5) hypothetical protein
6374	GATCTGCTGGAGGTGTG	7	MGG_09275	(MGG_09275.5) hypothetical protein
5475	GATCCAGACCGTGCTCT	7	MGG_10426	(MGG_10426.5) hypothetical protein
10815	GATCAAGTCGTAGATAG	7	MGG_05139	(MGG_05139.5) hypothetical protein
10803	GATCCGGTCGTGGTCCG	7	MGG_06869	(MGG_06869.5) hypothetical protein
4998	GATCCTTCTCCGTTGGC	7	MGG_00456	(MGG_00456.5) hypothetical protein
9879	GATCTTGTTGGCACGGT	7	MGG_12035	(MGG_12035.5) conserved hypothetical protein
2356	GATCGGCCTCCACACGC	7	MGG_05727	(MGG_05727.5) hypothetical protein
2353	GATCATCCTGTTCCTGA	7	MGG_01931	(MGG_01931.5) hypothetical protein
3391	GATCTCATCCGAGAGAG	7	MGG_02806	(MGG_02806.5) conserved hypothetical protein
12455	GATCTTGGCAGTGCACT	7	MGG_01092	(MGG_01092.5) hypothetical protein
3476	GATCCATCCTCGAGTCC	7	MGG_04325	(MGG_04325.5) hypothetical protein
12019	GATCGGGGTGCTTCATC	7	MGG_05869	(MGG_05869.5) hypothetical protein
7833	GATCAACGCAGCCCACC	7	MGG_02611	(MGG_02611.5) hypothetical protein
11932	GATCTTGGTCTTTCCCG	7	MGG_04928	(MGG_04928.5) predicted protein
1770	GATCTGCACGGTGCTGA	7	MGG_11530	(MGG_11530.5) hypothetical protein
3663	GATCCTCTTGGCAACTG	7	MGG_04027	(MGG_04027.5) hypothetical protein
2451	GATCGGCCGTGTCGAGT	7	MGG_03061	(MGG_03061.5) hypothetical protein
3139	GATCAGCCCCTTGCCCT	7	MGG_11021	(MGG_11021.5) hypothetical protein
794	GATCCGACCCGGATTGT	7	MGG_12606	(MGG_12606.5) predicted protein
773	GATCTGACCGACAGAGG	7	MGG_05155	(MGG_05155.5) adenosylhomocysteinase
9936	GATCCCTGTTGAAGGTG	7	MGG_00283	(MGG_00283.5) predicted protein
8839	GATCCAGCCATAGCCCA	7	MGG_00969	(MGG_00969.5) conserved hypothetical protein
9941	GATCCCTGTGCCAAGCA	7	MGG_12615	(MGG_12615.5) hypothetical protein
754	GATCCCACTGCCAAACA	7	MGG_11536	(MGG_11536.5) hypothetical protein
7865	GATCGACGTTTTCCAAA	7	MGG_03039	(MGG_03039.5) hypothetical protein
7733	GATCTGTTCCGCCACGT	7	MGG_06517	(MGG_06517.5) hypothetical protein
8870	GATCCAGCCATCGTGGC	7	MGG_08256	(MGG_08256.5) conserved hypothetical protein
1772	GATCGGCAAGCTGTTGG	7	MGG_04428	(MGG_04428.5) hypothetical protein
1580	GATCGCCAAGCAGGTTC	7	MGG_08765	(MGG_08765.5) hypothetical protein
7686	GATCTTTTTTTGCTTTT	7	MGG_06291	(MGG_06291.5) hypothetical protein
9529	GATCACCGGCAAGAACG	7	MGG_04478	(MGG_04478.5) hypothetical protein similar to fimbrin
3662	GATCCTCTGTTCAGCTG	7	MGG_01127	(MGG_01127.5) conserved hypothetical protein
2374	GATCTTCCGCGGCGCCG	7	MGG_02730	(MGG_02730.5) hypothetical protein
4520	GATCTTCTTCCACGGCC	7	MGG_05197	(MGG_05197.5) hypothetical protein
1629	GATCGCCAGAGTGTTGC	7	MGG_14545	(MGG_14545.5) hypothetical protein
2622	GATCTCATCCCACGGCA	7	MGG_00289	(MGG_00289.5) hypothetical protein
1628	GATCGCCAGAGTGTTGC	7	MGG_01248	(MGG_01248.5) hypothetical protein
2631	GATCACATCATCCGGGC	7	MGG_11346	(MGG_11346.5) hypothetical protein
1114	GATCCGCATCACCCCGT	7	MGG_04949	(MGG_04949.5) hypothetical protein
2725	GATCCGTACGGCTCAGC	7	MGG_05568	(MGG_05568.5) hypothetical protein
3367	GATCCAATACGAGGTAG	7	MGG_05852	(MGG_05852.5) predicted protein
12408	GATCTTGGTGGCGTCAA	7	MGG_01281	(MGG_01281.5) hypothetical protein
12409	GATCTTGGTGGCGTCAA	7	MGG_13933	(MGG_13933.5) predicted protein
7418	GATCGTGCTGGTCACCG	7	MGG_04696	(MGG_04696.5) hypothetical protein
8667	GATCGCCGACGATGGTG	7	MGG_09115	(MGG_09115.5) predicted protein
7408	GATCCTGCTTGTCGGAG	7	MGG_02251	(MGG_02251.5) predicted protein
1381	GATCCTCAATCCTGGAA	7	MGG_01553	(MGG_01553.5) conserved hypothetical protein
3128	GATCAGCCGTGTGAGGG	7	MGG_07036	(MGG_07036.5) predicted protein
8732	GATCGTCGTTACTTTCT	7	MGG_01846	(MGG_01846.5) hypothetical protein
7297	GATCACGCCTGCCGTTC	7	MGG_08830	(MGG_08830.5) predicted protein
11919	GATCTTGGGCTTTGGTG	7	MGG_08724	(MGG_08724.5) hypothetical protein
2645	GATCTCATCCTTCTTGT	7	MGG_09345	(MGG_09345.5) hypothetical protein
217	GATCTCAAAGCCCTCCT	7	MGG_05427	(MGG_05427.5) hypothetical protein
11420	GATCAGGGGAACACCGG	7	MGG_01742	(MGG_01742.5) conserved hypothetical protein
701	GATCCGCACTCCACCGA	7	MGG_05994	(MGG_05994.5) hypothetical protein
466	GATCTGAAATGTTGCGC	7	MGG_02053	(MGG_02053.5) predicted protein
8156	GATCCTCGGCTCCACCA	7	MGG_03371	(MGG_03371.5) hypothetical protein
4022	GATCTTGACGGGCGAGC	7	MGG_01141	(MGG_01141.5) hypothetical protein
4052	GATCTGGAAGTTCTCGT	7	MGG_10447	(MGG_10447.5) hypothetical protein similar to cyclophilin
4072	GATCAATCTCATCCAAG	7	MGG_07079	(MGG_07079.5) hypothetical protein
12198	GATCCAGGACTTGGCAG	7	MGG_06522	(MGG_06522.5) conserved hypothetical protein
1956	GATCCACCCGTCAGTCG	7	MGG_11758	(MGG_11758.5) hypothetical protein
2247	GATCCCCCCATTCCAAA	7	MGG_12922	(MGG_12922.5) hypothetical protein
1944	GATCCGTAAGCGACTTC	7	MGG_02572	(MGG_02572.5) hypothetical protein
12172	GATCCAGGCGCTGGTGG	7	MGG_11714	(MGG_11714.5) hypothetical protein
9045	GATCGTGCCCACGGGGT	7	MGG_05223	(MGG_05223.5) hypothetical protein
6741	GATCTGAGTGATGGTAT	7	MGG_03857	(MGG_03857.5) conserved hypothetical protein
77	GATCTGAACCGAAGCGT	7	MGG_06837	(MGG_06837.5) hypothetical protein similar to 40S ribosomal protein S21
9054	GATCTTGCGGTCGACGC	7	MGG_05026	(MGG_05026.5) 40S ribosomal protein S19
11115	GATCGGGTCGGTGGCGA	7	MGG_00884	(MGG_00884.5) hypothetical protein
6630	GATCGCAGGAGGGTTCT	7	MGG_05947	(MGG_05947.5) hypothetical protein
6545	GATCCAAGCCGAGAAGC	7	MGG_12844	(MGG_12844.5) hypothetical protein
6480	GATCGTGCTGGTACATT	7	MGG_00174	(MGG_00174.5) hypothetical protein
1934	GATCCTTACAAGACGCG	7	MGG_04009	(MGG_04009.5) hypothetical protein
9034	GATCCCGCTCAGGGCCA	7	MGG_10192	(MGG_10192.5) hypothetical protein
6959	GATCCCCGTAGCATTCC	7	MGG_11651	(MGG_11651.5) hypothetical protein
8343	GATCCAGCCTCTTCTGT	7	MGG_01784	(MGG_01784.5) hypothetical protein
3826	GATCCAGACGGGCTTGC	7	MGG_10400	(MGG_10400.5) hypothetical protein
11894	GATCGTGGAGTATTTGG	7	MGG_07911	(MGG_07911.5) predicted protein
7019	GATCATCGCGAGAACAG	7	MGG_05979	(MGG_05979.5) hypothetical protein
3885	GATCTTGACCGACCCGG	7	MGG_01114	(MGG_01114.5) hypothetical protein
12501	GATCCTGGGGAGGGGGA	7	MGG_00413	(MGG_00413.5) hypothetical protein
8922	GATCAAGCTGTTGGCGC	7	MGG_06082	(MGG_06082.5) hypothetical protein
12508	GATCATGGACTGGCATC	7	MGG_05663	(MGG_05663.5) hypothetical protein
8317	GATCAGCGTACTCGACA	7	MGG_00517	(MGG_00517.5) hypothetical protein
11821	GATCCGGGTCAGTCTGC	7	MGG_03871	(MGG_03871.5) hypothetical protein
9009	GATCTTGCTTGAGGCCT	7	MGG_02525	(MGG_02525.5) hypothetical protein
10037	GATCAGGTCTCGCTGGA	7	MGG_10606	(MGG_10606.5) hypothetical protein
10040	GATCAGGTTGCGCGTGA	7	MGG_10690	(MGG_10690.5) conserved hypothetical protein
11794	GATCTGGGCTCTCGGGC	7	MGG_13025	(MGG_13025.5) predicted protein
508	GATCCAAATACCGAAGT	7	MGG_03653	(MGG_03653.5) conserved hypothetical protein
11740	GATCAGGGGCAACAGGG	7	MGG_07287	(MGG_07287.5) hypothetical protein
11666	GATCTTGGGAGCCAGAG	7	MGG_06895	(MGG_06895.5) hypothetical protein similar to 60S ribosomal protein L12
6854	GATCTTTTTCTTAGCCA	7	MGG_09226	(MGG_09226.5) hypothetical protein
7926	GATCTACGACTGCCATC	7	MGG_09784	(MGG_09784.5) hypothetical protein
11579	GATCCAGGTGAGCCGCC	7	MGG_01623	(MGG_01623.5) hypothetical protein
507	GATCCAAAACGCGTTCA	7	MGG_04574	(MGG_04574.5) hypothetical protein
1876	GATCTCACGCGGGCTCT	6	MGG_06895	(MGG_06895.5) hypothetical protein similar to 60S ribosomal protein L12
1879	GATCTTACGGGCGTCAG	6	MGG_01742	(MGG_01742.5) conserved hypothetical protein
1817	GATCGGCACAGGGTGGT	6	MGG_00922	(MGG_00922.5) conserved hypothetical protein
1702	GATCCTCAGGTTGATGC	6	MGG_02953	(MGG_02953.5) hypothetical protein
667	GATCTTCATAGCATACT	6	MGG_01208	(MGG_01208.5) hypothetical protein
12543	GATCCGGGCACCGCCGG	6	MGG_12805	(MGG_12805.5) hypothetical protein similar to mutant tryptophan synthase
129	GATCCAAATCAACGCTT	6	MGG_10426	(MGG_10426.5) hypothetical protein
355	GATCCCAAGCTGCCACC	6	MGG_01590	(MGG_01590.5) hypothetical protein
395	GATCTGAAGCTGCTCGC	6	MGG_02108	(MGG_02108.5) predicted protein
436	GATCCCAAGCACTGTCG	6	MGG_05663	(MGG_05663.5) hypothetical protein
463	GATCCGAAGTCTTGGGG	6	MGG_09565	(MGG_09565.5) mitogen-activated protein kinase
10757	GATCTGTGATGTTGGCA	6	MGG_02124	(MGG_02124.5) hypothetical protein
475	GATCCGAAGCGGTATGT	6	MGG_02099	(MGG_02099.5) hypothetical protein
5753	GATCTGGACGCTGGAAA	6	MGG_12906	(MGG_12906.5) hypothetical protein
906	GATCGACAGAGGCTCGG	6	MGG_00383	(MGG_00383.5) hypothetical protein
621	GATCGACAGCACACCAG	6	MGG_06656	(MGG_06656.5) ADP,ATP carrier protein
1678	GATCCCCAGACGGAAAT	6	MGG_10253	(MGG_10253.5) hypothetical protein
12474	GATCGGGGAGTAGGTCA	6	MGG_05988	(MGG_05988.5) hypothetical protein
5649	GATCTTGACCTTGATAC	6	MGG_05673	(MGG_05673.5) 40S ribosomal protein S3
832	GATCGACAGGGCCATCG	6	MGG_03640	(MGG_03640.5) hypothetical protein
1887	GATCGGACTCTAGGTGT	6	MGG_08186	(MGG_08186.5) hypothetical protein
5476	GATCGAGAAAGTGGCGG	6	MGG_04400	(MGG_04400.5) hypothetical protein similar to translation initiation factor 4A
1022	GATCTTCAGTGCCTTGG	6	MGG_09936	(MGG_09936.5) hypothetical protein
12439	GATCGTGGAGGTGTTGG	6	MGG_06163	(MGG_06163.5) hypothetical protein
12371	GATCTTGGCCGAGTCCA	6	MGG_13107	(MGG_13107.5) hypothetical protein
1650	GATCGTCAATCAGGCTG	6	MGG_03134	(MGG_03134.5) hypothetical protein
1665	GATCTTCACCAAGGATG	6	MGG_09477	(MGG_09477.5) hypothetical protein
5735	GATCTGGACCTCGGAAG	6	MGG_07006	(MGG_07006.5) hypothetical protein
11413	GATCTGGGAGGCAGCCT	6	MGG_06653	(MGG_06653.5) hypothetical protein
2441	GATCCGCCGCCCCCTCA	6	MGG_02801	(MGG_02801.5) hypothetical protein
4972	GATCCTTCCGGCTGTCC	6	MGG_06742	(MGG_06742.5) hypothetical protein
3729	GATCTGCTCAAGAGCCT	6	MGG_04069	(MGG_04069.5) hypothetical protein
3732	GATCTGCTCCTGAGAGA	6	MGG_14430	(MGG_14430.5) hypothetical protein
3733	GATCTGCTCCTGAGAGA	6	MGG_11902	(MGG_11902.5) hypothetical protein
3807	GATCCAGAAGCTCTCCG	6	MGG_11396	(MGG_11396.5) hypothetical protein
11899	GATCTTGGATGATTCTG	6	MGG_11758	(MGG_11758.5) hypothetical protein
4877	GATCATGATGGCTGCGA	6	MGG_13963	(MGG_13963.5) hypothetical protein
4874	GATCACGATGTGTGCTG	6	MGG_09501	(MGG_09501.5) hypothetical protein
10971	GATCGTGTAGGCGTAGC	6	MGG_04868	(MGG_04868.5) hypothetical protein
11784	GATCTGGGCCACCGACG	6	MGG_11754	(MGG_11754.5) hypothetical protein
11600	GATCTCGGTGGCCGCGT	6	MGG_03193	(MGG_03193.5) large subunit ribosomal protein L3
11451	GATCGGGGAAGGCATCG	6	MGG_01130	(MGG_01130.5) hypothetical protein
3679	GATCTTCTTCTCAGCCT	6	MGG_06721	(MGG_06721.5) conserved hypothetical protein
11172	GATCAATGCCTGGCGTC	6	MGG_08585	(MGG_08585.5) hypothetical protein similar to recombinational repair protein
11054	GATCGTGTCAAGGTCCA	6	MGG_04091	(MGG_04091.5) hypothetical protein
11121	GATCTGGTACATGGGAG	6	MGG_03708	(MGG_03708.5) hypothetical protein
4577	GATCATCTCCTCCTGGT	6	MGG_06656	(MGG_06656.5) ADP,ATP carrier protein
4583	GATCATCTCGCCCGTCG	6	MGG_03654	(MGG_03654.5) hypothetical protein
4440	GATCGCCTCCTCCAATC	6	MGG_13200	(MGG_13200.5) hypothetical protein
4668	GATCCGCTCATCCACAT	6	MGG_01553	(MGG_01553.5) conserved hypothetical protein
4398	GATCTCCTTCAACTTTG	6	MGG_08180	(MGG_08180.5) hypothetical protein
11428	GATCCGGGGCCGCCGGG	6	MGG_12609	(MGG_12609.5) hypothetical protein
4276	GATCCAAGTTGGAGATG	6	MGG_06704	(MGG_06704.5) hypothetical protein
4212	GATCCGTCCGACCGAGA	6	MGG_06878	(MGG_06878.5) conserved hypothetical protein
4093	GATCCCTCAGACCCACC	6	MGG_05325	(MGG_05325.5) hypothetical protein
11356	GATCGAGGCGGGAACCT	6	MGG_08139	(MGG_08139.5) conserved hypothetical protein
10995	GATCCTGTCGGCGGCGG	6	MGG_12322	(MGG_12322.5) hypothetical protein
5023	GATCTGTCTCGGTTCTG	6	MGG_11342	(MGG_11342.5) hypothetical protein
4428	GATCCACTTGGGCCAGC	6	MGG_03008	(MGG_03008.5) hypothetical protein
2737	GATCAACCGTGCTGCTC	6	MGG_11758	(MGG_11758.5) hypothetical protein
1896	GATCCGACGATAGCGAA	6	MGG_03087	(MGG_03087.5) conserved hypothetical protein
1938	GATCCGTACACCACCAT	6	MGG_02972	(MGG_02972.5) hypothetical protein
1952	GATCCACCGGTAATGTT	6	MGG_01061	(MGG_01061.5) hypothetical protein
12189	GATCGAGGGTGTGGTAC	6	MGG_14349	(MGG_14349.5) hypothetical protein
2210	GATCCACCGCAGCTGAC	6	MGG_01300	(MGG_01300.5) conserved hypothetical protein
2273	GATCGCCCGAAGCGAAG	6	MGG_04156	(MGG_04156.5) hypothetical protein
12088	GATCCAGGGTAAGTCCG	6	MGG_12836	(MGG_12836.5) hypothetical protein
2306	GATCCTCCTTGCCACCA	6	MGG_09195	(MGG_09195.5) hypothetical protein
5413	GATCTGGACCCGGAGCC	6	MGG_05951	(MGG_05951.5) hypothetical protein
5379	GATCTGCTCAAGTACAG	6	MGG_00923	(MGG_00923.5) serine hydroxymethyltransferase
2438	GATCTGCCTATCCGCAA	6	MGG_05814	(MGG_05814.5) hypothetical protein
2457	GATCAGCCAGTTCTCAG	6	MGG_04994	(MGG_04994.5) hypothetical protein similar to plasma membrane H+-ATPase
2458	GATCAGCCAGTTCTCAG	6	MGG_07200	(MGG_07200.5) hypothetical protein similar to plasma membrane ATPase
11931	GATCCTGGGCGTTCTTG	6	MGG_01742	(MGG_01742.5) conserved hypothetical protein
3369	GATCCAATGTGCGTGTC	6	MGG_01306	(MGG_01306.5) hypothetical protein
5064	GATCCCAGGTCACCATC	6	MGG_08113	(MGG_08113.5) predicted protein
10935	GATCCTGTTCGAGCAAG	6	MGG_13399	(MGG_13399.5) predicted protein
10921	GATCCCGTAGTTGCGTC	6	MGG_11682	(MGG_11682.5) hypothetical protein
12014	GATCCGGGTGATTAGCG	6	MGG_09884	(MGG_09884.5) hypothetical protein
3425	GATCTCATCGGGGGTAT	6	MGG_06250	(MGG_06250.5) hypothetical protein
10875	GATCCCGTCTCAGCGAT	6	MGG_12894	(MGG_12894.5) conserved hypothetical protein
3372	GATCAAATCAACGCAGC	6	MGG_04326	(MGG_04326.5) hypothetical protein
2735	GATCCACCGAGCTTTCC	6	MGG_08725	(MGG_08725.5) hypothetical protein
3130	GATCGGCCTAATGTCAG	6	MGG_01092	(MGG_01092.5) hypothetical protein
3053	GATCTCCCAATGGAAGC	6	MGG_05769	(MGG_05769.5) predicted protein
5175	GATCCGAGCCTCCACTG	6	MGG_05126	(MGG_05126.5) predicted protein
2996	GATCTCCCTGGCGGCCG	6	MGG_02860	(MGG_02860.5) hypothetical protein
2843	GATCCAATGGTCTTGTC	6	MGG_00903	(MGG_00903.5) hypothetical protein
12239	GATCCCGGCAAAGAATC	6	MGG_07788	(MGG_07788.5) predicted protein
3373	GATCAAATCTTCGGTCG	6	MGG_06869	(MGG_06869.5) hypothetical protein
10079	GATCAAGTCCATCTTCA	6	MGG_13442	(MGG_13442.5) hypothetical protein
8729	GATCCTCGTGGCTAGAA	6	MGG_00137	(MGG_00137.5) hypothetical protein
10306	GATCCATGCCGGCGATA	6	MGG_07927	(MGG_07927.5) hypothetical protein
9588	GATCCCCGGCATGTAGC	6	MGG_00587	(MGG_00587.5) hypothetical protein
10557	GATCTTGTGGTTTCGCT	6	MGG_08693	(MGG_08693.5) hypothetical protein
6300	GATCGTCTCGCGGTGGT	6	MGG_01169	(MGG_01169.5) predicted protein
6074	GATCCACTTGGGGCTAG	6	MGG_02437	(MGG_02437.5) hypothetical protein
6052	GATCCACTGGATGAGAC	6	MGG_12137	(MGG_12137.5) hypothetical protein
6299	GATCGTCTCGCGGTGGT	6	MGG_03711	(MGG_03711.5) hypothetical protein
6303	GATCTTCTCACGGAGAG	6	MGG_04191	(MGG_04191.5) hypothetical protein similar to heat shock protein 70Kda
6431	GATCGAGCCGGTATTCT	6	MGG_06412	(MGG_06412.5) hypothetical protein
8466	GATCTTGCCACTTGGGC	6	MGG_01519	(MGG_01519.5) hypothetical protein
7337	GATCTCGCAGTGCGAGC	6	MGG_10456	(MGG_10456.5) predicted protein
9336	GATCCTTTGCTCGAGAA	6	MGG_07752	(MGG_07752.5) mitochondrial F1 ATPase subunit alpha
7068	GATCAAGCGTTCCCTGA	6	MGG_06261	(MGG_06261.5) hypothetical protein
8639	GATCCACGCATCTACGC	6	MGG_00678	(MGG_00678.5) hypothetical protein
9298	GATCCATTCTGGGCGAC	6	MGG_03602	(MGG_03602.5) predicted protein
8709	GATCGTCGAAGATGACG	6	MGG_07752	(MGG_07752.5) mitochondrial F1 ATPase subunit alpha
6863	GATCTTTTGCAGACCGT	6	MGG_12360	(MGG_12360.5) conserved hypothetical protein
6270	GATCTTCTCACTGCTCA	6	MGG_08343	(MGG_08343.5) conserved hypothetical protein
6889	GATCCGGCGCTGCTGCT	6	MGG_05169	(MGG_05169.5) hypothetical protein
8074	GATCCTCGGGTCCGAGA	6	MGG_11219	(MGG_11219.5) hypothetical protein
7768	GATCAGTTGAGGCTGCA	6	MGG_08137	(MGG_08137.5) predicted protein
10405	GATCCTTGTCGTCACCG	6	MGG_07190	(MGG_07190.5) hypothetical protein
9671	GATCGGCGTAGAGGTCG	6	MGG_03855	(MGG_03855.5) conserved hypothetical protein
7694	GATCCTTTGCGGCGTTA	6	MGG_06213	(MGG_06213.5) histone H2A
10385	GATCGTTGCCCTCACCG	6	MGG_13014	(MGG_13014.5) hypothetical protein
9887	GATCTTGTCGTTAACGG	6	MGG_04104	(MGG_04104.5) hypothetical protein
9618	GATCCTCGGCAAGGTAC	6	MGG_09551	(MGG_09551.5) hypothetical protein similar to chitin synthase III
7673	GATCCTTTCCCTCGCCG	6	MGG_05567	(MGG_05567.5) hypothetical protein
6091	GATCTCCTTGCCGGTAA	6	MGG_09887	(MGG_09887.5) conserved hypothetical protein
10531	GATCTCGTGCTTTGGGC	6	MGG_12145	(MGG_12145.5) predicted protein
6864	GATCTTTTGCAGACCGT	6	MGG_07169	(MGG_07169.5) conserved hypothetical protein
10217	GATCTTGTGGTGCAGGT	6	MGG_11754	(MGG_11754.5) hypothetical protein
7611	GATCGCTTTGTCCATCT	6	MGG_05169	(MGG_05169.5) hypothetical protein
9543	GATCCCCGGCACGGGCG	6	MGG_05934	(MGG_05934.5) hypothetical protein
6230	GATCATCTGGACGAGCT	6	MGG_06924	(MGG_06924.5) hypothetical protein
10322	GATCCCTGTTGTCATAG	6	MGG_04687	(MGG_04687.5) hypothetical protein
8389	GATCCAGCCGAGTAAGC	6	MGG_11715	(MGG_11715.5) hypothetical protein
8404	GATCCCGCGTCGTTGCA	6	MGG_03623	(MGG_03623.5) hypothetical protein
8459	GATCCTGCGGCTTCATG	6	MGG_01817	(MGG_01817.5) hypothetical protein
8066	GATCGTCGATACCCAGG	6	MGG_05211	(MGG_05211.5) hypothetical protein
9688	GATCCGCGATGAGCCAC	6	MGG_03699	(MGG_03699.5) conserved hypothetical protein
6765	GATCGGAGCGTGGAGGC	6	MGG_04432	(MGG_04432.5) hypothetical protein
9042	GATCCTGCCGCCGAGGT	6	MGG_14154	(MGG_14154.5) hypothetical protein
6244	GATCTTCTCAACGTAGC	6	MGG_03622	(MGG_03622.5) hypothetical protein
9040	GATCTTGCTCTCGTTGA	6	MGG_06759	(MGG_06759.5) hypothetical protein similar to heat stress protein 80-1
6256	GATCTTCTTGTTGTCGA	6	MGG_06189	(MGG_06189.5) conserved hypothetical protein
10150	GATCCCGTCCAGCTCAC	6	MGG_08897	(MGG_08897.5) conserved hypothetical protein
10101	GATCCAGTATAGCCAGC	6	MGG_04158	(MGG_04158.5) hypothetical protein
9170	GATCAGGCAGACGGTCA	6	MGG_03101	(MGG_03101.5) hypothetical protein
9048	GATCCTGCTGTCGGGAG	6	MGG_05902	(MGG_05902.5) predicted protein
9094	GATCATGCTCTTGCCTG	6	MGG_01045	(MGG_01045.5) hypothetical protein
8585	GATCTGTTTGAGTTTTT	6	MGG_14525	(MGG_14525.5) hypothetical protein
10121	GATCTCGTACTCCTTCT	6	MGG_01825	(MGG_01825.5) hypothetical protein
9095	GATCCTGCCCTTGTCGC	6	MGG_01254	(MGG_01254.5) hypothetical protein
6600	GATCCCAGAAGCGCGAG	6	MGG_04197	(MGG_04197.5) conserved hypothetical protein
9096	GATCCTGCCCTTGTCGC	6	MGG_11249	(MGG_11249.5) hypothetical protein
10130	GATCCCGTGCCTCTCGA	6	MGG_02254	(MGG_02254.5) hypothetical protein
5945	GATCCCAGCGTTTTCGA	6	MGG_04519	(MGG_04519.5) hypothetical protein
7370	GATCCTGCTCCCCCAAG	6	MGG_13787	(MGG_13787.5) predicted protein
9079	GATCTTGCCGGTGTCGA	6	MGG_04444	(MGG_04444.5) hypothetical protein
10279	GATCCATGAAGTCCTTC	6	MGG_03067	(MGG_03067.5) hypothetical protein
9583	GATCACCGGCTTGGCAA	6	MGG_11916	(MGG_11916.5) hypothetical protein
9058	GATCATGCCCACGCCCA	6	MGG_02002	(MGG_02002.5) hypothetical protein
6471	GATCTTGCCATCAGATT	6	MGG_00698	(MGG_00698.5) thiol methyltransferase 1, putative
6477	GATCTTGCGCATACTGG	6	MGG_06046	(MGG_06046.5) hypothetical protein
8826	GATCCTCGCTAGTTGAC	6	MGG_04465	(MGG_04465.5) hypothetical protein
5948	GATCATAGACGATGTAC	6	MGG_08613	(MGG_08613.5) hypothetical protein
8860	GATCCAGCCGCCGTTCG	6	MGG_07307	(MGG_07307.5) hypothetical protein
7267	GATCTCGCCAAACAGAG	5	MGG_04428	(MGG_04428.5) hypothetical protein
3376	GATCCAATCTCCGGGTC	5	MGG_14266	(MGG_14266.5) hypothetical protein
2679	GATCCTATGCCTCCGAA	5	MGG_07446	(MGG_07446.5) hypothetical protein
3370	GATCGAATCGGCGTAAA	5	MGG_07390	(MGG_07390.5) predicted protein
2699	GATCGATAGGGTTGATG	5	MGG_08132	(MGG_08132.5) hypothetical protein
2665	GATCCCATGAGGCCAAA	5	MGG_05322	(MGG_05322.5) hypothetical protein
7294	GATCTCGCGTTCCCGTG	5	MGG_04395	(MGG_04395.5) hypothetical protein
9617	GATCCTCGGCGAGGTAC	5	MGG_03376	(MGG_03376.5) hypothetical protein
9676	GATCGGCGTCCAGGTAG	5	MGG_12599	(MGG_12599.5) hypothetical protein
3392	GATCGCATACGAGTTGC	5	MGG_06658	(MGG_06658.5) 40S ribosomal protein S5
7500	GATCTGGCTTTTCGATA	5	MGG_13443	(MGG_13443.5) hypothetical protein similar to transposase
7430	GATCTTGCCAGTCTCGC	5	MGG_03044	(MGG_03044.5) hypothetical protein
7361	GATCTTGCCGCCCCTCT	5	MGG_04683	(MGG_04683.5) hypothetical protein
2967	GATCAACCCGGTGTTCG	5	MGG_06033	(MGG_06033.5) hypothetical protein
2913	GATCCGTAGGGCGGTGC	5	MGG_00309	(MGG_00309.5) hypothetical protein
2883	GATCCCTATCGAGCCTG	5	MGG_03051	(MGG_03051.5) hypothetical protein
10626	GATCCCTGACCGTGTTG	5	MGG_01358	(MGG_01358.5) predicted protein
7343	GATCTCGCGCTGCTGGA	5	MGG_05074	(MGG_05074.5) hypothetical protein
2881	GATCACTACATAGGGCA	5	MGG_05482	(MGG_05482.5) predicted protein
3146	GATCAGCCGCTTGAGGG	5	MGG_00727	(MGG_00727.5) hypothetical protein
7499	GATCTGGCTTTTCGATA	5	MGG_13717	(MGG_13717.5) hypothetical protein similar to transposase
3314	GATCTGGACCGCAGGGG	5	MGG_13936	(MGG_13936.5) hypothetical protein
7501	GATCTGGCTTTTCGATA	5	MGG_12490	(MGG_12490.5) hypothetical protein similar to transposase
7502	GATCTGGCTTTTCGATA	5	MGG_12197	(MGG_12197.5) hypothetical protein similar to transposase
7336	GATCTTGCGAGACCCCG	5	MGG_09565	(MGG_09565.5) mitogen-activated protein kinase
7329	GATCCTGCAGGACCCGC	5	MGG_09706	(MGG_09706.5) hypothetical protein
7503	GATCTGGCTTTTCGATA	5	MGG_12666	(MGG_12666.5) hypothetical protein similar to transposase
7504	GATCTGGCTTTTCGATA	5	MGG_11696	(MGG_11696.5) hypothetical protein similar to transposase
7505	GATCTGGCTTTTCGATA	5	MGG_14120	(MGG_14120.5) hypothetical protein similar to transposase
3150	GATCTGCCTCTGGTTCT	5	MGG_13553	(MGG_13553.5) predicted protein
3202	GATCTGGAGAAGACGGA	5	MGG_05237	(MGG_05237.5) 60S ribosomal protein L7
3113	GATCATCCTTAGGGAAG	5	MGG_03193	(MGG_03193.5) large subunit ribosomal protein L3
11246	GATCCGTGATGAGTGGG	5	MGG_01260	(MGG_01260.5) hypothetical protein
11791	GATCTGGGGAGCCGACT	5	MGG_10052	(MGG_10052.5) conserved hypothetical protein
6866	GATCCTTTGGAGAGTAC	5	MGG_04646	(MGG_04646.5) hypothetical protein
11673	GATCTTGGGGGCCTTGG	5	MGG_03236	(MGG_03236.5) conserved hypothetical protein
11636	GATCTTGGTTGACTCGA	5	MGG_05243	(MGG_05243.5) hypothetical protein
11629	GATCCCGGATGTCGGAG	5	MGG_05992	(MGG_05992.5) hypothetical protein
11569	GATCTCGGTGTACGAGA	5	MGG_09842	(MGG_09842.5) hypothetical protein
11364	GATCTCGGTGACACCAA	5	MGG_13645	(MGG_13645.5) hypothetical protein
11363	GATCTCGGTGACACCAA	5	MGG_09769	(MGG_09769.5) hypothetical protein
4043	GATCCGGACATCCATGC	5	MGG_12268	(MGG_12268.5) hypothetical protein
4054	GATCTGGAGTCTCCCCC	5	MGG_03477	(MGG_03477.5) hypothetical protein
11274	GATCGGTGACCTGCTGG	5	MGG_12275	(MGG_12275.5) hypothetical protein
11917	GATCTTGGCTTTTGCCC	5	MGG_00335	(MGG_00335.5) hypothetical protein
11258	GATCATTGCAGGGTCGG	5	MGG_05980	(MGG_05980.5) hypothetical protein
11798	GATCTGGGTTTTCGAAC	5	MGG_14366	(MGG_14366.5) hypothetical protein
11245	GATCTGTGCACAGATGT	5	MGG_08866	(MGG_08866.5) hypothetical protein
4146	GATCCTTCGGGGCAGTC	5	MGG_12860	(MGG_12860.5) hypothetical protein
11210	GATCCTTGAGGAGCGTG	5	MGG_06403	(MGG_06403.5) hypothetical protein
4270	GATCACAGGCCAACCTA	5	MGG_09549	(MGG_09549.5) conserved hypothetical protein
4277	GATCGCAGCCTCAAAAC	5	MGG_09928	(MGG_09928.5) hypothetical protein
11185	GATCGCTGCCTTGCGGG	5	MGG_09932	(MGG_09932.5) hypothetical protein
4296	GATCCCAGTGAGACAGT	5	MGG_00413	(MGG_00413.5) hypothetical protein
4368	GATCTACTTTGCCAAGT	5	MGG_06121	(MGG_06121.5) hypothetical protein
4419	GATCTCCTTGCACTGCT	5	MGG_06263	(MGG_06263.5) hypothetical protein
6737	GATCTGAGAGCTGGCGG	5	MGG_06919	(MGG_06919.5) conserved hypothetical protein
4470	GATCGCCTCCGTCGTTG	5	MGG_05307	(MGG_05307.5) hypothetical protein
11074	GATCTGGTCCTCGGACG	5	MGG_10565	(MGG_10565.5) hypothetical protein
4124	GATCCTTCTTATCCTGC	5	MGG_04422	(MGG_04422.5) conserved hypothetical protein
9971	GATCCTTGTACCAGTCG	5	MGG_09806	(MGG_09806.5) hypothetical protein
9697	GATCGTCGCCGGGTAGT	5	MGG_02655	(MGG_02655.5) hypothetical protein
9746	GATCTGCGAGTTGTACT	5	MGG_02572	(MGG_02572.5) hypothetical protein
3492	GATCCTTCTTGCAACCA	5	MGG_07176	(MGG_07176.5) hypothetical protein similar to GTPase rho1
3515	GATCGTTCCAGGAGGCT	5	MGG_00919	(MGG_00919.5) hypothetical protein
9760	GATCTGCGGGCTGTCCT	5	MGG_03446	(MGG_03446.5) hypothetical protein
9805	GATCCGGTGGCGATGCC	5	MGG_01725	(MGG_01725.5) hypothetical protein
11947	GATCTGGGCTTCTCTGT	5	MGG_05727	(MGG_05727.5) hypothetical protein
9812	GATCAGGTGCCGAGTTG	5	MGG_08725	(MGG_08725.5) hypothetical protein
3635	GATCTCCTTCACAATAC	5	MGG_06269	(MGG_06269.5) hypothetical protein similar to 60S ribosomal protein L2
3720	GATCTGCTCTTGACCGG	5	MGG_01421	(MGG_01421.5) hypothetical protein
3723	GATCTGCTCTGGACGAC	5	MGG_06829	(MGG_06829.5) predicted protein
3727	GATCTGCTGGAGAACCT	5	MGG_04752	(MGG_04752.5) hypothetical protein
10050	GATCCAGTATGACTATG	5	MGG_12920	(MGG_12920.5) hypothetical protein
9970	GATCCTTGATGCAGCAA	5	MGG_09367	(MGG_09367.5) hypothetical protein similar to malate dehydrogenase
11797	GATCTGGGTTTTCGAAC	5	MGG_14039	(MGG_14039.5) hypothetical protein
9972	GATCCTTGCCACAGGGC	5	MGG_03597	(MGG_03597.5) hypothetical protein
7506	GATCTGGCTTTTCGATA	5	MGG_12070	(MGG_12070.5) hypothetical protein similar to transposase
9976	GATCCTTGACGTAGGTT	5	MGG_04855	(MGG_04855.5) hypothetical protein
7033	GATCCAGCCCCACACCG	5	MGG_04947	(MGG_04947.5) hypothetical protein
11879	GATCTCGGGGCCTTTGG	5	MGG_08063	(MGG_08063.5) pyruvate kinase
3880	GATCGTGAAGAACACGA	5	MGG_02982	(MGG_02982.5) hypothetical protein
3895	GATCGCGACTTGCTGGA	5	MGG_03333	(MGG_03333.5) predicted protein
6984	GATCACCGACCGAGTCC	5	MGG_01596	(MGG_01596.5) hypothetical protein
3931	GATCTTGAGGGTCTTGG	5	MGG_03372	(MGG_03372.5) hypothetical protein similar to 40S ribosomal protein S20
6982	GATCGCCGCCAGAAGAA	5	MGG_03736	(MGG_03736.5) hypothetical protein
6974	GATCGTCGGATAAGGGC	5	MGG_03061	(MGG_03061.5) hypothetical protein
9696	GATCGGCGACGAGGGGT	5	MGG_01535	(MGG_01535.5) hypothetical protein
9958	GATCCTTGCCAAAGTTC	5	MGG_08898	(MGG_08898.5) hypothetical protein
8467	GATCCTGCGACTTGCGC	5	MGG_02099	(MGG_02099.5) hypothetical protein
1385	GATCGTCAATCTTCTCC	5	MGG_10497	(MGG_10497.5) hypothetical protein
1394	GATCCGCAGCAATATCG	5	MGG_01121	(MGG_01121.5) vesicular-fusion protein sec17, putative
9321	GATCTTTTGCCAGGATA	5	MGG_14472	(MGG_14472.5) hypothetical protein
8584	GATCCGTTGGCGTGGAG	5	MGG_01046	(MGG_01046.5) hypothetical protein
12385	GATCGCGGGCTGGTCGT	5	MGG_11530	(MGG_11530.5) hypothetical protein
8550	GATCTTTTCTTCTTCCT	5	MGG_10957	(MGG_10957.5) hypothetical protein
1618	GATCCCCAGCCCGCCAA	5	MGG_13591	(MGG_13591.5) hypothetical protein
8541	GATCTCTTCCCTTTCTT	5	MGG_08820	(MGG_08820.5) hypothetical protein
8532	GATCCCTTTTCCTTGCC	5	MGG_06991	(MGG_06991.5) predicted protein
8521	GATCTGGCTTCTTTGGA	5	MGG_05994	(MGG_05994.5) hypothetical protein
1673	GATCTCCATGTGGCGTT	5	MGG_01925	(MGG_01925.5) hypothetical protein
8510	GATCTGGCGAACTTGAG	5	MGG_13891	(MGG_13891.5) hypothetical protein
8198	GATCTTCGACGTCCGCC	5	MGG_06482	(MGG_06482.5) hypothetical protein similar to MAP kinase kinase
1750	GATCGGCACTGCGGCGG	5	MGG_08957	(MGG_08957.5) predicted protein
1197	GATCCCACTCGACGTCT	5	MGG_01978	(MGG_01978.5) hypothetical protein
12297	GATCTCGGTGTCGCGGG	5	MGG_02655	(MGG_02655.5) hypothetical protein
1775	GATCGGCAGCCTGCTGG	5	MGG_02665	(MGG_02665.5) hypothetical protein
1812	GATCTGCAACGGGCGAA	5	MGG_04009	(MGG_04009.5) hypothetical protein
1826	GATCCAACGTCCGCCAA	5	MGG_09502	(MGG_09502.5) hypothetical protein
8311	GATCTGCGTTTTCCTCC	5	MGG_06322	(MGG_06322.5) hypothetical protein
8306	GATCTGCGTCATCTTCT	5	MGG_03982	(MGG_03982.5) actin
9377	GATCTTTTCGCGGCGCA	5	MGG_07528	(MGG_07528.5) imidazoleglycerol-phosphate dehydratase
1890	GATCCGACAACAGCGAA	5	MGG_06726	(MGG_06726.5) hypothetical protein similar to septin 3
8256	GATCCTCGGCCGCACTA	5	MGG_06860	(MGG_06860.5) conserved hypothetical protein
8240	GATCCTCGCACGCTCTT	5	MGG_04589	(MGG_04589.5) hypothetical protein
8237	GATCCTCGGGGGCAGTG	5	MGG_06478	(MGG_06478.5) predicted protein
7525	GATCTGGCTTTTCGATA	5	MGG_12001	(MGG_12001.5) hypothetical protein similar to transposase
1749	GATCAGCAGGTCGACGT	5	MGG_06289	(MGG_06289.5) hypothetical protein
646	GATCGCCAGTGTAGACT	5	MGG_03883	(MGG_03883.5) hypothetical protein
46	GATCCCAATGGTATCCA	5	MGG_00804	(MGG_00804.5) hypothetical protein
9050	GATCTTGCTGTCGACGT	5	MGG_09460	(MGG_09460.5) hypothetical protein
12540	GATCAGGGCAACGGTGA	5	MGG_08017	(MGG_08017.5) hypothetical protein
12539	GATCTGGGGGTCGAGGT	5	MGG_10252	(MGG_10252.5) conserved hypothetical protein
418	GATCAAAATCTCTGCCA	5	MGG_04714	(MGG_04714.5) hypothetical protein
464	GATCCGAAGGGTTAAGT	5	MGG_09010	(MGG_09010.5) hypothetical protein
12513	GATCTTGGAAGGGTCGT	5	MGG_03484	(MGG_03484.5) hypothetical protein
9107	GATCATGCCGATGGTGA	5	MGG_01931	(MGG_01931.5) hypothetical protein
518	GATCAAAATCCTGAGGA	5	MGG_13168	(MGG_13168.5) hypothetical protein
554	GATCCCAAATCCGAGTC	5	MGG_06202	(MGG_06202.5) hypothetical protein
12492	GATCATGGTGGGGCGGA	5	MGG_00942	(MGG_00942.5) hypothetical protein
584	GATCCCAAGCTGGTTCC	5	MGG_12137	(MGG_12137.5) hypothetical protein
1384	GATCGTCACCTTTTCCT	5	MGG_00289	(MGG_00289.5) hypothetical protein
9176	GATCTGGCGACTGAGGC	5	MGG_02906	(MGG_02906.5) hypothetical protein
1316	GATCCCCAGCCATCTCC	5	MGG_05356	(MGG_05356.5) hypothetical protein
9181	GATCTGGCGCTTGGCAT	5	MGG_04134	(MGG_04134.5) hypothetical protein
729	GATCCAACAGGCATCCC	5	MGG_03477	(MGG_03477.5) hypothetical protein
748	GATCCCACTTCAACAGC	5	MGG_04649	(MGG_04649.5) hypothetical protein
9200	GATCAGGCCGATGCCCA	5	MGG_10581	(MGG_10581.5) hypothetical protein
9267	GATCAGGCTGATGACGA	5	MGG_08564	(MGG_08564.5) saccharopine dehydrogenase
840	GATCCACACGTCCAAGG	5	MGG_11345	(MGG_11345.5) predicted protein
12450	GATCATGGACTTGGGAG	5	MGG_05140	(MGG_05140.5) hypothetical protein
1079	GATCCTCAGTGGCGCTC	5	MGG_01008	(MGG_01008.5) hypothetical protein
1126	GATCGGCATACTCGTCA	5	MGG_08458	(MGG_08458.5) conserved hypothetical protein
1142	GATCTGCACCGTCTTGG	5	MGG_02368	(MGG_02368.5) hypothetical protein
1163	GATCAGCACCTGCGCCA	5	MGG_10714	(MGG_10714.5) conserved hypothetical protein
1164	GATCAGCACCAGCGGGT	5	MGG_09468	(MGG_09468.5) hypothetical protein
1975	GATCCCCCCGCCACCGC	5	MGG_10912	(MGG_10912.5) hypothetical protein
12489	GATCTGGGGAAAGGCCA	5	MGG_07123	(MGG_07123.5) hypothetical protein
7520	GATCTGGCTTTTCGATA	5	MGG_12433	(MGG_12433.5) hypothetical protein similar to transposase
7532	GATCTGGCTTTTCGATA	5	MGG_14252	(MGG_14252.5) hypothetical protein similar to transposase
7531	GATCTGGCTTTTCGATA	5	MGG_04785	(MGG_04785.5) hypothetical protein similar to transposase
7530	GATCTGGCTTTTCGATA	5	MGG_12032	(MGG_12032.5) hypothetical protein similar to transposase
2454	GATCAGCCTCGTCCAAA	5	MGG_07033	(MGG_07033.5) hypothetical protein
7529	GATCTGGCTTTTCGATA	5	MGG_14304	(MGG_14304.5) hypothetical protein similar to transposase
7528	GATCTGGCTTTTCGATA	5	MGG_10041	(MGG_10041.5) hypothetical protein similar to transposase
2475	GATCCGCCCAGGCACTG	5	MGG_01214	(MGG_01214.5) predicted protein
7527	GATCTGGCTTTTCGATA	5	MGG_12021	(MGG_12021.5) hypothetical protein similar to transposase
7526	GATCTGGCTTTTCGATA	5	MGG_12219	(MGG_12219.5) hypothetical protein similar to transposase
6669	GATCATAGCTGGGAAGG	5	MGG_05811	(MGG_05811.5) hypothetical protein
7524	GATCTGGCTTTTCGATA	5	MGG_06816	(MGG_06816.5) hypothetical protein similar to transposase
7523	GATCTGGCTTTTCGATA	5	MGG_11970	(MGG_11970.5) hypothetical protein similar to transposase
8202	GATCTTCGATGTCAGGC	5	MGG_04949	(MGG_04949.5) hypothetical protein
7521	GATCTGGCTTTTCGATA	5	MGG_13566	(MGG_13566.5) hypothetical protein similar to transposase
7535	GATCTGGCTTTTCGATA	5	MGG_02333	(MGG_02333.5) hypothetical protein similar to transposase
7519	GATCTGGCTTTTCGATA	5	MGG_07395	(MGG_07395.5) hypothetical protein similar to transposase
7518	GATCTGGCTTTTCGATA	5	MGG_11117	(MGG_11117.5) hypothetical protein similar to transposase
7517	GATCTGGCTTTTCGATA	5	MGG_13361	(MGG_13361.5) hypothetical protein similar to transposase
7516	GATCTGGCTTTTCGATA	5	MGG_13294	(MGG_13294.5) hypothetical protein similar to transposase
7515	GATCTGGCTTTTCGATA	5	MGG_14381	(MGG_14381.5) hypothetical protein similar to transposase
7514	GATCTGGCTTTTCGATA	5	MGG_14049	(MGG_14049.5) hypothetical protein similar to transposase
7513	GATCTGGCTTTTCGATA	5	MGG_13039	(MGG_13039.5) hypothetical protein similar to transposase
7512	GATCTGGCTTTTCGATA	5	MGG_11971	(MGG_11971.5) hypothetical protein similar to transposase
7511	GATCTGGCTTTTCGATA	5	MGG_13746	(MGG_13746.5) hypothetical protein similar to transposase
7510	GATCTGGCTTTTCGATA	5	MGG_13905	(MGG_13905.5) hypothetical protein similar to transposase
7509	GATCTGGCTTTTCGATA	5	MGG_13383	(MGG_13383.5) hypothetical protein similar to transposase
7508	GATCTGGCTTTTCGATA	5	MGG_12412	(MGG_12412.5) hypothetical protein similar to transposase
7522	GATCTGGCTTTTCGATA	5	MGG_08606	(MGG_08606.5) hypothetical protein similar to transposase
2385	GATCATCCTGTGCCAGC	5	MGG_13001	(MGG_13001.5) hypothetical protein
9425	GATCAGTTCATGGAAAC	5	MGG_07255	(MGG_07255.5) conserved hypothetical protein
2031	GATCCAATAACCAAAGT	5	MGG_04765	(MGG_04765.5) hypothetical protein
2055	GATCCCATCGGTATCCG	5	MGG_11147	(MGG_11147.5) predicted protein
2071	GATCCTATCGAGAGGGA	5	MGG_02906	(MGG_02906.5) hypothetical protein
8013	GATCCTCGCCAACAGGT	5	MGG_06562	(MGG_06562.5) ubiquitin conjugating enzyme UBC1
7976	GATCACCGAAATCGCAA	5	MGG_14003	(MGG_14003.5) hypothetical protein
2101	GATCACTAACAACCCGC	5	MGG_01628	(MGG_01628.5) hypothetical protein
12162	GATCAAGGCGTCGCACC	5	MGG_02378	(MGG_02378.5) hypothetical protein similar to glutamic acid decarboxylase
2148	GATCCGTAATCTCGCCG	5	MGG_01281	(MGG_01281.5) hypothetical protein
2221	GATCAACCGAGGCCAGC	5	MGG_04982	(MGG_04982.5) hypothetical protein
2263	GATCCTCCTCCACCACA	5	MGG_07253	(MGG_07253.5) predicted protein
7860	GATCCACGCGGTCAGGA	5	MGG_00459	(MGG_00459.5) hypothetical protein
7533	GATCTGGCTTTTCGATA	5	MGG_06802	(MGG_06802.5) hypothetical protein similar to transposase
9473	GATCCACGACTCGCAGA	5	MGG_04188	(MGG_04188.5) hypothetical protein
7534	GATCTGGCTTTTCGATA	5	MGG_13050	(MGG_13050.5) hypothetical protein similar to transposase
7753	GATCCGTTGTCGCCCAT	5	MGG_13009	(MGG_13009.5) predicted protein
7730	GATCTGTTGCTCCAGCT	5	MGG_00978	(MGG_00978.5) hypothetical protein
7681	GATCCGTTGACACTCAG	5	MGG_00847	(MGG_00847.5) hypothetical protein
7675	GATCCTTTGAGTCGGCA	5	MGG_11541	(MGG_11541.5) hypothetical protein
7671	GATCATTTTAGTCCGAG	5	MGG_00903	(MGG_00903.5) hypothetical protein
7662	GATCTTTTGGCCCTGGC	5	MGG_04569	(MGG_04569.5) hypothetical protein
7546	GATCCGGCAACTCGCAG	5	MGG_00751	(MGG_00751.5) predicted protein
7540	GATCTGGCTTTTCGATA	5	MGG_14119	(MGG_14119.5) hypothetical protein similar to transposase
7539	GATCTGGCTTTTCGATA	5	MGG_12440	(MGG_12440.5) hypothetical protein similar to transposase
7538	GATCTGGCTTTTCGATA	5	MGG_12449	(MGG_12449.5) hypothetical protein similar to transposase
7537	GATCTGGCTTTTCGATA	5	MGG_05822	(MGG_05822.5) hypothetical protein similar to transposase
7536	GATCTGGCTTTTCGATA	5	MGG_14458	(MGG_14458.5) hypothetical protein similar to transposase
7507	GATCTGGCTTTTCGATA	5	MGG_04295	(MGG_04295.5) hypothetical protein similar to transposase
12069	GATCAGGGCAGGGCCGA	5	MGG_10607	(MGG_10607.5) enolase
4653	GATCTTCTCCTGCTCTG	5	MGG_04243	(MGG_04243.5) hypothetical protein
5702	GATCGGGAGCTCGAGGT	5	MGG_09683	(MGG_09683.5) hypothetical protein similar to reverse transcriptase
5580	GATCCCGAGCGGGTGGT	5	MGG_09031	(MGG_09031.5) conserved hypothetical protein
6438	GATCCAGCCAAGAATAC	5	MGG_05467	(MGG_05467.5) hypothetical protein
10277	GATCGATGGGCTCTTGC	5	MGG_09257	(MGG_09257.5) hypothetical protein
5815	GATCCCTCGCCCGACGC	5	MGG_12926	(MGG_12926.5) hypothetical protein
10795	GATCTGGTACGGGTCGG	5	MGG_14279	(MGG_14279.5) glutamine synthetase
5720	GATCGGGAGCTCGAGGT	5	MGG_12878	(MGG_12878.5) conserved hypothetical protein
5015	GATCCGTCTGTGTGAAG	5	MGG_06145	(MGG_06145.5) hypothetical protein
6386	GATCTGCTCCCGGTCCT	5	MGG_09889	(MGG_09889.5) hypothetical protein
5010	GATCGGTCTTTTTGCTC	5	MGG_04093	(MGG_04093.5) hypothetical protein
6252	GATCCTCTTGATGGGCA	5	MGG_04210	(MGG_04210.5) hypothetical protein
10443	GATCTGTGCTGCCTCGT	5	MGG_00193	(MGG_00193.5) hypothetical protein
5721	GATCGGGAGCTCGAGGT	5	MGG_11291	(MGG_11291.5) hypothetical protein
11060	GATCTGGTTTTCGTTGG	5	MGG_14350	(MGG_14350.5) hypothetical protein
6486	GATCTGGCGGAAAAAGA	5	MGG_07768	(MGG_07768.5) conserved hypothetical protein
5017	GATCGGTCAGGGTTATG	5	MGG_14265	(MGG_14265.5) hypothetical protein
5722	GATCGGGAGCTCGAGGT	5	MGG_13897	(MGG_13897.5) hypothetical protein
5723	GATCGGGAGCTCGAGGT	5	MGG_07582	(MGG_07582.5) conserved hypothetical protein
5039	GATCGAAGTCGCCGTTC	5	MGG_12814	(MGG_12814.5) hypothetical protein
5778	GATCCATCTGGAGCATG	5	MGG_06110	(MGG_06110.5) conserved hypothetical protein
5772	GATCTGGACCTTGCCCT	5	MGG_08164	(MGG_08164.5) conserved hypothetical protein
10264	GATCCATGATGACGGTG	5	MGG_01802	(MGG_01802.5) chitin synthase 2
6093	GATCTCCTGGTCGTTGA	5	MGG_04545	(MGG_04545.5) hypothetical protein
5638	GATCGTGATGATGGTGG	5	MGG_14011	(MGG_14011.5) predicted protein
5641	GATCATGACTCTGGTGT	5	MGG_10288	(MGG_10288.5) hypothetical protein
10846	GATCGAGTTGTTGACCT	5	MGG_06189	(MGG_06189.5) conserved hypothetical protein
6166	GATCTTCTCGTAGTGGC	5	MGG_09884	(MGG_09884.5) hypothetical protein
10827	GATCCAGTGGACGGCGC	5	MGG_09706	(MGG_09706.5) hypothetical protein
6302	GATCATCTCAGGGACGA	5	MGG_10370	(MGG_10370.5) hypothetical protein similar to ribosomal protein S15
6498	GATCTTGCCGTGAATGG	5	MGG_07929	(MGG_07929.5) hypothetical protein similar to ribosomal protein
10942	GATCTCGTCGGGGGTCC	5	MGG_01134	(MGG_01134.5) conserved hypothetical protein
11009	GATCGTGTTGGTGTACT	5	MGG_11861	(MGG_11861.5) hypothetical protein
11062	GATCGGGTAGTCGGTGG	5	MGG_03691	(MGG_03691.5) hypothetical protein
6443	GATCCCGCTTGCAGAAA	5	MGG_06610	(MGG_06610.5) hypothetical protein
6260	GATCTTCTGGGTGATGT	5	MGG_07323	(MGG_07323.5) hypothetical protein
5736	GATCTGGATAACGGCGG	5	MGG_03251	(MGG_03251.5) conserved hypothetical protein
4969	GATCGCTCGCGGTCGCT	5	MGG_14352	(MGG_14352.5) hypothetical protein
10569	GATCTTGTGTTGTTTGC	5	MGG_00039	(MGG_00039.5) hypothetical protein
6097	GATCCCCTCCACGACGC	5	MGG_11209	(MGG_11209.5) hypothetical protein
5717	GATCGGGAGCTCGAGGT	5	MGG_11303	(MGG_11303.5) hypothetical protein similar to reverse transcriptase
5704	GATCGGGAGCTCGAGGT	5	MGG_13342	(MGG_13342.5) conserved hypothetical protein
5705	GATCGGGAGCTCGAGGT	5	MGG_13968	(MGG_13968.5) conserved hypothetical protein
6503	GATCCTGCATCGAACAC	5	MGG_13453	(MGG_13453.5) hypothetical protein
10643	GATCCTTGTCCTTGTCA	5	MGG_05437	(MGG_05437.5) hypothetical protein
5701	GATCGGGAGCTCGAGGT	5	MGG_10065	(MGG_10065.5) hypothetical protein similar to reverse transcriptase
5167	GATCTGAGCGCCCTTGT	5	MGG_07187	(MGG_07187.5) hypothetical protein
10280	GATCAATGAGGTCCTGG	5	MGG_06422	(MGG_06422.5) hypothetical protein
5706	GATCGGGAGCTCGAGGT	5	MGG_12058	(MGG_12058.5) conserved hypothetical protein
10873	GATCTCGTCCGAGTCAC	5	MGG_00444	(MGG_00444.5) hypothetical protein
5716	GATCGGGAGCTCGAGGT	5	MGG_11953	(MGG_11953.5) conserved hypothetical protein
4565	GATCTTCTGTCCCGAGG	5	MGG_06993	(MGG_06993.5) NifU-related protein
5707	GATCGGGAGCTCGAGGT	5	MGG_14249	(MGG_14249.5) hypothetical protein
5708	GATCGGGAGCTCGAGGT	5	MGG_13592	(MGG_13592.5) hypothetical protein
5715	GATCGGGAGCTCGAGGT	5	MGG_13849	(MGG_13849.5) hypothetical protein
10648	GATCAGTGCACATGGAC	5	MGG_00052	(MGG_00052.5) predicted protein
5714	GATCGGGAGCTCGAGGT	5	MGG_11957	(MGG_11957.5) hypothetical protein
5718	GATCGGGAGCTCGAGGT	5	MGG_12259	(MGG_12259.5) hypothetical protein
10416	GATCCTTGCGCTCACGC	5	MGG_04114	(MGG_04114.5) 40S ribosomal protein S17
10901	GATCCCGTCGGCGCCGA	5	MGG_00788	(MGG_00788.5) hypothetical protein
5726	GATCGGGAGCTCGAGGT	5	MGG_13827	(MGG_13827.5) hypothetical protein
5725	GATCGGGAGCTCGAGGT	5	MGG_08517	(MGG_08517.5) hypothetical protein
5709	GATCGGGAGCTCGAGGT	5	MGG_13364	(MGG_13364.5) conserved hypothetical protein
5610	GATCCTGATGCCGGACC	5	MGG_09260	(MGG_09260.5) hypothetical protein
4702	GATCAGCTCGCTCTTCT	5	MGG_02763	(MGG_02763.5) hypothetical protein
5703	GATCGGGAGCTCGAGGT	5	MGG_10987	(MGG_10987.5) conserved hypothetical protein
5727	GATCGGGAGCTCGAGGT	5	MGG_13720	(MGG_13720.5) conserved hypothetical protein
11041	GATCATGTGTTGGAGGC	5	MGG_07271	(MGG_07271.5) hypothetical protein
4553	GATCCCCTCTCGCGCCT	5	MGG_08831	(MGG_08831.5) hypothetical protein
5143	GATCATAGTCGTCAAAC	5	MGG_14297	(MGG_14297.5) hypothetical protein
4575	GATCGTCTGTCCCAGGA	5	MGG_05683	(MGG_05683.5) hypothetical protein
5847	GATCCTTCGGATGGCTG	5	MGG_01570	(MGG_01570.5) hypothetical protein
5719	GATCGGGAGCTCGAGGT	5	MGG_12676	(MGG_12676.5) conserved hypothetical protein
10353	GATCCTTGGCGACGCAC	5	MGG_02225	(MGG_02225.5) hypothetical protein
10865	GATCTCGTTGGAGGCGT	5	MGG_13168	(MGG_13168.5) hypothetical protein
5713	GATCGGGAGCTCGAGGT	5	MGG_11846	(MGG_11846.5) hypothetical protein
10820	GATCCAGTCGGAGCCGA	4	MGG_00786	(MGG_00786.5) hypothetical protein
10829	GATCGAGTGTCCGGCAT	4	MGG_10691	(MGG_10691.5) hypothetical protein
10825	GATCGAGTATGCGATGG	4	MGG_05525	(MGG_05525.5) hypothetical protein
8336	GATCGAGCATCTTGTCA	4	MGG_02806	(MGG_02806.5) conserved hypothetical protein
12290	GATCGCGGTCTCGCCTC	4	MGG_02951	(MGG_02951.5) hypothetical protein
8326	GATCTGCGACATCGTCG	4	MGG_02959	(MGG_02959.5) hypothetical protein
10828	GATCGAGTCGTCGAGCG	4	MGG_00482	(MGG_00482.5) hypothetical protein
12255	GATCGAGGGCGGGCATC	4	MGG_08147	(MGG_08147.5) hypothetical protein
1857	GATCCCACCATCGTTGT	4	MGG_01518	(MGG_01518.5) hypothetical protein
1875	GATCTCACCGAGGAAGC	4	MGG_05701	(MGG_05701.5) U6 snRNA-associated Sm-like protein LSm6
8322	GATCAGCGTCCTCATGT	4	MGG_01102	(MGG_01102.5) conserved hypothetical protein
8350	GATCAGCGTGTGCCGTC	4	MGG_06636	(MGG_06636.5) hypothetical protein
8561	GATCAGTTCTGATTTGC	4	MGG_06871	(MGG_06871.5) hypothetical protein
8542	GATCTTTTGCAATCCTC	4	MGG_05319	(MGG_05319.5) hypothetical protein
1619	GATCGCCATAACGAAAC	4	MGG_12114	(MGG_12114.5) hypothetical protein
9346	GATCTTTTTGCCGTGCA	4	MGG_03446	(MGG_03446.5) hypothetical protein
1555	GATCGACACCATGTTCT	4	MGG_03391	(MGG_03391.5) hypothetical protein
12348	GATCCTGGGGGAGGGGG	4	MGG_11426	(MGG_11426.5) hypothetical protein
1655	GATCGTCACGGAGCGGC	4	MGG_14352	(MGG_14352.5) hypothetical protein
8554	GATCCTTTCCGTTGCCC	4	MGG_08724	(MGG_08724.5) hypothetical protein
12332	GATCACGGCGGTGTGGC	4	MGG_12455	(MGG_12455.5) hypothetical protein
8564	GATCTTTTCGAGTGCGA	4	MGG_13552	(MGG_13552.5) hypothetical protein
12406	GATCTTGGCGACGGGGA	4	MGG_07752	(MGG_07752.5) mitochondrial F1 ATPase subunit alpha
8595	GATCTGGCGTGGGGATG	4	MGG_01060	(MGG_01060.5) predicted protein
8626	GATCCACGAAGATGTCC	4	MGG_10158	(MGG_10158.5) hypothetical protein
8634	GATCCACGTGGCTTCTG	4	MGG_09784	(MGG_09784.5) hypothetical protein
8641	GATCAACGAGACTGATT	4	MGG_01704	(MGG_01704.5) hypothetical protein
1532	GATCCACAGGTAGGCCA	4	MGG_00271	(MGG_00271.5) hypothetical protein
8511	GATCCGGCGTACTTTTC	4	MGG_06646	(MGG_06646.5) predicted protein
1779	GATCGGCATGCTGTCCA	4	MGG_03370	(MGG_03370.5) hypothetical protein
1767	GATCCGCAGTGTGCCCA	4	MGG_12828	(MGG_12828.5) hypothetical protein
5647	GATCATGACGATGATGT	4	MGG_08772	(MGG_08772.5) predicted protein
10808	GATCGAGTCGCAGGTCG	4	MGG_00413	(MGG_00413.5) hypothetical protein
5675	GATCTTGACGGGGTGGG	4	MGG_05530	(MGG_05530.5) hypothetical protein
5678	GATCTTGAGTCGGGCGG	4	MGG_03148	(MGG_03148.5) hypothetical protein
8533	GATCCCTTTGACTTCCA	4	MGG_11063	(MGG_11063.5) hypothetical protein
6087	GATCTCCTCGGCGTCAA	4	MGG_07171	(MGG_07171.5) hypothetical protein
1632	GATCTCCATGATGGCGC	4	MGG_12944	(MGG_12944.5) hypothetical protein
6076	GATCGACTGCGGGTATG	4	MGG_03368	(MGG_03368.5) hypothetical protein
8512	GATCTGGCTGTCTTGCC	4	MGG_04569	(MGG_04569.5) hypothetical protein
9351	GATCTTTTCCTCGGTCC	4	MGG_04018	(MGG_04018.5) hypothetical protein
12325	GATCACGGCACTGTTGG	4	MGG_01793	(MGG_01793.5) hypothetical protein
10562	GATCCTGTGACTTTTGC	4	MGG_02099	(MGG_02099.5) hypothetical protein
12294	GATCTCGGTGGCGAAGC	4	MGG_08732	(MGG_08732.5) hypothetical protein
9354	GATCCTTTGCGTGAGTT	4	MGG_08202	(MGG_08202.5) hypothetical protein
2269	GATCCTCCTTCACCACG	4	MGG_05992	(MGG_05992.5) hypothetical protein
12070	GATCCGGGAAGGGACAT	4	MGG_09465	(MGG_09465.5) hypothetical protein
2308	GATCCTCCTTGTCAGGG	4	MGG_10252	(MGG_10252.5) conserved hypothetical protein
7850	GATCAACGCGTCCCACT	4	MGG_07043	(MGG_07043.5) predicted protein
12078	GATCCGGGAGCGGGAGC	4	MGG_12385	(MGG_12385.5) hypothetical protein
12080	GATCAGGGTGCGGACGG	4	MGG_04829	(MGG_04829.5) conserved hypothetical protein
2282	GATCTCCCACAGCTTGA	4	MGG_01013	(MGG_01013.5) conserved hypothetical protein
2281	GATCACCCTCGGCCATC	4	MGG_01589	(MGG_01589.5) hypothetical protein
1954	GATCCACCACGAAGCTC	4	MGG_07613	(MGG_07613.5) hypothetical protein similar to acetyl-CoA carboxylase
7861	GATCGACGCCTTCATCT	4	MGG_10576	(MGG_10576.5) predicted protein
7775	GATCCGGCTGCGTGAAT	4	MGG_05267	(MGG_05267.5) predicted protein
12127	GATCCAGGTCCAGGCGG	4	MGG_00285	(MGG_00285.5) hypothetical protein
12128	GATCCAGGTCCAGGCGG	4	MGG_11611	(MGG_11611.5) hypothetical protein
9466	GATCGACGAGTCGTAAA	4	MGG_03089	(MGG_03089.5) hypothetical protein
2227	GATCCACCGCCGCATCC	4	MGG_05574	(MGG_05574.5) hypothetical protein
10445	GATCTGTGAGCCCCTGA	4	MGG_08309	(MGG_08309.5) hypothetical protein
9464	GATCCACGTGTCGGTCG	4	MGG_04241	(MGG_04241.5) predicted protein
7910	GATCGACGCGTGCCCGC	4	MGG_02961	(MGG_02961.5) hypothetical protein
2202	GATCACCCAATACTCCA	4	MGG_03494	(MGG_03494.5) hypothetical protein
10440	GATCGTTGAAGGCTCGG	4	MGG_00591	(MGG_00591.5) predicted protein
7757	GATCTGTTGCTGCTTGC	4	MGG_02954	(MGG_02954.5) hypothetical protein
10369	GATCCTTGGTTCCGCAC	4	MGG_04085	(MGG_04085.5) hypothetical protein
5224	GATCGACTGCTTTCCTC	4	MGG_08271	(MGG_08271.5) hypothetical protein
10874	GATCTCGTCCGAGATGG	4	MGG_10265	(MGG_10265.5) hypothetical protein
10388	GATCTTTGTCGTCGGCG	4	MGG_06643	(MGG_06643.5) hypothetical protein
5309	GATCGCCTCTGGTGTGT	4	MGG_02941	(MGG_02941.5) hypothetical protein
7744	GATCTGTTGGGTCGAGT	4	MGG_03007	(MGG_03007.5) hypothetical protein
7750	GATCAGTTTGGTCAACC	4	MGG_04167	(MGG_04167.5) predicted protein
10401	GATCCTTGCCCTCAAAG	4	MGG_00771	(MGG_00771.5) hypothetical protein
2316	GATCGTCCTTCTCGTAC	4	MGG_05451	(MGG_05451.5) hypothetical protein
7755	GATCTGTTTTCGCACGA	4	MGG_00080	(MGG_00080.5) hypothetical protein
7788	GATCGACGCCGACGTCG	4	MGG_09226	(MGG_09226.5) hypothetical protein
7759	GATCGGTTCTTGCGCCG	4	MGG_07171	(MGG_07171.5) hypothetical protein
7760	GATCGGTTGAAGCCTTG	4	MGG_10062	(MGG_10062.5) predicted protein
7762	GATCTGTTTTCGCAGAA	4	MGG_03252	(MGG_03252.5) hypothetical protein
7763	GATCGGTTTGAGCTCGA	4	MGG_02269	(MGG_02269.5) hypothetical protein
10871	GATCTCGTCAAAGGACT	4	MGG_02948	(MGG_02948.5) conserved hypothetical protein
10868	GATCGCGTCGTAGGGGA	4	MGG_08724	(MGG_08724.5) hypothetical protein
2364	GATCCGCCATGACAACC	4	MGG_03290	(MGG_03290.5) hypothetical protein
12150	GATCAAGGTATCGGGGT	4	MGG_13990	(MGG_13990.5) hypothetical protein
9505	GATCTCCGAGAAGTCTT	4	MGG_11316	(MGG_11316.5) hypothetical protein
8238	GATCGTCGCGGGCACCC	4	MGG_05656	(MGG_05656.5) hypothetical protein
7934	GATCTCCGCTTCCATCT	4	MGG_06766	(MGG_06766.5) predicted protein
8158	GATCGTCGTATTCACCA	4	MGG_00686	(MGG_00686.5) hypothetical protein
12208	GATCCAGGGAGTGGCGG	4	MGG_13765	(MGG_13765.5) hypothetical protein
8740	GATCGTCGACGCTCCTC	4	MGG_10784	(MGG_10784.5) hypothetical protein
8159	GATCGTCGTACTCCTTG	4	MGG_09239	(MGG_09239.5) hypothetical protein
9319	GATCTCTTCCTTGGTGA	4	MGG_04445	(MGG_04445.5) hypothetical protein
5502	GATCCAGAGGAGGTGCG	4	MGG_03138	(MGG_03138.5) hypothetical protein
5503	GATCGAGATGAGGACTT	4	MGG_04013	(MGG_04013.5) hypothetical protein
10545	GATCTCGTTTTGTTGGA	4	MGG_04478	(MGG_04478.5) hypothetical protein similar to fimbrin
10832	GATCAAGTCTTCGACGG	4	MGG_07255	(MGG_07255.5) conserved hypothetical protein
1986	GATCCTCCCATCATACC	4	MGG_09880	(MGG_09880.5) hypothetical protein
10548	GATCTTGTCTTCTCCGC	4	MGG_01695	(MGG_01695.5) hypothetical protein
8246	GATCCTCGTATGCGGCT	4	MGG_03674	(MGG_03674.5) predicted protein
1916	GATCTGACAACGGTGCC	4	MGG_05985	(MGG_05985.5) hypothetical protein
5564	GATCGTGAATCAGTGGG	4	MGG_01230	(MGG_01230.5) succinate-semialdehyde dehydrogenase, putative
1906	GATCTGACCGCTGAGTT	4	MGG_01421	(MGG_01421.5) hypothetical protein
8266	GATCCAGCGACATGCTC	4	MGG_02817	(MGG_02817.5) hypothetical protein
9409	GATCGGTTCGGTGACGC	4	MGG_06350	(MGG_06350.5) hypothetical protein
1895	GATCAGACCGGAGCAGA	4	MGG_00733	(MGG_00733.5) hypothetical protein
9417	GATCTGTTTCCTGTCCT	4	MGG_13803	(MGG_13803.5) hypothetical protein
5438	GATCCAGAGTACGGCCG	4	MGG_03971	(MGG_03971.5) conserved hypothetical protein
8281	GATCCGCGAATCCCCTG	4	MGG_03255	(MGG_03255.5) hypothetical protein
2163	GATCGACCAAAACAGGA	4	MGG_05321	(MGG_05321.5) hypothetical protein
10464	GATCCGTGTTTGCTTGG	4	MGG_06924	(MGG_06924.5) hypothetical protein
7953	GATCACCGCTTCCCGTA	4	MGG_04024	(MGG_04024.5) predicted protein
5423	GATCCAGAAAGAGAGCA	4	MGG_02002	(MGG_02002.5) hypothetical protein
2126	GATCCTTACCCCCCTGA	4	MGG_01057	(MGG_01057.5) hypothetical protein
7962	GATCGCCGCCCTCGAGG	4	MGG_09750	(MGG_09750.5) hypothetical protein
2114	GATCTCTAAACTCTGCC	4	MGG_04929	(MGG_04929.5) hypothetical protein
8078	GATCATCGCCACCTCCA	4	MGG_04540	(MGG_04540.5) hypothetical protein
10481	GATCTGGTCTCGTGGTT	4	MGG_01409	(MGG_01409.5) conserved hypothetical protein
2174	GATCAACCCGGCCCCCA	4	MGG_10494	(MGG_10494.5) beta-1,4-mannosyltransferase, putative
10497	GATCCAGTGCTATATCA	4	MGG_10504	(MGG_10504.5) conserved hypothetical protein
2042	GATCTCATTTGCAGGCG	4	MGG_05056	(MGG_05056.5) hypothetical protein
6162	GATCTCCTTCTTGCAGA	4	MGG_04966	(MGG_04966.5) hypothetical protein
8034	GATCGCCGGTCGCTCTG	4	MGG_08765	(MGG_08765.5) hypothetical protein
6114	GATCTCCTTGTTGGAGT	4	MGG_06759	(MGG_06759.5) hypothetical protein similar to heat stress protein 80-1
10521	GATCAAGTTGTGTGACC	4	MGG_05736	(MGG_05736.5) hypothetical protein
2003	GATCGTCCATAGAGCGA	4	MGG_03920	(MGG_03920.5) hypothetical protein
5497	GATCACGATGTAGTAGC	4	MGG_07627	(MGG_07627.5) hypothetical protein
2104	GATCAATATCTGCGGGG	4	MGG_06643	(MGG_06643.5) hypothetical protein
560	GATCCCAATTTTGATTG	4	MGG_14307	(MGG_14307.5) hypothetical protein
9118	GATCCGGCGGCAGAGGT	4	MGG_03518	(MGG_03518.5) hypothetical protein
9177	GATCTGGCTCTTGCGAG	4	MGG_02503	(MGG_02503.5) hypothetical protein similar to hsp70
10777	GATCTGGTCGAGGCCAT	4	MGG_07488	(MGG_07488.5) hypothetical protein
589	GATCGGAAAGAAGGTGG	4	MGG_03477	(MGG_03477.5) hypothetical protein
12491	GATCTTGGCTGGGGCAA	4	MGG_01598	(MGG_01598.5) inorganic pyrophosphatase
5814	GATCCCTCCTGCGCGAT	4	MGG_01279	(MGG_01279.5) conserved hypothetical protein
581	GATCCCAAGGAGGAGGT	4	MGG_03816	(MGG_03816.5) hypothetical protein
8895	GATCCAGCCGATGCGGT	4	MGG_02297	(MGG_02297.5) hypothetical protein
639	GATCCACAATTGAGCCA	4	MGG_13924	(MGG_13924.5) hypothetical protein
562	GATCCCAATGTTGCCGC	4	MGG_07467	(MGG_07467.5) hypothetical protein
644	GATCGCCACGGTAAAGC	4	MGG_04672	(MGG_04672.5) hypothetical protein
556	GATCTCAACCTCGGAGA	4	MGG_01134	(MGG_01134.5) conserved hypothetical protein
5819	GATCCCTCTCGTGACGG	4	MGG_02240	(MGG_02240.5) hypothetical protein
6009	GATCCGAGGCCTTCTTC	4	MGG_07716	(MGG_07716.5) hypothetical protein
9155	GATCATGCTTGGGGCTG	4	MGG_13203	(MGG_13203.5) hypothetical protein
12505	GATCGTGGTGTGGGAGG	4	MGG_04999	(MGG_04999.5) pyridine nucleotide-disulphide oxidoreductase, putative
9139	GATCCTGCTGTGGCGGA	4	MGG_00455	(MGG_00455.5) hypothetical protein
8938	GATCGGCGACTGTGAGA	4	MGG_01998	(MGG_01998.5) hypothetical protein
6041	GATCCACTCGACGCCGA	4	MGG_13350	(MGG_13350.5) hypothetical protein
576	GATCGTAACCGAGGTCT	4	MGG_11374	(MGG_11374.5) hypothetical protein
8869	GATCCAGCCAACGCCGG	4	MGG_02817	(MGG_02817.5) hypothetical protein
1362	GATCCTCAAGAATGACT	4	MGG_01596	(MGG_01596.5) hypothetical protein
12464	GATCTTGGCCATGTTTC	4	MGG_05139	(MGG_05139.5) hypothetical protein
10789	GATCTGGTGGTGGCCCT	4	MGG_10533	(MGG_10533.5) conserved hypothetical protein
8852	GATCGGCGAGGCTCCGG	4	MGG_00413	(MGG_00413.5) hypothetical protein
763	GATCTTACGAGAAAGCA	4	MGG_00969	(MGG_00969.5) conserved hypothetical protein
6026	GATCCACTGCCAGCCAG	4	MGG_08760	(MGG_08760.5) hypothetical protein
10782	GATCGGGTTTTGGGCTG	4	MGG_08186	(MGG_08186.5) hypothetical protein
746	GATCACACTCAAACGCG	4	MGG_03008	(MGG_03008.5) hypothetical protein
637	GATCGACAGGAGACCGC	4	MGG_06542	(MGG_06542.5) hypothetical protein
8867	GATCCAGCCACCGTACG	4	MGG_11749	(MGG_11749.5) predicted protein
10585	GATCAGGTCCATTTTGT	4	MGG_04881	(MGG_04881.5) hypothetical protein
684	GATCCTCACGTGATTCT	4	MGG_14533	(MGG_14533.5) predicted protein
683	GATCCTCACGTGATTCT	4	MGG_13555	(MGG_13555.5) predicted protein
682	GATCCTCACGTGATTCT	4	MGG_11944	(MGG_11944.5) predicted protein
681	GATCCTCACGTGATTCT	4	MGG_14033	(MGG_14033.5) predicted protein
680	GATCCTCACGTGATTCT	4	MGG_10039	(MGG_10039.5) hypothetical protein
672	GATCCTCAAGATACTGA	4	MGG_05639	(MGG_05639.5) hypothetical protein
668	GATCCTCACGACACCGC	4	MGG_02621	(MGG_02621.5) hypothetical protein
5785	GATCAATCTCGCGGGCG	4	MGG_07187	(MGG_07187.5) hypothetical protein
728	GATCCAACATCCACAGC	4	MGG_06143	(MGG_06143.5) hypothetical protein
5877	GATCCGTCGGGCGAGGC	4	MGG_11557	(MGG_11557.5) predicted protein
8964	GATCCAGCAATGGTCTT	4	MGG_06204	(MGG_06204.5) hypothetical protein
5992	GATCGTAGCCCTTTTGC	4	MGG_04240	(MGG_04240.5) hypothetical protein
9026	GATCCCGCGTGGGGTGC	4	MGG_04395	(MGG_04395.5) hypothetical protein
390	GATCGGAATTCTCCTCC	4	MGG_04927	(MGG_04927.5) conserved hypothetical protein
363	GATCGTAACGGTCGGTC	4	MGG_08190	(MGG_08190.5) 60s ribosomal protein L2
12534	GATCTGGGCGGCGGGCA	4	MGG_10715	(MGG_10715.5) hypothetical protein
9088	GATCGTGCTGATGGTGG	4	MGG_06642	(MGG_06642.5) hypothetical protein
5862	GATCCTTCTGTGGCGAG	4	MGG_04758	(MGG_04758.5) hypothetical protein
413	GATCAAAATCAATCTCC	4	MGG_01537	(MGG_01537.5) conserved hypothetical protein
5952	GATCTCAGCAAGTAATT	4	MGG_05656	(MGG_05656.5) hypothetical protein
5852	GATCGGTCGATAGCCAC	4	MGG_00254	(MGG_00254.5) hypothetical protein
88	GATCTGAAACTCAGTCT	4	MGG_10052	(MGG_10052.5) conserved hypothetical protein
10601	GATCCATGCCGGTGATA	4	MGG_03236	(MGG_03236.5) conserved hypothetical protein
10640	GATCATTGCTCTTGGGT	4	MGG_13455	(MGG_13455.5) hypothetical protein
12544	GATCCGGGTAGCGGCGA	4	MGG_00140	(MGG_00140.5) hypothetical protein
65	GATCTCAACGCGAAGAC	4	MGG_04856	(MGG_04856.5) protein transport protein SEC61 alpha subunit
10604	GATCCCTGTTGCTGTTA	4	MGG_12609	(MGG_12609.5) hypothetical protein
5941	GATCCCAGCAGTTGCTT	4	MGG_05985	(MGG_05985.5) hypothetical protein
12558	GATCTGGGCGTTGCGAG	4	MGG_03356	(MGG_03356.5) hypothetical protein
216	GATCGCAACCTCCAAGG	4	MGG_01134	(MGG_01134.5) conserved hypothetical protein
9010	GATCTTGCCGCAGAGGT	4	MGG_06011	(MGG_06011.5) hypothetical protein similar to glutathione-dependent formaldehyde dehydrogenase
517	GATCCAAACCCTGGAAC	4	MGG_03896	(MGG_03896.5) hypothetical protein
9113	GATCAGGCGGCAGTAGG	4	MGG_00923	(MGG_00923.5) serine hydroxymethyltransferase
513	GATCCAAAGTCTGGAGA	4	MGG_05985	(MGG_05985.5) hypothetical protein
512	GATCCAAAAGACGCGGC	4	MGG_05525	(MGG_05525.5) hypothetical protein
511	GATCGAAACAACGTCCA	4	MGG_02747	(MGG_02747.5) 40S ribosomal protein S4-A
5837	GATCCTTCTGGCGGGGC	4	MGG_09311	(MGG_09311.5) hypothetical protein
9102	GATCTTGCCAATGCGAA	4	MGG_06915	(MGG_06915.5) conserved hypothetical protein
12510	GATCCTGGAACGGATGG	4	MGG_04891	(MGG_04891.5) predicted protein
402	GATCCGAACAAGCTCAG	4	MGG_04428	(MGG_04428.5) hypothetical protein
12514	GATCATGGTCCGGTCAA	4	MGG_04015	(MGG_04015.5) hypothetical protein
836	GATCCACAATCCCCTGT	4	MGG_13246	(MGG_13246.5) hypothetical protein
470	GATCCGAACGAGTTGGA	4	MGG_05817	(MGG_05817.5) hypothetical protein
467	GATCTGAATCCTTCAAC	4	MGG_04150	(MGG_04150.5) conserved hypothetical protein
9011	GATCTTGCCGGAGCGGT	4	MGG_06479	(MGG_06479.5) 40S ribosomal protein S22
10600	GATCCATGACGGTTGCG	4	MGG_02432	(MGG_02432.5) hypothetical protein
9015	GATCCTGCACAAGATGA	4	MGG_10716	(MGG_10716.5) predicted protein
454	GATCCGAAAGAATGTAG	4	MGG_08681	(MGG_08681.5) predicted protein
452	GATCCGAAATGATGTCC	4	MGG_11513	(MGG_11513.5) hypothetical protein similar to heat shock protein 70
5849	GATCGTTCCAATGTTGA	4	MGG_01592	(MGG_01592.5) hypothetical protein similar to translation initiation factor 2 gamma subunit
10747	GATCTGTGGTCCTTGGT	4	MGG_00131	(MGG_00131.5) hypothetical protein
1225	GATCGAACGCTGCTCCG	4	MGG_12067	(MGG_12067.5) hypothetical protein similar to reverse transcriptase
1216	GATCGAACGCTGCTCCG	4	MGG_12031	(MGG_12031.5) hypothetical protein
1234	GATCGAACGCTGCTCCG	4	MGG_07799	(MGG_07799.5) hypothetical protein similar to reverse transcriptase
1233	GATCGAACGCTGCTCCG	4	MGG_13890	(MGG_13890.5) hypothetical protein similar to reverse transcriptase
1232	GATCGAACGCTGCTCCG	4	MGG_12437	(MGG_12437.5) hypothetical protein similar to reverse transcriptase
1231	GATCGAACGCTGCTCCG	4	MGG_08443	(MGG_08443.5) hypothetical protein
1230	GATCGAACGCTGCTCCG	4	MGG_13737	(MGG_13737.5) hypothetical protein similar to reverse transcriptase
1229	GATCGAACGCTGCTCCG	4	MGG_13128	(MGG_13128.5) hypothetical protein
1228	GATCGAACGCTGCTCCG	4	MGG_02052	(MGG_02052.5) hypothetical protein
8744	GATCGTCGACGCTCCTC	4	MGG_02554	(MGG_02554.5) hypothetical protein
1226	GATCGAACGCTGCTCCG	4	MGG_08444	(MGG_08444.5) hypothetical protein similar to reverse transcriptase
1259	GATCCCACAAAGCCTAA	4	MGG_00049	(MGG_00049.5) hypothetical protein
1224	GATCGAACGCTGCTCCG	4	MGG_13352	(MGG_13352.5) hypothetical protein similar to reverse transcriptase
1223	GATCGAACGCTGCTCCG	4	MGG_13628	(MGG_13628.5) hypothetical protein similar to reverse transcriptase
1222	GATCGAACGCTGCTCCG	4	MGG_12060	(MGG_12060.5) hypothetical protein similar to reverse transcriptase
1221	GATCGAACGCTGCTCCG	4	MGG_12676	(MGG_12676.5) conserved hypothetical protein
1220	GATCGAACGCTGCTCCG	4	MGG_13727	(MGG_13727.5) hypothetical protein
1219	GATCGAACGCTGCTCCG	4	MGG_12486	(MGG_12486.5) hypothetical protein
1218	GATCGAACGCTGCTCCG	4	MGG_12685	(MGG_12685.5) hypothetical protein similar to reverse transcriptase
9266	GATCTGGCGAGTGGATG	4	MGG_10655	(MGG_10655.5) conserved hypothetical protein
[truncated: 405 more rows]

## Sheet: RL-SAGEAntiTags in Mycel
ID	Tag	CopyNumber	GeneID	Description
5304	CATGGCTACAAACGACCGACA	3916	MGG_13327	(MGG_13327.5) predicted protein
5307	CATGGCTACAAACGACCGACA	3916	MGG_07570	(MGG_07570.5) predicted protein
5308	CATGGCTACAAACGACCGACA	3916	MGG_06277	(MGG_06277.5) predicted protein
5311	CATGGCTACAAACGACCGACA	3916	MGG_02314	(MGG_02314.5) predicted protein
5319	CATGGCTACAAACGACCGACA	3916	MGG_13850	(MGG_13850.5) hypothetical protein similar to reverse transcriptase
5344	CATGGCTACAAACGACCGACA	3916	MGG_01945	(MGG_01945.5) predicted protein
2046	CATGGAGAACAGAAATCTCCA	531	MGG_11015	(MGG_11015.5) conserved hypothetical protein
6509	CATGGCTGTTACTTGAGTAAC	288	MGG_01945	(MGG_01945.5) predicted protein
6511	CATGGCTGTTACTTGAGTAAC	288	MGG_12237	(MGG_12237.5) predicted protein
2303	CATGCTGTTGGTCTCCTGTGC	205	MGG_11442	(MGG_11442.5) predicted protein
6915	CATGCGGCCAGAGGCGGCACT	115	MGG_05638	(MGG_05638.5) predicted protein
3855	CATGCGACCCGGCAAAATACC	98	MGG_13677	(MGG_13677.5) predicted protein
2648	CATGGCGCTTAACCACTGCGC	79	MGG_07985	(MGG_07985.5) hypothetical protein
2649	CATGGCGCTTAACCACTGCGC	79	MGG_06798	(MGG_06798.5) predicted protein
2653	CATGGCGCTTAACCACTGCGC	79	MGG_12663	(MGG_12663.5) predicted protein
2656	CATGGCGCTTAACCACTGCGC	79	MGG_05852	(MGG_05852.5) predicted protein
2657	CATGGCGCTTAACCACTGCGC	79	MGG_09130	(MGG_09130.5) hypothetical protein
2658	CATGGCGCTTAACCACTGCGC	79	MGG_00241	(MGG_00241.5) hypothetical protein
2659	CATGGCGCTTAACCACTGCGC	79	MGG_06012	(MGG_06012.5) predicted protein
2660	CATGGCGCTTAACCACTGCGC	79	MGG_12732	(MGG_12732.5) predicted protein
2661	CATGGCGCTTAACCACTGCGC	79	MGG_08517	(MGG_08517.5) hypothetical protein
2663	CATGGCGCTTAACCACTGCGC	79	MGG_10763	(MGG_10763.5) predicted protein
2664	CATGGCGCTTAACCACTGCGC	79	MGG_05540	(MGG_05540.5) hypothetical protein
2666	CATGGCGCTTAACCACTGCGC	79	MGG_06816	(MGG_06816.5) hypothetical protein similar to transposase
2667	CATGGCGCTTAACCACTGCGC	79	MGG_05791	(MGG_05791.5) predicted protein
3412	CATGAACGGGATCCAGGCCAG	72	MGG_07910	(MGG_07910.5) hypothetical protein
4724	CATGCCCATAGTTTTCCCATT	69	MGG_10365	(MGG_10365.5) hypothetical protein
4725	CATGCCCATAGTTTTCCCATT	69	MGG_11982	(MGG_11982.5) conserved hypothetical protein
844	CATGTACGGGGTGTCGCCGGC	68	MGG_14185	(MGG_14185.5) predicted protein
846	CATGTACGGGGTGTCGCCGGC	68	MGG_14043	(MGG_14043.5) predicted protein
847	CATGTACGGGGTGTCGCCGGC	68	MGG_08713	(MGG_08713.5) hypothetical protein
848	CATGTACGGGGTGTCGCCGGC	68	MGG_13282	(MGG_13282.5) predicted protein
849	CATGTACGGGGTGTCGCCGGC	68	MGG_13873	(MGG_13873.5) predicted protein
850	CATGTACGGGGTGTCGCCGGC	68	MGG_07838	(MGG_07838.5) predicted protein
851	CATGTACGGGGTGTCGCCGGC	68	MGG_02171	(MGG_02171.5) predicted protein
852	CATGTACGGGGTGTCGCCGGC	68	MGG_13728	(MGG_13728.5) predicted protein
853	CATGTACGGGGTGTCGCCGGC	68	MGG_14131	(MGG_14131.5) predicted protein
854	CATGTACGGGGTGTCGCCGGC	68	MGG_05394	(MGG_05394.5) predicted protein
855	CATGTACGGGGTGTCGCCGGC	68	MGG_14197	(MGG_14197.5) predicted protein
857	CATGTACGGGGTGTCGCCGGC	68	MGG_12190	(MGG_12190.5) predicted protein
858	CATGTACGGGGTGTCGCCGGC	68	MGG_00217	(MGG_00217.5) predicted protein
859	CATGTACGGGGTGTCGCCGGC	68	MGG_04784	(MGG_04784.5) predicted protein
860	CATGTACGGGGTGTCGCCGGC	68	MGG_13271	(MGG_13271.5) predicted protein
862	CATGTACGGGGTGTCGCCGGC	68	MGG_12499	(MGG_12499.5) predicted protein
863	CATGTACGGGGTGTCGCCGGC	68	MGG_14084	(MGG_14084.5) predicted protein
864	CATGTACGGGGTGTCGCCGGC	68	MGG_14214	(MGG_14214.5) predicted protein
865	CATGTACGGGGTGTCGCCGGC	68	MGG_13380	(MGG_13380.5) predicted protein
866	CATGTACGGGGTGTCGCCGGC	68	MGG_12062	(MGG_12062.5) hypothetical protein similar to reverse transcriptase
867	CATGTACGGGGTGTCGCCGGC	68	MGG_08362	(MGG_08362.5) predicted protein
7127	CATGTATAATCGACAGATCTC	63	MGG_14197	(MGG_14197.5) predicted protein
7128	CATGTATAATCGACAGATCTC	63	MGG_14343	(MGG_14343.5) predicted protein
7129	CATGTATAATCGACAGATCTC	63	MGG_14389	(MGG_14389.5) predicted protein
7130	CATGTATAATCGACAGATCTC	63	MGG_12062	(MGG_12062.5) hypothetical protein similar to reverse transcriptase
7131	CATGTATAATCGACAGATCTC	63	MGG_08713	(MGG_08713.5) hypothetical protein
4216	CATGCCCTCCTGTGCCTTGGC	45	MGG_08139	(MGG_08139.5) conserved hypothetical protein
5984	CATGCAGCTCGTAGGCGTCCT	37	MGG_05719	(MGG_05719.5) hypothetical protein
5685	CATGAATTGTTAACATAAAGC	35	MGG_02026	(MGG_02026.5) predicted protein
6622	CATGGGATAAAATGGATAGTA	30	MGG_08019	(MGG_08019.5) hypothetical protein
3513	CATGTATCCTGGGTAGCCGGC	29	MGG_11441	(MGG_11441.5) predicted protein
5680	CATGAAACCCGACGGTGAGCT	27	MGG_00329	(MGG_00329.5) hypothetical protein
2962	CATGTAGACAGAGAATTTCTC	25	MGG_04157	(MGG_04157.5) hypothetical protein
3416	CATGGAGACGAAGTTCCCAAC	23	MGG_12990	(MGG_12990.5) predicted protein
3417	CATGGAGACGAAGTTCCCAAC	23	MGG_07700	(MGG_07700.5) predicted protein
3418	CATGGAGACGAAGTTCCCAAC	23	MGG_13057	(MGG_13057.5) predicted protein
3419	CATGGAGACGAAGTTCCCAAC	23	MGG_11035	(MGG_11035.5) predicted protein
3422	CATGGAGACGAAGTTCCCAAC	23	MGG_14037	(MGG_14037.5) hypothetical protein
3425	CATGGAGACGAAGTTCCCAAC	23	MGG_08679	(MGG_08679.5) predicted protein
3426	CATGGAGACGAAGTTCCCAAC	23	MGG_00427	(MGG_00427.5) hypothetical protein
3428	CATGGAGACGAAGTTCCCAAC	23	MGG_10121	(MGG_10121.5) hypothetical protein
3429	CATGGAGACGAAGTTCCCAAC	23	MGG_13134	(MGG_13134.5) predicted protein
3431	CATGGAGACGAAGTTCCCAAC	23	MGG_05497	(MGG_05497.5) predicted protein
3432	CATGGAGACGAAGTTCCCAAC	23	MGG_01948	(MGG_01948.5) predicted protein
3433	CATGGAGACGAAGTTCCCAAC	23	MGG_12448	(MGG_12448.5) hypothetical protein
3434	CATGGAGACGAAGTTCCCAAC	23	MGG_12667	(MGG_12667.5) predicted protein
3436	CATGGAGACGAAGTTCCCAAC	23	MGG_11004	(MGG_11004.5) predicted protein
3439	CATGGAGACGAAGTTCCCAAC	23	MGG_09108	(MGG_09108.5) predicted protein
3440	CATGGAGACGAAGTTCCCAAC	23	MGG_10763	(MGG_10763.5) predicted protein
3441	CATGGAGACGAAGTTCCCAAC	23	MGG_02165	(MGG_02165.5) predicted protein
3442	CATGGAGACGAAGTTCCCAAC	23	MGG_03537	(MGG_03537.5) hypothetical protein
3444	CATGGAGACGAAGTTCCCAAC	23	MGG_08720	(MGG_08720.5) predicted protein
3445	CATGGAGACGAAGTTCCCAAC	23	MGG_14021	(MGG_14021.5) predicted protein
3446	CATGGAGACGAAGTTCCCAAC	23	MGG_12209	(MGG_12209.5) predicted protein
3447	CATGGAGACGAAGTTCCCAAC	23	MGG_10812	(MGG_10812.5) hypothetical protein
3449	CATGGAGACGAAGTTCCCAAC	23	MGG_14378	(MGG_14378.5) predicted protein
3450	CATGGAGACGAAGTTCCCAAC	23	MGG_08541	(MGG_08541.5) hypothetical protein
3452	CATGGAGACGAAGTTCCCAAC	23	MGG_00243	(MGG_00243.5) predicted protein
3453	CATGGAGACGAAGTTCCCAAC	23	MGG_13754	(MGG_13754.5) hypothetical protein
3454	CATGGAGACGAAGTTCCCAAC	23	MGG_11744	(MGG_11744.5) predicted protein
3455	CATGGAGACGAAGTTCCCAAC	23	MGG_09679	(MGG_09679.5) predicted protein
3456	CATGGAGACGAAGTTCCCAAC	23	MGG_08517	(MGG_08517.5) hypothetical protein
3457	CATGGAGACGAAGTTCCCAAC	23	MGG_12732	(MGG_12732.5) predicted protein
3458	CATGGAGACGAAGTTCCCAAC	23	MGG_05094	(MGG_05094.5) predicted protein
3459	CATGGAGACGAAGTTCCCAAC	23	MGG_13990	(MGG_13990.5) hypothetical protein
3461	CATGGAGACGAAGTTCCCAAC	23	MGG_14023	(MGG_14023.5) predicted protein
3462	CATGGAGACGAAGTTCCCAAC	23	MGG_10995	(MGG_10995.5) predicted protein
3464	CATGGAGACGAAGTTCCCAAC	23	MGG_14417	(MGG_14417.5) predicted protein
3465	CATGGAGACGAAGTTCCCAAC	23	MGG_00107	(MGG_00107.5) predicted protein
3467	CATGGAGACGAAGTTCCCAAC	23	MGG_13044	(MGG_13044.5) predicted protein
3468	CATGGAGACGAAGTTCCCAAC	23	MGG_14423	(MGG_14423.5) predicted protein
3471	CATGGAGACGAAGTTCCCAAC	23	MGG_13719	(MGG_13719.5) hypothetical protein
4694	CATGGAGGGTCCCCAGGTGGC	22	MGG_04025	(MGG_04025.5) predicted protein
5593	CATGGTTCAATACAAGTCCAT	22	MGG_02825	(MGG_02825.5) hypothetical protein
7276	CATGTGGCCGAGGGCGTCCAG	21	MGG_09056	(MGG_09056.5) hypothetical protein
3954	CATGGGAAGTCCAGCAGGGCA	20	MGG_13527	(MGG_13527.5) hypothetical protein
6335	CATGCAAAATAATGCATATAA	20	MGG_11173	(MGG_11173.5) hypothetical protein similar to transposase
4175	CATGGTTCAGCGAGGCCTTGA	18	MGG_05719	(MGG_05719.5) hypothetical protein
1831	CATGCGCCTGGCCGCGCGCTC	17	MGG_09642	(MGG_09642.5) hypothetical protein
5210	CATGGGCGTCTGCGAAAAGGC	17	MGG_13239	(MGG_13239.5) hypothetical protein similar to linoleate diol synthase precursor
6925	CATGGTCCAAACACCAAAGCC	15	MGG_03212	(MGG_03212.5) hypothetical protein
1683	CATGCAGATAGACAAGCCCCG	14	MGG_00700	(MGG_00700.5) hypothetical protein
6711	CATGGCACCGCGCTCCTGGGT	14	MGG_05058	(MGG_05058.5) hypothetical protein
5172	CATGGCGTTGACGACGGTGCT	13	MGG_13009	(MGG_13009.5) predicted protein
7223	CATGAACAGACGGTCGACCTC	13	MGG_04157	(MGG_04157.5) hypothetical protein
134	CATGGCCTTCTTGGCCCTATC	12	MGG_06459	(MGG_06459.5) hypothetical protein
2706	CATGGCGGCGAGGCCAATGTT	12	MGG_05344	(MGG_05344.5) hypothetical protein
2749	CATGCCTTTTCTCCTGTCAAG	12	MGG_05881	(MGG_05881.5) hypothetical protein
4373	CATGAAAGTTCGATTCACGTT	12	MGG_02965	(MGG_02965.5) conserved hypothetical protein
5300	CATGGTTACAAACGACCGACA	12	MGG_08246	(MGG_08246.5) predicted protein
5301	CATGGTTACAAACGACCGACA	12	MGG_14402	(MGG_14402.5) predicted protein
5302	CATGGTTACAAACGACCGACA	12	MGG_12488	(MGG_12488.5) predicted protein
6799	CATGTCCATAGACTAAACACC	12	MGG_08053	(MGG_08053.5) hypothetical protein
568	CATGATCGCAGGACGGTGCCC	11	MGG_14444	(MGG_14444.5) predicted protein
4027	CATGGCAAGCAGATTGTGCTG	11	MGG_07638	(MGG_07638.5) hypothetical protein
4034	CATGTGAATGACTTCCACGGC	11	MGG_01254	(MGG_01254.5) hypothetical protein
4035	CATGTGAATGACTTCCACGGC	11	MGG_11249	(MGG_11249.5) hypothetical protein
5625	CATGGCCGAGGAGAAGAGGCC	11	MGG_12806	(MGG_12806.5) hypothetical protein
3082	CATGCTGCGATCGAAGCCGTC	10	MGG_04157	(MGG_04157.5) hypothetical protein
3180	CATGGCTCACTGCTGCTCACG	10	MGG_01865	(MGG_01865.5) hypothetical protein
4618	CATGGCCTTGGTAGCGAAGTC	10	MGG_03727	(MGG_03727.5) hypothetical protein
13	CATGGGATGAGGTAGGTGAGG	9	MGG_03652	(MGG_03652.5) hypothetical protein
671	CATGCAACCGAAAACGGGTGG	9	MGG_14390	(MGG_14390.5) hypothetical protein
2044	CATGGAAACGACACCCTCGTC	9	MGG_06035	(MGG_06035.5) hypothetical protein
2378	CATGATGTGCTTTAGGGGAGG	9	MGG_01098	(MGG_01098.5) hypothetical protein
2715	CATGCGTGGTCCGGGTGCTCC	9	MGG_00697	(MGG_00697.5) hypothetical protein
4052	CATGATGGGGTTGGCAACAGC	9	MGG_06958	(MGG_06958.5) heat shock 70 kd protein cognate 1
5898	CATGGCAGCAAACCTCGGACT	9	MGG_12087	(MGG_12087.5) hypothetical protein
1459	CATGTGCGACGGTTTGGATTC	8	MGG_07711	(MGG_07711.5) hypothetical protein
1601	CATGGCCTTGAGCTTCTTTGC	8	MGG_00789	(MGG_00789.5) hypothetical protein
2137	CATGCGCGCGACGCCCCAGGT	8	MGG_14352	(MGG_14352.5) hypothetical protein
2168	CATGGTGTAGAATCGATCACC	8	MGG_06915	(MGG_06915.5) conserved hypothetical protein
3043	CATGAATCAACCTCCATAGGA	8	MGG_03910	(MGG_03910.5) hypothetical protein
3217	CATGTTGTTCTCGAGGGAACC	8	MGG_03136	(MGG_03136.5) hypothetical protein
3518	CATGACCCCCTTGATGATCTG	8	MGG_01235	(MGG_01235.5) hypothetical protein
5162	CATGGAAGCCAAGTCAACGGA	8	MGG_12260	(MGG_12260.5) predicted protein
5706	CATGATCAAGTGGAAGCCGAG	8	MGG_08132	(MGG_08132.5) hypothetical protein
6078	CATGCTTCTCACTCGCACTGG	8	MGG_12062	(MGG_12062.5) hypothetical protein similar to reverse transcriptase
6079	CATGCTTCTCACTCGCACTGG	8	MGG_14447	(MGG_14447.5) predicted protein
6080	CATGCTTCTCACTCGCACTGG	8	MGG_13380	(MGG_13380.5) predicted protein
6081	CATGCTTCTCACTCGCACTGG	8	MGG_14084	(MGG_14084.5) predicted protein
6082	CATGCTTCTCACTCGCACTGG	8	MGG_13282	(MGG_13282.5) predicted protein
6083	CATGCTTCTCACTCGCACTGG	8	MGG_12190	(MGG_12190.5) predicted protein
6084	CATGCTTCTCACTCGCACTGG	8	MGG_08362	(MGG_08362.5) predicted protein
6085	CATGCTTCTCACTCGCACTGG	8	MGG_14185	(MGG_14185.5) predicted protein
6086	CATGCTTCTCACTCGCACTGG	8	MGG_13271	(MGG_13271.5) predicted protein
6087	CATGCTTCTCACTCGCACTGG	8	MGG_14197	(MGG_14197.5) predicted protein
6088	CATGCTTCTCACTCGCACTGG	8	MGG_10520	(MGG_10520.5) hypothetical protein similar to reverse transcriptase
6089	CATGCTTCTCACTCGCACTGG	8	MGG_00217	(MGG_00217.5) predicted protein
6090	CATGCTTCTCACTCGCACTGG	8	MGG_14386	(MGG_14386.5) predicted protein
6091	CATGCTTCTCACTCGCACTGG	8	MGG_14343	(MGG_14343.5) predicted protein
6092	CATGCTTCTCACTCGCACTGG	8	MGG_13873	(MGG_13873.5) predicted protein
6094	CATGCTTCTCACTCGCACTGG	8	MGG_04784	(MGG_04784.5) predicted protein
6095	CATGCTTCTCACTCGCACTGG	8	MGG_08713	(MGG_08713.5) hypothetical protein
6096	CATGCTTCTCACTCGCACTGG	8	MGG_13728	(MGG_13728.5) predicted protein
6097	CATGCTTCTCACTCGCACTGG	8	MGG_14214	(MGG_14214.5) predicted protein
6098	CATGCTTCTCACTCGCACTGG	8	MGG_11294	(MGG_11294.5) predicted protein
6100	CATGCTTCTCACTCGCACTGG	8	MGG_07838	(MGG_07838.5) predicted protein
6101	CATGCTTCTCACTCGCACTGG	8	MGG_02171	(MGG_02171.5) predicted protein
6103	CATGCTTCTCACTCGCACTGG	8	MGG_05394	(MGG_05394.5) predicted protein
6106	CATGCTTCTCACTCGCACTGG	8	MGG_14131	(MGG_14131.5) predicted protein
6107	CATGCTTCTCACTCGCACTGG	8	MGG_12499	(MGG_12499.5) predicted protein
6108	CATGCTTCTCACTCGCACTGG	8	MGG_14043	(MGG_14043.5) predicted protein
6880	CATGCAAATCAAGAAGGGTAT	8	MGG_04958	(MGG_04958.5) hypothetical protein
7101	CATGTGGTCTCGGCGGCTGTA	8	MGG_00272	(MGG_00272.5) predicted protein
7242	CATGACAGTCTTGCGTAGCCA	8	MGG_04441	(MGG_04441.5) hypothetical protein
1048	CATGGCAGTCAAGGCGGAAGA	7	MGG_03406	(MGG_03406.5) hypothetical protein
1257	CATGCGGCAAGCGCCACCGCC	7	MGG_04237	(MGG_04237.5) hypothetical protein
1704	CATGTGGTCTGAGAATTTCCT	7	MGG_02489	(MGG_02489.5) hypothetical protein
2455	CATGAACACCCCTGCACTTTT	7	MGG_02536	(MGG_02536.5) hypothetical protein
2785	CATGCTGAAAATCTCAATGTC	7	MGG_09458	(MGG_09458.5) GTP cyclohydrolase I, putative
2878	CATGCTGCCTTTTTCGTGTCT	7	MGG_02125	(MGG_02125.5) hypothetical protein
3023	CATGCCCCTTTTGGCTTATAT	7	MGG_08103	(MGG_08103.5) hypothetical protein
3216	CATGTCGTTTCGGAACATAGG	7	MGG_07045	(MGG_07045.5) hypothetical protein
3280	CATGCCCAATTCCTTATCACC	7	MGG_08203	(MGG_08203.5) hypothetical protein
3373	CATGTGCCTGGGGGTGTTGCT	7	MGG_12574	(MGG_12574.5) hypothetical protein
3744	CATGTGACCGCTGCTGCTTGA	7	MGG_01113	(MGG_01113.5) hypothetical protein
4421	CATGCGTCGGGGACTGCGTTG	7	MGG_01253	(MGG_01253.5) hypothetical protein
4852	CATGTTCCTTGGCATCTGCCT	7	MGG_08321	(MGG_08321.5) predicted protein
4853	CATGTTCCTTGGCATCTGCCT	7	MGG_12468	(MGG_12468.5) predicted protein
5027	CATGACACCCTCCGCACAACC	7	MGG_09457	(MGG_09457.5) thymidylate kinase, putative
5209	CATGGACGTGGTCGAATCGAT	7	MGG_00329	(MGG_00329.5) hypothetical protein
5484	CATGGCGATCTCTCCCGACTC	7	MGG_02489	(MGG_02489.5) hypothetical protein
6291	CATGTCCGATTTGCTTGACGT	7	MGG_05718	(MGG_05718.5) hypothetical protein
342	CATGGCTTGGATGCCAGTAGC	6	MGG_08981	(MGG_08981.5) hypothetical protein
425	CATGTCGTAATTAATTAGGAC	6	MGG_11189	(MGG_11189.5) predicted protein
889	CATGAGTTGATGGGCAGGCAC	6	MGG_13677	(MGG_13677.5) predicted protein
1068	CATGGAGCCGATGGCGTTGAC	6	MGG_02805	(MGG_02805.5) predicted protein
1376	CATGTTGGCAAGAAGAAAGTC	6	MGG_03463	(MGG_03463.5) hypothetical protein
1465	CATGCGCTCGATGTCCTCCTT	6	MGG_06958	(MGG_06958.5) heat shock 70 kd protein cognate 1
2481	CATGATAAGGGATAGTGTGCC	6	MGG_02026	(MGG_02026.5) predicted protein
2809	CATGATGAGCTTGGGGCCCAG	6	MGG_08809	(MGG_08809.5) hypothetical protein
3021	CATGACGCGTCAAGTTTCTCC	6	MGG_02036	(MGG_02036.5) predicted protein
3308	CATGACTTTGCCGAACCCCAT	6	MGG_08019	(MGG_08019.5) hypothetical protein
3857	CATGGTAGCCTTGATGGTAAG	6	MGG_04696	(MGG_04696.5) hypothetical protein
4044	CATGTCGTTGGCCGTGACGCG	6	MGG_07911	(MGG_07911.5) predicted protein
4106	CATGGAATTGATCGTGTTCTT	6	MGG_11174	(MGG_11174.5) hypothetical protein similar to histidine kinase
4144	CATGGTGAGGACTGGCGAGGA	6	MGG_01798	(MGG_01798.5) hypothetical protein
4285	CATGTACTGCGAAGCAGCATC	6	MGG_09955	(MGG_09955.5) hypothetical protein
5045	CATGTCGACAACTGCACGGAT	6	MGG_06011	(MGG_06011.5) hypothetical protein similar to glutathione-dependent formaldehyde dehydrogenase
5417	CATGCCCGGGAATTCTCCGTG	6	MGG_03329	(MGG_03329.5) hypothetical protein
5468	CATGGATATTCTTCGAATAGC	6	MGG_05330	(MGG_05330.5) hypothetical protein
5985	CATGATACCCTCTCGATTGGC	6	MGG_06051	(MGG_06051.5) predicted protein
6310	CATGCGCTTGCAAATATCGGC	6	MGG_00789	(MGG_00789.5) hypothetical protein
6317	CATGCTCTCCTGCCTGGCCCT	6	MGG_00431	(MGG_00431.5) hypothetical protein
6378	CATGATGCGGACGGAAGCACC	6	MGG_09927	(MGG_09927.5) hypothetical protein
6455	CATGAGTCTACATCCGAGGGG	6	MGG_03580	(MGG_03580.5) hypothetical protein
6763	CATGCCGCAGCCTCCTTTTCG	6	MGG_10371	(MGG_10371.5) hypothetical protein
6945	CATGGCCTGCTCTTCGAGGAA	6	MGG_04009	(MGG_04009.5) hypothetical protein
7002	CATGACGGTGTCCAAGGGCAG	6	MGG_04959	(MGG_04959.5) predicted protein
7065	CATGTAAAGAGAGCTTAGAGC	6	MGG_05881	(MGG_05881.5) hypothetical protein
29	CATGATTCCGTTGGCGTCCAG	5	MGG_06958	(MGG_06958.5) heat shock 70 kd protein cognate 1
69	CATGTAAGCACGTCGTCTGCG	5	MGG_09683	(MGG_09683.5) hypothetical protein similar to reverse transcriptase
70	CATGTAAGCACGTCGTCTGCG	5	MGG_12676	(MGG_12676.5) conserved hypothetical protein
71	CATGTAAGCACGTCGTCTGCG	5	MGG_12067	(MGG_12067.5) hypothetical protein similar to reverse transcriptase
72	CATGTAAGCACGTCGTCTGCG	5	MGG_13281	(MGG_13281.5) hypothetical protein similar to reverse transcriptase
73	CATGTAAGCACGTCGTCTGCG	5	MGG_14408	(MGG_14408.5) hypothetical protein
74	CATGTAAGCACGTCGTCTGCG	5	MGG_13700	(MGG_13700.5) hypothetical protein similar to reverse transcriptase
75	CATGTAAGCACGTCGTCTGCG	5	MGG_11969	(MGG_11969.5) hypothetical protein
76	CATGTAAGCACGTCGTCTGCG	5	MGG_13737	(MGG_13737.5) hypothetical protein similar to reverse transcriptase
77	CATGTAAGCACGTCGTCTGCG	5	MGG_11000	(MGG_11000.5) hypothetical protein similar to reverse transcriptase
78	CATGTAAGCACGTCGTCTGCG	5	MGG_13849	(MGG_13849.5) hypothetical protein
79	CATGTAAGCACGTCGTCTGCG	5	MGG_11586	(MGG_11586.5) hypothetical protein similar to reverse transcriptase
80	CATGTAAGCACGTCGTCTGCG	5	MGG_07799	(MGG_07799.5) hypothetical protein similar to reverse transcriptase
81	CATGTAAGCACGTCGTCTGCG	5	MGG_02576	(MGG_02576.5) hypothetical protein similar to reverse transcriptase
82	CATGTAAGCACGTCGTCTGCG	5	MGG_14196	(MGG_14196.5) hypothetical protein
83	CATGTAAGCACGTCGTCTGCG	5	MGG_02068	(MGG_02068.5) hypothetical protein similar to reverse transcriptase
84	CATGTAAGCACGTCGTCTGCG	5	MGG_13628	(MGG_13628.5) hypothetical protein similar to reverse transcriptase
85	CATGTAAGCACGTCGTCTGCG	5	MGG_12437	(MGG_12437.5) hypothetical protein similar to reverse transcriptase
86	CATGTAAGCACGTCGTCTGCG	5	MGG_12060	(MGG_12060.5) hypothetical protein similar to reverse transcriptase
87	CATGTAAGCACGTCGTCTGCG	5	MGG_10029	(MGG_10029.5) hypothetical protein similar to reverse transcriptase
88	CATGTAAGCACGTCGTCTGCG	5	MGG_13890	(MGG_13890.5) hypothetical protein similar to reverse transcriptase
89	CATGTAAGCACGTCGTCTGCG	5	MGG_10808	(MGG_10808.5) hypothetical protein
90	CATGTAAGCACGTCGTCTGCG	5	MGG_12685	(MGG_12685.5) hypothetical protein similar to reverse transcriptase
91	CATGTAAGCACGTCGTCTGCG	5	MGG_11983	(MGG_11983.5) hypothetical protein similar to reverse transcriptase
92	CATGTAAGCACGTCGTCTGCG	5	MGG_01936	(MGG_01936.5) hypothetical protein similar to reverse transcriptase
93	CATGTAAGCACGTCGTCTGCG	5	MGG_02300	(MGG_02300.5) hypothetical protein similar to reverse transcriptase
110	CATGGCGGTACGGTATTTGAT	5	MGG_02657	(MGG_02657.5) hypothetical protein
473	CATGGATGGCGCGGGACTAGC	5	MGG_04961	(MGG_04961.5) hypothetical protein
474	CATGGATGGCGCGGGACTAGC	5	MGG_04961	(MGG_04961.5) hypothetical protein
727	CATGCTAGGGGTCGGTGAGGT	5	MGG_04465	(MGG_04465.5) hypothetical protein
1023	CATGGCTCTGGACTTCCGGAT	5	MGG_02874	(MGG_02874.5) hypothetical protein
1136	CATGCAGGAACCACATTTCCC	5	MGG_04157	(MGG_04157.5) hypothetical protein
1147	CATGCAGTATTTGACGACCTG	5	MGG_06635	(MGG_06635.5) predicted protein
1318	CATGCAGGTGTGTTGCATCTT	5	MGG_03416	(MGG_03416.5) hypothetical protein
1411	CATGTGTTCACGTTGTATCCT	5	MGG_06508	(MGG_06508.5) predicted protein
1456	CATGGGTTTTTTGCTTCGCAG	5	MGG_03207	(MGG_03207.5) hypothetical protein
1731	CATGACCGTTCGGAGTGGAGC	5	MGG_04394	(MGG_04394.5) predicted protein
1857	CATGAGTCCGAAACTGGCGCA	5	MGG_07287	(MGG_07287.5) hypothetical protein
2209	CATGCCGCTCGGGCGCACCAG	5	MGG_01452	(MGG_01452.5) hypothetical protein
2265	CATGTCGCAGTCTTGGATGCC	5	MGG_11828	(MGG_11828.5) conserved hypothetical protein
2266	CATGTCGCAGTCTTGGATGCC	5	MGG_14355	(MGG_14355.5) conserved hypothetical protein
2267	CATGTCGCAGTCTTGGATGCC	5	MGG_13572	(MGG_13572.5) hypothetical protein
2268	CATGTCGCAGTCTTGGATGCC	5	MGG_14030	(MGG_14030.5) conserved hypothetical protein
2270	CATGTCGCAGTCTTGGATGCC	5	MGG_13042	(MGG_13042.5) conserved hypothetical protein
2271	CATGTCGCAGTCTTGGATGCC	5	MGG_11949	(MGG_11949.5) conserved hypothetical protein
2272	CATGTCGCAGTCTTGGATGCC	5	MGG_09088	(MGG_09088.5) conserved hypothetical protein
2273	CATGTCGCAGTCTTGGATGCC	5	MGG_05823	(MGG_05823.5) conserved hypothetical protein
2274	CATGTCGCAGTCTTGGATGCC	5	MGG_08382	(MGG_08382.5) conserved hypothetical protein
2275	CATGTCGCAGTCTTGGATGCC	5	MGG_13295	(MGG_13295.5) conserved hypothetical protein
2276	CATGTCGCAGTCTTGGATGCC	5	MGG_13920	(MGG_13920.5) conserved hypothetical protein
2277	CATGTCGCAGTCTTGGATGCC	5	MGG_14406	(MGG_14406.5) conserved hypothetical protein
2278	CATGTCGCAGTCTTGGATGCC	5	MGG_02577	(MGG_02577.5) conserved hypothetical protein
2279	CATGTCGCAGTCTTGGATGCC	5	MGG_14373	(MGG_14373.5) conserved hypothetical protein
2280	CATGTCGCAGTCTTGGATGCC	5	MGG_13605	(MGG_13605.5) conserved hypothetical protein
2281	CATGTCGCAGTCTTGGATGCC	5	MGG_10386	(MGG_10386.5) conserved hypothetical protein
2282	CATGTCGCAGTCTTGGATGCC	5	MGG_11826	(MGG_11826.5) conserved hypothetical protein
2283	CATGTCGCAGTCTTGGATGCC	5	MGG_12439	(MGG_12439.5) hypothetical protein
2285	CATGTCGCAGTCTTGGATGCC	5	MGG_14079	(MGG_14079.5) conserved hypothetical protein
2286	CATGTCGCAGTCTTGGATGCC	5	MGG_13661	(MGG_13661.5) conserved hypothetical protein
2287	CATGTCGCAGTCTTGGATGCC	5	MGG_13965	(MGG_13965.5) conserved hypothetical protein
2288	CATGTCGCAGTCTTGGATGCC	5	MGG_12161	(MGG_12161.5) conserved hypothetical protein
2289	CATGTCGCAGTCTTGGATGCC	5	MGG_13876	(MGG_13876.5) conserved hypothetical protein
2864	CATGTCGCGGGCCCGACCGAG	5	MGG_03335	(MGG_03335.5) hypothetical protein
3029	CATGCGACCCTCGGCCTTCTC	5	MGG_05718	(MGG_05718.5) hypothetical protein
3183	CATGGCCCGGCAGATCCGTTG	5	MGG_08708	(MGG_08708.5) hypothetical protein
3235	CATGTGAGTGGCGGCCGGGTT	5	MGG_01051	(MGG_01051.5) hypothetical protein
3478	CATGCGCGCCGAAGCCAGTCC	5	MGG_12749	(MGG_12749.5) hypothetical protein
3612	CATGCCGCGTCCTTCTCATCA	5	MGG_01535	(MGG_01535.5) hypothetical protein
3811	CATGACGGCCAACTTTGTTCC	5	MGG_06683	(MGG_06683.5) hypothetical protein
3881	CATGGTCTTGGGGAGGTCCGA	5	MGG_01114	(MGG_01114.5) hypothetical protein
4079	CATGCGCAGGCCGCCAAGAGA	5	MGG_06357	(MGG_06357.5) hypothetical protein
4212	CATGCAGCGGGTAAGGTGGCT	5	MGG_04867	(MGG_04867.5) hypothetical protein
4597	CATGGATACGTCTTGTGGACT	5	MGG_03134	(MGG_03134.5) hypothetical protein
5173	CATGTTGTTCTGGATAGTGCC	5	MGG_02109	(MGG_02109.5) hypothetical protein
5403	CATGCCACCACGGAGGCGGAG	5	MGG_01282	(MGG_01282.5) ubiquitin
5832	CATGCCGAAATGGCGGGCTTG	5	MGG_01051	(MGG_01051.5) hypothetical protein
5841	CATGCCGACGACATCATCTGC	5	MGG_10219	(MGG_10219.5) hypothetical protein similar to reverse transcriptase
5842	CATGCCGACGACATCATCTGC	5	MGG_02286	(MGG_02286.5) hypothetical protein
5843	CATGCCGACGACATCATCTGC	5	MGG_14395	(MGG_14395.5) hypothetical protein
5997	CATGCGACTCGTTGAAGTAGG	5	MGG_03418	(MGG_03418.5) conserved hypothetical protein
6308	CATGAAGCACGTATTTGAAGA	5	MGG_13475	(MGG_13475.5) hypothetical protein
6740	CATGCAGTCGCGCTTGGTGAG	5	MGG_04683	(MGG_04683.5) hypothetical protein
6993	CATGACGGTATGCCTTACGTG	5	MGG_04134	(MGG_04134.5) hypothetical protein
7157	CATGAGCAGCGACGCGGCCTG	5	MGG_05168	(MGG_05168.5) hypothetical protein
129	CATGGCTGGGGCGTTGACGGC	4	MGG_03865	(MGG_03865.5) predicted protein
355	CATGGTTCCTTCCATTGCTTC	4	MGG_03494	(MGG_03494.5) hypothetical protein
521	CATGGACCGCGATGGCTCTGC	4	MGG_00969	(MGG_00969.5) conserved hypothetical protein
718	CATGAGGCCTTGCCTGTCGGC	4	MGG_05674	(MGG_05674.5) hypothetical protein
1002	CATGGGCAATATGGACACCCT	4	MGG_07009	(MGG_07009.5) hypothetical protein
1139	CATGTCACCAGACCGTCGCTT	4	MGG_00683	(MGG_00683.5) hypothetical protein
1199	CATGGTTCTCGCCCTGGACGG	4	MGG_06837	(MGG_06837.5) hypothetical protein similar to 40S ribosomal protein S21
1313	CATGTACCTCCTCCGGGTGGC	4	MGG_01102	(MGG_01102.5) conserved hypothetical protein
1359	CATGCGCGCAAGCTGGGCGCG	4	MGG_04959	(MGG_04959.5) predicted protein
1448	CATGGCCTTGCGTTGATCACC	4	MGG_13474	(MGG_13474.5) translation initiation factor SUI1
1476	CATGTCCCGCGTATCTATCCT	4	MGG_06916	(MGG_06916.5) hypothetical protein
1524	CATGTTGTTGAACTTGAACAC	4	MGG_01114	(MGG_01114.5) hypothetical protein
1583	CATGATGGGCAAATGGAAGCC	4	MGG_04904	(MGG_04904.5) hypothetical protein
1840	CATGGACCTGTACGAGGTCCT	4	MGG_08812	(MGG_08812.5) predicted protein
1851	CATGCTGATGGCGGCCGCAAA	4	MGG_03652	(MGG_03652.5) hypothetical protein
1984	CATGGCACTGAGAAGCTTGCC	4	MGG_01158	(MGG_01158.5) hypothetical protein
2048	CATGGTGTTGATGGTATTTTT	4	MGG_11174	(MGG_11174.5) hypothetical protein similar to histidine kinase
2154	CATGAACTTCAGGGACAAGTC	4	MGG_06907	(MGG_06907.5) microsomal glutathione S-transferase 3, putative
2171	CATGTTGTTGGACAAGTGCTG	4	MGG_01537	(MGG_01537.5) conserved hypothetical protein
2223	CATGGGCTTGCGCTTCAAGCC	4	MGG_10370	(MGG_10370.5) hypothetical protein similar to ribosomal protein S15
2446	CATGGCCTCGGGGTGCAGGAT	4	MGG_02738	(MGG_02738.5) hypothetical protein
2500	CATGTTGCTCGTGGACGGGTG	4	MGG_12864	(MGG_12864.5) hypothetical protein
2522	CATGTCCTCGTCGGACTCCTC	4	MGG_10827	(MGG_10827.5) hypothetical protein
2523	CATGTCCTCGTCGGACTCCTC	4	MGG_06185	(MGG_06185.5) ribosomal protein P1
3084	CATGGCGCGCTTGATCTCGGG	4	MGG_06600	(MGG_06600.5) hypothetical protein
3090	CATGATACGCAGGCTCTCAAA	4	MGG_05881	(MGG_05881.5) hypothetical protein
3248	CATGGCAGACCTGATGGGGCA	4	MGG_04024	(MGG_04024.5) predicted protein
3298	CATGTCGGTAACATTTATGCT	4	MGG_11916	(MGG_11916.5) hypothetical protein
3545	CATGTACCGACCGCGCGCCCT	4	MGG_09936	(MGG_09936.5) hypothetical protein
3563	CATGCTTCTTTGCAGTTTTGA	4	MGG_06352	(MGG_06352.5) predicted protein
3569	CATGGTCTCTCCGGCCGCGAT	4	MGG_05364	(MGG_05364.5) hypothetical protein
3678	CATGTGAGTGCCAGTTGTGGC	4	MGG_09261	(MGG_09261.5) predicted protein
3971	CATGGGGTCTTCGGGCTCGCT	4	MGG_10565	(MGG_10565.5) hypothetical protein
3972	CATGCGGTCTTCGGGTAGGTA	4	MGG_09502	(MGG_09502.5) hypothetical protein
4046	CATGTTGTAATCCTTCTCCTC	4	MGG_04157	(MGG_04157.5) hypothetical protein
4048	CATGGAGTAGTACTCGAGCTC	4	MGG_03135	(MGG_03135.5) conserved hypothetical protein
4190	CATGGCCTGCCAGAGCTCGGG	4	MGG_05140	(MGG_05140.5) hypothetical protein
4560	CATGCTGCTTCCACTGCTGCT	4	MGG_02668	(MGG_02668.5) hypothetical protein
4613	CATGGATATGTAGAAAGACAG	4	MGG_13163	(MGG_13163.5) hypothetical protein
4811	CATGACCTTAGCGACGACGCT	4	MGG_06000	(MGG_06000.5) hypothetical protein
5240	CATGGTGGGCGTCGAGCCGTA	4	MGG_11603	(MGG_11603.5) hypothetical protein
5241	CATGGTGGGCGTCGAGCCGTA	4	MGG_11602	(MGG_11602.5) predicted protein
5365	CATGTAGGCTCCTTGATGGGG	4	MGG_06643	(MGG_06643.5) hypothetical protein
5371	CATGAGAGGGGCGCCTGTACT	4	MGG_01207	(MGG_01207.5) hypothetical protein
5392	CATGAAGAGGTCCTTCTTGGT	4	MGG_06510	(MGG_06510.5) hypothetical protein
5406	CATGCTGTTCTCATCCAGGGC	4	MGG_05140	(MGG_05140.5) hypothetical protein
5660	CATGTTTGGCGAATGTTCATC	4	MGG_06643	(MGG_06643.5) hypothetical protein
5778	CATGTTGTCGGGCTGTGGCGT	4	MGG_08186	(MGG_08186.5) hypothetical protein
5840	CATGGCCACGAAGCATACCTC	4	MGG_00209	(MGG_00209.5) hypothetical protein
5974	CATGGACACAAAGCTGACGGT	4	MGG_00052	(MGG_00052.5) predicted protein
6124	CATGGGGGTGATGAAATCTTG	4	MGG_04327	(MGG_04327.5) hypothetical protein
6132	CATGATACGTCTTTGCCAGGT	4	MGG_12808	(MGG_12808.5) hypothetical protein
6133	CATGATACGTCTTTGCCAGGT	4	MGG_12806	(MGG_12806.5) hypothetical protein
6146	CATGGGCTGAGGAGGAGGGTA	4	MGG_14204	(MGG_14204.5) predicted protein
6150	CATGGCGCTGCTCGAAGGCAC	4	MGG_07287	(MGG_07287.5) hypothetical protein
6174	CATGTAGTCGCCCTCTTCTTC	4	MGG_09235	(MGG_09235.5) hypothetical protein
6386	CATGGGCCGCTGCTCCTCATC	4	MGG_02479	(MGG_02479.5) nuclear transport factor 2, putative
6553	CATGGGGTCATCGCCGAATTT	4	MGG_02786	(MGG_02786.5) hypothetical protein
6814	CATGAAGACACCACCAACCAG	4	MGG_04599	(MGG_04599.5) hypothetical protein
6992	CATGACGGTCACCCGGCCGTT	4	MGG_03915	(MGG_03915.5) hypothetical protein
7086	CATGATGACACCACCCTTGAG	4	MGG_05980	(MGG_05980.5) hypothetical protein
7150	CATGCCTCTCCGCGTCAGCCC	4	MGG_08019	(MGG_08019.5) hypothetical protein
7194	CATGTTCGAGAAGCCCCAGGC	4	MGG_06638	(MGG_06638.5) hypothetical protein
7222	CATGATGGTGCAAGTTGTACA	4	MGG_04328	(MGG_04328.5) hypothetical protein
7247	CATGTCGCTCTCGACGGGCCC	4	MGG_11612	(MGG_11612.5) hypothetical protein
7248	CATGTCGCTCTCGACGGGCCC	4	MGG_00284	(MGG_00284.5) hypothetical protein
61	CATGTAAAACTCCATCTTGCG	3	MGG_09007	(MGG_09007.5) hypothetical protein
168	CATGTTGTGCTTGGCGGCGAG	3	MGG_01085	(MGG_01085.5) hypothetical protein
170	CATGGCGTGCGCGGCGTCGCC	3	MGG_00805	(MGG_00805.5) hypothetical protein
171	CATGGCGTGCGCGGCGTCGCC	3	MGG_12978	(MGG_12978.5) hypothetical protein
172	CATGGCGTGCGCGGCGTCGCC	3	MGG_10216	(MGG_10216.5) hypothetical protein
174	CATGACGTGCGTGGATCCGTC	3	MGG_02638	(MGG_02638.5) predicted protein
198	CATGCGACCTGGTATTGCAAT	3	MGG_14058	(MGG_14058.5) hypothetical protein
199	CATGCGACCTGGTATTGCAAT	3	MGG_11975	(MGG_11975.5) hypothetical protein
200	CATGCGACCTGGTATTGCAAT	3	MGG_14360	(MGG_14360.5) hypothetical protein
201	CATGCGACCTGGTATTGCAAT	3	MGG_14312	(MGG_14312.5) conserved hypothetical protein
202	CATGCGACCTGGTATTGCAAT	3	MGG_14314	(MGG_14314.5) conserved hypothetical protein
203	CATGCGACCTGGTATTGCAAT	3	MGG_11010	(MGG_11010.5) conserved hypothetical protein
204	CATGCGACCTGGTATTGCAAT	3	MGG_14180	(MGG_14180.5) hypothetical protein
205	CATGCGACCTGGTATTGCAAT	3	MGG_12539	(MGG_12539.5) conserved hypothetical protein
206	CATGCGACCTGGTATTGCAAT	3	MGG_07688	(MGG_07688.5) hypothetical protein
207	CATGCGACCTGGTATTGCAAT	3	MGG_13083	(MGG_13083.5) conserved hypothetical protein
208	CATGCGACCTGGTATTGCAAT	3	MGG_12434	(MGG_12434.5) hypothetical protein
209	CATGCGACCTGGTATTGCAAT	3	MGG_11835	(MGG_11835.5) conserved hypothetical protein
210	CATGCGACCTGGTATTGCAAT	3	MGG_11666	(MGG_11666.5) conserved hypothetical protein
211	CATGCGACCTGGTATTGCAAT	3	MGG_00029	(MGG_00029.5) conserved hypothetical protein
212	CATGCGACCTGGTATTGCAAT	3	MGG_10778	(MGG_10778.5) hypothetical protein
220	CATGGTTATTCTGTTGATTGT	3	MGG_08585	(MGG_08585.5) hypothetical protein similar to recombinational repair protein
247	CATGTTGGGCGTCAGCTGCGA	3	MGG_09006	(MGG_09006.5) hypothetical protein
248	CATGGAGGGCGCCAGTGACCG	3	MGG_14308	(MGG_14308.5) hypothetical protein
353	CATGAACGGGCACGTCGTCGG	3	MGG_01781	(MGG_01781.5) hypothetical protein
423	CATGATGTAGTGAAGCTGGAC	3	MGG_11039	(MGG_11039.5) hypothetical protein
471	CATGCCTGGGAGGGGAAGAAG	3	MGG_13962	(MGG_13962.5) predicted protein
741	CATGCGTTTTATCTGGGCCAC	3	MGG_01421	(MGG_01421.5) hypothetical protein
971	CATGGCATCGCCGACCTTGCG	3	MGG_02355	(MGG_02355.5) predicted protein
976	CATGGCATCCTTGATTGTGAC	3	MGG_00432	(MGG_00432.5) hypothetical protein
990	CATGAGCATCAATAAATCCCT	3	MGG_12295	(MGG_12295.5) hypothetical protein
1045	CATGCGATTCGTTCTGTTCTT	3	MGG_11667	(MGG_11667.5) predicted protein
1102	CATGGGTTTGGTGTAGTGTTG	3	MGG_06079	(MGG_06079.5) predicted protein
1197	CATGAAGCCGACAACACCGGC	3	MGG_01609	(MGG_01609.5) predicted protein
1311	CATGCGCCTCTCCCGGATGAT	3	MGG_05622	(MGG_05622.5) hypothetical protein
1428	CATGGCAGTGCGGCCGAGGTT	3	MGG_00650	(MGG_00650.5) predicted protein
1429	CATGTCGTCGCTTTTTCCTTT	3	MGG_14314	(MGG_14314.5) conserved hypothetical protein
1430	CATGTCGTCGCTTTTTCCTTT	3	MGG_13083	(MGG_13083.5) conserved hypothetical protein
1431	CATGTCGTCGCTTTTTCCTTT	3	MGG_07688	(MGG_07688.5) hypothetical protein
1432	CATGTCGTCGCTTTTTCCTTT	3	MGG_00029	(MGG_00029.5) conserved hypothetical protein
1433	CATGTCGTCGCTTTTTCCTTT	3	MGG_14312	(MGG_14312.5) conserved hypothetical protein
1434	CATGTCGTCGCTTTTTCCTTT	3	MGG_12434	(MGG_12434.5) hypothetical protein
1435	CATGTCGTCGCTTTTTCCTTT	3	MGG_11975	(MGG_11975.5) hypothetical protein
1436	CATGTCGTCGCTTTTTCCTTT	3	MGG_10778	(MGG_10778.5) hypothetical protein
1437	CATGTCGTCGCTTTTTCCTTT	3	MGG_14180	(MGG_14180.5) hypothetical protein
1449	CATGTGCTTGTGTTACAAAGA	3	MGG_09955	(MGG_09955.5) hypothetical protein
1613	CATGATGAGCTGGAGCTGGTC	3	MGG_06656	(MGG_06656.5) ADP,ATP carrier protein
1667	CATGGACATCAGCCCATTCTT	3	MGG_09936	(MGG_09936.5) hypothetical protein
1708	CATGTTGCCGTCGCTGATGTG	3	MGG_10852	(MGG_10852.5) conserved hypothetical protein
1795	CATGGCCTCTCCCAGTCCGCT	3	MGG_05980	(MGG_05980.5) hypothetical protein
1965	CATGTCCACGGACCGTTTCTT	3	MGG_11591	(MGG_11591.5) predicted protein
2015	CATGTACACCGCCCGTGATCT	3	MGG_09226	(MGG_09226.5) hypothetical protein
2128	CATGGCCAAAGAGCCGGAAGC	3	MGG_00194	(MGG_00194.5) hypothetical protein
2167	CATGGTATCCGTTCGTGGTTT	3	MGG_04840	(MGG_04840.5) predicted protein
2235	CATGTATTCCATACGAATGCT	3	MGG_01309	(MGG_01309.5) hypothetical protein
2238	CATGGATGGAAACTTCCAATC	3	MGG_09296	(MGG_09296.5) hypothetical protein
2458	CATGCGCTGGTGGATGACAGA	3	MGG_01585	(MGG_01585.5) hypothetical protein
2462	CATGATAGCTACTTGGAGCCG	3	MGG_06957	(MGG_06957.5) hypothetical protein
2486	CATGGCCGTCTCGAGGATCCG	3	MGG_05926	(MGG_05926.5) hypothetical protein
2674	CATGCCGCCGTCGACGCGCAT	3	MGG_06888	(MGG_06888.5) glutamine synthetase
2689	CATGTAATGGCCAGCAAAATC	3	MGG_10714	(MGG_10714.5) conserved hypothetical protein
2691	CATGGTGAACATCTTGCGTGT	3	MGG_05219	(MGG_05219.5) hypothetical protein
2714	CATGGATGCTTTGAGGGTAGC	3	MGG_03243	(MGG_03243.5) hypothetical protein
2723	CATGATAGCAATCTCGATGTT	3	MGG_06472	(MGG_06472.5) conserved hypothetical protein
2726	CATGTCCCTATCTCCGAAACC	3	MGG_04513	(MGG_04513.5) hypothetical protein
2735	CATGCGCCTTCTCGCCTTGGT	3	MGG_02026	(MGG_02026.5) predicted protein
2755	CATGCCATAAGAGAAAGTCAG	3	MGG_06307	(MGG_06307.5) hypothetical protein
2848	CATGCAACGGAGGGGTAGCTT	3	MGG_06957	(MGG_06957.5) hypothetical protein
2891	CATGAGGGCGGGGGTGTCCCA	3	MGG_06594	(MGG_06594.5) hypothetical protein
2955	CATGAAGACCTCGCTGAACGA	3	MGG_01114	(MGG_01114.5) hypothetical protein
3019	CATGCCAATGACACACATTCC	3	MGG_12082	(MGG_12082.5) hypothetical protein
3078	CATGACGCGCTGGATGCTGAT	3	MGG_10713	(MGG_10713.5) hypothetical protein, variant
3204	CATGAGCGGCGACTGTCTGTT	3	MGG_02346	(MGG_02346.5) hypothetical protein
3224	CATGGCAAAGTAGTTTACGCT	3	MGG_09833	(MGG_09833.5) hypothetical protein
3265	CATGAGCAAAGCGCCTTGCAC	3	MGG_01568	(MGG_01568.5) hypothetical protein
3279	CATGCACAAATTCTTGCAAGG	3	MGG_04932	(MGG_04932.5) predicted protein
3386	CATGAGACCCAAGCCGAGAAT	3	MGG_08535	(MGG_08535.5) predicted protein
3591	CATGCAGCCTGGCGGGGCACT	3	MGG_01555	(MGG_01555.5) hypothetical protein
3594	CATGGGCCGCAAAAGGGTTGA	3	MGG_09537	(MGG_09537.5) hypothetical protein
3611	CATGAGATGTACACAGCTTGC	3	MGG_13654	(MGG_13654.5) hypothetical protein
3670	CATGTGTACTGGATCTGCACC	3	MGG_12087	(MGG_12087.5) hypothetical protein
3683	CATGACGCTAGTTTTATGAGG	3	MGG_03144	(MGG_03144.5) hypothetical protein
3788	CATGCCTTTCCTCCAGCCTTT	3	MGG_05179	(MGG_05179.5) hypothetical protein
3839	CATGTACGCCCAGACCCGGGG	3	MGG_05677	(MGG_05677.5) glutathione S-transferase
3850	CATGAGATGGTGGGGTCTTTG	3	MGG_09503	(MGG_09503.5) hypothetical protein
4049	CATGGAGGGCCTGGCGGGAAT	3	MGG_01639	(MGG_01639.5) hypothetical protein
4102	CATGCTGACAACCTTGCTAAC	3	MGG_00814	(MGG_00814.5) hypothetical protein
4103	CATGCTGACCTCCTGCAGAAC	3	MGG_05881	(MGG_05881.5) hypothetical protein
4124	CATGTGCCAGTCAAAGGATTG	3	MGG_05098	(MGG_05098.5) hypothetical protein
4155	CATGACTTCGGCTGTTGCCAG	3	MGG_12935	(MGG_12935.5) hypothetical protein
4287	CATGTCCCGGCTGCTCAAGGT	3	MGG_06692	(MGG_06692.5) hypothetical protein
4335	CATGTTACGCTGTGGAACACG	3	MGG_03710	(MGG_03710.5) hypothetical protein
4383	CATGGCCTGCTCGTTCTCGGC	3	MGG_12390	(MGG_12390.5) hypothetical protein
4418	CATGATCCTCATCTCGTACCC	3	MGG_12462	(MGG_12462.5) hypothetical protein
4663	CATGGATGATGCCTCGCCACT	3	MGG_08189	(MGG_08189.5) hypothetical protein
4672	CATGTTATACCTTTGTCCTGA	3	MGG_02597	(MGG_02597.5) hypothetical protein
4747	CATGGTACTGGCGTCGGACAG	3	MGG_08654	(MGG_08654.5) hypothetical protein
4970	CATGTCGTACCGCTCCTCGCC	3	MGG_06298	(MGG_06298.5) predicted protein
5264	CATGACCCGATCTCCGCCTGG	3	MGG_12923	(MGG_12923.5) predicted protein
5298	CATGTCCTCATCCTTCGTCTC	3	MGG_06065	(MGG_06065.5) hypothetical protein
5361	CATGGCGATGCCGTAGACGGA	3	MGG_09166	(MGG_09166.5) predicted protein
5395	CATGTATTGCCTTTAGCCTCT	3	MGG_11028	(MGG_11028.5) hypothetical protein
5463	CATGCCGTTGGCAAGGGCACA	3	MGG_08139	(MGG_08139.5) conserved hypothetical protein
5485	CATGAACGTGGCAGCCTCTCT	3	MGG_01516	(MGG_01516.5) hypothetical protein
5604	CATGCTTAAGCGTGGGCTCAC	3	MGG_00431	(MGG_00431.5) hypothetical protein
5606	CATGGTCCCGTGCAGCACCGT	3	MGG_03201	(MGG_03201.5) hypothetical protein similar to acetyl-coenzyme A synthase
5723	CATGCTTATCTGGCCCACCAA	3	MGG_08620	(MGG_08620.5) hypothetical protein
5748	CATGTCACGAAAGAAGACGTT	3	MGG_03140	(MGG_03140.5) hypothetical protein
5749	CATGGGGACGATGGGTATGGA	3	MGG_01511	(MGG_01511.5) hypothetical protein
5816	CATGAGTCACAACAGGCAGAA	3	MGG_10811	(MGG_10811.5) hypothetical protein
5952	CATGTCCTCCCGAATCTCGTC	3	MGG_07079	(MGG_07079.5) hypothetical protein
5993	CATGTAAAACTGCGCCCCGCC	3	MGG_08020	(MGG_08020.5) hypothetical protein
6118	CATGTCGGACGAGACGACATC	3	MGG_01084	(MGG_01084.5) glyceraldehyde-3-phosphate dehydrogenase
6134	CATGCATTTTCGATTAGATCC	3	MGG_06912	(MGG_06912.5) hypothetical protein
6262	CATGGGAGGAGACACTGGGGC	3	MGG_08185	(MGG_08185.5) hypothetical protein
6311	CATGCCCTTCTGAATCTCGTC	3	MGG_05281	(MGG_05281.5) hypothetical protein
6348	CATGGCCATAGGTCCCATTGC	3	MGG_12807	(MGG_12807.5) hypothetical protein
6374	CATGCGCCCAAAGTTGTGGAT	3	MGG_01519	(MGG_01519.5) hypothetical protein
6468	CATGGCGGCTACCGGTTGCCG	3	MGG_01211	(MGG_01211.5) predicted protein
6540	CATGGGGGCATCGTTATGGGC	3	MGG_13778	(MGG_13778.5) conserved hypothetical protein
6568	CATGTTCCCAAACGTAATTCG	3	MGG_13083	(MGG_13083.5) conserved hypothetical protein
6569	CATGTTCCCAAACGTAATTCG	3	MGG_11975	(MGG_11975.5) hypothetical protein
6570	CATGTTCCCAAACGTAATTCG	3	MGG_10778	(MGG_10778.5) hypothetical protein
6571	CATGTTCCCAAACGTAATTCG	3	MGG_11666	(MGG_11666.5) conserved hypothetical protein
6572	CATGTTCCCAAACGTAATTCG	3	MGG_11938	(MGG_11938.5) conserved hypothetical protein
6573	CATGTTCCCAAACGTAATTCG	3	MGG_14180	(MGG_14180.5) hypothetical protein
6574	CATGTTCCCAAACGTAATTCG	3	MGG_08225	(MGG_08225.5) hypothetical protein
6575	CATGTTCCCAAACGTAATTCG	3	MGG_11835	(MGG_11835.5) conserved hypothetical protein
6576	CATGTTCCCAAACGTAATTCG	3	MGG_00029	(MGG_00029.5) conserved hypothetical protein
6577	CATGTTCCCAAACGTAATTCG	3	MGG_14314	(MGG_14314.5) conserved hypothetical protein
6714	CATGGCTTCTTTGGTGCAGTC	3	MGG_03153	(MGG_03153.5) predicted protein
6747	CATGAGCAGAGTAGGCTTGAA	3	MGG_07763	(MGG_07763.5) hypothetical protein
6762	CATGTTGCAAGCTCTGCGTCC	3	MGG_03008	(MGG_03008.5) hypothetical protein
6784	CATGCGCGCCCACACGTCGAA	3	MGG_10154	(MGG_10154.5) hypothetical protein
6887	CATGAGGCCATTCCAGCGACT	3	MGG_06566	(MGG_06566.5) hypothetical protein
6891	CATGTGAGTCGTCCTCTGAGG	3	MGG_13168	(MGG_13168.5) hypothetical protein
6894	CATGCTCGCGAAGGCATCCAT	3	MGG_05881	(MGG_05881.5) hypothetical protein
6913	CATGAAGCCGGCGGGGTAAGT	3	MGG_02747	(MGG_02747.5) 40S ribosomal protein S4-A
6943	CATGGGCTGCTGTTGCTGGGG	3	MGG_11255	(MGG_11255.5) predicted protein
6944	CATGGGCTGCTGTTGCTGGGG	3	MGG_01242	(MGG_01242.5) predicted protein
7031	CATGATGGATGCGGCATCATC	3	MGG_07144	(MGG_07144.5) predicted protein
7046	CATGTTATGTAGCACAATAGT	3	MGG_11701	(MGG_11701.5) hypothetical protein
7063	CATGGCGAGTTGAGGGTTGAT	3	MGG_06107	(MGG_06107.5) hypothetical protein
7174	CATGAATATCTGATTCAGTGC	3	MGG_09279	(MGG_09279.5) hypothetical protein
7230	CATGCCGGACACGAGGTCTCC	3	MGG_10413	(MGG_10413.5) hypothetical protein
7263	CATGACGTTGAGGTCGATGCT	3	MGG_02599	(MGG_02599.5) hypothetical protein
7268	CATGGCGTTGTTGTGCACGAG	3	MGG_00819	(MGG_00819.5) hypothetical protein
6	CATGGCAACGGTCTTCCACTG	2	MGG_05881	(MGG_05881.5) hypothetical protein
19	CATGTCTCTGTAAAGCGATGC	2	MGG_01602	(MGG_01602.5) hypothetical protein
25	CATGCCAACGGCAGCGGCCGA	2	MGG_01539	(MGG_01539.5) predicted protein
28	CATGTCTCCAAGGGTGGCCTT	2	MGG_05915	(MGG_05915.5) hypothetical protein
33	CATGGTCCGAGATGACATCCT	2	MGG_08012	(MGG_08012.5) hypothetical protein similar to UDP-glucose 4-epimerase Gal10
45	CATGCAGCGGTTGTCAGATAG	2	MGG_06980	(MGG_06980.5) hypothetical protein
108	CATGAACAAGCTGTCTAGCCA	2	MGG_00106	(MGG_00106.5) hypothetical protein
142	CATGGACAGCAGCGATAATCA	2	MGG_04590	(MGG_04590.5) hypothetical protein
148	CATGATGGACTCGCAGATGTT	2	MGG_04856	(MGG_04856.5) protein transport protein SEC61 alpha subunit
153	CATGCTCCCGTCTGCCTCGGC	2	MGG_01484	(MGG_01484.5) hypothetical protein
154	CATGTCAAGATAGCAATCTTG	2	MGG_11889	(MGG_11889.5) conserved hypothetical protein
179	CATGCCCTCCCTATAACCACG	2	MGG_03738	(MGG_03738.5) hypothetical protein
221	CATGTAACTCGTCATCCTCAT	2	MGG_07283	(MGG_07283.5) hypothetical protein
225	CATGGTGGTGGGTTGCATAGC	2	MGG_13804	(MGG_13804.5) predicted protein
257	CATGTTGCGGATGGTAAATCT	2	MGG_07929	(MGG_07929.5) hypothetical protein similar to ribosomal protein
267	CATGGGAACCATTTGCCAACC	2	MGG_04025	(MGG_04025.5) predicted protein
404	CATGTGAACCTGAACATCCTC	2	MGG_08904	(MGG_08904.5) hypothetical protein
490	CATGTTGGGGCCTTCCACGTC	2	MGG_09936	(MGG_09936.5) hypothetical protein
507	CATGACGGGCAGTAGCTTGCA	2	MGG_05219	(MGG_05219.5) hypothetical protein
511	CATGTCTAGGCCCTGCTGCCT	2	MGG_00903	(MGG_00903.5) hypothetical protein
570	CATGCGGCGGTGCTCCTTGCC	2	MGG_07450	(MGG_07450.5) hypothetical protein
573	CATGGTCAGATAGTCAAGGAT	2	MGG_04137	(MGG_04137.5) hypothetical protein
578	CATGCCGGACCGGAGGCTGGC	2	MGG_03101	(MGG_03101.5) hypothetical protein
822	CATGAGGCTGTGTGCTGAGGC	2	MGG_03205	(MGG_03205.5) hypothetical protein
830	CATGCCACCGCAAACGATGAG	2	MGG_05063	(MGG_05063.5) phosphoglycerate kinase
876	CATGCTTGCCCTCTTTTGCTC	2	MGG_02448	(MGG_02448.5) hypothetical protein
965	CATGTCTTCAAGCCTGACGCC	2	MGG_11876	(MGG_11876.5) hypothetical protein
978	CATGCTATCTCGGAAGCAGAC	2	MGG_06205	(MGG_06205.5) hypothetical protein
989	CATGTCCTCGCGGTCCGGACC	2	MGG_10691	(MGG_10691.5) hypothetical protein
991	CATGAATACGCCAGAGTATCC	2	MGG_07755	(MGG_07755.5) hypothetical protein
1039	CATGCGTATTGAAAATTCCAG	2	MGG_02874	(MGG_02874.5) hypothetical protein
1047	CATGAAAGTACTGGGTAAATA	2	MGG_03516	(MGG_03516.5) hypothetical protein
1071	CATGTTGCCAGCGGGGTTGTA	2	MGG_13936	(MGG_13936.5) hypothetical protein
1098	CATGGATGAGGTAGACTTGGC	2	MGG_07975	(MGG_07975.5) hypothetical protein
1101	CATGCCTTTTTTGTAGTTTCT	2	MGG_07705	(MGG_07705.5) hypothetical protein
1134	CATGTATGTTATGGATACCTC	2	MGG_03140	(MGG_03140.5) hypothetical protein
1202	CATGCCCCGGACTGTCGAGCA	2	MGG_11683	(MGG_11683.5) hypothetical protein
1238	CATGGGTTGGCTTGATCTTGC	2	MGG_10714	(MGG_10714.5) conserved hypothetical protein
1240	CATGGGAATTTGAAAGTTTCC	2	MGG_13148	(MGG_13148.5) predicted protein
1259	CATGTTGCAGATGCGGCGGCT	2	MGG_05951	(MGG_05951.5) hypothetical protein
1324	CATGGCGGGCAGGTCGTTGGG	2	MGG_08508	(MGG_08508.5) hypothetical protein
1325	CATGGCGGGCAGGTCGTTGGG	2	MGG_13690	(MGG_13690.5) hypothetical protein
1326	CATGGCGGGCAGGTCGTTGGG	2	MGG_12656	(MGG_12656.5) hypothetical protein
1327	CATGGCGGGCAGGTCGTTGGG	2	MGG_14193	(MGG_14193.5) hypothetical protein
1328	CATGGCGGGCAGGTCGTTGGG	2	MGG_10284	(MGG_10284.5) hypothetical protein
1329	CATGGCGGGCAGGTCGTTGGG	2	MGG_13115	(MGG_13115.5) hypothetical protein
1330	CATGGCGGGCAGGTCGTTGGG	2	MGG_08510	(MGG_08510.5) hypothetical protein
1331	CATGGCGGGCAGGTCGTTGGG	2	MGG_14032	(MGG_14032.5) hypothetical protein
1332	CATGGCGGGCAGGTCGTTGGG	2	MGG_13417	(MGG_13417.5) hypothetical protein
1333	CATGGCGGGCAGGTCGTTGGG	2	MGG_13588	(MGG_13588.5) hypothetical protein
1334	CATGGCGGGCAGGTCGTTGGG	2	MGG_12428	(MGG_12428.5) hypothetical protein
1336	CATGGCGGGCAGGTCGTTGGG	2	MGG_10084	(MGG_10084.5) hypothetical protein
1337	CATGGCGGGCAGGTCGTTGGG	2	MGG_03776	(MGG_03776.5) hypothetical protein
1338	CATGGCGGGCAGGTCGTTGGG	2	MGG_11830	(MGG_11830.5) hypothetical protein
1339	CATGGCGGGCAGGTCGTTGGG	2	MGG_13300	(MGG_13300.5) hypothetical protein
1375	CATGATGGCACCAACTGGGAG	2	MGG_04921	(MGG_04921.5) 60S ribosomal protein L23
1383	CATGGCCCACGGGTCCCCAGA	2	MGG_10713	(MGG_10713.5) hypothetical protein, variant
1386	CATGGCAGCTGAGGCAGCCGC	2	MGG_04196	(MGG_04196.5) hypothetical protein
1387	CATGTTTAAATGTCGACTCTT	2	MGG_12243	(MGG_12243.5) hypothetical protein
1442	CATGGTCTCCCGCAGCGGTGG	2	MGG_06193	(MGG_06193.5) hypothetical protein
1462	CATGCCCTCGCGGATGAGATC	2	MGG_02355	(MGG_02355.5) predicted protein
1479	CATGCTGCGGCGGCCGCGGCA	2	MGG_06722	(MGG_06722.5) hypothetical protein
1485	CATGGCCTTCGGGGCACGTTC	2	MGG_01740	(MGG_01740.5) hypothetical protein
1508	CATGAATGAATACCATATCCG	2	MGG_11342	(MGG_11342.5) hypothetical protein
1562	CATGGTAAACCAGCTTGGAGC	2	MGG_05132	(MGG_05132.5) hypothetical protein
1595	CATGGTGATTCCAAGCTCTCT	2	MGG_07705	(MGG_07705.5) hypothetical protein
1616	CATGGGCCCGACGGATGGGGC	2	MGG_03000	(MGG_03000.5) hypothetical protein
1675	CATGCTCGATCAGTTGGGCGC	2	MGG_08724	(MGG_08724.5) hypothetical protein
1679	CATGTTCACGTGTACGCTCTT	2	MGG_05008	(MGG_05008.5) hypothetical protein
1711	CATGTGGCCCTCGCGCGGGGG	2	MGG_08724	(MGG_08724.5) hypothetical protein
1737	CATGTCCTGGAGCTCTTCCGA	2	MGG_11766	(MGG_11766.5) conserved hypothetical protein
1738	CATGTCCTGGAGCTCTTCCGA	2	MGG_14107	(MGG_14107.5) conserved hypothetical protein
1739	CATGTCCTGGAGCTCTTCCGA	2	MGG_02230	(MGG_02230.5) conserved hypothetical protein
1740	CATGTCCTGGAGCTCTTCCGA	2	MGG_08437	(MGG_08437.5) conserved hypothetical protein
1741	CATGTCCTGGAGCTCTTCCGA	2	MGG_11093	(MGG_11093.5) conserved hypothetical protein
1742	CATGTCCTGGAGCTCTTCCGA	2	MGG_11812	(MGG_11812.5) conserved hypothetical protein
1743	CATGTCCTGGAGCTCTTCCGA	2	MGG_13590	(MGG_13590.5) conserved hypothetical protein
1744	CATGTCCTGGAGCTCTTCCGA	2	MGG_11993	(MGG_11993.5) conserved hypothetical protein
1745	CATGTCCTGGAGCTCTTCCGA	2	MGG_11299	(MGG_11299.5) conserved hypothetical protein
1746	CATGTCCTGGAGCTCTTCCGA	2	MGG_13432	(MGG_13432.5) conserved hypothetical protein
1747	CATGTCCTGGAGCTCTTCCGA	2	MGG_13125	(MGG_13125.5) conserved hypothetical protein
1748	CATGTCCTGGAGCTCTTCCGA	2	MGG_03114	(MGG_03114.5) conserved hypothetical protein
1749	CATGTCCTGGAGCTCTTCCGA	2	MGG_08091	(MGG_08091.5) conserved hypothetical protein
1750	CATGTCCTGGAGCTCTTCCGA	2	MGG_14461	(MGG_14461.5) conserved hypothetical protein
1751	CATGTCCTGGAGCTCTTCCGA	2	MGG_13319	(MGG_13319.5) conserved hypothetical protein
1752	CATGTCCTGGAGCTCTTCCGA	2	MGG_14246	(MGG_14246.5) conserved hypothetical protein
1753	CATGTCCTGGAGCTCTTCCGA	2	MGG_01737	(MGG_01737.5) conserved hypothetical protein
1754	CATGTCCTGGAGCTCTTCCGA	2	MGG_05778	(MGG_05778.5) conserved hypothetical protein
1755	CATGTCCTGGAGCTCTTCCGA	2	MGG_13211	(MGG_13211.5) conserved hypothetical protein
1756	CATGTCCTGGAGCTCTTCCGA	2	MGG_12837	(MGG_12837.5) conserved hypothetical protein
1757	CATGTCCTGGAGCTCTTCCGA	2	MGG_07562	(MGG_07562.5) conserved hypothetical protein
1758	CATGTCCTGGAGCTCTTCCGA	2	MGG_11980	(MGG_11980.5) conserved hypothetical protein
1759	CATGTCCTGGAGCTCTTCCGA	2	MGG_11940	(MGG_11940.5) conserved hypothetical protein
1760	CATGTCCTGGAGCTCTTCCGA	2	MGG_13299	(MGG_13299.5) conserved hypothetical protein
1761	CATGTCCTGGAGCTCTTCCGA	2	MGG_11298	(MGG_11298.5) conserved hypothetical protein
1762	CATGTCCTGGAGCTCTTCCGA	2	MGG_13052	(MGG_13052.5) conserved hypothetical protein
1763	CATGTCCTGGAGCTCTTCCGA	2	MGG_14334	(MGG_14334.5) hypothetical protein
1764	CATGTCCTGGAGCTCTTCCGA	2	MGG_13642	(MGG_13642.5) conserved hypothetical protein
1768	CATGTAAGGGTTGATACGACC	2	MGG_09194	(MGG_09194.5) 60S ribosomal protein L17
1775	CATGAGGGAATCTTGTACTGG	2	MGG_05661	(MGG_05661.5) 40S ribosomal protein S18
1786	CATGTACACAGCTATATTGGG	2	MGG_01518	(MGG_01518.5) hypothetical protein
1827	CATGTCATCCTCGGAGCCGTC	2	MGG_10127	(MGG_10127.5) hypothetical protein
1854	CATGGCCAGAATGATGAGACT	2	MGG_01593	(MGG_01593.5) hypothetical protein
1855	CATGCGTCCAGCACGATCGTG	2	MGG_07613	(MGG_07613.5) hypothetical protein similar to acetyl-CoA carboxylase
1975	CATGGCGGTGCCGGTGGGGTA	2	MGG_08370	(MGG_08370.5) hypothetical protein
2010	CATGCGTGCCCTCGACGCCCG	2	MGG_09899	(MGG_09899.5) hypothetical protein
2020	CATGATGAACTTGATCTTGAG	2	MGG_00797	(MGG_00797.5) predicted protein
2097	CATGGTGGCCTTGGTAACACG	2	MGG_05237	(MGG_05237.5) 60S ribosomal protein L7
2121	CATGTACTCCTTGGAGGTAAG	2	MGG_11351	(MGG_11351.5) hypothetical protein
2161	CATGGGTCTTGAAGTACTCTG	2	MGG_05485	(MGG_05485.5) hypothetical protein
2162	CATGTATCTCCAAGTGACCTT	2	MGG_13543	(MGG_13543.5) hypothetical protein
2207	CATGGCGCTGTCGCCAGTCTC	2	MGG_06759	(MGG_06759.5) hypothetical protein similar to heat stress protein 80-1
2210	CATGCCGCCACCGAAGGAATG	2	MGG_03533	(MGG_03533.5) hypothetical protein similar to formamidase
2216	CATGACGCCCAGATCCGCGCC	2	MGG_01086	(MGG_01086.5) conserved hypothetical protein
2221	CATGGCCTTGGGCTTGACGGC	2	MGG_02109	(MGG_02109.5) hypothetical protein
2224	CATGGGCTTGGGCTCTTCGAA	2	MGG_04686	(MGG_04686.5) hypothetical protein
2260	CATGGCCGGCCTCGGCTGGGT	2	MGG_00080	(MGG_00080.5) hypothetical protein
2313	CATGACGATGAAGGGGTGCGG	2	MGG_04867	(MGG_04867.5) hypothetical protein
2349	CATGATTTCCACCTGGGCGTT	2	MGG_03194	(MGG_03194.5) hypothetical protein
2371	CATGACTTGCCGAGCTTCTCG	2	MGG_01719	(MGG_01719.5) conserved hypothetical protein
2380	CATGTTCAGGTCTGGGGTGCT	2	MGG_05133	(MGG_05133.5) hypothetical protein
2447	CATGCGCTCGCTGTTGCGGTA	2	MGG_05056	(MGG_05056.5) hypothetical protein
2450	CATGTAGCCGAGTTGCGTCTC	2	MGG_07079	(MGG_07079.5) hypothetical protein
2476	CATGGGGAAAGCCTGCGCCCC	2	MGG_11249	(MGG_11249.5) hypothetical protein
2479	CATGGAATCGCCTCAAACGTA	2	MGG_08052	(MGG_08052.5) hypothetical protein
2484	CATGTGTCGAAGTACTAGGGG	2	MGG_02906	(MGG_02906.5) hypothetical protein
2498	CATGGCGCTCTCGGTGTTGAG	2	MGG_10185	(MGG_10185.5) conserved hypothetical protein
2502	CATGAGGCTGGTGGCGATGTT	2	MGG_05152	(MGG_05152.5) hypothetical protein
[truncated: 268 more rows]
