# Supplementary material for: Deep and comparative analysis of the mycelium and appressorium transcriptomes of Magnaporthe grisea using MPSS, RL-SAGE, and oligoarray methods
Source: BMC Genomics. 2006 Dec 8;7:310. doi: 10.1186/1471-2164-7-310 (PMC1764740; doi:10.1186/1471-2164-7-310)
Supplement: Additional file 5 — Annotated genes with sense and antisense tags specifically and commonly present in mycelia and appressoria. [file 1471-2164-7-310-S5.xls]

## Sheet: SenseAntisensePairs_CommAndSpec
Additional File 5. Annotated genes with sense and antisense tags specifically and commonly present in mycelia and appressoria
Specific to mycelia	Specific to appressoria	Common to mycelia and appressoria
Genes with sense and antisense MPSS	Genes with sense and antisense MPSS	Genes with sense and antisense MPSS
tags only present in mycelia	tags only present in approsoria	tags present in mycelia and appressoria
MGG_00018	MGG_00056	MGG_00007
MGG_00037	MGG_00058	MGG_00029
MGG_00039	MGG_00078	MGG_00064
MGG_00041	MGG_00112	MGG_00131
MGG_00049	MGG_00170	MGG_00168
MGG_00052	MGG_00175	MGG_00173
MGG_00067	MGG_00317	MGG_00194
MGG_00068	MGG_00574	MGG_00223
MGG_00071	MGG_00588	MGG_00330
MGG_00075	MGG_00663	MGG_00552
MGG_00080	MGG_00736	MGG_00592
MGG_00097	MGG_00743	MGG_00633
MGG_00099	MGG_00805	MGG_00698
MGG_00113	MGG_00809	MGG_00776
MGG_00124	MGG_00843	MGG_00887
MGG_00137	MGG_00899	MGG_00901
MGG_00140	MGG_00931	MGG_01013
MGG_00141	MGG_00933	MGG_01019
MGG_00146	MGG_00968	MGG_01057
MGG_00150	MGG_00998	MGG_01114
MGG_00151	MGG_01033	MGG_01127
MGG_00161	MGG_01144	MGG_01135
MGG_00167	MGG_01154	MGG_01235
MGG_00174	MGG_01180	MGG_01279
MGG_00178	MGG_01257	MGG_01282
MGG_00179	MGG_01272	MGG_01320
MGG_00193	MGG_01275	MGG_01339
MGG_00198	MGG_01306	MGG_01340
MGG_00208	MGG_01321	MGG_01373
MGG_00209	MGG_01327	MGG_01404
MGG_00222	MGG_01336	MGG_01428
MGG_00238	MGG_01353	MGG_01456
MGG_00253	MGG_01354	MGG_01538
MGG_00254	MGG_01446	MGG_01574
MGG_00256	MGG_01507	MGG_01596
MGG_00257	MGG_01555	MGG_01605
MGG_00264	MGG_01562	MGG_01609
MGG_00271	MGG_01595	MGG_01636
MGG_00272	MGG_01608	MGG_01692
MGG_00283	MGG_01615	MGG_01754
MGG_00285	MGG_01622	MGG_01978
MGG_00287	MGG_01662	MGG_02002
MGG_00288	MGG_01689	MGG_02300
MGG_00289	MGG_01711	MGG_02409
MGG_00309	MGG_01737	MGG_02503
MGG_00312	MGG_01772	MGG_02511
MGG_00329	MGG_01783	MGG_02554
MGG_00331	MGG_01802	MGG_02576
MGG_00341	MGG_01819	MGG_02610
MGG_00345	MGG_01884	MGG_02625
MGG_00349	MGG_01886	MGG_02665
MGG_00369	MGG_01907	MGG_02721
MGG_00382	MGG_01969	MGG_02730
MGG_00383	MGG_01977	MGG_02747
MGG_00413	MGG_02071	MGG_02825
MGG_00429	MGG_02084	MGG_02952
MGG_00431	MGG_02103	MGG_02987
MGG_00444	MGG_02127	MGG_03008
MGG_00449	MGG_02134	MGG_03051
MGG_00450	MGG_02225	MGG_03065
MGG_00454	MGG_02230	MGG_03114
MGG_00455	MGG_02332	MGG_03126
MGG_00456	MGG_02353	MGG_03164
MGG_00459	MGG_02364	MGG_03196
MGG_00460	MGG_02365	MGG_03243
MGG_00469	MGG_02443	MGG_03288
MGG_00480	MGG_02450	MGG_03318
MGG_00482	MGG_02463	MGG_03371
MGG_00490	MGG_02464	MGG_03376
MGG_00501	MGG_02496	MGG_03410
MGG_00503	MGG_02516	MGG_03445
MGG_00505	MGG_02573	MGG_03504
MGG_00506	MGG_02582	MGG_03521
MGG_00517	MGG_02616	MGG_03524
MGG_00521	MGG_02659	MGG_03546
MGG_00522	MGG_02786	MGG_03578
MGG_00530	MGG_02812	MGG_03593
MGG_00546	MGG_02827	MGG_03607
MGG_00572	MGG_02836	MGG_03611
MGG_00587	MGG_02890	MGG_03641
MGG_00591	MGG_02902	MGG_03691
MGG_00600	MGG_02999	MGG_03699
MGG_00602	MGG_03042	MGG_03727
MGG_00604	MGG_03047	MGG_03776
MGG_00622	MGG_03102	MGG_03782
MGG_00634	MGG_03175	MGG_03855
MGG_00647	MGG_03207	MGG_03982
MGG_00658	MGG_03245	MGG_04027
MGG_00667	MGG_03276	MGG_04034
MGG_00669	MGG_03303	MGG_04093
MGG_00671	MGG_03334	MGG_04131
MGG_00677	MGG_03439	MGG_04184
MGG_00678	MGG_03449	MGG_04196
MGG_00686	MGG_03523	MGG_04237
MGG_00700	MGG_03613	MGG_04241
MGG_00701	MGG_03619	MGG_04274
MGG_00710	MGG_03645	MGG_04286
MGG_00718	MGG_03679	MGG_04302
MGG_00739	MGG_03698	MGG_04327
MGG_00748	MGG_03853	MGG_04337
MGG_00750	MGG_03900	MGG_04422
MGG_00751	MGG_03930	MGG_04428
MGG_00753	MGG_03937	MGG_04435
MGG_00767	MGG_03965	MGG_04466
MGG_00771	MGG_03983	MGG_04484
MGG_00785	MGG_04081	MGG_04584
MGG_00788	MGG_04216	MGG_04599
MGG_00789	MGG_04252	MGG_04672
MGG_00800	MGG_04410	MGG_04689
MGG_00833	MGG_04419	MGG_04696
MGG_00840	MGG_04460	MGG_04701
MGG_00847	MGG_04522	MGG_04752
MGG_00849	MGG_04548	MGG_04765
MGG_00859	MGG_04556	MGG_04858
MGG_00864	MGG_04567	MGG_04913
MGG_00865	MGG_04577	MGG_05140
MGG_00872	MGG_04649	MGG_05141
MGG_00884	MGG_04662	MGG_05153
MGG_00885	MGG_04704	MGG_05223
MGG_00896	MGG_04774	MGG_05247
MGG_00903	MGG_04779	MGG_05321
MGG_00905	MGG_04847	MGG_05336
MGG_00908	MGG_04933	MGG_05344
MGG_00915	MGG_04946	MGG_05421
MGG_00919	MGG_04975	MGG_05467
MGG_00922	MGG_05007	MGG_05492
MGG_00923	MGG_05055	MGG_05508
MGG_00925	MGG_05085	MGG_05525
MGG_00930	MGG_05115	MGG_05526
MGG_00937	MGG_05171	MGG_05534
MGG_00939	MGG_05175	MGG_05537
MGG_00940	MGG_05187	MGG_05702
MGG_00942	MGG_05210	MGG_05727
MGG_00960	MGG_05298	MGG_05835
MGG_00965	MGG_05310	MGG_05949
MGG_00966	MGG_05343	MGG_05965
MGG_00969	MGG_05345	MGG_05981
MGG_00976	MGG_05351	MGG_06011
MGG_00977	MGG_05445	MGG_06099
MGG_00978	MGG_05447	MGG_06143
MGG_00982	MGG_05531	MGG_06203
MGG_00987	MGG_05778	MGG_06204
MGG_00992	MGG_05787	MGG_06289
MGG_01008	MGG_05792	MGG_06349
MGG_01032	MGG_05874	MGG_06425
MGG_01045	MGG_06005	MGG_06491
MGG_01046	MGG_06006	MGG_06606
MGG_01049	MGG_06009	MGG_06650
MGG_01052	MGG_06019	MGG_06656
MGG_01058	MGG_06020	MGG_06657
MGG_01059	MGG_06111	MGG_06658
MGG_01061	MGG_06127	MGG_06660
MGG_01070	MGG_06129	MGG_06665
MGG_01078	MGG_06148	MGG_06708
MGG_01083	MGG_06151	MGG_06759
MGG_01084	MGG_06169	MGG_06766
MGG_01085	MGG_06240	MGG_06806
MGG_01087	MGG_06242	MGG_06809
MGG_01092	MGG_06332	MGG_06869
MGG_01093	MGG_06365	MGG_06884
MGG_01098	MGG_06376	MGG_06895
MGG_01100	MGG_06406	MGG_06919
MGG_01102	MGG_06421	MGG_06923
MGG_01107	MGG_06431	MGG_06924
MGG_01110	MGG_06500	MGG_06929
MGG_01113	MGG_06510	MGG_06958
MGG_01121	MGG_06512	MGG_06962
MGG_01128	MGG_06544	MGG_06977
MGG_01130	MGG_06570	MGG_07143
MGG_01134	MGG_06577	MGG_07254
MGG_01141	MGG_06629	MGG_07265
MGG_01153	MGG_06644	MGG_07310
MGG_01158	MGG_06678	MGG_07334
MGG_01159	MGG_06684	MGG_07400
MGG_01160	MGG_06689	MGG_07456
MGG_01169	MGG_06832	MGG_07562
MGG_01171	MGG_06894	MGG_07582
MGG_01176	MGG_06904	MGG_07606
MGG_01186	MGG_06915	MGG_07617
MGG_01201	MGG_06991	MGG_07619
MGG_01205	MGG_07007	MGG_07630
MGG_01210	MGG_07043	MGG_07657
MGG_01214	MGG_07070	MGG_07688
MGG_01224	MGG_07135	MGG_07752
MGG_01230	MGG_07167	MGG_07756
MGG_01244	MGG_07170	MGG_07838
MGG_01248	MGG_07403	MGG_07839
MGG_01254	MGG_07462	MGG_07911
MGG_01260	MGG_07465	MGG_07948
MGG_01269	MGG_07506	MGG_08012
MGG_01271	MGG_07511	MGG_08017
MGG_01281	MGG_07520	MGG_08062
MGG_01288	MGG_07597	MGG_08063
MGG_01290	MGG_07607	MGG_08091
MGG_01291	MGG_07638	MGG_08185
MGG_01292	MGG_07739	MGG_08186
MGG_01299	MGG_07742	MGG_08256
MGG_01300	MGG_07761	MGG_08400
MGG_01308	MGG_07794	MGG_08444
MGG_01309	MGG_08010	MGG_08470
MGG_01343	MGG_08093	MGG_08508
MGG_01349	MGG_08095	MGG_08517
MGG_01358	MGG_08143	MGG_08611
MGG_01359	MGG_08266	MGG_08624
MGG_01380	MGG_08282	MGG_08713
MGG_01382	MGG_08437	MGG_08758
MGG_01384	MGG_08483	MGG_08821
MGG_01385	MGG_08585	MGG_08825
MGG_01400	MGG_08593	MGG_08830
MGG_01412	MGG_08594	MGG_08831
MGG_01449	MGG_08643	MGG_08942
MGG_01452	MGG_08661	MGG_09034
MGG_01467	MGG_08902	MGG_09041
MGG_01471	MGG_08904	MGG_09076
MGG_01519	MGG_09005	MGG_09141
MGG_01520	MGG_09044	MGG_09166
MGG_01533	MGG_09179	MGG_09275
MGG_01535	MGG_09180	MGG_09279
MGG_01537	MGG_09294	MGG_09311
MGG_01550	MGG_09296	MGG_09367
MGG_01551	MGG_09297	MGG_09422
MGG_01553	MGG_09348	MGG_09489
MGG_01556	MGG_09429	MGG_09498
MGG_01565	MGG_09457	MGG_09501
MGG_01569	MGG_09463	MGG_09549
MGG_01575	MGG_09530	MGG_09564
MGG_01582	MGG_09540	MGG_09596
MGG_01585	MGG_09750	MGG_09640
MGG_01586	MGG_09839	MGG_09643
MGG_01588	MGG_09883	MGG_09728
MGG_01589	MGG_10025	MGG_09736
MGG_01592	MGG_10126	MGG_09769
MGG_01597	MGG_10305	MGG_09788
MGG_01598	MGG_10308	MGG_09809
MGG_01602	MGG_10379	MGG_09837
MGG_01604	MGG_10507	MGG_09878
MGG_01606	MGG_10570	MGG_09886
MGG_01607	MGG_10596	MGG_09912
MGG_01611	MGG_10609	MGG_09919
MGG_01616	MGG_10668	MGG_10029
MGG_01620	MGG_10700	MGG_10065
MGG_01625	MGG_10752	MGG_10121
MGG_01631	MGG_10832	MGG_10125
MGG_01638	MGG_11093	MGG_10252
MGG_01639	MGG_11148	MGG_10284
MGG_01655	MGG_11154	MGG_10370
MGG_01668	MGG_11173	MGG_10403
MGG_01671	MGG_11297	MGG_10413
MGG_01688	MGG_11437	MGG_10623
MGG_01695	MGG_11485	MGG_10670
MGG_01704	MGG_11502	MGG_10686
MGG_01722	MGG_11521	MGG_10778
MGG_01725	MGG_11630	MGG_10784
MGG_01728	MGG_11665	MGG_10816
MGG_01730	MGG_11698	MGG_10847
MGG_01741	MGG_11707	MGG_10908
MGG_01742	MGG_11776	MGG_10952
MGG_01745	MGG_11810	MGG_10999
MGG_01746	MGG_11812	MGG_11000
MGG_01757	MGG_11831	MGG_11010
MGG_01769	MGG_11834	MGG_11039
MGG_01777	MGG_11849	MGG_11152
MGG_01779	MGG_11856	MGG_11159
MGG_01782	MGG_11939	MGG_11241
MGG_01790	MGG_11950	MGG_11298
MGG_01793	MGG_11968	MGG_11299
MGG_01808	MGG_11974	MGG_11303
MGG_01822	MGG_12065	MGG_11347
MGG_01825	MGG_12177	MGG_11351
MGG_01834	MGG_12200	MGG_11434
MGG_01846	MGG_12277	MGG_11536
MGG_01865	MGG_12304	MGG_11574
MGG_01874	MGG_12329	MGG_11588
MGG_01908	MGG_12332	MGG_11625
MGG_01909	MGG_12357	MGG_11629
MGG_01925	MGG_12382	MGG_11647
MGG_01931	MGG_12435	MGG_11666
MGG_01936	MGG_12474	MGG_11669
MGG_01938	MGG_12604	MGG_11671
MGG_01979	MGG_12692	MGG_11743
MGG_01985	MGG_12724	MGG_11750
MGG_01987	MGG_12775	MGG_11754
MGG_01990	MGG_12776	MGG_11766
MGG_01996	MGG_12785	MGG_11767
MGG_01998	MGG_12853	MGG_11785
MGG_02000	MGG_12858	MGG_11811
MGG_02007	MGG_12994	MGG_11830
MGG_02026	MGG_13073	MGG_11844
MGG_02032	MGG_13097	MGG_11889
MGG_02052	MGG_13098	MGG_11909
MGG_02068	MGG_13106	MGG_11940
MGG_02074	MGG_13119	MGG_11941
MGG_02099	MGG_13230	MGG_11942
MGG_02108	MGG_13260	MGG_11956
MGG_02117	MGG_13264	MGG_11963
MGG_02124	MGG_13290	MGG_11970
MGG_02160	MGG_13314	MGG_11975
MGG_02174	MGG_13318	MGG_11976
MGG_02183	MGG_13319	MGG_11980
MGG_02184	MGG_13324	MGG_11981
MGG_02191	MGG_13390	MGG_11983
MGG_02224	MGG_13458	MGG_11993
MGG_02237	MGG_13467	MGG_12031
MGG_02240	MGG_13587	MGG_12034
MGG_02251	MGG_13590	MGG_12060
MGG_02254	MGG_13615	MGG_12062
MGG_02258	MGG_13622	MGG_12113
MGG_02267	MGG_13642	MGG_12197
MGG_02286	MGG_13651	MGG_12220
MGG_02315	MGG_13822	MGG_12223
MGG_02333	MGG_13885	MGG_12224
MGG_02355	MGG_13917	MGG_12275
MGG_02368	MGG_13939	MGG_12278
MGG_02370	MGG_14014	MGG_12295
MGG_02378	MGG_14037	MGG_12326
MGG_02394	MGG_14104	MGG_12347
MGG_02396	MGG_14147	MGG_12368
MGG_02398	MGG_14157	MGG_12411
MGG_02405	MGG_14232	MGG_12414
MGG_02406	MGG_14246	MGG_12437
MGG_02432	MGG_14263	MGG_12450
MGG_02437	MGG_14280	MGG_12485
MGG_02453	MGG_14308	MGG_12486
MGG_02467	MGG_14345	MGG_12526
MGG_02471	MGG_14429	MGG_12531
MGG_02474	MGG_14461	MGG_12539
MGG_02475		MGG_12542
MGG_02489		MGG_12554
MGG_02510		MGG_12571
MGG_02525		MGG_12586
MGG_02533		MGG_12656
MGG_02540		MGG_12676
MGG_02552		MGG_12680
MGG_02553		MGG_12685
MGG_02568		MGG_12796
MGG_02572		MGG_12797
MGG_02574		MGG_12800
MGG_02602		MGG_12805
MGG_02605		MGG_12813
MGG_02611		MGG_12837
MGG_02621		MGG_12838
MGG_02624		MGG_12877
MGG_02627		MGG_12904
MGG_02633		MGG_12926
MGG_02655		MGG_13009
MGG_02656		MGG_13051
MGG_02690		MGG_13052
MGG_02695		MGG_13054
MGG_02708		MGG_13060
MGG_02734		MGG_13061
MGG_02739		MGG_13072
MGG_02749		MGG_13083
MGG_02759		MGG_13091
MGG_02779		MGG_13096
MGG_02780		MGG_13099
MGG_02785		MGG_13114
MGG_02788		MGG_13125
MGG_02801		MGG_13137
MGG_02806		MGG_13183
MGG_02819		MGG_13200
MGG_02826		MGG_13212
MGG_02829		MGG_13239
MGG_02838		MGG_13259
MGG_02842		MGG_13263
MGG_02867		MGG_13297
MGG_02893		MGG_13300
MGG_02897		MGG_13306
MGG_02906		MGG_13311
MGG_02908		MGG_13323
MGG_02917		MGG_13333
MGG_02921		MGG_13335
MGG_02926		MGG_13343
MGG_02927		MGG_13352
MGG_02941		MGG_13355
MGG_02953		MGG_13356
MGG_02954		MGG_13417
MGG_02958		MGG_13431
MGG_02959		MGG_13432
MGG_02961		MGG_13461
MGG_02965		MGG_13526
MGG_02970		MGG_13554
MGG_03000		MGG_13568
MGG_03006		MGG_13639
MGG_03007		MGG_13643
MGG_03014		MGG_13645
MGG_03036		MGG_13650
MGG_03039		MGG_13682
MGG_03044		MGG_13690
MGG_03050		MGG_13705
MGG_03061		MGG_13729
MGG_03067		MGG_13737
MGG_03077		MGG_13749
MGG_03089		MGG_13765
MGG_03090		MGG_13787
MGG_03101		MGG_13801
MGG_03103		MGG_13807
MGG_03115		MGG_13827
MGG_03121		MGG_13837
MGG_03134		MGG_13849
MGG_03136		MGG_13856
MGG_03138		MGG_13862
MGG_03140		MGG_13890
MGG_03144		MGG_13909
MGG_03148		MGG_13921
MGG_03153		MGG_13936
MGG_03154		MGG_13952
MGG_03155		MGG_13955
MGG_03165		MGG_13978
MGG_03178		MGG_13991
MGG_03185		MGG_14024
MGG_03186		MGG_14028
MGG_03193		MGG_14031
MGG_03201		MGG_14032
MGG_03205		MGG_14042
MGG_03212		MGG_14058
MGG_03218		MGG_14077
MGG_03220		MGG_14102
MGG_03226		MGG_14106
MGG_03236		MGG_14107
MGG_03237		MGG_14112
MGG_03238		MGG_14142
MGG_03242		MGG_14149
MGG_03244		MGG_14152
MGG_03251		MGG_14180
MGG_03252		MGG_14189
MGG_03253		MGG_14196
MGG_03255		MGG_14197
MGG_03260		MGG_14239
MGG_03271		MGG_14242
MGG_03290		MGG_14249
MGG_03307		MGG_14279
MGG_03317		MGG_14285
MGG_03321		MGG_14286
MGG_03328		MGG_14306
MGG_03333		MGG_14312
MGG_03335		MGG_14314
MGG_03370		MGG_14317
MGG_03372		MGG_14334
MGG_03416		MGG_14343
MGG_03418		MGG_14352
MGG_03441		MGG_14360
MGG_03446		MGG_14389
MGG_03459		MGG_14408
MGG_03481		MGG_14421
MGG_03484		MGG_14441
MGG_03493		MGG_14452
MGG_03494		MGG_14460
MGG_03506		MGG_14470
MGG_03508
MGG_03511
MGG_03525
MGG_03533
MGG_03556
MGG_03559
MGG_03568
MGG_03579
MGG_03580
MGG_03591
MGG_03597
MGG_03600
MGG_03601
MGG_03608
MGG_03622
MGG_03638
MGG_03646
MGG_03649
MGG_03651
MGG_03653
MGG_03654
MGG_03656
MGG_03665
MGG_03668
MGG_03670
MGG_03674
MGG_03684
MGG_03689
MGG_03690
MGG_03704
MGG_03710
MGG_03711
MGG_03714
MGG_03735
MGG_03736
MGG_03741
MGG_03766
MGG_03837
MGG_03841
MGG_03847
MGG_03857
MGG_03859
MGG_03871
MGG_03883
MGG_03894
MGG_03915
MGG_03916
MGG_03919
MGG_03920
MGG_03926
MGG_03931
MGG_03943
MGG_03945
MGG_03960
MGG_03971
MGG_03997
MGG_04004
MGG_04013
MGG_04015
MGG_04017
MGG_04018
MGG_04023
MGG_04024
MGG_04025
MGG_04026
MGG_04037
MGG_04067
MGG_04069
MGG_04084
MGG_04085
MGG_04087
MGG_04090
MGG_04092
MGG_04101
MGG_04104
MGG_04105
MGG_04113
MGG_04114
MGG_04115
MGG_04117
MGG_04118
MGG_04134
MGG_04144
MGG_04150
MGG_04153
MGG_04156
MGG_04158
MGG_04159
MGG_04160
MGG_04165
MGG_04167
MGG_04178
MGG_04180
MGG_04181
MGG_04182
MGG_04188
MGG_04189
MGG_04191
MGG_04193
MGG_04194
MGG_04197
MGG_04206
MGG_04210
MGG_04219
MGG_04242
MGG_04243
MGG_04295
MGG_04325
MGG_04326
MGG_04330
MGG_04339
MGG_04340
MGG_04342
MGG_04344
MGG_04357
MGG_04371
MGG_04395
MGG_04396
MGG_04400
MGG_04401
MGG_04412
MGG_04416
MGG_04421
MGG_04425
MGG_04431
MGG_04432
MGG_04437
MGG_04438
MGG_04441
MGG_04444
MGG_04445
MGG_04455
MGG_04462
MGG_04464
MGG_04465
MGG_04476
MGG_04477
MGG_04478
MGG_04482
MGG_04495
MGG_04503
MGG_04519
MGG_04520
MGG_04545
MGG_04559
MGG_04569
MGG_04582
MGG_04586
MGG_04589
MGG_04590
MGG_04610
MGG_04612
MGG_04618
MGG_04626
MGG_04641
MGG_04646
MGG_04667
MGG_04674
MGG_04683
MGG_04685
MGG_04687
MGG_04714
MGG_04719
MGG_04736
MGG_04743
MGG_04745
MGG_04746
MGG_04757
MGG_04758
MGG_04764
MGG_04771
MGG_04784
MGG_04785
MGG_04802
MGG_04825
MGG_04829
MGG_04842
MGG_04844
MGG_04845
MGG_04853
MGG_04855
MGG_04856
MGG_04868
MGG_04871
MGG_04872
MGG_04881
MGG_04887
MGG_04894
MGG_04927
MGG_04940
MGG_04941
MGG_04958
MGG_04959
MGG_04961
MGG_04962
MGG_04966
MGG_04969
MGG_04982
MGG_04993
MGG_04994
MGG_04995
MGG_04996
MGG_04999
MGG_05002
MGG_05015
MGG_05026
MGG_05030
MGG_05048
MGG_05056
MGG_05058
MGG_05059
MGG_05063
MGG_05074
MGG_05082
MGG_05093
MGG_05099
MGG_05100
MGG_05128
MGG_05129
MGG_05133
MGG_05135
MGG_05139
MGG_05152
MGG_05155
MGG_05156
MGG_05168
MGG_05169
MGG_05170
MGG_05173
MGG_05179
MGG_05188
MGG_05189
MGG_05190
MGG_05193
MGG_05197
MGG_05199
MGG_05207
MGG_05211
MGG_05224
MGG_05237
MGG_05243
MGG_05248
MGG_05250
MGG_05256
MGG_05265
MGG_05266
MGG_05280
MGG_05283
MGG_05284
MGG_05296
MGG_05307
MGG_05315
MGG_05319
MGG_05329
MGG_05331
MGG_05356
MGG_05359
MGG_05364
MGG_05368
MGG_05370
MGG_05371
MGG_05379
MGG_05409
MGG_05423
MGG_05437
MGG_05439
MGG_05449
MGG_05451
MGG_05486
MGG_05543
MGG_05568
MGG_05574
MGG_05602
MGG_05630
MGG_05631
MGG_05642
MGG_05649
MGG_05661
MGG_05663
MGG_05666
MGG_05673
MGG_05675
MGG_05679
MGG_05683
MGG_05689
MGG_05690
MGG_05706
MGG_05709
MGG_05715
MGG_05718
MGG_05730
MGG_05731
MGG_05732
MGG_05734
MGG_05736
MGG_05740
MGG_05748
MGG_05753
MGG_05775
MGG_05797
MGG_05811
MGG_05814
MGG_05817
MGG_05822
MGG_05827
MGG_05852
MGG_05869
MGG_05880
MGG_05913
MGG_05914
MGG_05915
MGG_05926
MGG_05929
MGG_05933
MGG_05934
MGG_05947
MGG_05951
MGG_05956
MGG_05957
MGG_05974
MGG_05979
MGG_05980
MGG_05985
MGG_05987
MGG_05988
MGG_05991
MGG_05992
MGG_05994
MGG_05996
MGG_05998
MGG_06000
MGG_06022
MGG_06054
MGG_06060
MGG_06065
MGG_06066
MGG_06072
MGG_06075
MGG_06081
MGG_06082
MGG_06083
MGG_06084
MGG_06117
MGG_06121
MGG_06124
MGG_06138
MGG_06139
MGG_06146
MGG_06158
MGG_06167
MGG_06175
MGG_06185
MGG_06189
MGG_06191
MGG_06194
MGG_06202
MGG_06205
MGG_06232
MGG_06245
MGG_06250
MGG_06261
MGG_06263
MGG_06266
MGG_06269
MGG_06270
MGG_06276
MGG_06293
MGG_06297
MGG_06298
MGG_06307
MGG_06318
MGG_06322
MGG_06342
MGG_06353
MGG_06356
MGG_06360
MGG_06367
MGG_06392
MGG_06396
MGG_06400
MGG_06403
MGG_06409
MGG_06412
MGG_06419
MGG_06420
MGG_06440
MGG_06446
MGG_06453
MGG_06459
MGG_06462
MGG_06470
MGG_06472
MGG_06479
MGG_06480
MGG_06482
MGG_06492
MGG_06494
MGG_06503
MGG_06508
MGG_06520
MGG_06522
MGG_06524
MGG_06530
MGG_06542
MGG_06547
MGG_06559
MGG_06562
MGG_06594
MGG_06599
MGG_06601
MGG_06610
MGG_06615
MGG_06623
MGG_06624
MGG_06634
MGG_06639
MGG_06642
MGG_06643
MGG_06648
MGG_06653
MGG_06666
MGG_06675
MGG_06690
MGG_06691
MGG_06693
MGG_06694
MGG_06703
MGG_06704
MGG_06709
MGG_06712
MGG_06719
MGG_06720
MGG_06721
MGG_06722
MGG_06765
MGG_06776
MGG_06787
MGG_06799
MGG_06802
MGG_06813
MGG_06816
MGG_06818
MGG_06836
MGG_06837
MGG_06838
MGG_06868
MGG_06870
MGG_06871
MGG_06875
MGG_06878
MGG_06888
MGG_06893
MGG_06901
MGG_06910
MGG_06912
MGG_06913
MGG_06932
MGG_06933
MGG_06936
MGG_06939
MGG_06948
MGG_06950
MGG_06951
MGG_06952
MGG_06979
MGG_06999
MGG_07000
MGG_07005
MGG_07006
MGG_07008
MGG_07009
MGG_07026
MGG_07031
MGG_07033
MGG_07035
MGG_07044
MGG_07047
MGG_07059
MGG_07060
MGG_07074
MGG_07077
MGG_07085
MGG_07099
MGG_07102
MGG_07119
MGG_07123
MGG_07126
MGG_07136
MGG_07141
MGG_07151
MGG_07164
MGG_07169
MGG_07171
MGG_07174
MGG_07176
MGG_07187
MGG_07200
MGG_07202
MGG_07203
MGG_07209
MGG_07232
MGG_07237
MGG_07243
MGG_07255
MGG_07266
MGG_07271
MGG_07283
MGG_07287
MGG_07288
MGG_07291
MGG_07306
MGG_07307
MGG_07316
MGG_07323
MGG_07328
MGG_07330
MGG_07331
MGG_07341
MGG_07367
MGG_07369
MGG_07374
MGG_07384
MGG_07395
MGG_07443
MGG_07446
MGG_07447
MGG_07463
MGG_07467
MGG_07468
MGG_07472
MGG_07480
MGG_07481
MGG_07482
MGG_07486
MGG_07517
MGG_07581
MGG_07609
MGG_07610
MGG_07613
MGG_07627
MGG_07628
MGG_07654
MGG_07660
MGG_07681
MGG_07697
MGG_07704
MGG_07705
MGG_07709
MGG_07717
MGG_07747
MGG_07753
MGG_07763
MGG_07768
MGG_07792
MGG_07799
MGG_07843
MGG_07910
MGG_07912
MGG_07914
MGG_07915
MGG_07927
MGG_07928
MGG_07930
MGG_07964
MGG_07974
MGG_07975
MGG_07991
MGG_08006
MGG_08019
MGG_08025
MGG_08055
MGG_08061
MGG_08069
MGG_08078
MGG_08084
MGG_08087
MGG_08092
MGG_08098
MGG_08104
MGG_08112
MGG_08113
MGG_08133
MGG_08139
MGG_08140
MGG_08147
MGG_08162
MGG_08164
MGG_08168
MGG_08175
MGG_08180
MGG_08182
MGG_08190
MGG_08202
MGG_08203
MGG_08221
MGG_08225
MGG_08229
MGG_08258
MGG_08262
MGG_08267
MGG_08268
MGG_08270
MGG_08272
MGG_08281
MGG_08303
MGG_08307
MGG_08308
MGG_08309
MGG_08343
MGG_08345
MGG_08347
MGG_08359
MGG_08361
MGG_08363
MGG_08369
MGG_08370
MGG_08382
MGG_08443
MGG_08445
MGG_08457
MGG_08586
MGG_08606
MGG_08613
MGG_08622
MGG_08623
MGG_08636
MGG_08638
MGG_08655
MGG_08656
MGG_08667
MGG_08706
MGG_08710
MGG_08724
MGG_08725
MGG_08732
MGG_08741
MGG_08744
MGG_08809
MGG_08820
MGG_08824
MGG_08826
MGG_08827
MGG_08832
MGG_08836
MGG_08842
MGG_08843
MGG_08852
MGG_08866
MGG_08867
MGG_08878
MGG_08893
MGG_08897
MGG_08901
MGG_08905
MGG_08922
MGG_08923
MGG_08932
MGG_08955
MGG_08957
MGG_08961
MGG_09007
MGG_09010
MGG_09015
MGG_09017
MGG_09031
MGG_09048
MGG_09056
MGG_09080
MGG_09088
MGG_09101
MGG_09115
MGG_09117
MGG_09125
MGG_09167
MGG_09170
MGG_09174
MGG_09192
MGG_09195
MGG_09208
MGG_09210
MGG_09214
MGG_09222
MGG_09226
MGG_09232
MGG_09235
MGG_09237
MGG_09249
MGG_09255
MGG_09256
MGG_09257
MGG_09260
MGG_09261
MGG_09265
MGG_09272
MGG_09273
MGG_09284
MGG_09285
MGG_09287
MGG_09289
MGG_09291
MGG_09317
MGG_09328
MGG_09330
MGG_09337
MGG_09345
MGG_09350
MGG_09361
MGG_09371
MGG_09372
MGG_09393
MGG_09400
MGG_09413
MGG_09423
MGG_09477
MGG_09493
MGG_09497
MGG_09502
MGG_09504
MGG_09505
MGG_09507
MGG_09517
MGG_09523
MGG_09527
MGG_09537
MGG_09550
MGG_09551
MGG_09555
MGG_09565
MGG_09567
MGG_09584
MGG_09635
MGG_09639
MGG_09641
MGG_09642
MGG_09670
MGG_09683
MGG_09692
MGG_09697
MGG_09706
MGG_09712
MGG_09718
MGG_09753
MGG_09760
MGG_09761
MGG_09766
MGG_09784
MGG_09806
MGG_09820
MGG_09830
MGG_09842
MGG_09846
MGG_09871
MGG_09880
MGG_09884
MGG_09887
MGG_09900
MGG_09916
MGG_09917
MGG_09922
MGG_09927
MGG_09928
MGG_09930
MGG_09932
MGG_09936
MGG_09942
MGG_09949
MGG_09955
MGG_09959
MGG_09981
MGG_09991
MGG_10035
MGG_10039
MGG_10041
MGG_10052
MGG_10084
MGG_10109
MGG_10115
MGG_10127
MGG_10142
MGG_10147
MGG_10148
MGG_10153
MGG_10181
MGG_10183
MGG_10185
MGG_10189
MGG_10192
MGG_10195
MGG_10211
MGG_10219
MGG_10225
MGG_10265
MGG_10267
MGG_10292
MGG_10324
MGG_10327
MGG_10330
MGG_10334
MGG_10357
MGG_10358
MGG_10365
MGG_10386
MGG_10397
MGG_10414
MGG_10426
MGG_10447
MGG_10456
MGG_10472
MGG_10489
MGG_10494
MGG_10497
MGG_10504
MGG_10522
MGG_10533
MGG_10565
MGG_10568
MGG_10569
MGG_10574
MGG_10575
MGG_10576
MGG_10578
MGG_10581
MGG_10583
MGG_10591
MGG_10606
MGG_10607
MGG_10632
MGG_10634
MGG_10649
MGG_10652
MGG_10655
MGG_10660
MGG_10677
MGG_10680
MGG_10685
MGG_10691
MGG_10714
MGG_10715
MGG_10716
MGG_10719
MGG_10749
MGG_10808
MGG_10828
MGG_10841
MGG_10844
MGG_10852
MGG_10859
MGG_10912
MGG_10940
MGG_10955
MGG_10963
MGG_10969
MGG_10970
MGG_10987
MGG_11021
MGG_11029
MGG_11049
MGG_11061
MGG_11073
MGG_11117
MGG_11132
MGG_11143
MGG_11149
MGG_11185
MGG_11209
MGG_11224
MGG_11236
MGG_11249
MGG_11279
MGG_11290
MGG_11291
MGG_11295
MGG_11301
MGG_11316
MGG_11317
MGG_11325
MGG_11336
MGG_11342
MGG_11350
MGG_11383
MGG_11395
MGG_11396
MGG_11398
MGG_11403
MGG_11412
MGG_11426
MGG_11448
MGG_11490
MGG_11511
MGG_11512
MGG_11513
MGG_11514
MGG_11517
MGG_11518
MGG_11534
MGG_11541
MGG_11567
MGG_11570
MGG_11586
MGG_11602
MGG_11608
MGG_11611
MGG_11617
MGG_11635
MGG_11643
MGG_11676
MGG_11679
MGG_11682
MGG_11696
MGG_11712
MGG_11714
MGG_11758
MGG_11764
MGG_11768
MGG_11773
MGG_11784
MGG_11786
MGG_11787
MGG_11794
MGG_11805
MGG_11826
MGG_11828
MGG_11835
MGG_11846
MGG_11861
MGG_11862
MGG_11871
MGG_11895
MGG_11902
MGG_11907
MGG_11916
MGG_11929
MGG_11934
MGG_11938
MGG_11944
MGG_11949
MGG_11953
MGG_11954
MGG_11957
MGG_11959
MGG_11969
MGG_11971
MGG_11982
MGG_12001
MGG_12005
MGG_12021
MGG_12027
MGG_12030
MGG_12032
MGG_12035
MGG_12051
MGG_12053
MGG_12058
MGG_12059
MGG_12061
MGG_12067
MGG_12070
MGG_12071
MGG_12130
MGG_12137
MGG_12141
MGG_12150
MGG_12152
MGG_12154
MGG_12161
MGG_12168
MGG_12174
MGG_12191
MGG_12192
MGG_12194
MGG_12199
MGG_12219
MGG_12241
MGG_12242
MGG_12259
MGG_12299
MGG_12316
MGG_12322
MGG_12360
MGG_12377
MGG_12385
MGG_12396
MGG_12412
MGG_12428
MGG_12432
MGG_12433
MGG_12434
MGG_12440
MGG_12449
MGG_12490
MGG_12493
MGG_12495
MGG_12502
MGG_12574
MGG_12575
MGG_12580
MGG_12590
MGG_12606
MGG_12609
MGG_12615
MGG_12666
MGG_12683
MGG_12697
MGG_12698
MGG_12704
MGG_12710
MGG_12738
MGG_12760
MGG_12766
MGG_12774
MGG_12804
MGG_12814
MGG_12816
MGG_12821
MGG_12822
MGG_12828
MGG_12832
MGG_12855
MGG_12860
MGG_12878
MGG_12885
MGG_12892
MGG_12894
MGG_12906
MGG_12920
MGG_12922
MGG_12933
MGG_12936
MGG_12944
MGG_12949
MGG_12958
MGG_12986
MGG_13001
MGG_13014
MGG_13025
MGG_13026
MGG_13039
MGG_13050
MGG_13062
MGG_13063
MGG_13107
MGG_13115
MGG_13128
MGG_13149
MGG_13154
MGG_13168
MGG_13170
MGG_13171
MGG_13172
MGG_13186
MGG_13201
MGG_13202
MGG_13214
MGG_13217
MGG_13219
MGG_13229
MGG_13246
MGG_13247
MGG_13258
MGG_13272
MGG_13281
MGG_13283
MGG_13294
MGG_13299
MGG_13321
MGG_13340
MGG_13342
MGG_13350
MGG_13359
MGG_13361
MGG_13364
MGG_13379
MGG_13383
MGG_13398
MGG_13443
MGG_13453
MGG_13455
MGG_13471
MGG_13487
MGG_13527
MGG_13528
MGG_13548
MGG_13552
MGG_13553
MGG_13555
MGG_13566
MGG_13588
MGG_13592
MGG_13593
MGG_13595
MGG_13602
MGG_13605
MGG_13628
MGG_13629
MGG_13655
MGG_13661
MGG_13691
MGG_13700
MGG_13717
MGG_13720
MGG_13722
MGG_13727
MGG_13731
MGG_13733
MGG_13738
MGG_13741
MGG_13743
MGG_13746
MGG_13782
MGG_13799
MGG_13803
MGG_13817
MGG_13841
MGG_13876
MGG_13878
MGG_13891
MGG_13897
MGG_13900
MGG_13905
MGG_13920
MGG_13929
MGG_13956
MGG_13959
MGG_13963
MGG_13965
MGG_13967
MGG_13968
MGG_14003
MGG_14011
MGG_14025
MGG_14030
MGG_14033
MGG_14035
MGG_14039
MGG_14048
MGG_14049
MGG_14050
MGG_14064
MGG_14078
MGG_14079
MGG_14100
MGG_14118
MGG_14119
MGG_14120
MGG_14133
MGG_14144
MGG_14161
MGG_14166
MGG_14193
MGG_14219
MGG_14230
MGG_14252
MGG_14266
MGG_14269
MGG_14274
MGG_14291
MGG_14297
MGG_14304
MGG_14307
MGG_14313
MGG_14323
MGG_14327
MGG_14330
MGG_14342
MGG_14349
MGG_14350
MGG_14354
MGG_14355
MGG_14356
MGG_14361
MGG_14366
MGG_14381
MGG_14406
MGG_14430
MGG_14448
MGG_14458
MGG_14525
MGG_14533
MGG_14545
