# Supplementary material for: Deep and comparative analysis of the mycelium and appressorium transcriptomes of Magnaporthe grisea using MPSS, RL-SAGE, and oligoarray methods
Source: BMC Genomics. 2006 Dec 8;7:310. doi: 10.1186/1471-2164-7-310 (PMC1764740; doi:10.1186/1471-2164-7-310)
Supplement: Additional file 6 — List of alternative transcript tags from MPSS and EST. [file 1471-2164-7-310-S6.xls]

## Sheet: AlternativeSpliceInMPSSApp+EST
Additional File 6. Alternative termination transcripts identified by MPSS and EST
Cluster	Release4_TIGRGeneID	Description	MPSS Tag	Copy Number	Number of alternate termination transcripts identified through MPSS
Cluster SPL1	TC10984	TC10984 weakly similar to GP|12698634|gb|AAK01619.1|AF314096	GATCCAAACATCCTGTT	9	8
Cluster SPL1	TC10984	TC10984 weakly similar to GP|12698634|gb|AAK01619.1|AF314096	GATCCAGACAAACTGCA	30	8
Cluster SPL1	TC10984	TC10984 weakly similar to GP|12698634|gb|AAK01619.1|AF314096	GATCAACGGAGAACCAG	11	8
Cluster SPL1	TC10984	TC10984 weakly similar to GP|12698634|gb|AAK01619.1|AF314096	GATCGATTCGTACCAGC	9	8
Cluster SPL1	TC10984	TC10984 weakly similar to GP|12698634|gb|AAK01619.1|AF314096	GATCTCTTCTGGCGGAG	58	8
Cluster SPL1	TC10984	TC10984 weakly similar to GP|12698634|gb|AAK01619.1|AF314096	GATCACCGTCTGCTGCA	285	8
Cluster SPL1	TC10984	TC10984 weakly similar to GP|12698634|gb|AAK01619.1|AF314096	GATCCGGTTGCACAAGC	23	8
Cluster SPL1	TC10984	TC10984 weakly similar to GP|12698634|gb|AAK01619.1|AF314096	GATCGAGGTCGGCGGGT	12	8
Cluster SPL1	TC11432	TC11432 weakly similar to GP|12698634|gb|AAK01619.1|AF314096	GATCCAGACAAACTGCA	30	4
Cluster SPL1	TC11432	TC11432 weakly similar to GP|12698634|gb|AAK01619.1|AF314096	GATCAACGGAGAACCAG	11	4
Cluster SPL1	TC11432	TC11432 weakly similar to GP|12698634|gb|AAK01619.1|AF314096	GATCTCTTCTGGCGGAG	58	4
Cluster SPL1	TC11432	TC11432 weakly similar to GP|12698634|gb|AAK01619.1|AF314096	GATCCGGTTGCACAAGC	23	4
Cluster SPL1	TC10985	TC10985 weakly similar to GP|12698634|gb|AAK01619.1|AF314096	GATCTGCCCTCCCGCGC	18	6
Cluster SPL1	TC10985	TC10985 weakly similar to GP|12698634|gb|AAK01619.1|AF314096	GATCCAGACAAACTGCA	30	6
Cluster SPL1	TC10985	TC10985 weakly similar to GP|12698634|gb|AAK01619.1|AF314096	GATCAACGGAGAACCAG	11	6
Cluster SPL1	TC10985	TC10985 weakly similar to GP|12698634|gb|AAK01619.1|AF314096	GATCGATTCGTACCAGC	9	6
Cluster SPL1	TC10985	TC10985 weakly similar to GP|12698634|gb|AAK01619.1|AF314096	GATCTCTTCTGGCGGAG	58	6
Cluster SPL1	TC10985	TC10985 weakly similar to GP|12698634|gb|AAK01619.1|AF314096	GATCCGGTTGCACAAGC	23	6
Cluster SPL1	TC7490	TC7490 similar to GP|12698634|gb|AAK01619.1|AF314096	GATCCAAACATCCTGTT	9	8
Cluster SPL1	TC7490	TC7490 similar to GP|12698634|gb|AAK01619.1|AF314096	GATCCAGACAAACTGCA	30	8
Cluster SPL1	TC7490	TC7490 similar to GP|12698634|gb|AAK01619.1|AF314096	GATCAACGGAGAACCAG	11	8
Cluster SPL1	TC7490	TC7490 similar to GP|12698634|gb|AAK01619.1|AF314096	GATCGATTCGTACCAGC	9	8
Cluster SPL1	TC7490	TC7490 similar to GP|12698634|gb|AAK01619.1|AF314096	GATCTCTTCTGGCGGAG	58	8
Cluster SPL1	TC7490	TC7490 similar to GP|12698634|gb|AAK01619.1|AF314096	GATCACCGTCTGCTGCA	285	8
Cluster SPL1	TC7490	TC7490 similar to GP|12698634|gb|AAK01619.1|AF314096	GATCCGGTTGCACAAGC	23	8
Cluster SPL1	TC7490	TC7490 similar to GP|12698634|gb|AAK01619.1|AF314096	GATCGAGGTCGGCGGGT	12	8
Cluster SPL1	TC8797	TC8797 weakly similar to GP|6683624|dbj|BAA89272.1||AB025309 Pol {Alternaria alternata}, partial (7%)	GATCCAAACATCCTGTT	9	9
Cluster SPL1	TC8797	TC8797 weakly similar to GP|6683624|dbj|BAA89272.1||AB025309 Pol {Alternaria alternata}, partial (7%)	GATCCAGACAAACTGCA	30	9
Cluster SPL1	TC8797	TC8797 weakly similar to GP|6683624|dbj|BAA89272.1||AB025309 Pol {Alternaria alternata}, partial (7%)	GATCGATTCGTACCAGC	9	9
Cluster SPL1	TC8797	TC8797 weakly similar to GP|6683624|dbj|BAA89272.1||AB025309 Pol {Alternaria alternata}, partial (7%)	GATCTGTTTGCTCCGTT	7	9
Cluster SPL1	TC8797	TC8797 weakly similar to GP|6683624|dbj|BAA89272.1||AB025309 Pol {Alternaria alternata}, partial (7%)	GATCACCGTCTGCTGCA	285	9
Cluster SPL1	TC8797	TC8797 weakly similar to GP|6683624|dbj|BAA89272.1||AB025309 Pol {Alternaria alternata}, partial (7%)	GATCACCGGCTGTTACG	25	9
Cluster SPL1	TC8797	TC8797 weakly similar to GP|6683624|dbj|BAA89272.1||AB025309 Pol {Alternaria alternata}, partial (7%)	GATCCGGTTGCACAAGC	23	9
Cluster SPL1	TC8797	TC8797 weakly similar to GP|6683624|dbj|BAA89272.1||AB025309 Pol {Alternaria alternata}, partial (7%)	GATCGAGGTCGGCGGGT	12	9
Cluster SPL1	TC8797	TC8797 weakly similar to GP|6683624|dbj|BAA89272.1||AB025309 Pol {Alternaria alternata}, partial (7%)	GATCCAGGTTTTGGCCA	30	9
Cluster SPL1	TC9050	TC9050 weakly similar to GP|6683624|dbj|BAA89272.1||AB025309 Pol {Alternaria alternata}, partial (3%)	GATCCAAACATCCTGTT	9	6
Cluster SPL1	TC9050	TC9050 weakly similar to GP|6683624|dbj|BAA89272.1||AB025309 Pol {Alternaria alternata}, partial (3%)	GATCAACGGAGAACCAG	11	6
Cluster SPL1	TC9050	TC9050 weakly similar to GP|6683624|dbj|BAA89272.1||AB025309 Pol {Alternaria alternata}, partial (3%)	GATCGATTCGTACCAGC	9	6
Cluster SPL1	TC9050	TC9050 weakly similar to GP|6683624|dbj|BAA89272.1||AB025309 Pol {Alternaria alternata}, partial (3%)	GATCTCTTCTGGCGGAG	58	6
Cluster SPL1	TC9050	TC9050 weakly similar to GP|6683624|dbj|BAA89272.1||AB025309 Pol {Alternaria alternata}, partial (3%)	GATCACCGGCTGTTACG	25	6
Cluster SPL1	TC9050	TC9050 weakly similar to GP|6683624|dbj|BAA89272.1||AB025309 Pol {Alternaria alternata}, partial (3%)	GATCCGGTTGCACAAGC	23	6
Cluster SPL1	TC8848	TC8848 weakly similar to GP|10946132|gb|AAG24792.1|AF264028	GATCCAAACATCCTGTT	9	4
Cluster SPL1	TC8848	TC8848 weakly similar to GP|10946132|gb|AAG24792.1|AF264028	GATCGATTCGTACCAGC	9	4
Cluster SPL1	TC8848	TC8848 weakly similar to GP|10946132|gb|AAG24792.1|AF264028	GATCACCGTCTGCTGCA	285	4
Cluster SPL1	TC8848	TC8848 weakly similar to GP|10946132|gb|AAG24792.1|AF264028	GATCGAGGTCGGCGGGT	12	4
Cluster SPL2	TC10708	TC10708 PIR|T18347|T18347 gag protein homolog, truncated - rice blast fungus magnaporthe gypsy retrotransposon, partial (65%)	GATCTTAACCGATTCGA	11	11
Cluster SPL2	TC10708	TC10708 PIR|T18347|T18347 gag protein homolog, truncated - rice blast fungus magnaporthe gypsy retrotransposon, partial (65%)	GATCGAACACCTACAAG	12	11
Cluster SPL2	TC10708	TC10708 PIR|T18347|T18347 gag protein homolog, truncated - rice blast fungus magnaporthe gypsy retrotransposon, partial (65%)	GATCCGCATCTCTGCCG	7	11
Cluster SPL2	TC10708	TC10708 PIR|T18347|T18347 gag protein homolog, truncated - rice blast fungus magnaporthe gypsy retrotransposon, partial (65%)	GATCGTTCTTCGCATTC	11	11
Cluster SPL2	TC10708	TC10708 PIR|T18347|T18347 gag protein homolog, truncated - rice blast fungus magnaporthe gypsy retrotransposon, partial (65%)	GATCGTAGCCCCTTTGA	30	11
Cluster SPL2	TC10708	TC10708 PIR|T18347|T18347 gag protein homolog, truncated - rice blast fungus magnaporthe gypsy retrotransposon, partial (65%)	GATCCTGCCTGCCGAAC	8	11
Cluster SPL2	TC10708	TC10708 PIR|T18347|T18347 gag protein homolog, truncated - rice blast fungus magnaporthe gypsy retrotransposon, partial (65%)	GATCCTCGACTCCTTTT	1922	11
Cluster SPL2	TC10708	TC10708 PIR|T18347|T18347 gag protein homolog, truncated - rice blast fungus magnaporthe gypsy retrotransposon, partial (65%)	GATCCTGCCGACTGTAC	173	11
Cluster SPL2	TC10708	TC10708 PIR|T18347|T18347 gag protein homolog, truncated - rice blast fungus magnaporthe gypsy retrotransposon, partial (65%)	GATCTCTTCGACTTCGT	21	11
Cluster SPL2	TC10708	TC10708 PIR|T18347|T18347 gag protein homolog, truncated - rice blast fungus magnaporthe gypsy retrotransposon, partial (65%)	GATCAGGTTGTACGCTT	7	11
Cluster SPL2	TC10924	TC10924 weakly similar to GP|6650019|gb|AAF21678.1|AF051915	GATCGTTCTTCGCATTC	11	4
Cluster SPL2	TC10924	TC10924 weakly similar to GP|6650019|gb|AAF21678.1|AF051915	GATCCTGCGCCGCTGCC	49	4
Cluster SPL2	TC10924	TC10924 weakly similar to GP|6650019|gb|AAF21678.1|AF051915	GATCCTCGACTCCTTTT	1922	4
Cluster SPL2	TC10924	TC10924 weakly similar to GP|6650019|gb|AAF21678.1|AF051915	GATCTCTTCGACTTCGT	21	4
Cluster SPL2	TC10992	TC10992 weakly similar to GP|6683624|dbj|BAA89272.1||AB025309 Pol {Alternaria alternata}, partial (26%)	GATCCGCATCTCTGCCG	7	9
Cluster SPL2	TC10992	TC10992 weakly similar to GP|6683624|dbj|BAA89272.1||AB025309 Pol {Alternaria alternata}, partial (26%)	GATCCAACGATTGGATT	7	9
Cluster SPL2	TC10992	TC10992 weakly similar to GP|6683624|dbj|BAA89272.1||AB025309 Pol {Alternaria alternata}, partial (26%)	GATCGTAGCCCCTTTGA	30	9
Cluster SPL2	TC10992	TC10992 weakly similar to GP|6683624|dbj|BAA89272.1||AB025309 Pol {Alternaria alternata}, partial (26%)	GATCCTGCCTGCCGAAC	8	9
Cluster SPL2	TC10992	TC10992 weakly similar to GP|6683624|dbj|BAA89272.1||AB025309 Pol {Alternaria alternata}, partial (26%)	GATCCTGCGCCGCTGCC	49	9
Cluster SPL2	TC10992	TC10992 weakly similar to GP|6683624|dbj|BAA89272.1||AB025309 Pol {Alternaria alternata}, partial (26%)	GATCCTCGACTCCTTTT	1922	9
Cluster SPL2	TC10992	TC10992 weakly similar to GP|6683624|dbj|BAA89272.1||AB025309 Pol {Alternaria alternata}, partial (26%)	GATCCTGCCGACTGTAC	173	9
Cluster SPL2	TC10992	TC10992 weakly similar to GP|6683624|dbj|BAA89272.1||AB025309 Pol {Alternaria alternata}, partial (26%)	GATCTCTTCGACTTCGT	21	9
Cluster SPL2	TC10992	TC10992 weakly similar to GP|6683624|dbj|BAA89272.1||AB025309 Pol {Alternaria alternata}, partial (26%)	GATCCTGGAGACCGACG	56	9
Cluster SPL2	TC6980	TC6980 weakly similar to GP|5002510|dbj|BAA78625.1||AB028236 Pol (reverse transcriptase-RNase H-integrase) {Tricholoma matsutake}, partial (36%)	GATCGTTCTTCGCATTC	11	6
Cluster SPL2	TC6980	TC6980 weakly similar to GP|5002510|dbj|BAA78625.1||AB028236 Pol (reverse transcriptase-RNase H-integrase) {Tricholoma matsutake}, partial (36%)	GATCGTAGCCCCTTTGA	30	6
Cluster SPL2	TC6980	TC6980 weakly similar to GP|5002510|dbj|BAA78625.1||AB028236 Pol (reverse transcriptase-RNase H-integrase) {Tricholoma matsutake}, partial (36%)	GATCCTGCGCCGCTGCC	49	6
Cluster SPL2	TC6980	TC6980 weakly similar to GP|5002510|dbj|BAA78625.1||AB028236 Pol (reverse transcriptase-RNase H-integrase) {Tricholoma matsutake}, partial (36%)	GATCCTCGACTCCTTTT	1922	6
Cluster SPL2	TC6980	TC6980 weakly similar to GP|5002510|dbj|BAA78625.1||AB028236 Pol (reverse transcriptase-RNase H-integrase) {Tricholoma matsutake}, partial (36%)	GATCTCTTCGACTTCGT	21	6
Cluster SPL2	TC6980	TC6980 weakly similar to GP|5002510|dbj|BAA78625.1||AB028236 Pol (reverse transcriptase-RNase H-integrase) {Tricholoma matsutake}, partial (36%)	GATCCTGGAGACCGACG	56	6
Cluster SPL2	TC10969	TC10969 weakly similar to GP|6683624|dbj|BAA89272.1||AB025309 Pol {Alternaria alternata}, partial (12%)	GATCCGCATCTCTGCCG	7	5
Cluster SPL2	TC10969	TC10969 weakly similar to GP|6683624|dbj|BAA89272.1||AB025309 Pol {Alternaria alternata}, partial (12%)	GATCCAACGATTGGATT	7	5
Cluster SPL2	TC10969	TC10969 weakly similar to GP|6683624|dbj|BAA89272.1||AB025309 Pol {Alternaria alternata}, partial (12%)	GATCCTGCCTGCCGAAC	8	5
Cluster SPL2	TC10969	TC10969 weakly similar to GP|6683624|dbj|BAA89272.1||AB025309 Pol {Alternaria alternata}, partial (12%)	GATCCTGCCGACTGTAC	173	5
Cluster SPL2	TC7106	TC7106 weakly similar to GP|5002510|dbj|BAA78625.1||AB028236 Pol (reverse transcriptase-RNase H-integrase) {Tricholoma matsutake}, partial (14%)	GATCGCCCGCACCTACC	283	5
Cluster SPL2	TC7106	TC7106 weakly similar to GP|5002510|dbj|BAA78625.1||AB028236 Pol (reverse transcriptase-RNase H-integrase) {Tricholoma matsutake}, partial (14%)	GATCGTTCTTCGCATTC	11	5
Cluster SPL2	TC7106	TC7106 weakly similar to GP|5002510|dbj|BAA78625.1||AB028236 Pol (reverse transcriptase-RNase H-integrase) {Tricholoma matsutake}, partial (14%)	GATCCTCGACTCCTTTT	1922	5
Cluster SPL2	TC7106	TC7106 weakly similar to GP|5002510|dbj|BAA78625.1||AB028236 Pol (reverse transcriptase-RNase H-integrase) {Tricholoma matsutake}, partial (14%)	GATCTCTTCGACTTCGT	21	5
Cluster SPL2	TC7106	TC7106 weakly similar to GP|5002510|dbj|BAA78625.1||AB028236 Pol (reverse transcriptase-RNase H-integrase) {Tricholoma matsutake}, partial (14%)	GATCAGGTAACAGGACA	21	5
Cluster SPL2	TC7648	TC7648 weakly similar to GP|6683624|dbj|BAA89272.1||AB025309 Pol {Alternaria alternata}, partial (22%)	GATCGTAGCCCCTTTGA	30	6
Cluster SPL2	TC7648	TC7648 weakly similar to GP|6683624|dbj|BAA89272.1||AB025309 Pol {Alternaria alternata}, partial (22%)	GATCCTGCGCCGCTGCC	49	6
Cluster SPL2	TC7648	TC7648 weakly similar to GP|6683624|dbj|BAA89272.1||AB025309 Pol {Alternaria alternata}, partial (22%)	GATCCTCGACTCCTTTT	1922	6
Cluster SPL2	TC7648	TC7648 weakly similar to GP|6683624|dbj|BAA89272.1||AB025309 Pol {Alternaria alternata}, partial (22%)	GATCCTGCCGACTGTAC	173	6
Cluster SPL2	TC7648	TC7648 weakly similar to GP|6683624|dbj|BAA89272.1||AB025309 Pol {Alternaria alternata}, partial (22%)	GATCTCTTCGACTTCGT	21	6
Cluster SPL2	TC7648	TC7648 weakly similar to GP|6683624|dbj|BAA89272.1||AB025309 Pol {Alternaria alternata}, partial (22%)	GATCCTGGAGACCGACG	56	6
Cluster SPL2	TC8006	TC8006 PIR|T18347|T18347 gag protein homolog, truncated - rice blast fungus magnaporthe gypsy retrotransposon, partial (58%)	GATCCGCATCTCTGCCG	7	6
Cluster SPL2	TC8006	TC8006 PIR|T18347|T18347 gag protein homolog, truncated - rice blast fungus magnaporthe gypsy retrotransposon, partial (58%)	GATCGTAGCCCCTTTGA	30	6
Cluster SPL2	TC8006	TC8006 PIR|T18347|T18347 gag protein homolog, truncated - rice blast fungus magnaporthe gypsy retrotransposon, partial (58%)	GATCCTGCCTGCCGAAC	8	6
Cluster SPL2	TC8006	TC8006 PIR|T18347|T18347 gag protein homolog, truncated - rice blast fungus magnaporthe gypsy retrotransposon, partial (58%)	GATCCTGCCGACTGTAC	173	6
Cluster SPL2	TC8006	TC8006 PIR|T18347|T18347 gag protein homolog, truncated - rice blast fungus magnaporthe gypsy retrotransposon, partial (58%)	GATCAGGTTGTACGCTT	7	6
Cluster SPL2	TC8733	TC8733 weakly similar to GP|6683624|dbj|BAA89272.1||AB025309 Pol {Alternaria alternata}, partial (16%)	GATCGTTCTTCGCATTC	11	7
Cluster SPL2	TC8733	TC8733 weakly similar to GP|6683624|dbj|BAA89272.1||AB025309 Pol {Alternaria alternata}, partial (16%)	GATCGTAGCCCCTTTGA	30	7
Cluster SPL2	TC8733	TC8733 weakly similar to GP|6683624|dbj|BAA89272.1||AB025309 Pol {Alternaria alternata}, partial (16%)	GATCCTGCGCCGCTGCC	49	7
Cluster SPL2	TC8733	TC8733 weakly similar to GP|6683624|dbj|BAA89272.1||AB025309 Pol {Alternaria alternata}, partial (16%)	GATCCTCGACTCCTTTT	1922	7
Cluster SPL2	TC8733	TC8733 weakly similar to GP|6683624|dbj|BAA89272.1||AB025309 Pol {Alternaria alternata}, partial (16%)	GATCCTGCCGACTGTAC	173	7
Cluster SPL2	TC8733	TC8733 weakly similar to GP|6683624|dbj|BAA89272.1||AB025309 Pol {Alternaria alternata}, partial (16%)	GATCTCTTCGACTTCGT	21	7
Cluster SPL2	TC8733	TC8733 weakly similar to GP|6683624|dbj|BAA89272.1||AB025309 Pol {Alternaria alternata}, partial (16%)	GATCCTGGAGACCGACG	56	7
Cluster SPL2	TC9028	TC9028 weakly similar to GP|6683624|dbj|BAA89272.1||AB025309 Pol {Alternaria alternata}, partial (21%)	GATCCGCATCTCTGCCG	7	8
Cluster SPL2	TC9028	TC9028 weakly similar to GP|6683624|dbj|BAA89272.1||AB025309 Pol {Alternaria alternata}, partial (21%)	GATCCAACGATTGGATT	7	8
Cluster SPL2	TC9028	TC9028 weakly similar to GP|6683624|dbj|BAA89272.1||AB025309 Pol {Alternaria alternata}, partial (21%)	GATCGTTCTTCGCATTC	11	8
Cluster SPL2	TC9028	TC9028 weakly similar to GP|6683624|dbj|BAA89272.1||AB025309 Pol {Alternaria alternata}, partial (21%)	GATCGTAGCCCCTTTGA	30	8
Cluster SPL2	TC9028	TC9028 weakly similar to GP|6683624|dbj|BAA89272.1||AB025309 Pol {Alternaria alternata}, partial (21%)	GATCCTGCCTGCCGAAC	8	8
Cluster SPL2	TC9028	TC9028 weakly similar to GP|6683624|dbj|BAA89272.1||AB025309 Pol {Alternaria alternata}, partial (21%)	GATCCTGCGCCGCTGCC	49	8
Cluster SPL2	TC9028	TC9028 weakly similar to GP|6683624|dbj|BAA89272.1||AB025309 Pol {Alternaria alternata}, partial (21%)	GATCCTGCCGACTGTAC	173	8
Cluster SPL2	TC9028	TC9028 weakly similar to GP|6683624|dbj|BAA89272.1||AB025309 Pol {Alternaria alternata}, partial (21%)	GATCCTGGAGACCGACG	56	8
Cluster SPL2	TC9089	TC9089	GATCCAACGATTGGATT	7	6
Cluster SPL2	TC9089	TC9089	GATCGTTCTTCGCATTC	11	6
Cluster SPL2	TC9089	TC9089	GATCGTAGCCCCTTTGA	30	6
Cluster SPL2	TC9089	TC9089	GATCCTGCGCCGCTGCC	49	6
Cluster SPL2	TC9089	TC9089	GATCCTGCCGACTGTAC	173	6
Cluster SPL2	TC9089	TC9089	GATCCTGGAGACCGACG	56	6
Cluster SPL2	TC9325	TC9325 weakly similar to GP|5002510|dbj|BAA78625.1||AB028236 Pol (reverse transcriptase-RNase H-integrase) {Tricholoma matsutake}, partial (17%)	GATCCGCATCTCTGCCG	7	9
Cluster SPL2	TC9325	TC9325 weakly similar to GP|5002510|dbj|BAA78625.1||AB028236 Pol (reverse transcriptase-RNase H-integrase) {Tricholoma matsutake}, partial (17%)	GATCCAACGATTGGATT	7	9
Cluster SPL2	TC9325	TC9325 weakly similar to GP|5002510|dbj|BAA78625.1||AB028236 Pol (reverse transcriptase-RNase H-integrase) {Tricholoma matsutake}, partial (17%)	GATCGTTCTTCGCATTC	11	9
Cluster SPL2	TC9325	TC9325 weakly similar to GP|5002510|dbj|BAA78625.1||AB028236 Pol (reverse transcriptase-RNase H-integrase) {Tricholoma matsutake}, partial (17%)	GATCGTAGCCCCTTTGA	30	9
Cluster SPL2	TC9325	TC9325 weakly similar to GP|5002510|dbj|BAA78625.1||AB028236 Pol (reverse transcriptase-RNase H-integrase) {Tricholoma matsutake}, partial (17%)	GATCCTGCCTGCCGAAC	8	9
Cluster SPL2	TC9325	TC9325 weakly similar to GP|5002510|dbj|BAA78625.1||AB028236 Pol (reverse transcriptase-RNase H-integrase) {Tricholoma matsutake}, partial (17%)	GATCCTGCGCCGCTGCC	49	9
Cluster SPL2	TC9325	TC9325 weakly similar to GP|5002510|dbj|BAA78625.1||AB028236 Pol (reverse transcriptase-RNase H-integrase) {Tricholoma matsutake}, partial (17%)	GATCCTCGACTCCTTTT	1922	9
Cluster SPL2	TC9325	TC9325 weakly similar to GP|5002510|dbj|BAA78625.1||AB028236 Pol (reverse transcriptase-RNase H-integrase) {Tricholoma matsutake}, partial (17%)	GATCCTGCCGACTGTAC	173	9
Cluster SPL2	TC9325	TC9325 weakly similar to GP|5002510|dbj|BAA78625.1||AB028236 Pol (reverse transcriptase-RNase H-integrase) {Tricholoma matsutake}, partial (17%)	GATCTCTTCGACTTCGT	21	9
Cluster SPL2	TC7303	TC7303 PIR|T18347|T18347 gag protein homolog, truncated - rice blast fungus magnaporthe gypsy retrotransposon, complete	GATCTTAACCGATTCGA	11	4
Cluster SPL2	TC7303	TC7303 PIR|T18347|T18347 gag protein homolog, truncated - rice blast fungus magnaporthe gypsy retrotransposon, complete	GATCGAACACCTACAAG	12	4
Cluster SPL2	TC7303	TC7303 PIR|T18347|T18347 gag protein homolog, truncated - rice blast fungus magnaporthe gypsy retrotransposon, complete	GATCAGGTTGTACGCTT	7	4
Cluster SPL2	TC7707	TC7707 PIR|T18347|T18347 gag protein homolog, truncated - rice blast fungus magnaporthe gypsy retrotransposon, partial (94%)	GATCTTAACCGATTCGA	11	3
Cluster SPL2	TC7707	TC7707 PIR|T18347|T18347 gag protein homolog, truncated - rice blast fungus magnaporthe gypsy retrotransposon, partial (94%)	GATCGAACACCTACAAG	12	3
Cluster SPL2	TC7980	TC7980 PIR|T18347|T18347 gag protein homolog, truncated - rice blast fungus magnaporthe gypsy retrotransposon, partial (89%)	GATCTTAACCGATTCGA	11	4
Cluster SPL2	TC7980	TC7980 PIR|T18347|T18347 gag protein homolog, truncated - rice blast fungus magnaporthe gypsy retrotransposon, partial (89%)	GATCGAACACCTACAAG	12	4
Cluster SPL2	TC7980	TC7980 PIR|T18347|T18347 gag protein homolog, truncated - rice blast fungus magnaporthe gypsy retrotransposon, partial (89%)	GATCAGGTTGTACGCTT	7	4
Cluster SPL2	TC8431	TC8431 PIR|T18347|T18347 gag protein homolog, truncated - rice blast fungus magnaporthe gypsy retrotransposon, complete	GATCTTAACCGATTCGA	11	4
Cluster SPL2	TC8431	TC8431 PIR|T18347|T18347 gag protein homolog, truncated - rice blast fungus magnaporthe gypsy retrotransposon, complete	GATCGAACACCTACAAG	12	4
Cluster SPL2	TC8431	TC8431 PIR|T18347|T18347 gag protein homolog, truncated - rice blast fungus magnaporthe gypsy retrotransposon, complete	GATCAGGTTGTACGCTT	7	4
Cluster SPL2	TC9429	TC9429 homologue to PIR|T18347|T18347 gag protein homolog, truncated - rice blast fungus magnaporthe gypsy retrotransposon, partial (44%)	GATCTTAACCGATTCGA	11	4
Cluster SPL2	TC9429	TC9429 homologue to PIR|T18347|T18347 gag protein homolog, truncated - rice blast fungus magnaporthe gypsy retrotransposon, partial (44%)	GATCGAACACCTACAAG	12	4
Cluster SPL2	TC9429	TC9429 homologue to PIR|T18347|T18347 gag protein homolog, truncated - rice blast fungus magnaporthe gypsy retrotransposon, partial (44%)	GATCGCCCGCACCTACC	283	4
Cluster SPL2	TC9429	TC9429 homologue to PIR|T18347|T18347 gag protein homolog, truncated - rice blast fungus magnaporthe gypsy retrotransposon, partial (44%)	GATCAGGTAACAGGACA	21	4
Cluster SPL2	TC9125	TC9125 homologue to PIR|T18347|T18347 gag protein homolog, truncated - rice blast fungus magnaporthe gypsy retrotransposon, complete	GATCTTAACCGATTCGA	11	5
Cluster SPL2	TC9125	TC9125 homologue to PIR|T18347|T18347 gag protein homolog, truncated - rice blast fungus magnaporthe gypsy retrotransposon, complete	GATCGAACACCTACAAG	12	5
Cluster SPL2	TC9125	TC9125 homologue to PIR|T18347|T18347 gag protein homolog, truncated - rice blast fungus magnaporthe gypsy retrotransposon, complete	GATCCACAGCGGTAGCA	5	5
Cluster SPL2	TC9125	TC9125 homologue to PIR|T18347|T18347 gag protein homolog, truncated - rice blast fungus magnaporthe gypsy retrotransposon, complete	GATCAGGTTGTACGCTT	7	5
Cluster SPL4	TC7093	TC7093 similar to SP|Q12560|ENO	GATCCTCCGCATTGAGG	1406	3
Cluster SPL4	TC7093	TC7093 similar to SP|Q12560|ENO	GATCAAGACCGGTGCCC	5	3
Cluster SPL4	TC7093	TC7093 similar to SP|Q12560|ENO	GATCGTTGCCGATGACC	6	3
Cluster SPL5	TC7008	TC7008 weakly similar to PIR|JC5096|JC5096 transposase - fungus (Cochliobolus carbonum), partial (18%)	GATCCACTACCTCCGGA	2166	2
Cluster SPL5	TC7008	TC7008 weakly similar to PIR|JC5096|JC5096 transposase - fungus (Cochliobolus carbonum), partial (18%)	GATCCCCTGAATTCGAG	39	2
Cluster SPL6	TC10632	TC10632 PIR|S51577|S51577 transposase - rice blast fungus, partial (71%)	GATCCAAACGAGCTTTT	79	4
Cluster SPL6	TC10632	TC10632 PIR|S51577|S51577 transposase - rice blast fungus, partial (71%)	GATCCTTTGCCTTCCAT	21	4
Cluster SPL6	TC10632	TC10632 PIR|S51577|S51577 transposase - rice blast fungus, partial (71%)	GATCCGGCCGTTGCAAC	80	4
Cluster SPL6	TC10934	TC10934 homologue to PIR|S51577|S51577 transposase - rice blast fungus, partial (56%)	GATCCTTTGCCTTCCAT	21	2
Cluster SPL6	TC10934	TC10934 homologue to PIR|S51577|S51577 transposase - rice blast fungus, partial (56%)	GATCCGGCCGTTGCAAC	80	2
Cluster SPL6	TC11022	TC11022 PIR|S51577|S51577 transposase - rice blast fungus, partial (55%)	GATCCAAACGAGCTTTT	79	4
Cluster SPL6	TC11022	TC11022 PIR|S51577|S51577 transposase - rice blast fungus, partial (55%)	GATCCTTTGCCTTCCAT	21	4
Cluster SPL6	TC11022	TC11022 PIR|S51577|S51577 transposase - rice blast fungus, partial (55%)	GATCCGGCCGTTGCAAC	80	4
Cluster SPL6	TC11108	TC11108 PIR|S51577|S51577 transposase - rice blast fungus, partial (36%)	GATCCTTTGCCTTCCAT	21	2
Cluster SPL6	TC11108	TC11108 PIR|S51577|S51577 transposase - rice blast fungus, partial (36%)	GATCCGGCCGTTGCAAC	80	2
Cluster SPL6	TC6998	TC6998 PIR|S51577|S51577 transposase - rice blast fungus, complete	GATCCAAACGAGCTTTT	79	7
Cluster SPL6	TC6998	TC6998 PIR|S51577|S51577 transposase - rice blast fungus, complete	GATCCAATGGTTGAAGA	5	7
Cluster SPL6	TC6998	TC6998 PIR|S51577|S51577 transposase - rice blast fungus, complete	GATCCTGAATCTGCGCC	105	7
Cluster SPL6	TC6998	TC6998 PIR|S51577|S51577 transposase - rice blast fungus, complete	GATCCTTTGCCTTCCAT	21	7
Cluster SPL6	TC6998	TC6998 PIR|S51577|S51577 transposase - rice blast fungus, complete	GATCCGGCCGTTGCAAC	80	7
Cluster SPL6	TC7207	TC7207 PIR|S51577|S51577 transposase - rice blast fungus, partial (64%)	GATCCAAACGAGCTTTT	79	4
Cluster SPL6	TC7207	TC7207 PIR|S51577|S51577 transposase - rice blast fungus, partial (64%)	GATCCTTTGCCTTCCAT	21	4
Cluster SPL6	TC7207	TC7207 PIR|S51577|S51577 transposase - rice blast fungus, partial (64%)	GATCCGGCCGTTGCAAC	80	4
Cluster SPL6	TC8696	TC8696 PIR|S51577|S51577 transposase - rice blast fungus, partial (36%)	GATCCAAACGAGCTTTT	79	4
Cluster SPL6	TC8696	TC8696 PIR|S51577|S51577 transposase - rice blast fungus, partial (36%)	GATCCTTTGCCTTCCAT	21	4
Cluster SPL6	TC8696	TC8696 PIR|S51577|S51577 transposase - rice blast fungus, partial (36%)	GATCCGGCCGTTGCAAC	80	4
Cluster SPL6	TC8857	TC8857 PIR|S51577|S51577 transposase - rice blast fungus, partial (43%)	GATCCTTTGCCTTCCAT	21	2
Cluster SPL6	TC8857	TC8857 PIR|S51577|S51577 transposase - rice blast fungus, partial (43%)	GATCCGGCCGTTGCAAC	80	2
Cluster SPL6	TC8996	TC8996 PIR|S51577|S51577 transposase - rice blast fungus, partial (61%)	GATCCAAACGAGCTTTT	79	4
Cluster SPL6	TC8996	TC8996 PIR|S51577|S51577 transposase - rice blast fungus, partial (61%)	GATCCTTTGCCTTCCAT	21	4
Cluster SPL6	TC8996	TC8996 PIR|S51577|S51577 transposase - rice blast fungus, partial (61%)	GATCCGGCCGTTGCAAC	80	4
Cluster SPL6	TC9669	TC9669 homologue to PIR|S51577|S51577 transposase - rice blast fungus, partial (60%)	GATCCTTTGCCTTCCAT	21	2
Cluster SPL6	TC9669	TC9669 homologue to PIR|S51577|S51577 transposase - rice blast fungus, partial (60%)	GATCCGGCCGTTGCAAC	80	2
Cluster SPL7	TC7524	TC7524 weakly similar to GP|12698634|gb|AAK01619.1|AF314096	GATCCACTACCTCCGGA	2166	3
Cluster SPL7	TC7524	TC7524 weakly similar to GP|12698634|gb|AAK01619.1|AF314096	GATCTTTCGAGGGTAAG	35	3
Cluster SPL7	TC8627	TC8627 weakly similar to GP|6683624|dbj|BAA89272.1||AB025309 Pol {Alternaria alternata}, partial (5%)	GATCTTTCGAGGGTAAG	35	2
Cluster SPL7	TC6960	TC6960	GATCCACTACCTCCGGA	2166	5
Cluster SPL7	TC6960	TC6960	GATCCGAGTCTTCGGTG	5	5
Cluster SPL7	TC6960	TC6960	GATCTTTTGGCCACCAT	5	5
Cluster SPL7	TC8635	TC8635 similar to GP|12383012|gb|AAG52933.1||AY009362 ATPase 6 {Phalacrocorax varius}, partial (9%)	GATCCGAGTCTTCGGTG	5	2
Cluster SPL7	TC8635	TC8635 similar to GP|12383012|gb|AAG52933.1||AY009362 ATPase 6 {Phalacrocorax varius}, partial (9%)	GATCTTTTGGCCACCAT	5	2
Cluster SPL7	TC8964	TC8964 weakly similar to GP|6683624|dbj|BAA89272.1||AB025309 Pol {Alternaria alternata}, partial (5%)	GATCCACTACCTCCGGA	2166	5
Cluster SPL7	TC8964	TC8964 weakly similar to GP|6683624|dbj|BAA89272.1||AB025309 Pol {Alternaria alternata}, partial (5%)	GATCCACTACCTCCGGA	2166	5
Cluster SPL7	TC8964	TC8964 weakly similar to GP|6683624|dbj|BAA89272.1||AB025309 Pol {Alternaria alternata}, partial (5%)	GATCTTTTGGCCACCAT	5	5
Cluster SPL7	TC9118	TC9118 weakly similar to GP|12698634|gb|AAK01619.1|AF314096	GATCTTTCGAGGGTAAG	35	2
Cluster SPL8	TC10970	TC10970 homologue to PIR|T30528|T30528 reverse transcriptase - rice blast fungus, partial (90%)	GATCTACTCCGAAAACA	17	5
Cluster SPL8	TC10970	TC10970 homologue to PIR|T30528|T30528 reverse transcriptase - rice blast fungus, partial (90%)	GATCGCCTCCGGGCGGG	9	5
Cluster SPL8	TC10970	TC10970 homologue to PIR|T30528|T30528 reverse transcriptase - rice blast fungus, partial (90%)	GATCCGCGGCCGATGGC	34	5
Cluster SPL8	TC10970	TC10970 homologue to PIR|T30528|T30528 reverse transcriptase - rice blast fungus, partial (90%)	GATCTGGTTTGTGCCCT	39	5
Cluster SPL8	TC10999	TC10999 homologue to PIR|T30528|T30528 reverse transcriptase - rice blast fungus, partial (96%)	GATCTACTCCGAAAACA	17	6
Cluster SPL8	TC10999	TC10999 homologue to PIR|T30528|T30528 reverse transcriptase - rice blast fungus, partial (96%)	GATCCCCTCCGCGTGCG	7	6
Cluster SPL8	TC10999	TC10999 homologue to PIR|T30528|T30528 reverse transcriptase - rice blast fungus, partial (96%)	GATCCGCGGCCGATGGC	34	6
Cluster SPL8	TC10999	TC10999 homologue to PIR|T30528|T30528 reverse transcriptase - rice blast fungus, partial (96%)	GATCTGGTTTGTGCCCT	39	6
Cluster SPL8	TC11426	TC11426 homologue to PIR|T30528|T30528 reverse transcriptase - rice blast fungus, partial (98%)	GATCCCCTCCGCGTGCG	7	4
Cluster SPL8	TC11426	TC11426 homologue to PIR|T30528|T30528 reverse transcriptase - rice blast fungus, partial (98%)	GATCCGCGGCCGATGGC	34	4
Cluster SPL8	TC11426	TC11426 homologue to PIR|T30528|T30528 reverse transcriptase - rice blast fungus, partial (98%)	GATCTGGTTTGTGCCCT	39	4
Cluster SPL8	TC7076	TC7076 homologue to PIR|T30528|T30528 reverse transcriptase - rice blast fungus, partial (94%)	GATCTACTCCGAAAACA	17	5
Cluster SPL8	TC7076	TC7076 homologue to PIR|T30528|T30528 reverse transcriptase - rice blast fungus, partial (94%)	GATCGCCTCCGGGCGGG	9	5
Cluster SPL8	TC7076	TC7076 homologue to PIR|T30528|T30528 reverse transcriptase - rice blast fungus, partial (94%)	GATCCGCGGCCGATGGC	34	5
Cluster SPL8	TC7076	TC7076 homologue to PIR|T30528|T30528 reverse transcriptase - rice blast fungus, partial (94%)	GATCTGGTTTGTGCCCT	39	5
Cluster SPL8	TC7287	TC7287 PIR|T30528|T30528 reverse transcriptase - rice blast fungus, partial (94%)	GATCCGCCTCTGCCCTC	956	7
Cluster SPL8	TC7287	TC7287 PIR|T30528|T30528 reverse transcriptase - rice blast fungus, partial (94%)	GATCTACTCCGAAAACA	17	7
Cluster SPL8	TC7287	TC7287 PIR|T30528|T30528 reverse transcriptase - rice blast fungus, partial (94%)	GATCGCCTCCGGGCGGG	9	7
Cluster SPL8	TC7287	TC7287 PIR|T30528|T30528 reverse transcriptase - rice blast fungus, partial (94%)	GATCCGCGGCCGATGGC	34	7
Cluster SPL8	TC7287	TC7287 PIR|T30528|T30528 reverse transcriptase - rice blast fungus, partial (94%)	GATCGTGCCTGACCGGG	55	7
Cluster SPL8	TC7287	TC7287 PIR|T30528|T30528 reverse transcriptase - rice blast fungus, partial (94%)	GATCTGGTTTGTGCCCT	39	7
Cluster SPL8	TC7419	TC7419 PIR|T30528|T30528 reverse transcriptase - rice blast fungus, complete	GATCTACTCCGAAAACA	17	5
Cluster SPL8	TC7419	TC7419 PIR|T30528|T30528 reverse transcriptase - rice blast fungus, complete	GATCGCCTCCGGGCGGG	9	5
Cluster SPL8	TC7419	TC7419 PIR|T30528|T30528 reverse transcriptase - rice blast fungus, complete	GATCCGCGGCCGATGGC	34	5
Cluster SPL8	TC7419	TC7419 PIR|T30528|T30528 reverse transcriptase - rice blast fungus, complete	GATCTGGTTTGTGCCCT	39	5
Cluster SPL8	TC7488	TC7488 PIR|T30528|T30528 reverse transcriptase - rice blast fungus, partial (95%)	GATCGCCTCCGGGCGGG	9	4
Cluster SPL8	TC7488	TC7488 PIR|T30528|T30528 reverse transcriptase - rice blast fungus, partial (95%)	GATCCGCGGCCGATGGC	34	4
Cluster SPL8	TC7488	TC7488 PIR|T30528|T30528 reverse transcriptase - rice blast fungus, partial (95%)	GATCTGGTTTGTGCCCT	39	4
Cluster SPL8	TC9010	TC9010 homologue to PIR|T30528|T30528 reverse transcriptase - rice blast fungus, partial (92%)	GATCTACTCCGAAAACA	17	5
Cluster SPL8	TC9010	TC9010 homologue to PIR|T30528|T30528 reverse transcriptase - rice blast fungus, partial (92%)	GATCGCCTCCGGGCGGG	9	5
Cluster SPL8	TC9010	TC9010 homologue to PIR|T30528|T30528 reverse transcriptase - rice blast fungus, partial (92%)	GATCCGCGGCCGATGGC	34	5
Cluster SPL8	TC9010	TC9010 homologue to PIR|T30528|T30528 reverse transcriptase - rice blast fungus, partial (92%)	GATCTGGTTTGTGCCCT	39	5
Cluster SPL8	TC7876	TC7876 homologue to PIR|T30528|T30528 reverse transcriptase - rice blast fungus, partial (90%)	GATCTACTCCGAAAACA	17	5
Cluster SPL8	TC7876	TC7876 homologue to PIR|T30528|T30528 reverse transcriptase - rice blast fungus, partial (90%)	GATCGCCTCCGGGCGGG	9	5
Cluster SPL8	TC7876	TC7876 homologue to PIR|T30528|T30528 reverse transcriptase - rice blast fungus, partial (90%)	GATCCGCGGCCGATGGC	34	5
Cluster SPL8	TC7876	TC7876 homologue to PIR|T30528|T30528 reverse transcriptase - rice blast fungus, partial (90%)	GATCTGGTTTGTGCCCT	39	5
Cluster SPL9	TC7743	TC7743 weakly similar to GP|22203647|gb|AAM94258.1|AF385582	GATCCATCCACCAAAGC	9	5
Cluster SPL9	TC7743	TC7743 weakly similar to GP|22203647|gb|AAM94258.1|AF385582	GATCCTCTCCCCTCGCA	8	5
Cluster SPL9	TC7743	TC7743 weakly similar to GP|22203647|gb|AAM94258.1|AF385582	GATCCGAGGACCGCAGA	11	5
Cluster SPL9	TC7743	TC7743 weakly similar to GP|22203647|gb|AAM94258.1|AF385582	GATCCATGCCTTTTAGG	215	5
Cluster SPL9	TC7743	TC7743 weakly similar to GP|22203647|gb|AAM94258.1|AF385582	GATCGAGGACGAGTACG	111	5
Cluster SPL13	TC7959	TC7959 GP|4836423|gb|AAD30436.1|AF119670	GATCGAAGCATCGAAGG	15	2
Cluster SPL13	TC7959	TC7959 GP|4836423|gb|AAD30436.1|AF119670	GATCGGTGCGAGTCCAG	413	2
Cluster SPL13	TC7960	TC7960 GP|4836423|gb|AAD30436.1|AF119670	GATCGAAGCATCGAAGG	15	2
Cluster SPL13	TC7960	TC7960 GP|4836423|gb|AAD30436.1|AF119670	GATCGGTGCGAGTCCAG	413	2
Cluster SPL14	TC6949	TC6949 homologue to GP|12054274|emb|CAC20377.1||AJ297910 14-3-3-like protein {Hypocrea jecorina}, partial (89%)	GATCCTCAACGCTCCCG	16	3
Cluster SPL14	TC6949	TC6949 homologue to GP|12054274|emb|CAC20377.1||AJ297910 14-3-3-like protein {Hypocrea jecorina}, partial (89%)	GATCTGCGAGGACATCC	9	3
Cluster SPL14	TC6949	TC6949 homologue to GP|12054274|emb|CAC20377.1||AJ297910 14-3-3-like protein {Hypocrea jecorina}, partial (89%)	GATCATGCAGCTGTTGC	2714	3
Cluster SPL16	TC7893	TC7893 EGAD|27776|28541 immunoglobulin heavy chain, VJ(5) regions (GB:L06228) {Homo sapiens}, partial (35%)	GATCCATCCATGGGTGC	101	2
Cluster SPL16	TC7893	TC7893 EGAD|27776|28541 immunoglobulin heavy chain, VJ(5) regions (GB:L06228) {Homo sapiens}, partial (35%)	GATCAAGGCGAGTTGGA	41	2
Cluster SPL17	TC7288	TC7288 similar to SP|P17079|RL12	GATCGCTAGGACGATGA	34	3
Cluster SPL17	TC7288	TC7288 similar to SP|P17079|RL12	GATCACCGACGCCATCA	2074	3
Cluster SPL17	TC7288	TC7288 similar to SP|P17079|RL12	GATCTTGGGAGCCAGAG	9	3
Cluster SPL18	TC7243	TC7243 similar to SP|P18562|UPP	GATCACCAAAATCACCA	75	2
Cluster SPL18	TC7243	TC7243 similar to SP|P18562|UPP	GATCGATTCTACACCAT	5	2
Cluster SPL18	TC10467	TC10467 similar to SP|P18562|UPP	GATCACCAAAATCACCA	75	3
Cluster SPL18	TC10467	TC10467 similar to SP|P18562|UPP	GATCGATTCTACACCAT	5	3
Cluster SPL18	TC10467	TC10467 similar to SP|P18562|UPP	GATCGATGGAGCTCATA	1913	3
Cluster SPL24	TC8428	TC8428 weakly similar to SP|O94354|ASSY	GATCTCGAGGTGCAAAG	320	3
Cluster SPL24	TC8428	TC8428 weakly similar to SP|O94354|ASSY	GATCAGGGTTTGCCCCC	5	3
Cluster SPL24	TC8428	TC8428 weakly similar to SP|O94354|ASSY	GATCAAGGACGGCAAGC	34	3
Cluster SPL25	TC7398	TC7398 homologue to SP|P52810|RS9	GATCGTCAACGTCCCCT	2079	2
Cluster SPL25	TC7398	TC7398 homologue to SP|P52810|RS9	GATCTGCTTGCCGACGC	5	2
Cluster SPL25	TC7399	TC7399 homologue to SP|P52810|RS9	GATCGTCAACGTCCCCT	2079	2
Cluster SPL25	TC7399	TC7399 homologue to SP|P52810|RS9	GATCTGCTTGCCGACGC	5	2
Cluster SPL31	TC6810	TC6810 similar to GP|330454|gb|AAA45907.1||L07320 e1 protein {Mouse cytomegalovirus 1}, partial (5%)	GATCCAACCCCACCAAC	233	3
Cluster SPL31	TC6810	TC6810 similar to GP|330454|gb|AAA45907.1||L07320 e1 protein {Mouse cytomegalovirus 1}, partial (5%)	GATCCACCGGTGGTCTT	72	3
Cluster SPL31	TC6810	TC6810 similar to GP|330454|gb|AAA45907.1||L07320 e1 protein {Mouse cytomegalovirus 1}, partial (5%)	GATCTTCGATTGCCGGT	14704	3
Cluster SPL33	TC7184	TC7184 similar to PIR|S25374|S25374 ribosomal protein S13.e, cytosolic - yeast (Candida maltosa), complete	GATCTGCAAGCTCGCCA	27	2
Cluster SPL33	TC7184	TC7184 similar to PIR|S25374|S25374 ribosomal protein S13.e, cytosolic - yeast (Candida maltosa), complete	GATCCTGCGCATCCTGA	1520	2
Cluster SPL33	TC7185	TC7185 similar to PIR|S25374|S25374 ribosomal protein S13.e, cytosolic - yeast (Candida maltosa), partial (64%)	GATCTGCAAGCTCGCCA	27	2
Cluster SPL33	TC7185	TC7185 similar to PIR|S25374|S25374 ribosomal protein S13.e, cytosolic - yeast (Candida maltosa), partial (64%)	GATCCTGCGCATCCTGA	1520	2
Cluster SPL35	TC6970	TC6970	GATCTGGCTTTTCGATA	25	2
Cluster SPL35	TC6970	TC6970	GATCCTTTGCCTTCCAT	21	2
Cluster SPL36	TC6814	TC6814 weakly similar to GP|27372089|gb|AAN87849.1||AY169706 Crh-like protein {Aspergillus fumigatus}, partial (21%)	GATCCGCATCGGCACCT	135	8
Cluster SPL36	TC6814	TC6814 weakly similar to GP|27372089|gb|AAN87849.1||AY169706 Crh-like protein {Aspergillus fumigatus}, partial (21%)	GATCCAATACTCAATGT	40	8
Cluster SPL36	TC6814	TC6814 weakly similar to GP|27372089|gb|AAN87849.1||AY169706 Crh-like protein {Aspergillus fumigatus}, partial (21%)	GATCAGTCAGCAAAAGG	1054	8
Cluster SPL36	TC6814	TC6814 weakly similar to GP|27372089|gb|AAN87849.1||AY169706 Crh-like protein {Aspergillus fumigatus}, partial (21%)	GATCGACTGGGAGCACG	40	8
Cluster SPL36	TC6814	TC6814 weakly similar to GP|27372089|gb|AAN87849.1||AY169706 Crh-like protein {Aspergillus fumigatus}, partial (21%)	GATCAAGGTCACCGACT	906	8
Cluster SPL38	TC6817	TC6817 GP|18307450|emb|CAD21510.1||AL670543 histone H3 {Neurospora crassa}, complete	GATCCGCAAGCTCCCCT	5687	2
Cluster SPL38	TC6817	TC6817 GP|18307450|emb|CAD21510.1||AL670543 histone H3 {Neurospora crassa}, complete	GATCGTTCTTCTGAACA	23	2
Cluster SPL40	TC6964	TC6964 SP|Q9UVW9|ACTG	GATCTGTACAACAACAT	11	5
Cluster SPL40	TC6964	TC6964 SP|Q9UVW9|ACTG	GATCCGTCTTTTCTGAG	5	5
Cluster SPL40	TC6964	TC6964 SP|Q9UVW9|ACTG	GATCTCGAAGCAGGAGT	2825	5
Cluster SPL40	TC6964	TC6964 SP|Q9UVW9|ACTG	GATCGGTGGTTCCATTC	50	5
Cluster SPL40	TC6965	TC6965 SP|Q9UVW9|ACTG	GATCTGTACAACAACAT	11	4
Cluster SPL40	TC6965	TC6965 SP|Q9UVW9|ACTG	GATCTCGAAGCAGGAGT	2825	4
Cluster SPL40	TC6965	TC6965 SP|Q9UVW9|ACTG	GATCGGTGGTTCCATTC	50	4
Cluster SPL41	TC7116	TC7116 similar to SP|O60046|FKB2	GATCTCGAGGCTATGTC	35	3
Cluster SPL41	TC7116	TC7116 similar to SP|O60046|FKB2	GATCGTAGCTGGCATCG	26	3
Cluster SPL41	TC7116	TC7116 similar to SP|O60046|FKB2	GATCCTGTTAGTTTGTG	1162	3
Cluster SPL42	TC6967	TC6967 weakly similar to SP|P38865|CTR2	GATCAAATGTCAACAGC	122	2
Cluster SPL42	TC6967	TC6967 weakly similar to SP|P38865|CTR2	GATCAGGTTCGACAGAT	32	2
Cluster SPL43	TC6896	TC6896 weakly similar to GP|19880101|gb|AAM00250.1|AF361222	GATCCGATAGATTGTGC	356	2
Cluster SPL43	TC6896	TC6896 weakly similar to GP|19880101|gb|AAM00250.1|AF361222	GATCGCATCAAGGAGCT	7	2
Cluster SPL45	TC7219	TC7219	GATCCATTCTTGATGAT	21	2
Cluster SPL45	TC7219	TC7219	GATCGAGCTGAACAAGT	84	2
Cluster SPL46	TC7263	TC7263	GATCAGTCCGCCGCCGT	816	2
Cluster SPL46	TC7264	TC7264	GATCAGTCCGCCGCCGT	816	2
Cluster SPL47	TC7265	TC7265 similar to GP|15139865|emb|CAC50073.1||AJ344050 Cu/Zn-superoxide dismutase {Claviceps purpurea}, complete	GATCGTCAGTGCCGGCG	7	5
Cluster SPL47	TC7265	TC7265 similar to GP|15139865|emb|CAC50073.1||AJ344050 Cu/Zn-superoxide dismutase {Claviceps purpurea}, complete	GATCAAATGAAAAAAGG	58	5
Cluster SPL47	TC7265	TC7265 similar to GP|15139865|emb|CAC50073.1||AJ344050 Cu/Zn-superoxide dismutase {Claviceps purpurea}, complete	GATCGGCCCCGAGAGCG	6	5
Cluster SPL47	TC7265	TC7265 similar to GP|15139865|emb|CAC50073.1||AJ344050 Cu/Zn-superoxide dismutase {Claviceps purpurea}, complete	GATCCACTGGCGTTGCC	11	5
Cluster SPL47	TC7265	TC7265 similar to GP|15139865|emb|CAC50073.1||AJ344050 Cu/Zn-superoxide dismutase {Claviceps purpurea}, complete	GATCCCGTACAGACAAC	43	5
Cluster SPL47	TC7267	TC7267 similar to GP|15139865|emb|CAC50073.1||AJ344050 Cu/Zn-superoxide dismutase {Claviceps purpurea}, partial (98%)	GATCGTCAGTGCCGGCG	7	3
Cluster SPL47	TC7267	TC7267 similar to GP|15139865|emb|CAC50073.1||AJ344050 Cu/Zn-superoxide dismutase {Claviceps purpurea}, partial (98%)	GATCGGCCCCGAGAGCG	6	3
Cluster SPL47	TC7267	TC7267 similar to GP|15139865|emb|CAC50073.1||AJ344050 Cu/Zn-superoxide dismutase {Claviceps purpurea}, partial (98%)	GATCCACTGGCGTTGCC	11	3
Cluster SPL48	TC6826	TC6826	GATCGGCGGTTCGGCGC	2748	4
Cluster SPL48	TC6826	TC6826	GATCGCGGTGAAGGAAG	26	4
Cluster SPL48	TC10928	TC10928	GATCGGCGGTTCGGCGC	2748	4
Cluster SPL48	TC10928	TC10928	GATCGCGGTGAAGGAAG	26	4
Cluster SPL48	TC6827	TC6827 homologue to PIR|T30528|T30528 reverse transcriptase - rice blast fungus, partial (3%)	GATCGGCGGCTCGGCGC	1019	4
Cluster SPL48	TC6827	TC6827 homologue to PIR|T30528|T30528 reverse transcriptase - rice blast fungus, partial (3%)	GATCGCGGTGAAGGAAG	26	4
Cluster SPL48	TC7364	TC7364	GATCGGCGGCTCGGCGC	1019	4
Cluster SPL48	TC7364	TC7364	GATCGCGGTGAAGGAAG	26	4
Cluster SPL50	TC6972	TC6972 weakly similar to GP|18143615|dbj|BAB79692.1||AB064264 chitin binding protein {Magnaporthe grisea}, partial (14%)	GATCACATCCCTGGCCG	6	2
Cluster SPL50	TC6972	TC6972 weakly similar to GP|18143615|dbj|BAB79692.1||AB064264 chitin binding protein {Magnaporthe grisea}, partial (14%)	GATCCTGCCTTTGGTAC	413	2
Cluster SPL53	TC7651	TC7651 homologue to GP|20146225|dbj|BAB89007.1||AP003238 P0401G10.15 {Oryza sativa (japonica cultivar-group)}, partial (8%)	GATCGAGCATTTCAAAC	59	2
Cluster SPL53	TC7651	TC7651 homologue to GP|20146225|dbj|BAB89007.1||AP003238 P0401G10.15 {Oryza sativa (japonica cultivar-group)}, partial (8%)	GATCCGCGTAAATGACA	27	2
Cluster SPL53	TC10995	TC10995	GATCGAGCATTTCAAAC	59	2
Cluster SPL53	TC10995	TC10995	GATCCGCGTAAATGACA	27	2
Cluster SPL57	TC6834	TC6834 PIR|T40261|T40261 ubi4 protein - fission yeast (Schizosaccharomyces pombe), complete	GATCAAACGTTGTTGGT	17	8
Cluster SPL57	TC6834	TC6834 PIR|T40261|T40261 ubi4 protein - fission yeast (Schizosaccharomyces pombe), complete	GATCAAACGTTGTTGGT	17	8
Cluster SPL57	TC6834	TC6834 PIR|T40261|T40261 ubi4 protein - fission yeast (Schizosaccharomyces pombe), complete	GATCTTCGCTGGAAAGC	119	8
Cluster SPL57	TC6834	TC6834 PIR|T40261|T40261 ubi4 protein - fission yeast (Schizosaccharomyces pombe), complete	GATCTTCGTGAAGACTC	11	8
Cluster SPL57	TC6834	TC6834 PIR|T40261|T40261 ubi4 protein - fission yeast (Schizosaccharomyces pombe), complete	GATCTTTGCGGGCAAGC	4658	8
Cluster SPL57	TC6834	TC6834 PIR|T40261|T40261 ubi4 protein - fission yeast (Schizosaccharomyces pombe), complete	GATCTTTGCGGGCAAGC	4658	8
Cluster SPL57	TC6834	TC6834 PIR|T40261|T40261 ubi4 protein - fission yeast (Schizosaccharomyces pombe), complete	GATCCAGGACAAGGAGG	8	8
Cluster SPL57	TC6834	TC6834 PIR|T40261|T40261 ubi4 protein - fission yeast (Schizosaccharomyces pombe), complete	GATCCAGGACAAGGAGG	8	8
Cluster SPL58	TC6909	TC6909 weakly similar to GP|1732424|emb|CAA89699.1||Z49699 glutaredoxin {Ricinus communis}, partial (66%)	GATCTATAGTCACAATA	23	4
Cluster SPL58	TC6909	TC6909 weakly similar to GP|1732424|emb|CAA89699.1||Z49699 glutaredoxin {Ricinus communis}, partial (66%)	GATCTATATTCCTGCGC	7	4
Cluster SPL58	TC6909	TC6909 weakly similar to GP|1732424|emb|CAA89699.1||Z49699 glutaredoxin {Ricinus communis}, partial (66%)	GATCTCCTGAAGTGCAT	5	4
Cluster SPL58	TC6909	TC6909 weakly similar to GP|1732424|emb|CAA89699.1||Z49699 glutaredoxin {Ricinus communis}, partial (66%)	GATCAAGGCGGCAGGTG	21	4
Cluster SPL58	TC6910	TC6910 weakly similar to GP|15637350|gb|AAL04507.1|AF406809	GATCTATAGTCACAATA	23	4
Cluster SPL58	TC6910	TC6910 weakly similar to GP|15637350|gb|AAL04507.1|AF406809	GATCTATATTCCTGCGC	7	4
Cluster SPL58	TC6910	TC6910 weakly similar to GP|15637350|gb|AAL04507.1|AF406809	GATCTCCTGAAGTGCAT	5	4
Cluster SPL58	TC6910	TC6910 weakly similar to GP|15637350|gb|AAL04507.1|AF406809	GATCAAGGCGGCAGGTG	21	4
Cluster SPL59	TC8007	TC8007	GATCCAACTCCTGATAG	2570	2
Cluster SPL59	TC8007	TC8007	GATCATTCCCAGAAGTT	7	2
Cluster SPL59	TC8016	TC8016	GATCCAACTCCTGATAG	2570	4
Cluster SPL59	TC8016	TC8016	GATCCAATTCCTCCAAG	11	4
Cluster SPL59	TC8016	TC8016	GATCAACCGAGGTCCTG	41	4
Cluster SPL59	TC8016	TC8016	GATCATTCCCAGAAGTT	7	4
Cluster SPL60	TC7134	TC7134 similar to SP|P06380|RL11	GATCAACCGCCTCGAGA	895	2
Cluster SPL60	TC7134	TC7134 similar to SP|P06380|RL11	GATCCAGAAGCTCGTCC	23	2
Cluster SPL61	TC9749	TC9749 weakly similar to GP|11692816|gb|AAG40011.1|AF324660	GATCCCCCTCAACCGAT	89	3
Cluster SPL61	TC9749	TC9749 weakly similar to GP|11692816|gb|AAG40011.1|AF324660	GATCGATTTGTCGGCAC	99	3
Cluster SPL61	TC9749	TC9749 weakly similar to GP|11692816|gb|AAG40011.1|AF324660	GATCTTTGGATTGCTGG	5	3
Cluster SPL62	TC10990	TC10990	GATCTGCCCTCCCGCGC	18	3
Cluster SPL62	TC10990	TC10990	GATCCTCGCAATCAGCC	215	3
Cluster SPL62	TC11084	TC11084 weakly similar to PIR|S51577|S51577 transposase - rice blast fungus, partial (6%)	GATCTGCCCTCCCGCGC	18	3
Cluster SPL62	TC11084	TC11084 weakly similar to PIR|S51577|S51577 transposase - rice blast fungus, partial (6%)	GATCCTCGCAATCAGCC	215	3
Cluster SPL62	TC7352	TC7352 weakly similar to PIR|S51577|S51577 transposase - rice blast fungus, partial (4%)	GATCTGCCCTCCCGCGC	18	3
Cluster SPL62	TC7352	TC7352 weakly similar to PIR|S51577|S51577 transposase - rice blast fungus, partial (4%)	GATCCTCGCAATCAGCC	215	3
Cluster SPL62	TC7809	TC7809	GATCTGCCCTCCCGCGC	18	3
Cluster SPL62	TC7809	TC7809	GATCCTCGCAATCAGCC	215	3
Cluster SPL62	TC9242	TC9242	GATCTGCCCTCCCGCGC	18	3
Cluster SPL62	TC9242	TC9242	GATCCTCGCAATCAGCC	215	3
Cluster SPL66	TC6770	TC6770 homologue to SP|Q07103|FDH	GATCACCAAGGCATAGA	4349	4
Cluster SPL66	TC6770	TC6770 homologue to SP|Q07103|FDH	GATCATCATCACCACCC	7	4
Cluster SPL66	TC6770	TC6770 homologue to SP|Q07103|FDH	GATCCAGGCCGGTGAGT	157	4
Cluster SPL70	TC7794	TC7794 homologue to SP|P11592|VATA	GATCACACTTGACATGG	282	2
Cluster SPL71	TC7214	TC7214 weakly similar to SP|O43567|RN13	GATCCATCGAGCAACAA	384	2
Cluster SPL71	TC7214	TC7214 weakly similar to SP|O43567|RN13	GATCCTTGGCTGACGTC	6	2
Cluster SPL73	TC7149	TC7149 similar to GP|4029338|emb|CAA76361.1||Y16748 malate dehydrogenase {Piromyces sp. E2}, partial (30%)	GATCTCTCTCACATCTC	5	2
Cluster SPL73	TC7149	TC7149 similar to GP|4029338|emb|CAA76361.1||Y16748 malate dehydrogenase {Piromyces sp. E2}, partial (30%)	GATCTCTTCAACATCAA	15	2
Cluster SPL73	TC7150	TC7150 similar to GP|19702487|gb|AAL93265.1|AF487682	GATCATCAAATGGGGCA	11	5
Cluster SPL73	TC7150	TC7150 similar to GP|19702487|gb|AAL93265.1|AF487682	GATCTCTCTCACATCTC	5	5
Cluster SPL73	TC7150	TC7150 similar to GP|19702487|gb|AAL93265.1|AF487682	GATCTCTTCAACATCAA	15	5
Cluster SPL73	TC7150	TC7150 similar to GP|19702487|gb|AAL93265.1|AF487682	GATCGCCGGCAAGTCCA	32	5
Cluster SPL73	TC7150	TC7150 similar to GP|19702487|gb|AAL93265.1|AF487682	GATCCATGTTGTCAACA	25	5
Cluster SPL82	TC7223	TC7223 similar to GP|13925370|gb|AAK49353.1||AF258620 elongation factor 2 {Neurospora crassa}, complete	GATCATCTCGGACCCTG	14	2
Cluster SPL82	TC7224	TC7224 similar to GP|13925370|gb|AAK49353.1||AF258620 elongation factor 2 {Neurospora crassa}, partial (14%)	GATCTGCTTGTCTTGTA	5231	2
Cluster SPL84	TC6932	TC6932 homologue to GP|12802905|gb|AAK08118.1|AF338871	GATCCCCATACAAAGCA	1214	4
Cluster SPL84	TC6932	TC6932 homologue to GP|12802905|gb|AAK08118.1|AF338871	GATCTTCGGTATGACCA	9	4
Cluster SPL84	TC6932	TC6932 homologue to GP|12802905|gb|AAK08118.1|AF338871	GATCTCGTTGGGCTGTT	2083	4
Cluster SPL84	TC6932	TC6932 homologue to GP|12802905|gb|AAK08118.1|AF338871	GATCTCGTCATAGTAGC	21	4
Cluster SPL85	TC6860	TC6860 similar to SP|Q99069|GRP1	GATCCGCATTCCTTGCG	5	7
Cluster SPL85	TC6860	TC6860 similar to SP|Q99069|GRP1	GATCCAATGCCGACGCC	11	7
Cluster SPL85	TC6860	TC6860 similar to SP|Q99069|GRP1	GATCTGGAAGACCACCA	204	7
Cluster SPL85	TC6860	TC6860 similar to SP|Q99069|GRP1	GATCAACGGCACCAACG	37	7
Cluster SPL85	TC6860	TC6860 similar to SP|Q99069|GRP1	GATCGGTTTGACGCCGT	27	7
Cluster SPL85	TC6860	TC6860 similar to SP|Q99069|GRP1	GATCGCTGACGACTGCT	43	7
Cluster SPL85	TC6861	TC6861 weakly similar to PIR|S34666|S34666 glycine-rich protein - common tobacco, partial (18%)	GATCCGCATTCCTTGCG	5	2
Cluster SPL85	TC6861	TC6861 weakly similar to PIR|S34666|S34666 glycine-rich protein - common tobacco, partial (18%)	GATCAACGGCACCAACG	37	2
Cluster SPL86	TC6935	TC6935 similar to SP|P07144|PORI	GATCGGGCCGAGTCTAG	21	4
Cluster SPL86	TC6935	TC6935 similar to SP|P07144|PORI	GATCAACGACCGTGGTG	121	4
Cluster SPL86	TC6935	TC6935 similar to SP|P07144|PORI	GATCGCTGACGGGAGGA	3789	4
Cluster SPL86	TC6935	TC6935 similar to SP|P07144|PORI	GATCTTGGAGTTCCAGC	5	4
Cluster SPL87	TC7665	TC7665 similar to SP|Q9P6C8|ADH1	GATCACCATCAAGGGCA	24	3
Cluster SPL87	TC7665	TC7665 similar to SP|Q9P6C8|ADH1	GATCCCGACCAGGCTCC	6	3
Cluster SPL89	TC6937	TC6937 similar to PIR|S48221|CCNC cytochrome c [validated] - Neurospora crassa, complete	GATCGGCCCTGCCCTGC	38	2
Cluster SPL89	TC6937	TC6937 similar to PIR|S48221|CCNC cytochrome c [validated] - Neurospora crassa, complete	GATCACCTTCCTCAAGG	1182	2
Cluster SPL89	TC6938	TC6938 similar to PIR|S48221|CCNC cytochrome c [validated] - Neurospora crassa, partial (92%)	GATCGGCCCTGCCCTGC	38	2
Cluster SPL89	TC6938	TC6938 similar to PIR|S48221|CCNC cytochrome c [validated] - Neurospora crassa, partial (92%)	GATCACCTTCCTCAAGG	1182	2
Cluster SPL91	TC6794	TC6794 weakly similar to GP|21064281|gb|AAM29370.1||AY113365 LD23375p {Drosophila melanogaster}, partial (9%)	GATCCCAAAGTCTGACC	14	2
Cluster SPL91	TC6794	TC6794 weakly similar to GP|21064281|gb|AAM29370.1||AY113365 LD23375p {Drosophila melanogaster}, partial (9%)	GATCGACTATGCCTGCG	9	2
Unique Cluster: 47

## Sheet: AlternativeSpliceInMPSSMyc+EST
Cluster	Release4_TIGRGeneID	Description	MPSSTag	Copy Number	Number of alternate termination transcripts identified through MPSS
Cluster SPL1	TC10984	TC10984 weakly similar to GP|12698634|gb|AAK01619.1|AF314096	GATCGTCCGCCAGACTA	7	9
Cluster SPL1	TC10984	TC10984 weakly similar to GP|12698634|gb|AAK01619.1|AF314096	GATCCAGACGACACGTG	5	9
Cluster SPL1	TC10984	TC10984 weakly similar to GP|12698634|gb|AAK01619.1|AF314096	GATCTCTTCTGGCGGAG	9	9
Cluster SPL1	TC11432	TC11432 weakly similar to GP|12698634|gb|AAK01619.1|AF314096	GATCGTCCGCCAGACTA	7	7
Cluster SPL1	TC11432	TC11432 weakly similar to GP|12698634|gb|AAK01619.1|AF314096	GATCCAGACGACACGTG	5	7
Cluster SPL1	TC11432	TC11432 weakly similar to GP|12698634|gb|AAK01619.1|AF314096	GATCTCTTCTGGCGGAG	9	7
Cluster SPL1	TC10985	TC10985 weakly similar to GP|12698634|gb|AAK01619.1|AF314096	GATCGTCCGCCAGACTA	7	8
Cluster SPL1	TC10985	TC10985 weakly similar to GP|12698634|gb|AAK01619.1|AF314096	GATCCAGACGACACGTG	5	8
Cluster SPL1	TC10985	TC10985 weakly similar to GP|12698634|gb|AAK01619.1|AF314096	GATCTCTTCTGGCGGAG	9	8
Cluster SPL1	TC7490	TC7490 similar to GP|12698634|gb|AAK01619.1|AF314096	GATCGTCCGCCAGACTA	7	9
Cluster SPL1	TC7490	TC7490 similar to GP|12698634|gb|AAK01619.1|AF314096	GATCCAGACGACACGTG	5	9
Cluster SPL1	TC7490	TC7490 similar to GP|12698634|gb|AAK01619.1|AF314096	GATCTCTTCTGGCGGAG	9	9
Cluster SPL1	TC8797	TC8797 weakly similar to GP|6683624|dbj|BAA89272.1||AB025309 Pol {Alternaria alternata}, partial (7%)	GATCTGTTTGCTCCGTT	4	5
Cluster SPL1	TC9050	TC9050 weakly similar to GP|6683624|dbj|BAA89272.1||AB025309 Pol {Alternaria alternata}, partial (3%)	GATCGTCCGCCAGACTA	7	8
Cluster SPL1	TC9050	TC9050 weakly similar to GP|6683624|dbj|BAA89272.1||AB025309 Pol {Alternaria alternata}, partial (3%)	GATCCAGACGACACGTG	5	8
Cluster SPL1	TC9050	TC9050 weakly similar to GP|6683624|dbj|BAA89272.1||AB025309 Pol {Alternaria alternata}, partial (3%)	GATCTCTTCTGGCGGAG	9	8
Cluster SPL1	TC8848	TC8848 weakly similar to GP|10946132|gb|AAG24792.1|AF264028	GATCGTCCGCCAGACTA	7	8
Cluster SPL1	TC8848	TC8848 weakly similar to GP|10946132|gb|AAG24792.1|AF264028	GATCCAGACGACACGTG	5	8
Cluster SPL1	TC8848	TC8848 weakly similar to GP|10946132|gb|AAG24792.1|AF264028	GATCCAGACGACACGTG	5	8
Cluster SPL2	TC10708	TC10708 PIR|T18347|T18347 gag protein homolog, truncated - rice blast fungus magnaporthe gypsy retrotransposon, partial (65%)	GATCCGCATCTCTGCCG	4	8
Cluster SPL2	TC10708	TC10708 PIR|T18347|T18347 gag protein homolog, truncated - rice blast fungus magnaporthe gypsy retrotransposon, partial (65%)	GATCGTAGCCCCTTTGA	4	8
Cluster SPL2	TC10708	TC10708 PIR|T18347|T18347 gag protein homolog, truncated - rice blast fungus magnaporthe gypsy retrotransposon, partial (65%)	GATCCTCGACTCCTTTT	677	8
Cluster SPL2	TC10708	TC10708 PIR|T18347|T18347 gag protein homolog, truncated - rice blast fungus magnaporthe gypsy retrotransposon, partial (65%)	GATCCTGCCGACTGTAC	43	8
Cluster SPL2	TC10924	TC10924 weakly similar to GP|6650019|gb|AAF21678.1|AF051915	GATCCTCGACTCCTTTT	677	2
Cluster SPL2	TC10992	TC10992 weakly similar to GP|6683624|dbj|BAA89272.1||AB025309 Pol {Alternaria alternata}, partial (26%)	GATCCGCATCTCTGCCG	4	5
Cluster SPL2	TC10992	TC10992 weakly similar to GP|6683624|dbj|BAA89272.1||AB025309 Pol {Alternaria alternata}, partial (26%)	GATCGTAGCCCCTTTGA	4	5
Cluster SPL2	TC10992	TC10992 weakly similar to GP|6683624|dbj|BAA89272.1||AB025309 Pol {Alternaria alternata}, partial (26%)	GATCCTCGACTCCTTTT	677	5
Cluster SPL2	TC10992	TC10992 weakly similar to GP|6683624|dbj|BAA89272.1||AB025309 Pol {Alternaria alternata}, partial (26%)	GATCCTGCCGACTGTAC	43	5
Cluster SPL2	TC6980	TC6980 weakly similar to GP|5002510|dbj|BAA78625.1||AB028236 Pol (reverse transcriptase-RNase H-integrase) {Tricholoma matsutake}, partial (36%)	GATCGTAGCCCCTTTGA	4	3
Cluster SPL2	TC6980	TC6980 weakly similar to GP|5002510|dbj|BAA78625.1||AB028236 Pol (reverse transcriptase-RNase H-integrase) {Tricholoma matsutake}, partial (36%)	GATCCTCGACTCCTTTT	677	3
Cluster SPL2	TC10969	TC10969 weakly similar to GP|6683624|dbj|BAA89272.1||AB025309 Pol {Alternaria alternata}, partial (12%)	GATCCGCATCTCTGCCG	4	4
Cluster SPL2	TC10969	TC10969 weakly similar to GP|6683624|dbj|BAA89272.1||AB025309 Pol {Alternaria alternata}, partial (12%)	GATCCTGCCGACTGTAC	43	4
Cluster SPL2	TC7106	TC7106 weakly similar to GP|5002510|dbj|BAA78625.1||AB028236 Pol (reverse transcriptase-RNase H-integrase) {Tricholoma matsutake}, partial (14%)	GATCCTCGACTCCTTTT	677	3
Cluster SPL2	TC7648	TC7648 weakly similar to GP|6683624|dbj|BAA89272.1||AB025309 Pol {Alternaria alternata}, partial (22%)	GATCGTAGCCCCTTTGA	4	3
Cluster SPL2	TC7648	TC7648 weakly similar to GP|6683624|dbj|BAA89272.1||AB025309 Pol {Alternaria alternata}, partial (22%)	GATCCTCGACTCCTTTT	677	3
Cluster SPL2	TC7648	TC7648 weakly similar to GP|6683624|dbj|BAA89272.1||AB025309 Pol {Alternaria alternata}, partial (22%)	GATCCTGCCGACTGTAC	43	3
Cluster SPL2	TC8006	TC8006 PIR|T18347|T18347 gag protein homolog, truncated - rice blast fungus magnaporthe gypsy retrotransposon, partial (58%)	GATCCGCATCTCTGCCG	4	5
Cluster SPL2	TC8006	TC8006 PIR|T18347|T18347 gag protein homolog, truncated - rice blast fungus magnaporthe gypsy retrotransposon, partial (58%)	GATCGTAGCCCCTTTGA	4	5
Cluster SPL2	TC8006	TC8006 PIR|T18347|T18347 gag protein homolog, truncated - rice blast fungus magnaporthe gypsy retrotransposon, partial (58%)	GATCCTGCCGACTGTAC	43	5
Cluster SPL2	TC8733	TC8733 weakly similar to GP|6683624|dbj|BAA89272.1||AB025309 Pol {Alternaria alternata}, partial (16%)	GATCGTAGCCCCTTTGA	4	4
Cluster SPL2	TC8733	TC8733 weakly similar to GP|6683624|dbj|BAA89272.1||AB025309 Pol {Alternaria alternata}, partial (16%)	GATCCTCGACTCCTTTT	677	4
Cluster SPL2	TC8733	TC8733 weakly similar to GP|6683624|dbj|BAA89272.1||AB025309 Pol {Alternaria alternata}, partial (16%)	GATCCTGCCGACTGTAC	43	4
Cluster SPL2	TC9028	TC9028 weakly similar to GP|6683624|dbj|BAA89272.1||AB025309 Pol {Alternaria alternata}, partial (21%)	GATCCGCATCTCTGCCG	4	5
Cluster SPL2	TC9028	TC9028 weakly similar to GP|6683624|dbj|BAA89272.1||AB025309 Pol {Alternaria alternata}, partial (21%)	GATCGTAGCCCCTTTGA	4	5
Cluster SPL2	TC9028	TC9028 weakly similar to GP|6683624|dbj|BAA89272.1||AB025309 Pol {Alternaria alternata}, partial (21%)	GATCCTGCCGACTGTAC	43	5
Cluster SPL2	TC9089	TC9089	GATCGTAGCCCCTTTGA	4	3
Cluster SPL2	TC9089	TC9089	GATCCTGCCGACTGTAC	43	3
Cluster SPL2	TC9325	TC9325 weakly similar to GP|5002510|dbj|BAA78625.1||AB028236 Pol (reverse transcriptase-RNase H-integrase) {Tricholoma matsutake}, partial (17%)	GATCCGCATCTCTGCCG	4	6
Cluster SPL2	TC9325	TC9325 weakly similar to GP|5002510|dbj|BAA78625.1||AB028236 Pol (reverse transcriptase-RNase H-integrase) {Tricholoma matsutake}, partial (17%)	GATCGTAGCCCCTTTGA	4	6
Cluster SPL2	TC9325	TC9325 weakly similar to GP|5002510|dbj|BAA78625.1||AB028236 Pol (reverse transcriptase-RNase H-integrase) {Tricholoma matsutake}, partial (17%)	GATCCTCGACTCCTTTT	677	6
Cluster SPL2	TC9325	TC9325 weakly similar to GP|5002510|dbj|BAA78625.1||AB028236 Pol (reverse transcriptase-RNase H-integrase) {Tricholoma matsutake}, partial (17%)	GATCCTGCCGACTGTAC	43	6
Cluster SPL4	TC7093	TC7093 similar to SP|Q12560|ENO	GATCTGACCGGCACGGA	43	14
Cluster SPL4	TC7093	TC7093 similar to SP|Q12560|ENO	GATCCTCCGCATTGAGG	4457	14
Cluster SPL4	TC7093	TC7093 similar to SP|Q12560|ENO	GATCCACTTGGACTTGT	33	14
Cluster SPL4	TC7093	TC7093 similar to SP|Q12560|ENO	GATCTGGTTGAGCTTGG	50	14
Cluster SPL4	TC7093	TC7093 similar to SP|Q12560|ENO	GATCTGGTTGACCTTGA	34	14
Cluster SPL4	TC7093	TC7093 similar to SP|Q12560|ENO	GATCAAGGAGAACATCG	5	14
Cluster SPL4	TC7093	TC7093 similar to SP|Q12560|ENO	GATCACGGCCGCCATTG	61	14
Cluster SPL4	TC7093	TC7093 similar to SP|Q12560|ENO	GATCAGGGCAGGGCCGA	5	14
Cluster SPL4	TC7095	TC7095 similar to GP|13925873|gb|AAK49451.1|AF284645	GATCAAGGAGAACATCG	5	3
Cluster SPL4	TC7095	TC7095 similar to GP|13925873|gb|AAK49451.1|AF284645	GATCAGGGCAGGGCCGA	5	3
Cluster SPL5	TC7008	TC7008 weakly similar to PIR|JC5096|JC5096 transposase - fungus (Cochliobolus carbonum), partial (18%)	GATCCACTACCTCCGGA	943	6
Cluster SPL5	TC7008	TC7008 weakly similar to PIR|JC5096|JC5096 transposase - fungus (Cochliobolus carbonum), partial (18%)	GATCAGGCCCCTAGACC	7	6
Cluster SPL6	TC10632	TC10632 PIR|S51577|S51577 transposase - rice blast fungus, partial (71%)	GATCCAAACGAGCTTTT	31	3
Cluster SPL6	TC10632	TC10632 PIR|S51577|S51577 transposase - rice blast fungus, partial (71%)	GATCCGGAACCACCCTC	33	3
Cluster SPL6	TC10632	TC10632 PIR|S51577|S51577 transposase - rice blast fungus, partial (71%)	GATCCGGCCGTTGCAAC	32	3
Cluster SPL6	TC11022	TC11022 PIR|S51577|S51577 transposase - rice blast fungus, partial (55%)	GATCCAAACGAGCTTTT	31	3
Cluster SPL6	TC11022	TC11022 PIR|S51577|S51577 transposase - rice blast fungus, partial (55%)	GATCCGGAACCACCCTC	33	3
Cluster SPL6	TC11022	TC11022 PIR|S51577|S51577 transposase - rice blast fungus, partial (55%)	GATCCGGCCGTTGCAAC	32	3
Cluster SPL6	TC6998	TC6998 PIR|S51577|S51577 transposase - rice blast fungus, complete	GATCCAAACGAGCTTTT	31	5
Cluster SPL6	TC6998	TC6998 PIR|S51577|S51577 transposase - rice blast fungus, complete	GATCACATATAACGGAC	7	5
Cluster SPL6	TC6998	TC6998 PIR|S51577|S51577 transposase - rice blast fungus, complete	GATCCGGAACCACCCTC	33	5
Cluster SPL6	TC6998	TC6998 PIR|S51577|S51577 transposase - rice blast fungus, complete	GATCCGGCCGTTGCAAC	32	5
Cluster SPL6	TC7207	TC7207 PIR|S51577|S51577 transposase - rice blast fungus, partial (64%)	GATCCAAACGAGCTTTT	31	3
Cluster SPL6	TC7207	TC7207 PIR|S51577|S51577 transposase - rice blast fungus, partial (64%)	GATCCGGAACCACCCTC	33	3
Cluster SPL6	TC7207	TC7207 PIR|S51577|S51577 transposase - rice blast fungus, partial (64%)	GATCCGGCCGTTGCAAC	32	3
Cluster SPL6	TC8696	TC8696 PIR|S51577|S51577 transposase - rice blast fungus, partial (36%)	GATCCAAACGAGCTTTT	31	3
Cluster SPL6	TC8696	TC8696 PIR|S51577|S51577 transposase - rice blast fungus, partial (36%)	GATCCGGAACCACCCTC	33	3
Cluster SPL6	TC8696	TC8696 PIR|S51577|S51577 transposase - rice blast fungus, partial (36%)	GATCCGGCCGTTGCAAC	32	3
Cluster SPL6	TC8996	TC8996 PIR|S51577|S51577 transposase - rice blast fungus, partial (61%)	GATCCAAACGAGCTTTT	31	3
Cluster SPL6	TC8996	TC8996 PIR|S51577|S51577 transposase - rice blast fungus, partial (61%)	GATCCGGAACCACCCTC	33	3
Cluster SPL6	TC8996	TC8996 PIR|S51577|S51577 transposase - rice blast fungus, partial (61%)	GATCCGGCCGTTGCAAC	32	3
Cluster SPL7	TC7524	TC7524 weakly similar to GP|12698634|gb|AAK01619.1|AF314096	GATCAAAACGGAGAGAT	4	9
Cluster SPL7	TC7524	TC7524 weakly similar to GP|12698634|gb|AAK01619.1|AF314096	GATCCACTACCTCCGGA	943	9
Cluster SPL7	TC7524	TC7524 weakly similar to GP|12698634|gb|AAK01619.1|AF314096	GATCAGGCCCCTAGACC	7	9
Cluster SPL7	TC7524	TC7524 weakly similar to GP|12698634|gb|AAK01619.1|AF314096	GATCGACGTAGGCGGTC	8	9
Cluster SPL7	TC8627	TC8627 weakly similar to GP|6683624|dbj|BAA89272.1||AB025309 Pol {Alternaria alternata}, partial (5%)	GATCAAAACGGAGAGAT	4	6
Cluster SPL7	TC6960	TC6960	GATCAAAACGGAGAGAT	4	7
Cluster SPL7	TC6960	TC6960	GATCCACTACCTCCGGA	943	7
Cluster SPL7	TC6960	TC6960	GATCTTTTGGCCACCAT	5	7
Cluster SPL7	TC6960	TC6960	GATCGACGTAGGCGGTC	8	7
Cluster SPL7	TC8635	TC8635 similar to GP|12383012|gb|AAG52933.1||AY009362 ATPase 6 {Phalacrocorax varius}, partial (9%)	GATCAAAACGGAGAGAT	4	4
Cluster SPL7	TC8635	TC8635 similar to GP|12383012|gb|AAG52933.1||AY009362 ATPase 6 {Phalacrocorax varius}, partial (9%)	GATCTTTTGGCCACCAT	5	4
Cluster SPL7	TC8964	TC8964 weakly similar to GP|6683624|dbj|BAA89272.1||AB025309 Pol {Alternaria alternata}, partial (5%)	GATCCACTACCTCCGGA	943	9
Cluster SPL7	TC8964	TC8964 weakly similar to GP|6683624|dbj|BAA89272.1||AB025309 Pol {Alternaria alternata}, partial (5%)	GATCCACTACCTCCGGA	943	9
Cluster SPL7	TC8964	TC8964 weakly similar to GP|6683624|dbj|BAA89272.1||AB025309 Pol {Alternaria alternata}, partial (5%)	GATCAGGCCCCTAGACC	7	9
Cluster SPL7	TC8964	TC8964 weakly similar to GP|6683624|dbj|BAA89272.1||AB025309 Pol {Alternaria alternata}, partial (5%)	GATCAGGCCCCTAGACC	7	9
Cluster SPL7	TC8964	TC8964 weakly similar to GP|6683624|dbj|BAA89272.1||AB025309 Pol {Alternaria alternata}, partial (5%)	GATCTTTTGGCCACCAT	5	9
Cluster SPL7	TC8964	TC8964 weakly similar to GP|6683624|dbj|BAA89272.1||AB025309 Pol {Alternaria alternata}, partial (5%)	GATCGACGTAGGCGGTC	8	9
Cluster SPL8	TC10970	TC10970 homologue to PIR|T30528|T30528 reverse transcriptase - rice blast fungus, partial (90%)	GATCGAACGCTGCTCCG	4	12
Cluster SPL8	TC10970	TC10970 homologue to PIR|T30528|T30528 reverse transcriptase - rice blast fungus, partial (90%)	GATCTACTCCGAAAACA	34	12
Cluster SPL8	TC10970	TC10970 homologue to PIR|T30528|T30528 reverse transcriptase - rice blast fungus, partial (90%)	GATCCATTTTGCAGCGG	7	12
Cluster SPL8	TC10970	TC10970 homologue to PIR|T30528|T30528 reverse transcriptase - rice blast fungus, partial (90%)	GATCGTTTGGGTAGGGC	4	12
Cluster SPL8	TC10999	TC10999 homologue to PIR|T30528|T30528 reverse transcriptase - rice blast fungus, partial (96%)	GATCGAACGCTGCTCCG	4	12
Cluster SPL8	TC10999	TC10999 homologue to PIR|T30528|T30528 reverse transcriptase - rice blast fungus, partial (96%)	GATCTACTCCGAAAACA	34	12
Cluster SPL8	TC10999	TC10999 homologue to PIR|T30528|T30528 reverse transcriptase - rice blast fungus, partial (96%)	GATCCATTTTGCAGCGG	7	12
Cluster SPL8	TC10999	TC10999 homologue to PIR|T30528|T30528 reverse transcriptase - rice blast fungus, partial (96%)	GATCGTTTGGGTAGGGC	4	12
Cluster SPL8	TC10999	TC10999 homologue to PIR|T30528|T30528 reverse transcriptase - rice blast fungus, partial (96%)	GATCCGCGGGAGAAGTT	33	12
Cluster SPL8	TC11003	TC11003 PIR|T30528|T30528 reverse transcriptase - rice blast fungus, partial (27%)	GATCTACTCCGAAAACA	34	4
Cluster SPL8	TC11426	TC11426 homologue to PIR|T30528|T30528 reverse transcriptase - rice blast fungus, partial (98%)	GATCGAACGCTGCTCCG	4	11
Cluster SPL8	TC11426	TC11426 homologue to PIR|T30528|T30528 reverse transcriptase - rice blast fungus, partial (98%)	GATCCATTTTGCAGCGG	7	11
Cluster SPL8	TC11426	TC11426 homologue to PIR|T30528|T30528 reverse transcriptase - rice blast fungus, partial (98%)	GATCGTTTGGGTAGGGC	4	11
Cluster SPL8	TC11426	TC11426 homologue to PIR|T30528|T30528 reverse transcriptase - rice blast fungus, partial (98%)	GATCCGCGGGAGAAGTT	33	11
Cluster SPL8	TC7076	TC7076 homologue to PIR|T30528|T30528 reverse transcriptase - rice blast fungus, partial (94%)	GATCGAACGCTGCTCCG	4	12
Cluster SPL8	TC7076	TC7076 homologue to PIR|T30528|T30528 reverse transcriptase - rice blast fungus, partial (94%)	GATCTACTCCGAAAACA	34	12
Cluster SPL8	TC7076	TC7076 homologue to PIR|T30528|T30528 reverse transcriptase - rice blast fungus, partial (94%)	GATCCATTTTGCAGCGG	7	12
Cluster SPL8	TC7076	TC7076 homologue to PIR|T30528|T30528 reverse transcriptase - rice blast fungus, partial (94%)	GATCCGCGGGAGAAGTT	33	12
Cluster SPL8	TC7287	TC7287 PIR|T30528|T30528 reverse transcriptase - rice blast fungus, partial (94%)	GATCGAACGCTGCTCCG	4	14
Cluster SPL8	TC7287	TC7287 PIR|T30528|T30528 reverse transcriptase - rice blast fungus, partial (94%)	GATCTACTCCGAAAACA	34	14
Cluster SPL8	TC7287	TC7287 PIR|T30528|T30528 reverse transcriptase - rice blast fungus, partial (94%)	GATCCATTTTGCAGCGG	7	14
Cluster SPL8	TC7287	TC7287 PIR|T30528|T30528 reverse transcriptase - rice blast fungus, partial (94%)	GATCGTTTGGGTAGGGC	4	14
Cluster SPL8	TC7287	TC7287 PIR|T30528|T30528 reverse transcriptase - rice blast fungus, partial (94%)	GATCGTGCCTGACCGGG	39	14
Cluster SPL8	TC7419	TC7419 PIR|T30528|T30528 reverse transcriptase - rice blast fungus, complete	GATCGAACGCTGCTCCG	4	12
Cluster SPL8	TC7419	TC7419 PIR|T30528|T30528 reverse transcriptase - rice blast fungus, complete	GATCTACTCCGAAAACA	34	12
Cluster SPL8	TC7419	TC7419 PIR|T30528|T30528 reverse transcriptase - rice blast fungus, complete	GATCCATTTTGCAGCGG	7	12
Cluster SPL8	TC7419	TC7419 PIR|T30528|T30528 reverse transcriptase - rice blast fungus, complete	GATCGTTTGGGTAGGGC	4	12
Cluster SPL8	TC7419	TC7419 PIR|T30528|T30528 reverse transcriptase - rice blast fungus, complete	GATCCGCGGGAGAAGTT	33	12
Cluster SPL8	TC7488	TC7488 PIR|T30528|T30528 reverse transcriptase - rice blast fungus, partial (95%)	GATCGAACGCTGCTCCG	4	11
Cluster SPL8	TC7488	TC7488 PIR|T30528|T30528 reverse transcriptase - rice blast fungus, partial (95%)	GATCGTTTGGGTAGGGC	4	11
Cluster SPL8	TC7488	TC7488 PIR|T30528|T30528 reverse transcriptase - rice blast fungus, partial (95%)	GATCCGCGGGAGAAGTT	33	11
Cluster SPL8	TC8819	TC8819 homologue to PIR|T30528|T30528 reverse transcriptase - rice blast fungus, partial (26%)	GATCTACTCCGAAAACA	34	5
Cluster SPL8	TC9010	TC9010 homologue to PIR|T30528|T30528 reverse transcriptase - rice blast fungus, partial (92%)	GATCGAACGCTGCTCCG	4	13
Cluster SPL8	TC9010	TC9010 homologue to PIR|T30528|T30528 reverse transcriptase - rice blast fungus, partial (92%)	GATCTACTCCGAAAACA	34	13
Cluster SPL8	TC9010	TC9010 homologue to PIR|T30528|T30528 reverse transcriptase - rice blast fungus, partial (92%)	GATCCATTTTGCAGCGG	7	13
Cluster SPL8	TC9010	TC9010 homologue to PIR|T30528|T30528 reverse transcriptase - rice blast fungus, partial (92%)	GATCGTTTGGGTAGGGC	4	13
Cluster SPL8	TC9010	TC9010 homologue to PIR|T30528|T30528 reverse transcriptase - rice blast fungus, partial (92%)	GATCCGCGGGAGAAGTT	33	13
Cluster SPL8	TC9246	TC9246 homologue to PIR|T30528|T30528 reverse transcriptase - rice blast fungus, partial (32%)	GATCTACTCCGAAAACA	34	3
Cluster SPL8	TC7876	TC7876 homologue to PIR|T30528|T30528 reverse transcriptase - rice blast fungus, partial (90%)	GATCGAACGCTGCTCCG	4	11
Cluster SPL8	TC7876	TC7876 homologue to PIR|T30528|T30528 reverse transcriptase - rice blast fungus, partial (90%)	GATCTACTCCGAAAACA	34	11
Cluster SPL8	TC7876	TC7876 homologue to PIR|T30528|T30528 reverse transcriptase - rice blast fungus, partial (90%)	GATCCATTTTGCAGCGG	7	11
Cluster SPL8	TC7876	TC7876 homologue to PIR|T30528|T30528 reverse transcriptase - rice blast fungus, partial (90%)	GATCGTTTGGGTAGGGC	4	11
Cluster SPL8	TC8825	TC8825 homologue to PIR|T30528|T30528 reverse transcriptase - rice blast fungus, partial (68%)	GATCTACTCCGAAAACA	34	5
Cluster SPL8	TC8825	TC8825 homologue to PIR|T30528|T30528 reverse transcriptase - rice blast fungus, partial (68%)	GATCCGCGGGAGAAGTT	33	5
Cluster SPL9	TC7743	TC7743 weakly similar to GP|22203647|gb|AAM94258.1|AF385582	GATCCTCTCCCCTCGCA	9	3
Cluster SPL11	TC6946	TC6946 similar to GP|1255906|dbj|BAA11057.1||D67040 ribosomal protein L41 {Pichia jadinii}, complete	GATCGGCAGCTGGCACT	63	2
Cluster SPL11	TC6946	TC6946 similar to GP|1255906|dbj|BAA11057.1||D67040 ribosomal protein L41 {Pichia jadinii}, complete	GATCAAGCGATGCAAGC	593	2
Cluster SPL11	TC6947	TC6947 similar to GP|1255906|dbj|BAA11057.1||D67040 ribosomal protein L41 {Pichia jadinii}, complete	GATCGGCAGCTGGCACT	63	2
Cluster SPL11	TC6947	TC6947 similar to GP|1255906|dbj|BAA11057.1||D67040 ribosomal protein L41 {Pichia jadinii}, complete	GATCAAGCGATGCAAGC	593	2
Cluster SPL14	TC6949	TC6949 homologue to GP|12054274|emb|CAC20377.1||AJ297910 14-3-3-like protein {Hypocrea jecorina}, partial (89%)	GATCCTCAACGCTCCCG	6	6
Cluster SPL14	TC6949	TC6949 homologue to GP|12054274|emb|CAC20377.1||AJ297910 14-3-3-like protein {Hypocrea jecorina}, partial (89%)	GATCTGCGAGGACATCC	7	6
Cluster SPL14	TC6949	TC6949 homologue to GP|12054274|emb|CAC20377.1||AJ297910 14-3-3-like protein {Hypocrea jecorina}, partial (89%)	GATCATGCAGCTGTTGC	692	6
Cluster SPL15	TC6876	TC6876 homologue to SP|P23704|ATPB	GATCTGCTTGCCCCCTA	49	3
Cluster SPL15	TC6876	TC6876 homologue to SP|P23704|ATPB	GATCGACGACCTTGATA	8	3
Cluster SPL15	TC6877	TC6877 homologue to SP|P23704|ATPB	GATCTGCTTGCCCCCTA	49	2
Cluster SPL15	TC6877	TC6877 homologue to SP|P23704|ATPB	GATCGACGACCTTGATA	8	2
Cluster SPL17	TC7288	TC7288 similar to SP|P17079|RL12	GATCTCACGCGGGCTCT	6	6
Cluster SPL17	TC7288	TC7288 similar to SP|P17079|RL12	GATCGGTCCTCTGGGTC	4	6
Cluster SPL17	TC7288	TC7288 similar to SP|P17079|RL12	GATCTTGGGAGCCAGAG	7	6
Cluster SPL17	TC9200	TC9200 homologue to SP|P35979|RL12	GATCGGTCCTCTGGGTC	4	2
Cluster SPL17	TC9200	TC9200 homologue to SP|P35979|RL12	GATCTTGGGAGCCAGAG	7	2
Cluster SPL18	TC7243	TC7243 similar to SP|P18562|UPP	GATCTTGCCAATGCGAA	4	2
Cluster SPL18	TC10467	TC10467 similar to SP|P18562|UPP	GATCTTGCCAATGCGAA	4	2
Cluster SPL23	TC7751	TC7751 similar to GP|2204081|dbj|BAA20466.1||D86074 insoluble protein {Pinctada fucata}, partial (4%)	GATCGTCGTATTCACCA	4	4
Cluster SPL23	TC7751	TC7751 similar to GP|2204081|dbj|BAA20466.1||D86074 insoluble protein {Pinctada fucata}, partial (4%)	GATCAGGCGGAAGTTGT	42	4
Cluster SPL24	TC8428	TC8428 weakly similar to SP|O94354|ASSY	GATCTGCTCGACAAACT	4	7
Cluster SPL24	TC8428	TC8428 weakly similar to SP|O94354|ASSY	GATCTTTTGCAGACCGT	6	7
Cluster SPL24	TC8428	TC8428 weakly similar to SP|O94354|ASSY	GATCAAGGACGGCAAGC	51	7
Cluster SPL24	TC9357	TC9357 weakly similar to SP|P22768|ASSY	GATCTGCTCGACAAACT	4	2
Cluster SPL25	TC7398	TC7398 homologue to SP|P52810|RS9	GATCTGCTTGCCGACGC	42	2
Cluster SPL25	TC7399	TC7399 homologue to SP|P52810|RS9	GATCTGCTTGCCGACGC	42	2
Cluster SPL27	TC7035	TC7035 weakly similar to SP|Q10344|TCTP	GATCACTGTTGACGCCG	43	2
Cluster SPL29	TC9790	TC9790 similar to SP|Q00586|FRQ	GATCCAATGGTCTTGTC	6	11
Cluster SPL29	TC9790	TC9790 similar to SP|Q00586|FRQ	GATCCGGCTCATCACCA	6	11
Cluster SPL29	TC9790	TC9790 similar to SP|Q00586|FRQ	GATCATTTTAGTCCGAG	5	11
Cluster SPL29	TC9790	TC9790 similar to SP|Q00586|FRQ	GATCAACGTATCGATGG	5	11
Cluster SPL29	TC9790	TC9790 similar to SP|Q00586|FRQ	GATCGTGGAGATGTACA	53	11
Cluster SPL29	TC10277	TC10277 similar to SP|Q00586|FRQ	GATCGACCCGAGATTCC	8	2
Cluster SPL31	TC6810	TC6810 similar to GP|330454|gb|AAA45907.1||L07320 e1 protein {Mouse cytomegalovirus 1}, partial (5%)	GATCCAACCCCACCAAC	93	4
Cluster SPL31	TC6810	TC6810 similar to GP|330454|gb|AAA45907.1||L07320 e1 protein {Mouse cytomegalovirus 1}, partial (5%)	GATCTTCGATTGCCGGT	3844	4
Cluster SPL33	TC7184	TC7184 similar to PIR|S25374|S25374 ribosomal protein S13.e, cytosolic - yeast (Candida maltosa), complete	GATCTGCTCGACGACCT	65	3
Cluster SPL33	TC7184	TC7184 similar to PIR|S25374|S25374 ribosomal protein S13.e, cytosolic - yeast (Candida maltosa), complete	GATCCTGCGCATCCTGA	766	3
Cluster SPL33	TC7185	TC7185 similar to PIR|S25374|S25374 ribosomal protein S13.e, cytosolic - yeast (Candida maltosa), partial (64%)	GATCTGCTCGACGACCT	65	3
Cluster SPL33	TC7185	TC7185 similar to PIR|S25374|S25374 ribosomal protein S13.e, cytosolic - yeast (Candida maltosa), partial (64%)	GATCCTGCGCATCCTGA	766	3
Cluster SPL35	TC6970	TC6970	GATCACATATAACGGAC	7	3
Cluster SPL35	TC6970	TC6970	GATCTGGCTTTTCGATA	5	3
Cluster SPL35	TC9150	TC9150 similar to PIR|S51577|S51577 transposase - rice blast fungus, partial (68%)	GATCCGGAATCACCCTT	59	2
Cluster SPL35	TC9218	TC9218 similar to PIR|S51577|S51577 transposase - rice blast fungus, partial (65%)	GATCCGGAATCACCCTT	59	2
Cluster SPL36	TC6814	TC6814 weakly similar to GP|27372089|gb|AAN87849.1||AY169706 Crh-like protein {Aspergillus fumigatus}, partial (21%)	GATCCAATACTCAATGT	51	11
Cluster SPL36	TC6814	TC6814 weakly similar to GP|27372089|gb|AAN87849.1||AY169706 Crh-like protein {Aspergillus fumigatus}, partial (21%)	GATCAGTCAGCAAAAGG	329	11
Cluster SPL36	TC6814	TC6814 weakly similar to GP|27372089|gb|AAN87849.1||AY169706 Crh-like protein {Aspergillus fumigatus}, partial (21%)	GATCGACTCGTAGATGG	35	11
Cluster SPL36	TC6814	TC6814 weakly similar to GP|27372089|gb|AAN87849.1||AY169706 Crh-like protein {Aspergillus fumigatus}, partial (21%)	GATCTGGCAGGGGGTCT	53	11
Cluster SPL36	TC6814	TC6814 weakly similar to GP|27372089|gb|AAN87849.1||AY169706 Crh-like protein {Aspergillus fumigatus}, partial (21%)	GATCAAGGTCACCGACT	5764	11
Cluster SPL38	TC6816	TC6816 GP|18307450|emb|CAD21510.1||AL670543 histone H3 {Neurospora crassa}, complete	GATCCGCAAGCTCCCCT	601	2
Cluster SPL38	TC6817	TC6817 GP|18307450|emb|CAD21510.1||AL670543 histone H3 {Neurospora crassa}, complete	GATCCGCAAGCTCCCCT	601	2
Cluster SPL39	TC7760	TC7760 weakly similar to PIR|S51939|S51939 chitinaseprecursor - beet, partial (13%)	GATCCTCCTGAGCTTCG	9	3
Cluster SPL39	TC7761	TC7761 similar to GP|13561990|gb|AAK30598.1|AF350269	GATCCTCCTGAGCTTCG	9	3
Cluster SPL40	TC6964	TC6964 SP|Q9UVW9|ACTG	GATCTTGACCTTCATCG	4	11
Cluster SPL40	TC6964	TC6964 SP|Q9UVW9|ACTG	GATCCAGACGGAGTACT	7	11
Cluster SPL40	TC6964	TC6964 SP|Q9UVW9|ACTG	GATCTCGAAGCAGGAGT	788	11
Cluster SPL40	TC6964	TC6964 SP|Q9UVW9|ACTG	GATCTGCGTCATCTTCT	5	11
Cluster SPL40	TC6964	TC6964 SP|Q9UVW9|ACTG	GATCATTGCTCCCCCCG	4	11
Cluster SPL40	TC6964	TC6964 SP|Q9UVW9|ACTG	GATCACTGCCCTGGCAC	8	11
Cluster SPL40	TC6965	TC6965 SP|Q9UVW9|ACTG	GATCTTGACCTTCATCG	4	10
Cluster SPL40	TC6965	TC6965 SP|Q9UVW9|ACTG	GATCCAGACGGAGTACT	7	10
Cluster SPL40	TC6965	TC6965 SP|Q9UVW9|ACTG	GATCTCGAAGCAGGAGT	788	10
Cluster SPL40	TC6965	TC6965 SP|Q9UVW9|ACTG	GATCATTGCTCCCCCCG	4	10
Cluster SPL40	TC6965	TC6965 SP|Q9UVW9|ACTG	GATCACTGCCCTGGCAC	8	10
Cluster SPL41	TC7116	TC7116 similar to SP|O60046|FKB2	GATCCTGTTAGTTTGTG	88	3
Cluster SPL42	TC6967	TC6967 weakly similar to SP|P38865|CTR2	GATCCGACGAGCCGAGG	32	8
Cluster SPL42	TC6967	TC6967 weakly similar to SP|P38865|CTR2	GATCACGACGAATTACC	32	8
Cluster SPL42	TC6967	TC6967 weakly similar to SP|P38865|CTR2	GATCCGTCGCTATGAAT	31	8
Cluster SPL42	TC6967	TC6967 weakly similar to SP|P38865|CTR2	GATCATGCTCATCTTCA	327	8
Cluster SPL42	TC6967	TC6967 weakly similar to SP|P38865|CTR2	GATCAGGTTCGACAGAT	501	8
Cluster SPL42	TC6967	TC6967 weakly similar to SP|P38865|CTR2	GATCAGGTTCGTGTTGA	79	8
Cluster SPL43	TC6895	TC6895 similar to GP|20804900|dbj|BAB92580.1||AP003406 B1070A12.3 {Oryza sativa (japonica cultivar-group)}, partial (6%)	GATCCAGACGCTTCTGA	4	4
Cluster SPL43	TC6895	TC6895 similar to GP|20804900|dbj|BAB92580.1||AP003406 B1070A12.3 {Oryza sativa (japonica cultivar-group)}, partial (6%)	GATCAGAGGTTGCGGCG	4	4
Cluster SPL43	TC6895	TC6895 similar to GP|20804900|dbj|BAB92580.1||AP003406 B1070A12.3 {Oryza sativa (japonica cultivar-group)}, partial (6%)	GATCCGTCGAGGGAGGA	4	4
Cluster SPL43	TC6896	TC6896 weakly similar to GP|19880101|gb|AAM00250.1|AF361222	GATCCGATAGATTGTGC	760	4
Cluster SPL43	TC6896	TC6896 weakly similar to GP|19880101|gb|AAM00250.1|AF361222	GATCCAGACGCTTCTGA	4	4
Cluster SPL44	TC8357	TC8357 similar to SP|Q01290|VPH1	GATCATCATGGAGGGCG	6	3
Cluster SPL45	TC7219	TC7219	GATCACTTTGTTGGAGC	4	3
Cluster SPL46	TC7263	TC7263	GATCAGTCCGCCGCCGT	408	2
Cluster SPL46	TC7264	TC7264	GATCAGTCCGCCGCCGT	408	2
Cluster SPL47	TC7265	TC7265 similar to GP|15139865|emb|CAC50073.1||AJ344050 Cu/Zn-superoxide dismutase {Claviceps purpurea}, complete	GATCGTCAGTGCCGGCG	9	7
Cluster SPL47	TC7265	TC7265 similar to GP|15139865|emb|CAC50073.1||AJ344050 Cu/Zn-superoxide dismutase {Claviceps purpurea}, complete	GATCTTCATATTTTGGC	4	7
Cluster SPL47	TC7267	TC7267 similar to GP|15139865|emb|CAC50073.1||AJ344050 Cu/Zn-superoxide dismutase {Claviceps purpurea}, partial (98%)	GATCGTCAGTGCCGGCG	9	4
Cluster SPL48	TC6826	TC6826	GATCTGTCGATTATACA	76	5
Cluster SPL48	TC6826	TC6826	GATCAGTGGAAAACTCG	30	5
Cluster SPL48	TC10928	TC10928	GATCTGTCGATTATACA	76	5
Cluster SPL48	TC10928	TC10928	GATCAGTGGAAAACTCG	30	5
Cluster SPL48	TC6827	TC6827 homologue to PIR|T30528|T30528 reverse transcriptase - rice blast fungus, partial (3%)	GATCTGTCGATTATACA	76	5
Cluster SPL48	TC6827	TC6827 homologue to PIR|T30528|T30528 reverse transcriptase - rice blast fungus, partial (3%)	GATCGGCGGCTCGGCGC	4325	5
Cluster SPL48	TC6827	TC6827 homologue to PIR|T30528|T30528 reverse transcriptase - rice blast fungus, partial (3%)	GATCAGTGGAAAACTCG	30	5
Cluster SPL48	TC7364	TC7364	GATCTGTCGATTATACA	76	5
Cluster SPL48	TC7364	TC7364	GATCGGCGGCTCGGCGC	4325	5
Cluster SPL48	TC7364	TC7364	GATCAGTGGAAAACTCG	30	5
Cluster SPL51	TC10249	TC10249 similar to GP|18376013|emb|CAB91747.2||AL356173 related to syntaxin 12 {Neurospora crassa}, partial (79%)	GATCGTGTCGGAACAAG	73	2
Cluster SPL52	TC6832	TC6832 PIR|S07913|S07913 histone H4 - Neurospora crassa, complete	GATCTACGAGGAGACGC	971	2
Cluster SPL53	TC7651	TC7651 homologue to GP|20146225|dbj|BAB89007.1||AP003238 P0401G10.15 {Oryza sativa (japonica cultivar-group)}, partial (8%)	GATCGGGAGCTCGAGGT	5	3
Cluster SPL53	TC7651	TC7651 homologue to GP|20146225|dbj|BAB89007.1||AP003238 P0401G10.15 {Oryza sativa (japonica cultivar-group)}, partial (8%)	GATCGAGCATTTCAAAC	36	3
Cluster SPL53	TC10995	TC10995	GATCGGGAGCTCGAGGT	5	3
Cluster SPL53	TC10995	TC10995	GATCGAGCATTTCAAAC	36	3
Cluster SPL55	TC10034	TC10034 similar to SP|P53582|AMP1	GATCTGGCTTAGAAACG	847	3
Cluster SPL55	TC10034	TC10034 similar to SP|P53582|AMP1	GATCGAGGCGGGAACCT	6	3
Cluster SPL55	TC11555	TC11555 similar to SP|P53582|AMP1	GATCTGGCTTAGAAACG	847	7
Cluster SPL55	TC11555	TC11555 similar to SP|P53582|AMP1	GATCTCGTCGGTCGTGA	4	7
Cluster SPL55	TC11555	TC11555 similar to SP|P53582|AMP1	GATCCGGTCCGGGGCAA	746	7
Cluster SPL55	TC11555	TC11555 similar to SP|P53582|AMP1	GATCGAGGCGGGAACCT	6	7
Cluster SPL57	TC6834	TC6834 PIR|T40261|T40261 ubi4 protein - fission yeast (Schizosaccharomyces pombe), complete	GATCTGCATCGTGGCGC	5	13
Cluster SPL57	TC6834	TC6834 PIR|T40261|T40261 ubi4 protein - fission yeast (Schizosaccharomyces pombe), complete	GATCAGTCGCTGTTGGT	4	13
Cluster SPL57	TC6834	TC6834 PIR|T40261|T40261 ubi4 protein - fission yeast (Schizosaccharomyces pombe), complete	GATCCAAGACAAGGAGG	7	13
Cluster SPL57	TC6834	TC6834 PIR|T40261|T40261 ubi4 protein - fission yeast (Schizosaccharomyces pombe), complete	GATCTTCGTGAAGACTC	6	13
Cluster SPL57	TC6834	TC6834 PIR|T40261|T40261 ubi4 protein - fission yeast (Schizosaccharomyces pombe), complete	GATCTTTGCGGGCAAGC	3624	13
Cluster SPL57	TC6834	TC6834 PIR|T40261|T40261 ubi4 protein - fission yeast (Schizosaccharomyces pombe), complete	GATCTTTGCGGGCAAGC	3624	13
Cluster SPL57	TC6834	TC6834 PIR|T40261|T40261 ubi4 protein - fission yeast (Schizosaccharomyces pombe), complete	GATCGATGTATCGTCGC	8	13
Cluster SPL57	TC6834	TC6834 PIR|T40261|T40261 ubi4 protein - fission yeast (Schizosaccharomyces pombe), complete	GATCCAGGACAAGGAGG	38	13
Cluster SPL57	TC6834	TC6834 PIR|T40261|T40261 ubi4 protein - fission yeast (Schizosaccharomyces pombe), complete	GATCCAGGACAAGGAGG	38	13
Cluster SPL59	TC8007	TC8007	GATCCAACTCCTGATAG	831	5
Cluster SPL59	TC8007	TC8007	GATCAGCCGAGGTCCTG	6	5
Cluster SPL59	TC8007	TC8007	GATCATTCCCAGAAGTT	4	5
Cluster SPL59	TC8007	TC8007	GATCGTCGACGCTCCTC	4	5
Cluster SPL59	TC8016	TC8016	GATCCAACTCCTGATAG	831	7
Cluster SPL59	TC8016	TC8016	GATCATTCCCAGAAGTT	4	7
Cluster SPL59	TC8016	TC8016	GATCGTCGACGCTCCTC	4	7
Cluster SPL60	TC7134	TC7134 similar to SP|P06380|RL11	GATCAACCGCCTCGAGA	832	3
Cluster SPL60	TC7134	TC7134 similar to SP|P06380|RL11	GATCCAGAAGCTCGTCC	4	3
Cluster SPL60	TC7134	TC7134 similar to SP|P06380|RL11	GATCGATGTGCTCGGAG	8	3
Cluster SPL60	TC7135	TC7135 similar to GP|10799832|emb|CAC12883.1||AJ295006 ribosomal protein L11-like {Nicotiana tabacum}, partial (67%)	GATCCAGAAGCTCGTCC	4	2
Cluster SPL60	TC7135	TC7135 similar to GP|10799832|emb|CAC12883.1||AJ295006 ribosomal protein L11-like {Nicotiana tabacum}, partial (67%)	GATCGATGTGCTCGGAG	8	2
Cluster SPL62	TC10990	TC10990	GATCGCCTCGTTGGCAA	9	9
Cluster SPL62	TC10990	TC10990	GATCCTCGCAATCAGCC	339	9
Cluster SPL62	TC10990	TC10990	GATCTGGGTACTTGTAT	4	9
Cluster SPL62	TC11084	TC11084 weakly similar to PIR|S51577|S51577 transposase - rice blast fungus, partial (6%)	GATCGCCTCGTTGGCAA	9	9
Cluster SPL62	TC11084	TC11084 weakly similar to PIR|S51577|S51577 transposase - rice blast fungus, partial (6%)	GATCCTCGCAATCAGCC	339	9
Cluster SPL62	TC11084	TC11084 weakly similar to PIR|S51577|S51577 transposase - rice blast fungus, partial (6%)	GATCTGGGTACTTGTAT	4	9
Cluster SPL62	TC7352	TC7352 weakly similar to PIR|S51577|S51577 transposase - rice blast fungus, partial (4%)	GATCGCCTCGTTGGCAA	9	9
Cluster SPL62	TC7352	TC7352 weakly similar to PIR|S51577|S51577 transposase - rice blast fungus, partial (4%)	GATCCTCGCAATCAGCC	339	9
Cluster SPL62	TC7352	TC7352 weakly similar to PIR|S51577|S51577 transposase - rice blast fungus, partial (4%)	GATCTGGGTACTTGTAT	4	9
Cluster SPL62	TC7809	TC7809	GATCGCCTCGTTGGCAA	9	9
Cluster SPL62	TC7809	TC7809	GATCCTCGCAATCAGCC	339	9
Cluster SPL62	TC7809	TC7809	GATCTGGGTACTTGTAT	4	9
Cluster SPL62	TC9242	TC9242	GATCGCCTCGTTGGCAA	9	8
Cluster SPL62	TC9242	TC9242	GATCCTCGCAATCAGCC	339	8
Cluster SPL62	TC9242	TC9242	GATCTGGGTACTTGTAT	4	8
Cluster SPL64	TC6841	TC6841	GATCTTTCCTCTTCAAC	9	4
Cluster SPL64	TC6842	TC6842	GATCTTTCCTCTTCAAC	9	4
Cluster SPL64	TC6843	TC6843	GATCTTTCCTCTTCAAC	9	3
Cluster SPL64	TC6844	TC6844	GATCTTTCCTCTTCAAC	9	3
Cluster SPL65	TC7645	TC7645	GATCCCCAGAGGAGGCG	5	4
Cluster SPL65	TC7645	TC7645	GATCGACCATTGTTTTT	5	4
Cluster SPL65	TC7645	TC7645	GATCCGGCAGTTCCACG	37	4
Cluster SPL65	TC7645	TC7645	GATCGGCGACGAGGGGT	5	4
Cluster SPL65	TC7646	TC7646 weakly similar to SP|P38075|PDX3	GATCCCCAGAGGAGGCG	5	8
Cluster SPL65	TC7646	TC7646 weakly similar to SP|P38075|PDX3	GATCCTTATTCTCTCCG	9	8
Cluster SPL65	TC7646	TC7646 weakly similar to SP|P38075|PDX3	GATCGACCATTGTTTTT	5	8
Cluster SPL65	TC7646	TC7646 weakly similar to SP|P38075|PDX3	GATCCGGCAGTTCCACG	37	8
Cluster SPL65	TC7646	TC7646 weakly similar to SP|P38075|PDX3	GATCGGCGACGAGGGGT	5	8
Cluster SPL66	TC6770	TC6770 homologue to SP|Q07103|FDH	GATCATCATCACCACCC	5	8
Cluster SPL66	TC6770	TC6770 homologue to SP|Q07103|FDH	GATCGTGAGGAGGCTAA	39	8
Cluster SPL66	TC6770	TC6770 homologue to SP|Q07103|FDH	GATCCCTCGCGCGTTCG	97	8
Cluster SPL66	TC6770	TC6770 homologue to SP|Q07103|FDH	GATCATCTCGTGGGCGG	69	8
Cluster SPL66	TC6770	TC6770 homologue to SP|Q07103|FDH	GATCTTGGCACGCTCGC	70	8
Cluster SPL66	TC6770	TC6770 homologue to SP|Q07103|FDH	GATCCAGGCCGGTGAGT	42	8
Cluster SPL66	TC6771	TC6771 similar to SP|Q07103|FDH	GATCATCATCACCACCC	5	3
Cluster SPL66	TC6771	TC6771 similar to SP|Q07103|FDH	GATCATCTCGTGGGCGG	69	3
Cluster SPL67	TC6776	TC6776	GATCCGCCAGCCGACTT	76	2
Cluster SPL73	TC7150	TC7150 similar to GP|19702487|gb|AAL93265.1|AF487682	GATCAGCGGCAACACCG	9	2
Cluster SPL73	TC7150	TC7150 similar to GP|19702487|gb|AAL93265.1|AF487682	GATCCATGTTGTCAACA	5	2
Cluster SPL74	TC7291	TC7291 homologue to SP|Q12224|RLM1	GATCACCGTGGGGCTGC	4	2
Cluster SPL76	TC8456	TC8456 weakly similar to SP|P04828|TPIS	GATCAGGTGTGTGTTTT	4	3
Cluster SPL76	TC8456	TC8456 weakly similar to SP|P04828|TPIS	GATCGAGGTTGCCGCCC	4	3
Cluster SPL76	TC8536	TC8536 weakly similar to SP|P04828|TPIS	GATCAGGTGTGTGTTTT	4	3
Cluster SPL76	TC8536	TC8536 weakly similar to SP|P04828|TPIS	GATCGAGGTTGCCGCCC	4	3
Cluster SPL81	TC6785	TC6785 similar to GP|3878384|emb|CAA93091.1||Z68879 C. elegans DHS-12 protein (corresponding sequence K08F4.9) {Caenorhabditis elegans}, partial (12%)	GATCGCCAACGCCGCCA	37	6
Cluster SPL81	TC6785	TC6785 similar to GP|3878384|emb|CAA93091.1||Z68879 C. elegans DHS-12 protein (corresponding sequence K08F4.9) {Caenorhabditis elegans}, partial (12%)	GATCGCAGCCTCAAAAC	5	6
Cluster SPL82	TC7223	TC7223 similar to GP|13925370|gb|AAK49353.1||AF258620 elongation factor 2 {Neurospora crassa}, complete	GATCTTACGGGCGTCAG	6	18
Cluster SPL82	TC7223	TC7223 similar to GP|13925370|gb|AAK49353.1||AF258620 elongation factor 2 {Neurospora crassa}, complete	GATCTTTACCAGTCTTT	7	18
Cluster SPL82	TC7223	TC7223 similar to GP|13925370|gb|AAK49353.1||AF258620 elongation factor 2 {Neurospora crassa}, complete	GATCCTTCAAGCAAATC	8	18
Cluster SPL82	TC7223	TC7223 similar to GP|13925370|gb|AAK49353.1||AF258620 elongation factor 2 {Neurospora crassa}, complete	GATCGACTCGCCCGGTC	4	18
Cluster SPL82	TC7223	TC7223 similar to GP|13925370|gb|AAK49353.1||AF258620 elongation factor 2 {Neurospora crassa}, complete	GATCTTGCCGTCGTCGA	9	18
Cluster SPL82	TC7223	TC7223 similar to GP|13925370|gb|AAK49353.1||AF258620 elongation factor 2 {Neurospora crassa}, complete	GATCGGGTATACCAACT	8	18
Cluster SPL82	TC7223	TC7223 similar to GP|13925370|gb|AAK49353.1||AF258620 elongation factor 2 {Neurospora crassa}, complete	GATCAGGGGAACACCGG	7	18
Cluster SPL82	TC7223	TC7223 similar to GP|13925370|gb|AAK49353.1||AF258620 elongation factor 2 {Neurospora crassa}, complete	GATCCAGGTTCCCGAGC	67	18
Cluster SPL82	TC7223	TC7223 similar to GP|13925370|gb|AAK49353.1||AF258620 elongation factor 2 {Neurospora crassa}, complete	GATCCTGGGCGTTCTTG	6	18
Cluster SPL82	TC7224	TC7224 similar to GP|13925370|gb|AAK49353.1||AF258620 elongation factor 2 {Neurospora crassa}, partial (14%)	GATCGGGTATACCAACT	8	5
Cluster SPL82	TC7224	TC7224 similar to GP|13925370|gb|AAK49353.1||AF258620 elongation factor 2 {Neurospora crassa}, partial (14%)	GATCCAGGTTCCCGAGC	67	5
Cluster SPL84	TC6932	TC6932 homologue to GP|12802905|gb|AAK08118.1|AF338871	GATCCCCATACAAAGCA	480	6
Cluster SPL84	TC6932	TC6932 homologue to GP|12802905|gb|AAK08118.1|AF338871	GATCCTTCTTGCAACCA	5	6
Cluster SPL84	TC6932	TC6932 homologue to GP|12802905|gb|AAK08118.1|AF338871	GATCTTCGGTATGACCA	4	6
Cluster SPL84	TC6932	TC6932 homologue to GP|12802905|gb|AAK08118.1|AF338871	GATCTCGTCATAGTAGC	6	6
Cluster SPL85	TC6860	TC6860 similar to SP|Q99069|GRP1	GATCCGCATTCCTTGCG	62	9
Cluster SPL85	TC6860	TC6860 similar to SP|Q99069|GRP1	GATCCAATGCCGACGCC	354	9
Cluster SPL85	TC6860	TC6860 similar to SP|Q99069|GRP1	GATCAACGGCACCAACG	433	9
Cluster SPL85	TC6860	TC6860 similar to SP|Q99069|GRP1	GATCGAGCGTGGGTTTT	4233	9
Cluster SPL85	TC6860	TC6860 similar to SP|Q99069|GRP1	GATCGGTTTGACGCCGT	7	9
Cluster SPL85	TC6861	TC6861 weakly similar to PIR|S34666|S34666 glycine-rich protein - common tobacco, partial (18%)	GATCCGCATTCCTTGCG	62	3
Cluster SPL85	TC6861	TC6861 weakly similar to PIR|S34666|S34666 glycine-rich protein - common tobacco, partial (18%)	GATCAACGGCACCAACG	433	3
Cluster SPL86	TC6935	TC6935 similar to SP|P07144|PORI	GATCAACGACCGTGGTG	5	2
Cluster SPL90	TC7014	TC7014 similar to PIR|T43208|T43208 ribosomal protein L22-like protein - fission yeast (Schizosaccharomyces pombe) (fragment), partial (63%)	GATCTTGTCGTTAACGG	6	4
Cluster SPL90	TC7014	TC7014 similar to PIR|T43208|T43208 ribosomal protein L22-like protein - fission yeast (Schizosaccharomyces pombe) (fragment), partial (63%)	GATCGTTGCTCACAACG	341	4
Cluster SPL90	TC7015	TC7015 similar to GP|25573213|gb|AAN75181.1||AF542529 RPL22 {Cryptococcus neoformans var. grubii}, partial (38%)	GATCTTGTCGTTAACGG	6	4
Cluster SPL90	TC7015	TC7015 similar to GP|25573213|gb|AAN75181.1||AF542529 RPL22 {Cryptococcus neoformans var. grubii}, partial (38%)	GATCGTTGCTCACAACG	341	4
Cluster SPL92	TC7306	TC7306 similar to SP|P24782|DBP2	GATCGACCCTCGTCTTG	4	9
Cluster SPL92	TC7306	TC7306 similar to SP|P24782|DBP2	GATCTACTTGGCGTCCT	7	9
Cluster SPL92	TC7306	TC7306 similar to SP|P24782|DBP2	GATCAGGCACATGGAGA	8	9
Cluster SPL92	TC7306	TC7306 similar to SP|P24782|DBP2	GATCCCGTCTCAGCGAT	6	9
Cluster SPL92	TC7307	TC7307 similar to GP|5270|emb|CAA36873.1||X52648 p68 protein {Schizosaccharomyces pombe}, partial (32%)	GATCGACCCTCGTCTTG	4	5
Cluster SPL92	TC7307	TC7307 similar to GP|5270|emb|CAA36873.1||X52648 p68 protein {Schizosaccharomyces pombe}, partial (32%)	GATCTACTTGGCGTCCT	7	5
Cluster SPL92	TC7307	TC7307 similar to GP|5270|emb|CAA36873.1||X52648 p68 protein {Schizosaccharomyces pombe}, partial (32%)	GATCAGGCACATGGAGA	8	5
Unique Cluster: 55
