# Supplementary material for: Deep and comparative analysis of the mycelium and appressorium transcriptomes of Magnaporthe grisea using MPSS, RL-SAGE, and oligoarray methods
Source: BMC Genomics. 2006 Dec 8;7:310. doi: 10.1186/1471-2164-7-310 (PMC1764740; doi:10.1186/1471-2164-7-310)
Supplement: Additional file 8 — Common alternative tags detected by RL-SAGE and MPSS. [file 1471-2164-7-310-S8.xls]

## Sheet: SigComAlternativeSpliceProducts
GeneID	GeneDescription	RL-SAGECopyNo.	MPSSCopyNumber
MGG_01482	(MGG_01482.5) hypothetical protein	4	6
MGG_05881	(MGG_05881.5) hypothetical protein	2	69
MGG_05881	(MGG_05881.5) hypothetical protein	2	9
MGG_05881	(MGG_05881.5) hypothetical protein	2	30
MGG_06409	(MGG_06409.5) hypothetical protein	2	114
MGG_10526	(MGG_10526.5) hypothetical protein	5	36
MGG_03153	(MGG_03153.5) predicted protein	4	5
MGG_09555	(MGG_09555.5) hypothetical protein similar to recombinational repair protein	5	6
MGG_01602	(MGG_01602.5) hypothetical protein	2	8
MGG_01602	(MGG_01602.5) hypothetical protein	2	4
MGG_01602	(MGG_01602.5) hypothetical protein	2	19
MGG_07255	(MGG_07255.5) conserved hypothetical protein	4	4
MGG_07255	(MGG_07255.5) conserved hypothetical protein	4	4
MGG_07255	(MGG_07255.5) conserved hypothetical protein	4	409
MGG_07255	(MGG_07255.5) conserved hypothetical protein	4	5
MGG_12949	(MGG_12949.5) hypothetical protein	2	13
MGG_12949	(MGG_12949.5) hypothetical protein	2	2316
MGG_12949	(MGG_12949.5) hypothetical protein	2	13
MGG_12949	(MGG_12949.5) hypothetical protein	2	19
MGG_05915	(MGG_05915.5) hypothetical protein	2	126
MGG_05915	(MGG_05915.5) hypothetical protein	2	84
MGG_05915	(MGG_05915.5) hypothetical protein	2	94
MGG_06958	(MGG_06958.5) heat shock 70 kd protein cognate 1	5	56
MGG_06958	(MGG_06958.5) heat shock 70 kd protein cognate 1	5	233
MGG_06958	(MGG_06958.5) heat shock 70 kd protein cognate 1	5	1502
MGG_06958	(MGG_06958.5) heat shock 70 kd protein cognate 1	5	107
MGG_06958	(MGG_06958.5) heat shock 70 kd protein cognate 1	5	8803
MGG_06958	(MGG_06958.5) heat shock 70 kd protein cognate 1	5	90
MGG_06958	(MGG_06958.5) heat shock 70 kd protein cognate 1	5	96
MGG_06958	(MGG_06958.5) heat shock 70 kd protein cognate 1	5	263
MGG_06958	(MGG_06958.5) heat shock 70 kd protein cognate 1	5	64
MGG_06958	(MGG_06958.5) heat shock 70 kd protein cognate 1	5	47
MGG_06958	(MGG_06958.5) heat shock 70 kd protein cognate 1	5	25
MGG_06958	(MGG_06958.5) heat shock 70 kd protein cognate 1	5	56
MGG_06958	(MGG_06958.5) heat shock 70 kd protein cognate 1	5	350
MGG_06958	(MGG_06958.5) heat shock 70 kd protein cognate 1	5	188
MGG_06958	(MGG_06958.5) heat shock 70 kd protein cognate 1	5	75
MGG_12836	(MGG_12836.5) hypothetical protein	2	12
MGG_12836	(MGG_12836.5) hypothetical protein	2	6
MGG_06011	(MGG_06011.5) hypothetical protein similar to glutathione-dependent formaldehyde dehydrogenase	2	6
MGG_06011	(MGG_06011.5) hypothetical protein similar to glutathione-dependent formaldehyde dehydrogenase	2	4
MGG_06011	(MGG_06011.5) hypothetical protein similar to glutathione-dependent formaldehyde dehydrogenase	2	6
MGG_06011	(MGG_06011.5) hypothetical protein similar to glutathione-dependent formaldehyde dehydrogenase	2	4
MGG_06011	(MGG_06011.5) hypothetical protein similar to glutathione-dependent formaldehyde dehydrogenase	2	25
MGG_08012	(MGG_08012.5) hypothetical protein similar to UDP-glucose 4-epimerase Gal10	2	115
MGG_08133	(MGG_08133.5) hypothetical protein	6	502
MGG_10503	(MGG_10503.5) conserved hypothetical protein	3	245
MGG_02896	(MGG_02896.5) hypothetical protein	3	4
MGG_02896	(MGG_02896.5) hypothetical protein	3	76
MGG_06266	(MGG_06266.5) eukaryotic peptide chain release factor subunit 1	3	13
MGG_06980	(MGG_06980.5) hypothetical protein	2	24
MGG_05931	(MGG_05931.5) hypothetical protein	3	10
MGG_06656	(MGG_06656.5) ADP,ATP carrier protein	3	163
MGG_06656	(MGG_06656.5) ADP,ATP carrier protein	3	6
MGG_06656	(MGG_06656.5) ADP,ATP carrier protein	3	6
MGG_06656	(MGG_06656.5) ADP,ATP carrier protein	3	110
MGG_06656	(MGG_06656.5) ADP,ATP carrier protein	3	20
MGG_06656	(MGG_06656.5) ADP,ATP carrier protein	3	46
MGG_00814	(MGG_00814.5) hypothetical protein	5	4
MGG_00285	(MGG_00285.5) hypothetical protein	4	4
MGG_00285	(MGG_00285.5) hypothetical protein	4	4
MGG_00285	(MGG_00285.5) hypothetical protein	4	5
MGG_00285	(MGG_00285.5) hypothetical protein	4	7
MGG_00285	(MGG_00285.5) hypothetical protein	4	4
MGG_00285	(MGG_00285.5) hypothetical protein	4	287
MGG_11611	(MGG_11611.5) hypothetical protein	4	4
MGG_11611	(MGG_11611.5) hypothetical protein	4	5
MGG_11611	(MGG_11611.5) hypothetical protein	4	4
MGG_11611	(MGG_11611.5) hypothetical protein	4	4
MGG_11611	(MGG_11611.5) hypothetical protein	4	7
MGG_12516	(MGG_12516.5) hypothetical protein	56	37
MGG_09007	(MGG_09007.5) hypothetical protein	3	5
MGG_09007	(MGG_09007.5) hypothetical protein	3	4
MGG_09007	(MGG_09007.5) hypothetical protein	3	13
MGG_09007	(MGG_09007.5) hypothetical protein	3	11
MGG_09007	(MGG_09007.5) hypothetical protein	3	4
MGG_01229	(MGG_01229.5) hypothetical protein	9	8
MGG_08255	(MGG_08255.5) hypothetical protein	2	57
MGG_11165	(MGG_11165.5) hypothetical protein	6	79
MGG_09683	(MGG_09683.5) hypothetical protein similar to reverse transcriptase	5	4
MGG_09683	(MGG_09683.5) hypothetical protein similar to reverse transcriptase	5	16
MGG_09683	(MGG_09683.5) hypothetical protein similar to reverse transcriptase	5	36
MGG_09683	(MGG_09683.5) hypothetical protein similar to reverse transcriptase	5	4
MGG_09683	(MGG_09683.5) hypothetical protein similar to reverse transcriptase	5	34
MGG_09683	(MGG_09683.5) hypothetical protein similar to reverse transcriptase	5	18
MGG_09683	(MGG_09683.5) hypothetical protein similar to reverse transcriptase	5	11
MGG_09683	(MGG_09683.5) hypothetical protein similar to reverse transcriptase	5	12
MGG_09683	(MGG_09683.5) hypothetical protein similar to reverse transcriptase	5	108
MGG_09683	(MGG_09683.5) hypothetical protein similar to reverse transcriptase	5	5
MGG_09683	(MGG_09683.5) hypothetical protein similar to reverse transcriptase	5	11
MGG_09683	(MGG_09683.5) hypothetical protein similar to reverse transcriptase	5	7
MGG_12676	(MGG_12676.5) conserved hypothetical protein	5	25
MGG_12676	(MGG_12676.5) conserved hypothetical protein	5	33
MGG_12676	(MGG_12676.5) conserved hypothetical protein	5	16
MGG_12676	(MGG_12676.5) conserved hypothetical protein	5	11
MGG_12676	(MGG_12676.5) conserved hypothetical protein	5	18
MGG_12676	(MGG_12676.5) conserved hypothetical protein	5	7
MGG_12676	(MGG_12676.5) conserved hypothetical protein	5	11
MGG_12676	(MGG_12676.5) conserved hypothetical protein	5	16
MGG_12676	(MGG_12676.5) conserved hypothetical protein	5	5
MGG_12676	(MGG_12676.5) conserved hypothetical protein	5	4
MGG_12676	(MGG_12676.5) conserved hypothetical protein	5	108
MGG_12676	(MGG_12676.5) conserved hypothetical protein	5	4
MGG_12676	(MGG_12676.5) conserved hypothetical protein	5	124
MGG_12676	(MGG_12676.5) conserved hypothetical protein	5	36
MGG_12067	(MGG_12067.5) hypothetical protein similar to reverse transcriptase	5	34
MGG_12067	(MGG_12067.5) hypothetical protein similar to reverse transcriptase	5	18
MGG_12067	(MGG_12067.5) hypothetical protein similar to reverse transcriptase	5	25
MGG_12067	(MGG_12067.5) hypothetical protein similar to reverse transcriptase	5	12
MGG_12067	(MGG_12067.5) hypothetical protein similar to reverse transcriptase	5	16
MGG_12067	(MGG_12067.5) hypothetical protein similar to reverse transcriptase	5	7
MGG_12067	(MGG_12067.5) hypothetical protein similar to reverse transcriptase	5	4
MGG_12067	(MGG_12067.5) hypothetical protein similar to reverse transcriptase	5	33
MGG_12067	(MGG_12067.5) hypothetical protein similar to reverse transcriptase	5	4
MGG_12067	(MGG_12067.5) hypothetical protein similar to reverse transcriptase	5	108
MGG_13281	(MGG_13281.5) hypothetical protein similar to reverse transcriptase	5	7
MGG_13281	(MGG_13281.5) hypothetical protein similar to reverse transcriptase	5	25
MGG_13281	(MGG_13281.5) hypothetical protein similar to reverse transcriptase	5	12
MGG_13281	(MGG_13281.5) hypothetical protein similar to reverse transcriptase	5	108
MGG_13281	(MGG_13281.5) hypothetical protein similar to reverse transcriptase	5	11
MGG_13281	(MGG_13281.5) hypothetical protein similar to reverse transcriptase	5	16
MGG_13281	(MGG_13281.5) hypothetical protein similar to reverse transcriptase	5	4
MGG_13281	(MGG_13281.5) hypothetical protein similar to reverse transcriptase	5	18
MGG_13281	(MGG_13281.5) hypothetical protein similar to reverse transcriptase	5	4
MGG_14408	(MGG_14408.5) hypothetical protein	5	108
MGG_14408	(MGG_14408.5) hypothetical protein	5	4
MGG_14408	(MGG_14408.5) hypothetical protein	5	4
MGG_14408	(MGG_14408.5) hypothetical protein	5	18
MGG_14408	(MGG_14408.5) hypothetical protein	5	16
MGG_13700	(MGG_13700.5) hypothetical protein similar to reverse transcriptase	5	4
MGG_13700	(MGG_13700.5) hypothetical protein similar to reverse transcriptase	5	18
MGG_13700	(MGG_13700.5) hypothetical protein similar to reverse transcriptase	5	33
MGG_13700	(MGG_13700.5) hypothetical protein similar to reverse transcriptase	5	11
MGG_13700	(MGG_13700.5) hypothetical protein similar to reverse transcriptase	5	108
MGG_13700	(MGG_13700.5) hypothetical protein similar to reverse transcriptase	5	34
MGG_13700	(MGG_13700.5) hypothetical protein similar to reverse transcriptase	5	4
MGG_13700	(MGG_13700.5) hypothetical protein similar to reverse transcriptase	5	16
MGG_13700	(MGG_13700.5) hypothetical protein similar to reverse transcriptase	5	7
MGG_13700	(MGG_13700.5) hypothetical protein similar to reverse transcriptase	5	12
MGG_11969	(MGG_11969.5) hypothetical protein	5	16
MGG_11969	(MGG_11969.5) hypothetical protein	5	11
MGG_11969	(MGG_11969.5) hypothetical protein	5	4
MGG_11969	(MGG_11969.5) hypothetical protein	5	33
MGG_11969	(MGG_11969.5) hypothetical protein	5	7
MGG_11969	(MGG_11969.5) hypothetical protein	5	4
MGG_11969	(MGG_11969.5) hypothetical protein	5	12
MGG_11969	(MGG_11969.5) hypothetical protein	5	108
MGG_13737	(MGG_13737.5) hypothetical protein similar to reverse transcriptase	5	7
MGG_13737	(MGG_13737.5) hypothetical protein similar to reverse transcriptase	5	108
MGG_13737	(MGG_13737.5) hypothetical protein similar to reverse transcriptase	5	16
MGG_13737	(MGG_13737.5) hypothetical protein similar to reverse transcriptase	5	12
MGG_13737	(MGG_13737.5) hypothetical protein similar to reverse transcriptase	5	34
MGG_13737	(MGG_13737.5) hypothetical protein similar to reverse transcriptase	5	18
MGG_13737	(MGG_13737.5) hypothetical protein similar to reverse transcriptase	5	11
MGG_13737	(MGG_13737.5) hypothetical protein similar to reverse transcriptase	5	16
MGG_13737	(MGG_13737.5) hypothetical protein similar to reverse transcriptase	5	4
MGG_13737	(MGG_13737.5) hypothetical protein similar to reverse transcriptase	5	4
MGG_11000	(MGG_11000.5) hypothetical protein similar to reverse transcriptase	5	33
MGG_11000	(MGG_11000.5) hypothetical protein similar to reverse transcriptase	5	4
MGG_11000	(MGG_11000.5) hypothetical protein similar to reverse transcriptase	5	16
MGG_11000	(MGG_11000.5) hypothetical protein similar to reverse transcriptase	5	34
MGG_11000	(MGG_11000.5) hypothetical protein similar to reverse transcriptase	5	25
MGG_11000	(MGG_11000.5) hypothetical protein similar to reverse transcriptase	5	18
MGG_11000	(MGG_11000.5) hypothetical protein similar to reverse transcriptase	5	4
MGG_13849	(MGG_13849.5) hypothetical protein	5	36
MGG_13849	(MGG_13849.5) hypothetical protein	5	5
MGG_13849	(MGG_13849.5) hypothetical protein	5	4
MGG_13849	(MGG_13849.5) hypothetical protein	5	7
MGG_13849	(MGG_13849.5) hypothetical protein	5	18
MGG_13849	(MGG_13849.5) hypothetical protein	5	11
MGG_13849	(MGG_13849.5) hypothetical protein	5	108
MGG_13849	(MGG_13849.5) hypothetical protein	5	16
MGG_13849	(MGG_13849.5) hypothetical protein	5	4
MGG_13849	(MGG_13849.5) hypothetical protein	5	11
MGG_11586	(MGG_11586.5) hypothetical protein similar to reverse transcriptase	5	7
MGG_11586	(MGG_11586.5) hypothetical protein similar to reverse transcriptase	5	4
MGG_11586	(MGG_11586.5) hypothetical protein similar to reverse transcriptase	5	12
MGG_11586	(MGG_11586.5) hypothetical protein similar to reverse transcriptase	5	33
MGG_11586	(MGG_11586.5) hypothetical protein similar to reverse transcriptase	5	18
MGG_11586	(MGG_11586.5) hypothetical protein similar to reverse transcriptase	5	34
MGG_11586	(MGG_11586.5) hypothetical protein similar to reverse transcriptase	5	25
MGG_11586	(MGG_11586.5) hypothetical protein similar to reverse transcriptase	5	11
MGG_11586	(MGG_11586.5) hypothetical protein similar to reverse transcriptase	5	16
MGG_07799	(MGG_07799.5) hypothetical protein similar to reverse transcriptase	5	7
MGG_07799	(MGG_07799.5) hypothetical protein similar to reverse transcriptase	5	4
MGG_07799	(MGG_07799.5) hypothetical protein similar to reverse transcriptase	5	108
MGG_07799	(MGG_07799.5) hypothetical protein similar to reverse transcriptase	5	4
MGG_07799	(MGG_07799.5) hypothetical protein similar to reverse transcriptase	5	12
MGG_07799	(MGG_07799.5) hypothetical protein similar to reverse transcriptase	5	18
MGG_07799	(MGG_07799.5) hypothetical protein similar to reverse transcriptase	5	33
MGG_07799	(MGG_07799.5) hypothetical protein similar to reverse transcriptase	5	34
MGG_07799	(MGG_07799.5) hypothetical protein similar to reverse transcriptase	5	16
MGG_07799	(MGG_07799.5) hypothetical protein similar to reverse transcriptase	5	11
MGG_02576	(MGG_02576.5) hypothetical protein similar to reverse transcriptase	5	7
MGG_02576	(MGG_02576.5) hypothetical protein similar to reverse transcriptase	5	16
MGG_02576	(MGG_02576.5) hypothetical protein similar to reverse transcriptase	5	34
MGG_02576	(MGG_02576.5) hypothetical protein similar to reverse transcriptase	5	33
MGG_02576	(MGG_02576.5) hypothetical protein similar to reverse transcriptase	5	25
MGG_02576	(MGG_02576.5) hypothetical protein similar to reverse transcriptase	5	18
MGG_02576	(MGG_02576.5) hypothetical protein similar to reverse transcriptase	5	16
MGG_02576	(MGG_02576.5) hypothetical protein similar to reverse transcriptase	5	4
MGG_02576	(MGG_02576.5) hypothetical protein similar to reverse transcriptase	5	12
MGG_02576	(MGG_02576.5) hypothetical protein similar to reverse transcriptase	5	108
MGG_14196	(MGG_14196.5) hypothetical protein	5	33
MGG_14196	(MGG_14196.5) hypothetical protein	5	11
MGG_14196	(MGG_14196.5) hypothetical protein	5	16
MGG_14196	(MGG_14196.5) hypothetical protein	5	18
MGG_14196	(MGG_14196.5) hypothetical protein	5	16
MGG_14196	(MGG_14196.5) hypothetical protein	5	12
MGG_14196	(MGG_14196.5) hypothetical protein	5	4
MGG_02068	(MGG_02068.5) hypothetical protein similar to reverse transcriptase	5	11
MGG_02068	(MGG_02068.5) hypothetical protein similar to reverse transcriptase	5	4
MGG_02068	(MGG_02068.5) hypothetical protein similar to reverse transcriptase	5	33
MGG_02068	(MGG_02068.5) hypothetical protein similar to reverse transcriptase	5	7
MGG_02068	(MGG_02068.5) hypothetical protein similar to reverse transcriptase	5	11
MGG_02068	(MGG_02068.5) hypothetical protein similar to reverse transcriptase	5	108
MGG_02068	(MGG_02068.5) hypothetical protein similar to reverse transcriptase	5	16
MGG_02068	(MGG_02068.5) hypothetical protein similar to reverse transcriptase	5	18
MGG_02068	(MGG_02068.5) hypothetical protein similar to reverse transcriptase	5	4
MGG_02068	(MGG_02068.5) hypothetical protein similar to reverse transcriptase	5	34
MGG_02068	(MGG_02068.5) hypothetical protein similar to reverse transcriptase	5	12
MGG_13628	(MGG_13628.5) hypothetical protein similar to reverse transcriptase	5	11
MGG_13628	(MGG_13628.5) hypothetical protein similar to reverse transcriptase	5	4
MGG_13628	(MGG_13628.5) hypothetical protein similar to reverse transcriptase	5	4
MGG_13628	(MGG_13628.5) hypothetical protein similar to reverse transcriptase	5	33
MGG_13628	(MGG_13628.5) hypothetical protein similar to reverse transcriptase	5	34
MGG_13628	(MGG_13628.5) hypothetical protein similar to reverse transcriptase	5	25
MGG_13628	(MGG_13628.5) hypothetical protein similar to reverse transcriptase	5	108
MGG_12437	(MGG_12437.5) hypothetical protein similar to reverse transcriptase	5	18
MGG_12437	(MGG_12437.5) hypothetical protein similar to reverse transcriptase	5	11
MGG_12437	(MGG_12437.5) hypothetical protein similar to reverse transcriptase	5	12
MGG_12437	(MGG_12437.5) hypothetical protein similar to reverse transcriptase	5	108
MGG_12437	(MGG_12437.5) hypothetical protein similar to reverse transcriptase	5	25
MGG_12437	(MGG_12437.5) hypothetical protein similar to reverse transcriptase	5	16
MGG_12437	(MGG_12437.5) hypothetical protein similar to reverse transcriptase	5	34
MGG_12437	(MGG_12437.5) hypothetical protein similar to reverse transcriptase	5	4
MGG_12437	(MGG_12437.5) hypothetical protein similar to reverse transcriptase	5	4
MGG_12437	(MGG_12437.5) hypothetical protein similar to reverse transcriptase	5	33
MGG_12437	(MGG_12437.5) hypothetical protein similar to reverse transcriptase	5	16
MGG_12060	(MGG_12060.5) hypothetical protein similar to reverse transcriptase	5	7
MGG_12060	(MGG_12060.5) hypothetical protein similar to reverse transcriptase	5	4
MGG_12060	(MGG_12060.5) hypothetical protein similar to reverse transcriptase	5	18
MGG_12060	(MGG_12060.5) hypothetical protein similar to reverse transcriptase	5	11
MGG_12060	(MGG_12060.5) hypothetical protein similar to reverse transcriptase	5	16
MGG_12060	(MGG_12060.5) hypothetical protein similar to reverse transcriptase	5	34
MGG_12060	(MGG_12060.5) hypothetical protein similar to reverse transcriptase	5	25
MGG_12060	(MGG_12060.5) hypothetical protein similar to reverse transcriptase	5	33
MGG_12060	(MGG_12060.5) hypothetical protein similar to reverse transcriptase	5	108
MGG_12060	(MGG_12060.5) hypothetical protein similar to reverse transcriptase	5	4
MGG_10029	(MGG_10029.5) hypothetical protein similar to reverse transcriptase	5	16
MGG_10029	(MGG_10029.5) hypothetical protein similar to reverse transcriptase	5	34
MGG_10029	(MGG_10029.5) hypothetical protein similar to reverse transcriptase	5	11
MGG_10029	(MGG_10029.5) hypothetical protein similar to reverse transcriptase	5	7
MGG_10029	(MGG_10029.5) hypothetical protein similar to reverse transcriptase	5	4
MGG_10029	(MGG_10029.5) hypothetical protein similar to reverse transcriptase	5	17
MGG_10029	(MGG_10029.5) hypothetical protein similar to reverse transcriptase	5	33
MGG_10029	(MGG_10029.5) hypothetical protein similar to reverse transcriptase	5	12
MGG_10029	(MGG_10029.5) hypothetical protein similar to reverse transcriptase	5	18
MGG_13890	(MGG_13890.5) hypothetical protein similar to reverse transcriptase	5	108
MGG_13890	(MGG_13890.5) hypothetical protein similar to reverse transcriptase	5	34
MGG_13890	(MGG_13890.5) hypothetical protein similar to reverse transcriptase	5	4
MGG_13890	(MGG_13890.5) hypothetical protein similar to reverse transcriptase	5	18
MGG_13890	(MGG_13890.5) hypothetical protein similar to reverse transcriptase	5	16
MGG_13890	(MGG_13890.5) hypothetical protein similar to reverse transcriptase	5	33
MGG_13890	(MGG_13890.5) hypothetical protein similar to reverse transcriptase	5	7
MGG_13890	(MGG_13890.5) hypothetical protein similar to reverse transcriptase	5	25
MGG_13890	(MGG_13890.5) hypothetical protein similar to reverse transcriptase	5	4
MGG_13890	(MGG_13890.5) hypothetical protein similar to reverse transcriptase	5	16
MGG_13890	(MGG_13890.5) hypothetical protein similar to reverse transcriptase	5	12
MGG_10808	(MGG_10808.5) hypothetical protein	5	12
MGG_10808	(MGG_10808.5) hypothetical protein	5	16
MGG_10808	(MGG_10808.5) hypothetical protein	5	25
MGG_10808	(MGG_10808.5) hypothetical protein	5	34
MGG_10808	(MGG_10808.5) hypothetical protein	5	7
MGG_10808	(MGG_10808.5) hypothetical protein	5	11
MGG_12685	(MGG_12685.5) hypothetical protein similar to reverse transcriptase	5	11
MGG_12685	(MGG_12685.5) hypothetical protein similar to reverse transcriptase	5	108
MGG_12685	(MGG_12685.5) hypothetical protein similar to reverse transcriptase	5	33
MGG_12685	(MGG_12685.5) hypothetical protein similar to reverse transcriptase	5	4
MGG_12685	(MGG_12685.5) hypothetical protein similar to reverse transcriptase	5	25
MGG_12685	(MGG_12685.5) hypothetical protein similar to reverse transcriptase	5	16
MGG_12685	(MGG_12685.5) hypothetical protein similar to reverse transcriptase	5	34
MGG_12685	(MGG_12685.5) hypothetical protein similar to reverse transcriptase	5	7
MGG_12685	(MGG_12685.5) hypothetical protein similar to reverse transcriptase	5	4
MGG_12685	(MGG_12685.5) hypothetical protein similar to reverse transcriptase	5	18
MGG_11983	(MGG_11983.5) hypothetical protein similar to reverse transcriptase	5	34
MGG_11983	(MGG_11983.5) hypothetical protein similar to reverse transcriptase	5	4
MGG_11983	(MGG_11983.5) hypothetical protein similar to reverse transcriptase	5	33
MGG_11983	(MGG_11983.5) hypothetical protein similar to reverse transcriptase	5	4
MGG_11983	(MGG_11983.5) hypothetical protein similar to reverse transcriptase	5	18
MGG_11983	(MGG_11983.5) hypothetical protein similar to reverse transcriptase	5	11
MGG_11983	(MGG_11983.5) hypothetical protein similar to reverse transcriptase	5	108
MGG_11983	(MGG_11983.5) hypothetical protein similar to reverse transcriptase	5	7
MGG_11983	(MGG_11983.5) hypothetical protein similar to reverse transcriptase	5	16
MGG_11983	(MGG_11983.5) hypothetical protein similar to reverse transcriptase	5	25
MGG_01936	(MGG_01936.5) hypothetical protein similar to reverse transcriptase	5	16
MGG_01936	(MGG_01936.5) hypothetical protein similar to reverse transcriptase	5	108
MGG_01936	(MGG_01936.5) hypothetical protein similar to reverse transcriptase	5	18
MGG_01936	(MGG_01936.5) hypothetical protein similar to reverse transcriptase	5	4
MGG_01936	(MGG_01936.5) hypothetical protein similar to reverse transcriptase	5	11
MGG_01936	(MGG_01936.5) hypothetical protein similar to reverse transcriptase	5	12
MGG_01936	(MGG_01936.5) hypothetical protein similar to reverse transcriptase	5	4
MGG_01936	(MGG_01936.5) hypothetical protein similar to reverse transcriptase	5	34
MGG_01936	(MGG_01936.5) hypothetical protein similar to reverse transcriptase	5	33
MGG_02300	(MGG_02300.5) hypothetical protein similar to reverse transcriptase	5	25
MGG_02300	(MGG_02300.5) hypothetical protein similar to reverse transcriptase	5	16
MGG_02300	(MGG_02300.5) hypothetical protein similar to reverse transcriptase	5	7
MGG_02300	(MGG_02300.5) hypothetical protein similar to reverse transcriptase	5	18
MGG_02300	(MGG_02300.5) hypothetical protein similar to reverse transcriptase	5	11
MGG_02300	(MGG_02300.5) hypothetical protein similar to reverse transcriptase	5	33
MGG_02300	(MGG_02300.5) hypothetical protein similar to reverse transcriptase	5	4
MGG_02300	(MGG_02300.5) hypothetical protein similar to reverse transcriptase	5	34
MGG_05748	(MGG_05748.5) hypothetical protein	2	13
MGG_12936	(MGG_12936.5) alternative oxidase, mitochondrial precursor	58	29
MGG_12936	(MGG_12936.5) alternative oxidase, mitochondrial precursor	58	3199
MGG_12936	(MGG_12936.5) alternative oxidase, mitochondrial precursor	58	14
MGG_12805	(MGG_12805.5) hypothetical protein similar to mutant tryptophan synthase	2	3088
MGG_12805	(MGG_12805.5) hypothetical protein similar to mutant tryptophan synthase	2	46
MGG_12805	(MGG_12805.5) hypothetical protein similar to mutant tryptophan synthase	2	48
MGG_12805	(MGG_12805.5) hypothetical protein similar to mutant tryptophan synthase	2	6
MGG_12805	(MGG_12805.5) hypothetical protein similar to mutant tryptophan synthase	2	29
MGG_12805	(MGG_12805.5) hypothetical protein similar to mutant tryptophan synthase	2	10
MGG_03494	(MGG_03494.5) hypothetical protein	3	113
MGG_03494	(MGG_03494.5) hypothetical protein	3	19
MGG_03494	(MGG_03494.5) hypothetical protein	3	7
MGG_03494	(MGG_03494.5) hypothetical protein	3	4
MGG_01373	(MGG_01373.5) hypothetical protein	5	10
MGG_01373	(MGG_01373.5) hypothetical protein	5	252
MGG_03477	(MGG_03477.5) hypothetical protein	7	5
MGG_03477	(MGG_03477.5) hypothetical protein	7	5
MGG_03477	(MGG_03477.5) hypothetical protein	7	4
MGG_05487	(MGG_05487.5) hypothetical protein	41	46
MGG_00720	(MGG_00720.5) hypothetical protein	3	99
MGG_00106	(MGG_00106.5) hypothetical protein	2	8
MGG_02657	(MGG_02657.5) hypothetical protein	5	8
MGG_04696	(MGG_04696.5) hypothetical protein	53	36
MGG_04696	(MGG_04696.5) hypothetical protein	53	7
MGG_04696	(MGG_04696.5) hypothetical protein	53	73
MGG_02026	(MGG_02026.5) predicted protein	20	10
MGG_02026	(MGG_02026.5) predicted protein	20	1255
MGG_02026	(MGG_02026.5) predicted protein	20	6
MGG_03915	(MGG_03915.5) hypothetical protein	6	1927
MGG_03915	(MGG_03915.5) hypothetical protein	6	22
MGG_03915	(MGG_03915.5) hypothetical protein	6	6
MGG_03915	(MGG_03915.5) hypothetical protein	6	4
MGG_03915	(MGG_03915.5) hypothetical protein	6	11
MGG_05599	(MGG_05599.5) hypothetical protein	5	633
MGG_09222	(MGG_09222.5) conserved hypothetical protein	2	27
MGG_09222	(MGG_09222.5) conserved hypothetical protein	2	38
MGG_09222	(MGG_09222.5) conserved hypothetical protein	2	79
MGG_09222	(MGG_09222.5) conserved hypothetical protein	2	12
MGG_09222	(MGG_09222.5) conserved hypothetical protein	2	9
MGG_04141	(MGG_04141.5) hypothetical protein	2	4
MGG_02001	(MGG_02001.5) hypothetical protein	2	6
MGG_03188	(MGG_03188.5) hypothetical protein	7	118
MGG_06459	(MGG_06459.5) hypothetical protein	12	45
MGG_06459	(MGG_06459.5) hypothetical protein	12	399
MGG_06459	(MGG_06459.5) hypothetical protein	12	30
MGG_06459	(MGG_06459.5) hypothetical protein	12	21
MGG_06459	(MGG_06459.5) hypothetical protein	12	96
MGG_06459	(MGG_06459.5) hypothetical protein	12	34
MGG_06459	(MGG_06459.5) hypothetical protein	12	15
MGG_06459	(MGG_06459.5) hypothetical protein	12	3470
MGG_06459	(MGG_06459.5) hypothetical protein	12	25
MGG_06459	(MGG_06459.5) hypothetical protein	12	9
MGG_06459	(MGG_06459.5) hypothetical protein	12	12
MGG_06459	(MGG_06459.5) hypothetical protein	12	57
MGG_06459	(MGG_06459.5) hypothetical protein	12	28
MGG_06459	(MGG_06459.5) hypothetical protein	12	14
MGG_06459	(MGG_06459.5) hypothetical protein	12	64
MGG_06459	(MGG_06459.5) hypothetical protein	12	39
MGG_06459	(MGG_06459.5) hypothetical protein	12	54
MGG_06459	(MGG_06459.5) hypothetical protein	12	86
MGG_00903	(MGG_00903.5) hypothetical protein	2	5
MGG_00903	(MGG_00903.5) hypothetical protein	2	6
MGG_00903	(MGG_00903.5) hypothetical protein	2	5
MGG_00903	(MGG_00903.5) hypothetical protein	2	6
MGG_01592	(MGG_01592.5) hypothetical protein similar to translation initiation factor 2 gamma subunit	4	374
MGG_01592	(MGG_01592.5) hypothetical protein similar to translation initiation factor 2 gamma subunit	4	4
MGG_01592	(MGG_01592.5) hypothetical protein similar to translation initiation factor 2 gamma subunit	4	4
MGG_09499	(MGG_09499.5) hypothetical protein	5	4
MGG_04590	(MGG_04590.5) hypothetical protein	2	73
MGG_04085	(MGG_04085.5) hypothetical protein	3	206
MGG_04085	(MGG_04085.5) hypothetical protein	3	4
MGG_04085	(MGG_04085.5) hypothetical protein	3	4
MGG_04085	(MGG_04085.5) hypothetical protein	3	4
MGG_04085	(MGG_04085.5) hypothetical protein	3	4
MGG_01501	(MGG_01501.5) hypothetical protein	4	36
MGG_04856	(MGG_04856.5) protein transport protein SEC61 alpha subunit	2	12
MGG_04856	(MGG_04856.5) protein transport protein SEC61 alpha subunit	2	25
MGG_04856	(MGG_04856.5) protein transport protein SEC61 alpha subunit	2	4
MGG_02489	(MGG_02489.5) hypothetical protein	2	4
MGG_02489	(MGG_02489.5) hypothetical protein	2	6
MGG_02489	(MGG_02489.5) hypothetical protein	2	97
MGG_02489	(MGG_02489.5) hypothetical protein	2	9
MGG_00517	(MGG_00517.5) hypothetical protein	6	5
MGG_00517	(MGG_00517.5) hypothetical protein	6	7
MGG_01484	(MGG_01484.5) hypothetical protein	2	4
MGG_11889	(MGG_11889.5) conserved hypothetical protein	2	7
MGG_11889	(MGG_11889.5) conserved hypothetical protein	2	4
MGG_11889	(MGG_11889.5) conserved hypothetical protein	2	96
MGG_02611	(MGG_02611.5) hypothetical protein	9	8
MGG_02611	(MGG_02611.5) hypothetical protein	9	1173
MGG_02611	(MGG_02611.5) hypothetical protein	9	15
MGG_02611	(MGG_02611.5) hypothetical protein	9	9
MGG_02611	(MGG_02611.5) hypothetical protein	9	7
MGG_10334	(MGG_10334.5) hypothetical protein	9	211
MGG_01745	(MGG_01745.5) hypothetical protein	11	64
MGG_09413	(MGG_09413.5) hypothetical protein	2	40
MGG_01601	(MGG_01601.5) hypothetical protein	2	4
MGG_01085	(MGG_01085.5) hypothetical protein	3	36
MGG_01085	(MGG_01085.5) hypothetical protein	3	8
MGG_00805	(MGG_00805.5) hypothetical protein	3	8
MGG_02638	(MGG_02638.5) predicted protein	3	33
MGG_06342	(MGG_06342.5) hypothetical protein	3	41
MGG_06342	(MGG_06342.5) hypothetical protein	3	23
MGG_06342	(MGG_06342.5) hypothetical protein	3	13
MGG_04329	(MGG_04329.5) hypothetical protein	6	546
MGG_04329	(MGG_04329.5) hypothetical protein	6	8
MGG_04329	(MGG_04329.5) hypothetical protein	6	4
MGG_05250	(MGG_05250.5) hypothetical protein	2	77
MGG_01998	(MGG_01998.5) hypothetical protein	2	4
MGG_01998	(MGG_01998.5) hypothetical protein	2	5
MGG_01998	(MGG_01998.5) hypothetical protein	2	4
MGG_00915	(MGG_00915.5) hypothetical protein	4	13
MGG_08725	(MGG_08725.5) hypothetical protein	180	38
MGG_08725	(MGG_08725.5) hypothetical protein	180	5
MGG_08725	(MGG_08725.5) hypothetical protein	180	3140
MGG_08725	(MGG_08725.5) hypothetical protein	180	6
MGG_08725	(MGG_08725.5) hypothetical protein	180	15
MGG_03859	(MGG_03859.5) hypothetical protein	3	8
MGG_03859	(MGG_03859.5) hypothetical protein	3	105
MGG_03006	(MGG_03006.5) hypothetical protein	12	8
MGG_03006	(MGG_03006.5) hypothetical protein	12	4
MGG_03006	(MGG_03006.5) hypothetical protein	12	1022
MGG_07047	(MGG_07047.5) hypothetical protein	2	99
MGG_07047	(MGG_07047.5) hypothetical protein	2	41
MGG_14058	(MGG_14058.5) hypothetical protein	3	9
MGG_14058	(MGG_14058.5) hypothetical protein	3	5
MGG_11975	(MGG_11975.5) hypothetical protein	3	12
MGG_11975	(MGG_11975.5) hypothetical protein	3	9
MGG_11975	(MGG_11975.5) hypothetical protein	3	7
MGG_11975	(MGG_11975.5) hypothetical protein	3	5
MGG_14360	(MGG_14360.5) hypothetical protein	3	5
MGG_14360	(MGG_14360.5) hypothetical protein	3	9
MGG_14312	(MGG_14312.5) conserved hypothetical protein	3	9
MGG_14312	(MGG_14312.5) conserved hypothetical protein	3	5
MGG_14314	(MGG_14314.5) conserved hypothetical protein	3	9
MGG_14314	(MGG_14314.5) conserved hypothetical protein	3	27
MGG_14314	(MGG_14314.5) conserved hypothetical protein	3	12
MGG_14314	(MGG_14314.5) conserved hypothetical protein	3	5
MGG_14314	(MGG_14314.5) conserved hypothetical protein	3	7
MGG_11010	(MGG_11010.5) conserved hypothetical protein	3	7
MGG_11010	(MGG_11010.5) conserved hypothetical protein	3	9
MGG_11010	(MGG_11010.5) conserved hypothetical protein	3	5
MGG_11010	(MGG_11010.5) conserved hypothetical protein	3	12
MGG_14180	(MGG_14180.5) hypothetical protein	3	9
MGG_14180	(MGG_14180.5) hypothetical protein	3	5
MGG_14180	(MGG_14180.5) hypothetical protein	3	7
MGG_14180	(MGG_14180.5) hypothetical protein	3	12
MGG_12539	(MGG_12539.5) conserved hypothetical protein	3	5
MGG_12539	(MGG_12539.5) conserved hypothetical protein	3	9
MGG_07688	(MGG_07688.5) hypothetical protein	3	12
MGG_07688	(MGG_07688.5) hypothetical protein	3	7
MGG_07688	(MGG_07688.5) hypothetical protein	3	5
MGG_07688	(MGG_07688.5) hypothetical protein	3	9
MGG_13083	(MGG_13083.5) conserved hypothetical protein	3	7
MGG_13083	(MGG_13083.5) conserved hypothetical protein	3	9
MGG_13083	(MGG_13083.5) conserved hypothetical protein	3	27
MGG_13083	(MGG_13083.5) conserved hypothetical protein	3	12
MGG_13083	(MGG_13083.5) conserved hypothetical protein	3	5
MGG_12434	(MGG_12434.5) hypothetical protein	3	7
MGG_12434	(MGG_12434.5) hypothetical protein	3	5
MGG_12434	(MGG_12434.5) hypothetical protein	3	12
MGG_11835	(MGG_11835.5) conserved hypothetical protein	3	12
MGG_11835	(MGG_11835.5) conserved hypothetical protein	3	7
MGG_11835	(MGG_11835.5) conserved hypothetical protein	3	5
MGG_11666	(MGG_11666.5) conserved hypothetical protein	3	7
MGG_11666	(MGG_11666.5) conserved hypothetical protein	3	9
MGG_11666	(MGG_11666.5) conserved hypothetical protein	3	12
MGG_11666	(MGG_11666.5) conserved hypothetical protein	3	5
MGG_00029	(MGG_00029.5) conserved hypothetical protein	3	7
MGG_00029	(MGG_00029.5) conserved hypothetical protein	3	27
MGG_00029	(MGG_00029.5) conserved hypothetical protein	3	9
MGG_00029	(MGG_00029.5) conserved hypothetical protein	3	5
MGG_00029	(MGG_00029.5) conserved hypothetical protein	3	12
MGG_10778	(MGG_10778.5) hypothetical protein	3	9
MGG_10778	(MGG_10778.5) hypothetical protein	3	5
MGG_10778	(MGG_10778.5) hypothetical protein	3	27
MGG_00155	(MGG_00155.5) hypothetical protein	13	87
MGG_00155	(MGG_00155.5) hypothetical protein	13	4
MGG_08585	(MGG_08585.5) hypothetical protein similar to recombinational repair protein	3	6
MGG_07283	(MGG_07283.5) hypothetical protein	2	4
MGG_03260	(MGG_03260.5) hypothetical protein	6	55
MGG_03260	(MGG_03260.5) hypothetical protein	6	138
MGG_03260	(MGG_03260.5) hypothetical protein	6	41
MGG_03260	(MGG_03260.5) hypothetical protein	6	4
MGG_01825	(MGG_01825.5) hypothetical protein	2	241
MGG_01825	(MGG_01825.5) hypothetical protein	2	6
MGG_01825	(MGG_01825.5) hypothetical protein	2	6
MGG_00168	(MGG_00168.5) hypothetical protein	11	4
MGG_09006	(MGG_09006.5) hypothetical protein	3	65
MGG_14308	(MGG_14308.5) hypothetical protein	3	83
MGG_08851	(MGG_08851.5) hypothetical protein	2	84
MGG_07929	(MGG_07929.5) hypothetical protein similar to ribosomal protein	2	5
MGG_07929	(MGG_07929.5) hypothetical protein similar to ribosomal protein	2	4
MGG_06202	(MGG_06202.5) hypothetical protein	5	5
MGG_06202	(MGG_06202.5) hypothetical protein	5	80
MGG_06202	(MGG_06202.5) hypothetical protein	5	9
MGG_05150	(MGG_05150.5) hypothetical protein	7	20
MGG_02026	(MGG_02026.5) predicted protein	5	10
MGG_02026	(MGG_02026.5) predicted protein	5	1255
MGG_02026	(MGG_02026.5) predicted protein	5	6
MGG_01925	(MGG_01925.5) hypothetical protein	2	7
MGG_01925	(MGG_01925.5) hypothetical protein	2	1528
MGG_01925	(MGG_01925.5) hypothetical protein	2	6
MGG_01925	(MGG_01925.5) hypothetical protein	2	13
MGG_01925	(MGG_01925.5) hypothetical protein	2	5
MGG_04025	(MGG_04025.5) predicted protein	2	10
MGG_09780	(MGG_09780.5) predicted protein	2	4
MGG_09780	(MGG_09780.5) predicted protein	2	56
MGG_11805	(MGG_11805.5) hypothetical protein	2	10
MGG_11805	(MGG_11805.5) hypothetical protein	2	4
MGG_01655	(MGG_01655.5) hypothetical protein	3	4
MGG_01655	(MGG_01655.5) hypothetical protein	3	88
MGG_01359	(MGG_01359.5) hypothetical protein	5	4
MGG_06705	(MGG_06705.5) hypothetical protein	5	7
MGG_02453	(MGG_02453.5) hypothetical protein	9	329
MGG_06362	(MGG_06362.5) GTP-binding protein SAR1	2	86
MGG_06112	(MGG_06112.5) hypothetical protein	2	4
MGG_09304	(MGG_09304.5) hypothetical protein	2	13
MGG_13568	(MGG_13568.5) hypothetical protein	15	16
MGG_13568	(MGG_13568.5) hypothetical protein	15	108
MGG_13568	(MGG_13568.5) hypothetical protein	15	4
MGG_13568	(MGG_13568.5) hypothetical protein	15	18
MGG_07799	(MGG_07799.5) hypothetical protein similar to reverse transcriptase	15	7
MGG_07799	(MGG_07799.5) hypothetical protein similar to reverse transcriptase	15	4
MGG_07799	(MGG_07799.5) hypothetical protein similar to reverse transcriptase	15	108
MGG_07799	(MGG_07799.5) hypothetical protein similar to reverse transcriptase	15	4
MGG_07799	(MGG_07799.5) hypothetical protein similar to reverse transcriptase	15	12
MGG_07799	(MGG_07799.5) hypothetical protein similar to reverse transcriptase	15	18
MGG_07799	(MGG_07799.5) hypothetical protein similar to reverse transcriptase	15	33
MGG_07799	(MGG_07799.5) hypothetical protein similar to reverse transcriptase	15	34
MGG_07799	(MGG_07799.5) hypothetical protein similar to reverse transcriptase	15	16
MGG_07799	(MGG_07799.5) hypothetical protein similar to reverse transcriptase	15	11
MGG_12676	(MGG_12676.5) conserved hypothetical protein	15	25
MGG_12676	(MGG_12676.5) conserved hypothetical protein	15	33
MGG_12676	(MGG_12676.5) conserved hypothetical protein	15	16
MGG_12676	(MGG_12676.5) conserved hypothetical protein	15	11
MGG_12676	(MGG_12676.5) conserved hypothetical protein	15	18
MGG_12676	(MGG_12676.5) conserved hypothetical protein	15	7
MGG_12676	(MGG_12676.5) conserved hypothetical protein	15	11
MGG_12676	(MGG_12676.5) conserved hypothetical protein	15	16
MGG_12676	(MGG_12676.5) conserved hypothetical protein	15	5
MGG_12676	(MGG_12676.5) conserved hypothetical protein	15	4
MGG_12676	(MGG_12676.5) conserved hypothetical protein	15	108
MGG_12676	(MGG_12676.5) conserved hypothetical protein	15	4
MGG_12676	(MGG_12676.5) conserved hypothetical protein	15	124
MGG_12676	(MGG_12676.5) conserved hypothetical protein	15	36
MGG_12060	(MGG_12060.5) hypothetical protein similar to reverse transcriptase	15	7
MGG_12060	(MGG_12060.5) hypothetical protein similar to reverse transcriptase	15	4
MGG_12060	(MGG_12060.5) hypothetical protein similar to reverse transcriptase	15	18
MGG_12060	(MGG_12060.5) hypothetical protein similar to reverse transcriptase	15	11
MGG_12060	(MGG_12060.5) hypothetical protein similar to reverse transcriptase	15	16
MGG_12060	(MGG_12060.5) hypothetical protein similar to reverse transcriptase	15	34
MGG_12060	(MGG_12060.5) hypothetical protein similar to reverse transcriptase	15	25
MGG_12060	(MGG_12060.5) hypothetical protein similar to reverse transcriptase	15	33
MGG_12060	(MGG_12060.5) hypothetical protein similar to reverse transcriptase	15	108
MGG_12060	(MGG_12060.5) hypothetical protein similar to reverse transcriptase	15	4
MGG_12685	(MGG_12685.5) hypothetical protein similar to reverse transcriptase	15	11
MGG_12685	(MGG_12685.5) hypothetical protein similar to reverse transcriptase	15	108
MGG_12685	(MGG_12685.5) hypothetical protein similar to reverse transcriptase	15	33
MGG_12685	(MGG_12685.5) hypothetical protein similar to reverse transcriptase	15	4
MGG_12685	(MGG_12685.5) hypothetical protein similar to reverse transcriptase	15	25
MGG_12685	(MGG_12685.5) hypothetical protein similar to reverse transcriptase	15	16
MGG_12685	(MGG_12685.5) hypothetical protein similar to reverse transcriptase	15	34
MGG_12685	(MGG_12685.5) hypothetical protein similar to reverse transcriptase	15	7
MGG_12685	(MGG_12685.5) hypothetical protein similar to reverse transcriptase	15	4
MGG_12685	(MGG_12685.5) hypothetical protein similar to reverse transcriptase	15	18
MGG_13849	(MGG_13849.5) hypothetical protein	15	36
MGG_13849	(MGG_13849.5) hypothetical protein	15	5
MGG_13849	(MGG_13849.5) hypothetical protein	15	4
MGG_13849	(MGG_13849.5) hypothetical protein	15	7
MGG_13849	(MGG_13849.5) hypothetical protein	15	18
MGG_13849	(MGG_13849.5) hypothetical protein	15	11
MGG_13849	(MGG_13849.5) hypothetical protein	15	108
MGG_13849	(MGG_13849.5) hypothetical protein	15	16
MGG_13849	(MGG_13849.5) hypothetical protein	15	4
MGG_13849	(MGG_13849.5) hypothetical protein	15	11
MGG_11983	(MGG_11983.5) hypothetical protein similar to reverse transcriptase	15	34
MGG_11983	(MGG_11983.5) hypothetical protein similar to reverse transcriptase	15	4
MGG_11983	(MGG_11983.5) hypothetical protein similar to reverse transcriptase	15	33
MGG_11983	(MGG_11983.5) hypothetical protein similar to reverse transcriptase	15	4
MGG_11983	(MGG_11983.5) hypothetical protein similar to reverse transcriptase	15	18
MGG_11983	(MGG_11983.5) hypothetical protein similar to reverse transcriptase	15	11
MGG_11983	(MGG_11983.5) hypothetical protein similar to reverse transcriptase	15	108
MGG_11983	(MGG_11983.5) hypothetical protein similar to reverse transcriptase	15	7
MGG_11983	(MGG_11983.5) hypothetical protein similar to reverse transcriptase	15	16
MGG_11983	(MGG_11983.5) hypothetical protein similar to reverse transcriptase	15	25
MGG_14408	(MGG_14408.5) hypothetical protein	15	108
MGG_14408	(MGG_14408.5) hypothetical protein	15	4
MGG_14408	(MGG_14408.5) hypothetical protein	15	4
MGG_14408	(MGG_14408.5) hypothetical protein	15	18
MGG_14408	(MGG_14408.5) hypothetical protein	15	16
MGG_12192	(MGG_12192.5) hypothetical protein similar to reverse transcriptase	15	16
MGG_12192	(MGG_12192.5) hypothetical protein similar to reverse transcriptase	15	18
MGG_12192	(MGG_12192.5) hypothetical protein similar to reverse transcriptase	15	12
MGG_12192	(MGG_12192.5) hypothetical protein similar to reverse transcriptase	15	34
MGG_13890	(MGG_13890.5) hypothetical protein similar to reverse transcriptase	15	108
MGG_13890	(MGG_13890.5) hypothetical protein similar to reverse transcriptase	15	34
MGG_13890	(MGG_13890.5) hypothetical protein similar to reverse transcriptase	15	4
MGG_13890	(MGG_13890.5) hypothetical protein similar to reverse transcriptase	15	18
MGG_13890	(MGG_13890.5) hypothetical protein similar to reverse transcriptase	15	16
MGG_13890	(MGG_13890.5) hypothetical protein similar to reverse transcriptase	15	33
MGG_13890	(MGG_13890.5) hypothetical protein similar to reverse transcriptase	15	7
MGG_13890	(MGG_13890.5) hypothetical protein similar to reverse transcriptase	15	25
MGG_13890	(MGG_13890.5) hypothetical protein similar to reverse transcriptase	15	4
MGG_13890	(MGG_13890.5) hypothetical protein similar to reverse transcriptase	15	16
MGG_13890	(MGG_13890.5) hypothetical protein similar to reverse transcriptase	15	12
MGG_14249	(MGG_14249.5) hypothetical protein	15	11
MGG_14249	(MGG_14249.5) hypothetical protein	15	5
MGG_14249	(MGG_14249.5) hypothetical protein	15	18
MGG_14249	(MGG_14249.5) hypothetical protein	15	16
MGG_14249	(MGG_14249.5) hypothetical protein	15	4
MGG_14249	(MGG_14249.5) hypothetical protein	15	36
MGG_13727	(MGG_13727.5) hypothetical protein	15	108
MGG_13727	(MGG_13727.5) hypothetical protein	15	4
MGG_13727	(MGG_13727.5) hypothetical protein	15	18
MGG_13727	(MGG_13727.5) hypothetical protein	15	4
MGG_11846	(MGG_11846.5) hypothetical protein	15	5
MGG_11846	(MGG_11846.5) hypothetical protein	15	36
MGG_11049	(MGG_11049.5) hypothetical protein similar to reverse transcriptase	15	7
MGG_11049	(MGG_11049.5) hypothetical protein similar to reverse transcriptase	15	25
MGG_11049	(MGG_11049.5) hypothetical protein similar to reverse transcriptase	15	18
MGG_11049	(MGG_11049.5) hypothetical protein similar to reverse transcriptase	15	33
MGG_11049	(MGG_11049.5) hypothetical protein similar to reverse transcriptase	15	11
MGG_11586	(MGG_11586.5) hypothetical protein similar to reverse transcriptase	15	7
MGG_11586	(MGG_11586.5) hypothetical protein similar to reverse transcriptase	15	4
MGG_11586	(MGG_11586.5) hypothetical protein similar to reverse transcriptase	15	12
MGG_11586	(MGG_11586.5) hypothetical protein similar to reverse transcriptase	15	33
MGG_11586	(MGG_11586.5) hypothetical protein similar to reverse transcriptase	15	18
MGG_11586	(MGG_11586.5) hypothetical protein similar to reverse transcriptase	15	34
MGG_11586	(MGG_11586.5) hypothetical protein similar to reverse transcriptase	15	25
MGG_11586	(MGG_11586.5) hypothetical protein similar to reverse transcriptase	15	11
MGG_11586	(MGG_11586.5) hypothetical protein similar to reverse transcriptase	15	16
MGG_07582	(MGG_07582.5) conserved hypothetical protein	15	36
MGG_07582	(MGG_07582.5) conserved hypothetical protein	15	11
MGG_07582	(MGG_07582.5) conserved hypothetical protein	15	16
MGG_07582	(MGG_07582.5) conserved hypothetical protein	15	18
MGG_07582	(MGG_07582.5) conserved hypothetical protein	15	5
MGG_13737	(MGG_13737.5) hypothetical protein similar to reverse transcriptase	15	7
MGG_13737	(MGG_13737.5) hypothetical protein similar to reverse transcriptase	15	108
MGG_13737	(MGG_13737.5) hypothetical protein similar to reverse transcriptase	15	16
MGG_13737	(MGG_13737.5) hypothetical protein similar to reverse transcriptase	15	12
MGG_13737	(MGG_13737.5) hypothetical protein similar to reverse transcriptase	15	34
MGG_13737	(MGG_13737.5) hypothetical protein similar to reverse transcriptase	15	18
MGG_13737	(MGG_13737.5) hypothetical protein similar to reverse transcriptase	15	11
MGG_13737	(MGG_13737.5) hypothetical protein similar to reverse transcriptase	15	16
MGG_13737	(MGG_13737.5) hypothetical protein similar to reverse transcriptase	15	4
MGG_13737	(MGG_13737.5) hypothetical protein similar to reverse transcriptase	15	4
MGG_01936	(MGG_01936.5) hypothetical protein similar to reverse transcriptase	15	16
MGG_01936	(MGG_01936.5) hypothetical protein similar to reverse transcriptase	15	108
MGG_01936	(MGG_01936.5) hypothetical protein similar to reverse transcriptase	15	18
MGG_01936	(MGG_01936.5) hypothetical protein similar to reverse transcriptase	15	4
MGG_01936	(MGG_01936.5) hypothetical protein similar to reverse transcriptase	15	11
MGG_01936	(MGG_01936.5) hypothetical protein similar to reverse transcriptase	15	12
MGG_01936	(MGG_01936.5) hypothetical protein similar to reverse transcriptase	15	4
MGG_01936	(MGG_01936.5) hypothetical protein similar to reverse transcriptase	15	34
MGG_01936	(MGG_01936.5) hypothetical protein similar to reverse transcriptase	15	33
MGG_12259	(MGG_12259.5) hypothetical protein	15	11
MGG_12259	(MGG_12259.5) hypothetical protein	15	5
MGG_12259	(MGG_12259.5) hypothetical protein	15	18
MGG_12259	(MGG_12259.5) hypothetical protein	15	36
MGG_13352	(MGG_13352.5) hypothetical protein similar to reverse transcriptase	15	4
MGG_13352	(MGG_13352.5) hypothetical protein similar to reverse transcriptase	15	16
MGG_13352	(MGG_13352.5) hypothetical protein similar to reverse transcriptase	15	18
MGG_11303	(MGG_11303.5) hypothetical protein similar to reverse transcriptase	15	5
MGG_11303	(MGG_11303.5) hypothetical protein similar to reverse transcriptase	15	36
MGG_11303	(MGG_11303.5) hypothetical protein similar to reverse transcriptase	15	18
MGG_11303	(MGG_11303.5) hypothetical protein similar to reverse transcriptase	15	11
MGG_11303	(MGG_11303.5) hypothetical protein similar to reverse transcriptase	15	33
MGG_11303	(MGG_11303.5) hypothetical protein similar to reverse transcriptase	15	16
MGG_11303	(MGG_11303.5) hypothetical protein similar to reverse transcriptase	15	4
MGG_11303	(MGG_11303.5) hypothetical protein similar to reverse transcriptase	15	7
MGG_11303	(MGG_11303.5) hypothetical protein similar to reverse transcriptase	15	11
MGG_08444	(MGG_08444.5) hypothetical protein similar to reverse transcriptase	15	7
MGG_08444	(MGG_08444.5) hypothetical protein similar to reverse transcriptase	15	34
MGG_08444	(MGG_08444.5) hypothetical protein similar to reverse transcriptase	15	18
MGG_08444	(MGG_08444.5) hypothetical protein similar to reverse transcriptase	15	108
MGG_08444	(MGG_08444.5) hypothetical protein similar to reverse transcriptase	15	11
MGG_08444	(MGG_08444.5) hypothetical protein similar to reverse transcriptase	15	17
MGG_08444	(MGG_08444.5) hypothetical protein similar to reverse transcriptase	15	4
MGG_08444	(MGG_08444.5) hypothetical protein similar to reverse transcriptase	15	4
MGG_08444	(MGG_08444.5) hypothetical protein similar to reverse transcriptase	15	33
MGG_08444	(MGG_08444.5) hypothetical protein similar to reverse transcriptase	15	25
MGG_14077	(MGG_14077.5) hypothetical protein	15	16
MGG_14077	(MGG_14077.5) hypothetical protein	15	18
MGG_11000	(MGG_11000.5) hypothetical protein similar to reverse transcriptase	15	33
MGG_11000	(MGG_11000.5) hypothetical protein similar to reverse transcriptase	15	4
MGG_11000	(MGG_11000.5) hypothetical protein similar to reverse transcriptase	15	16
MGG_11000	(MGG_11000.5) hypothetical protein similar to reverse transcriptase	15	34
MGG_11000	(MGG_11000.5) hypothetical protein similar to reverse transcriptase	15	25
MGG_11000	(MGG_11000.5) hypothetical protein similar to reverse transcriptase	15	18
MGG_11000	(MGG_11000.5) hypothetical protein similar to reverse transcriptase	15	4
MGG_13091	(MGG_13091.5) hypothetical protein similar to reverse transcriptase	15	12
MGG_13091	(MGG_13091.5) hypothetical protein similar to reverse transcriptase	15	108
MGG_13091	(MGG_13091.5) hypothetical protein similar to reverse transcriptase	15	16
MGG_13091	(MGG_13091.5) hypothetical protein similar to reverse transcriptase	15	25
MGG_13091	(MGG_13091.5) hypothetical protein similar to reverse transcriptase	15	18
MGG_13091	(MGG_13091.5) hypothetical protein similar to reverse transcriptase	15	16
MGG_13461	(MGG_13461.5) hypothetical protein similar to reverse transcriptase	15	108
MGG_13461	(MGG_13461.5) hypothetical protein similar to reverse transcriptase	15	25
MGG_13461	(MGG_13461.5) hypothetical protein similar to reverse transcriptase	15	18
MGG_13461	(MGG_13461.5) hypothetical protein similar to reverse transcriptase	15	16
MGG_13461	(MGG_13461.5) hypothetical protein similar to reverse transcriptase	15	4
MGG_13461	(MGG_13461.5) hypothetical protein similar to reverse transcriptase	15	7
MGG_13461	(MGG_13461.5) hypothetical protein similar to reverse transcriptase	15	11
MGG_13461	(MGG_13461.5) hypothetical protein similar to reverse transcriptase	15	33
MGG_13461	(MGG_13461.5) hypothetical protein similar to reverse transcriptase	15	4
MGG_13461	(MGG_13461.5) hypothetical protein similar to reverse transcriptase	15	34
MGG_02576	(MGG_02576.5) hypothetical protein similar to reverse transcriptase	15	7
MGG_02576	(MGG_02576.5) hypothetical protein similar to reverse transcriptase	15	16
MGG_02576	(MGG_02576.5) hypothetical protein similar to reverse transcriptase	15	34
MGG_02576	(MGG_02576.5) hypothetical protein similar to reverse transcriptase	15	33
MGG_02576	(MGG_02576.5) hypothetical protein similar to reverse transcriptase	15	25
MGG_02576	(MGG_02576.5) hypothetical protein similar to reverse transcriptase	15	18
MGG_02576	(MGG_02576.5) hypothetical protein similar to reverse transcriptase	15	16
MGG_02576	(MGG_02576.5) hypothetical protein similar to reverse transcriptase	15	4
MGG_02576	(MGG_02576.5) hypothetical protein similar to reverse transcriptase	15	12
MGG_02576	(MGG_02576.5) hypothetical protein similar to reverse transcriptase	15	108
MGG_08942	(MGG_08942.5) hypothetical protein	15	12
MGG_08942	(MGG_08942.5) hypothetical protein	15	18
MGG_08942	(MGG_08942.5) hypothetical protein	15	33
MGG_08942	(MGG_08942.5) hypothetical protein	15	108
MGG_08942	(MGG_08942.5) hypothetical protein	15	16
MGG_08942	(MGG_08942.5) hypothetical protein	15	4
MGG_10065	(MGG_10065.5) hypothetical protein similar to reverse transcriptase	15	34
MGG_10065	(MGG_10065.5) hypothetical protein similar to reverse transcriptase	15	18
MGG_10065	(MGG_10065.5) hypothetical protein similar to reverse transcriptase	15	36
MGG_10065	(MGG_10065.5) hypothetical protein similar to reverse transcriptase	15	33
MGG_10065	(MGG_10065.5) hypothetical protein similar to reverse transcriptase	15	11
MGG_10065	(MGG_10065.5) hypothetical protein similar to reverse transcriptase	15	16
MGG_10065	(MGG_10065.5) hypothetical protein similar to reverse transcriptase	15	5
MGG_02250	(MGG_02250.5) hypothetical protein	15	18
MGG_07839	(MGG_07839.5) hypothetical protein	15	18
MGG_07839	(MGG_07839.5) hypothetical protein	15	16
MGG_12031	(MGG_12031.5) hypothetical protein	15	4
MGG_12031	(MGG_12031.5) hypothetical protein	15	108
MGG_12031	(MGG_12031.5) hypothetical protein	15	16
MGG_12031	(MGG_12031.5) hypothetical protein	15	7
MGG_12031	(MGG_12031.5) hypothetical protein	15	18
MGG_12031	(MGG_12031.5) hypothetical protein	15	4
MGG_11291	(MGG_11291.5) hypothetical protein	15	18
MGG_11291	(MGG_11291.5) hypothetical protein	15	5
MGG_11291	(MGG_11291.5) hypothetical protein	15	36
MGG_12067	(MGG_12067.5) hypothetical protein similar to reverse transcriptase	15	34
MGG_12067	(MGG_12067.5) hypothetical protein similar to reverse transcriptase	15	18
MGG_12067	(MGG_12067.5) hypothetical protein similar to reverse transcriptase	15	25
MGG_12067	(MGG_12067.5) hypothetical protein similar to reverse transcriptase	15	12
MGG_12067	(MGG_12067.5) hypothetical protein similar to reverse transcriptase	15	16
MGG_12067	(MGG_12067.5) hypothetical protein similar to reverse transcriptase	15	7
MGG_12067	(MGG_12067.5) hypothetical protein similar to reverse transcriptase	15	4
MGG_12067	(MGG_12067.5) hypothetical protein similar to reverse transcriptase	15	33
MGG_12067	(MGG_12067.5) hypothetical protein similar to reverse transcriptase	15	4
MGG_12067	(MGG_12067.5) hypothetical protein similar to reverse transcriptase	15	108
MGG_14196	(MGG_14196.5) hypothetical protein	15	33
MGG_14196	(MGG_14196.5) hypothetical protein	15	11
MGG_14196	(MGG_14196.5) hypothetical protein	15	16
MGG_14196	(MGG_14196.5) hypothetical protein	15	18
MGG_14196	(MGG_14196.5) hypothetical protein	15	16
MGG_14196	(MGG_14196.5) hypothetical protein	15	12
MGG_14196	(MGG_14196.5) hypothetical protein	15	4
MGG_12437	(MGG_12437.5) hypothetical protein similar to reverse transcriptase	15	18
MGG_12437	(MGG_12437.5) hypothetical protein similar to reverse transcriptase	15	11
MGG_12437	(MGG_12437.5) hypothetical protein similar to reverse transcriptase	15	12
MGG_12437	(MGG_12437.5) hypothetical protein similar to reverse transcriptase	15	108
MGG_12437	(MGG_12437.5) hypothetical protein similar to reverse transcriptase	15	25
MGG_12437	(MGG_12437.5) hypothetical protein similar to reverse transcriptase	15	16
MGG_12437	(MGG_12437.5) hypothetical protein similar to reverse transcriptase	15	34
MGG_12437	(MGG_12437.5) hypothetical protein similar to reverse transcriptase	15	4
MGG_12437	(MGG_12437.5) hypothetical protein similar to reverse transcriptase	15	4
MGG_12437	(MGG_12437.5) hypothetical protein similar to reverse transcriptase	15	33
MGG_12437	(MGG_12437.5) hypothetical protein similar to reverse transcriptase	15	16
MGG_02300	(MGG_02300.5) hypothetical protein similar to reverse transcriptase	15	25
MGG_02300	(MGG_02300.5) hypothetical protein similar to reverse transcriptase	15	16
MGG_02300	(MGG_02300.5) hypothetical protein similar to reverse transcriptase	15	7
MGG_02300	(MGG_02300.5) hypothetical protein similar to reverse transcriptase	15	18
MGG_02300	(MGG_02300.5) hypothetical protein similar to reverse transcriptase	15	11
MGG_02300	(MGG_02300.5) hypothetical protein similar to reverse transcriptase	15	33
MGG_02300	(MGG_02300.5) hypothetical protein similar to reverse transcriptase	15	4
MGG_02300	(MGG_02300.5) hypothetical protein similar to reverse transcriptase	15	34
MGG_06601	(MGG_06601.5) hypothetical protein	40	9
MGG_06601	(MGG_06601.5) hypothetical protein	40	10
MGG_06601	(MGG_06601.5) hypothetical protein	40	13
MGG_09530	(MGG_09530.5) hypothetical protein	4	61
MGG_08981	(MGG_08981.5) hypothetical protein	6	68
MGG_01595	(MGG_01595.5) hypothetical protein	2	717
MGG_00776	(MGG_00776.5) hypothetical protein	13	839
MGG_00776	(MGG_00776.5) hypothetical protein	13	80
MGG_02315	(MGG_02315.5) hypothetical protein	7	11
MGG_00814	(MGG_00814.5) hypothetical protein	98	4
MGG_11529	(MGG_11529.5) predicted protein	3	95
MGG_01781	(MGG_01781.5) hypothetical protein	3	7
MGG_03494	(MGG_03494.5) hypothetical protein	4	113
MGG_03494	(MGG_03494.5) hypothetical protein	4	19
MGG_03494	(MGG_03494.5) hypothetical protein	4	7
MGG_03494	(MGG_03494.5) hypothetical protein	4	4
MGG_01936	(MGG_01936.5) hypothetical protein similar to reverse transcriptase	3	16
MGG_01936	(MGG_01936.5) hypothetical protein similar to reverse transcriptase	3	108
MGG_01936	(MGG_01936.5) hypothetical protein similar to reverse transcriptase	3	18
MGG_01936	(MGG_01936.5) hypothetical protein similar to reverse transcriptase	3	4
MGG_01936	(MGG_01936.5) hypothetical protein similar to reverse transcriptase	3	11
MGG_01936	(MGG_01936.5) hypothetical protein similar to reverse transcriptase	3	12
MGG_01936	(MGG_01936.5) hypothetical protein similar to reverse transcriptase	3	4
MGG_01936	(MGG_01936.5) hypothetical protein similar to reverse transcriptase	3	34
MGG_01936	(MGG_01936.5) hypothetical protein similar to reverse transcriptase	3	33
MGG_06813	(MGG_06813.5) hypothetical protein	3	33
MGG_06813	(MGG_06813.5) hypothetical protein	3	25
MGG_06813	(MGG_06813.5) hypothetical protein	3	4
MGG_06813	(MGG_06813.5) hypothetical protein	3	108
MGG_11983	(MGG_11983.5) hypothetical protein similar to reverse transcriptase	3	34
MGG_11983	(MGG_11983.5) hypothetical protein similar to reverse transcriptase	3	4
MGG_11983	(MGG_11983.5) hypothetical protein similar to reverse transcriptase	3	33
MGG_11983	(MGG_11983.5) hypothetical protein similar to reverse transcriptase	3	4
MGG_11983	(MGG_11983.5) hypothetical protein similar to reverse transcriptase	3	18
MGG_11983	(MGG_11983.5) hypothetical protein similar to reverse transcriptase	3	11
MGG_11983	(MGG_11983.5) hypothetical protein similar to reverse transcriptase	3	108
MGG_11983	(MGG_11983.5) hypothetical protein similar to reverse transcriptase	3	7
MGG_11983	(MGG_11983.5) hypothetical protein similar to reverse transcriptase	3	16
MGG_11983	(MGG_11983.5) hypothetical protein similar to reverse transcriptase	3	25
MGG_11690	(MGG_11690.5) hypothetical protein	3	11
MGG_13461	(MGG_13461.5) hypothetical protein similar to reverse transcriptase	3	108
MGG_13461	(MGG_13461.5) hypothetical protein similar to reverse transcriptase	3	25
MGG_13461	(MGG_13461.5) hypothetical protein similar to reverse transcriptase	3	18
MGG_13461	(MGG_13461.5) hypothetical protein similar to reverse transcriptase	3	16
MGG_13461	(MGG_13461.5) hypothetical protein similar to reverse transcriptase	3	4
MGG_13461	(MGG_13461.5) hypothetical protein similar to reverse transcriptase	3	7
MGG_13461	(MGG_13461.5) hypothetical protein similar to reverse transcriptase	3	11
MGG_13461	(MGG_13461.5) hypothetical protein similar to reverse transcriptase	3	33
MGG_13461	(MGG_13461.5) hypothetical protein similar to reverse transcriptase	3	4
MGG_13461	(MGG_13461.5) hypothetical protein similar to reverse transcriptase	3	34
MGG_02300	(MGG_02300.5) hypothetical protein similar to reverse transcriptase	3	25
MGG_02300	(MGG_02300.5) hypothetical protein similar to reverse transcriptase	3	16
MGG_02300	(MGG_02300.5) hypothetical protein similar to reverse transcriptase	3	7
MGG_02300	(MGG_02300.5) hypothetical protein similar to reverse transcriptase	3	18
MGG_02300	(MGG_02300.5) hypothetical protein similar to reverse transcriptase	3	11
MGG_02300	(MGG_02300.5) hypothetical protein similar to reverse transcriptase	3	33
MGG_02300	(MGG_02300.5) hypothetical protein similar to reverse transcriptase	3	4
MGG_02300	(MGG_02300.5) hypothetical protein similar to reverse transcriptase	3	34
MGG_12027	(MGG_12027.5) hypothetical protein	3	7
MGG_12027	(MGG_12027.5) hypothetical protein	3	16
MGG_12027	(MGG_12027.5) hypothetical protein	3	33
MGG_08444	(MGG_08444.5) hypothetical protein similar to reverse transcriptase	3	7
MGG_08444	(MGG_08444.5) hypothetical protein similar to reverse transcriptase	3	34
MGG_08444	(MGG_08444.5) hypothetical protein similar to reverse transcriptase	3	18
MGG_08444	(MGG_08444.5) hypothetical protein similar to reverse transcriptase	3	108
MGG_08444	(MGG_08444.5) hypothetical protein similar to reverse transcriptase	3	11
MGG_08444	(MGG_08444.5) hypothetical protein similar to reverse transcriptase	3	17
MGG_08444	(MGG_08444.5) hypothetical protein similar to reverse transcriptase	3	4
MGG_08444	(MGG_08444.5) hypothetical protein similar to reverse transcriptase	3	4
MGG_08444	(MGG_08444.5) hypothetical protein similar to reverse transcriptase	3	33
MGG_08444	(MGG_08444.5) hypothetical protein similar to reverse transcriptase	3	25
MGG_10225	(MGG_10225.5) hypothetical protein	3	33
MGG_10225	(MGG_10225.5) hypothetical protein	3	25
MGG_11586	(MGG_11586.5) hypothetical protein similar to reverse transcriptase	3	7
MGG_11586	(MGG_11586.5) hypothetical protein similar to reverse transcriptase	3	4
MGG_11586	(MGG_11586.5) hypothetical protein similar to reverse transcriptase	3	12
MGG_11586	(MGG_11586.5) hypothetical protein similar to reverse transcriptase	3	33
MGG_11586	(MGG_11586.5) hypothetical protein similar to reverse transcriptase	3	18
MGG_11586	(MGG_11586.5) hypothetical protein similar to reverse transcriptase	3	34
MGG_11586	(MGG_11586.5) hypothetical protein similar to reverse transcriptase	3	25
MGG_11586	(MGG_11586.5) hypothetical protein similar to reverse transcriptase	3	11
MGG_11586	(MGG_11586.5) hypothetical protein similar to reverse transcriptase	3	16
MGG_11049	(MGG_11049.5) hypothetical protein similar to reverse transcriptase	3	7
MGG_11049	(MGG_11049.5) hypothetical protein similar to reverse transcriptase	3	25
MGG_11049	(MGG_11049.5) hypothetical protein similar to reverse transcriptase	3	18
MGG_11049	(MGG_11049.5) hypothetical protein similar to reverse transcriptase	3	33
MGG_11049	(MGG_11049.5) hypothetical protein similar to reverse transcriptase	3	11
MGG_09683	(MGG_09683.5) hypothetical protein similar to reverse transcriptase	3	4
MGG_09683	(MGG_09683.5) hypothetical protein similar to reverse transcriptase	3	16
MGG_09683	(MGG_09683.5) hypothetical protein similar to reverse transcriptase	3	36
MGG_09683	(MGG_09683.5) hypothetical protein similar to reverse transcriptase	3	4
MGG_09683	(MGG_09683.5) hypothetical protein similar to reverse transcriptase	3	34
MGG_09683	(MGG_09683.5) hypothetical protein similar to reverse transcriptase	3	18
MGG_09683	(MGG_09683.5) hypothetical protein similar to reverse transcriptase	3	11
MGG_09683	(MGG_09683.5) hypothetical protein similar to reverse transcriptase	3	12
MGG_09683	(MGG_09683.5) hypothetical protein similar to reverse transcriptase	3	108
MGG_09683	(MGG_09683.5) hypothetical protein similar to reverse transcriptase	3	5
MGG_09683	(MGG_09683.5) hypothetical protein similar to reverse transcriptase	3	11
MGG_09683	(MGG_09683.5) hypothetical protein similar to reverse transcriptase	3	7
MGG_13890	(MGG_13890.5) hypothetical protein similar to reverse transcriptase	3	108
MGG_13890	(MGG_13890.5) hypothetical protein similar to reverse transcriptase	3	34
MGG_13890	(MGG_13890.5) hypothetical protein similar to reverse transcriptase	3	4
MGG_13890	(MGG_13890.5) hypothetical protein similar to reverse transcriptase	3	18
MGG_13890	(MGG_13890.5) hypothetical protein similar to reverse transcriptase	3	16
MGG_13890	(MGG_13890.5) hypothetical protein similar to reverse transcriptase	3	33
MGG_13890	(MGG_13890.5) hypothetical protein similar to reverse transcriptase	3	7
MGG_13890	(MGG_13890.5) hypothetical protein similar to reverse transcriptase	3	25
MGG_13890	(MGG_13890.5) hypothetical protein similar to reverse transcriptase	3	4
MGG_13890	(MGG_13890.5) hypothetical protein similar to reverse transcriptase	3	16
MGG_13890	(MGG_13890.5) hypothetical protein similar to reverse transcriptase	3	12
MGG_14408	(MGG_14408.5) hypothetical protein	3	108
MGG_14408	(MGG_14408.5) hypothetical protein	3	4
MGG_14408	(MGG_14408.5) hypothetical protein	3	4
MGG_14408	(MGG_14408.5) hypothetical protein	3	18
MGG_14408	(MGG_14408.5) hypothetical protein	3	16
MGG_12062	(MGG_12062.5) hypothetical protein similar to reverse transcriptase	3	4
MGG_12062	(MGG_12062.5) hypothetical protein similar to reverse transcriptase	3	25
MGG_12062	(MGG_12062.5) hypothetical protein similar to reverse transcriptase	3	219
MGG_12062	(MGG_12062.5) hypothetical protein similar to reverse transcriptase	3	33
MGG_12062	(MGG_12062.5) hypothetical protein similar to reverse transcriptase	3	4325
MGG_12062	(MGG_12062.5) hypothetical protein similar to reverse transcriptase	3	30
MGG_12062	(MGG_12062.5) hypothetical protein similar to reverse transcriptase	3	76
MGG_12062	(MGG_12062.5) hypothetical protein similar to reverse transcriptase	3	7
MGG_12062	(MGG_12062.5) hypothetical protein similar to reverse transcriptase	3	22
MGG_12062	(MGG_12062.5) hypothetical protein similar to reverse transcriptase	3	34
MGG_12062	(MGG_12062.5) hypothetical protein similar to reverse transcriptase	3	11
MGG_07581	(MGG_07581.5) hypothetical protein similar to reverse transcriptase	3	16
MGG_07581	(MGG_07581.5) hypothetical protein similar to reverse transcriptase	3	34
MGG_07581	(MGG_07581.5) hypothetical protein similar to reverse transcriptase	3	33
MGG_07581	(MGG_07581.5) hypothetical protein similar to reverse transcriptase	3	12
MGG_13700	(MGG_13700.5) hypothetical protein similar to reverse transcriptase	3	4
MGG_13700	(MGG_13700.5) hypothetical protein similar to reverse transcriptase	3	18
MGG_13700	(MGG_13700.5) hypothetical protein similar to reverse transcriptase	3	33
MGG_13700	(MGG_13700.5) hypothetical protein similar to reverse transcriptase	3	11
MGG_13700	(MGG_13700.5) hypothetical protein similar to reverse transcriptase	3	108
MGG_13700	(MGG_13700.5) hypothetical protein similar to reverse transcriptase	3	34
MGG_13700	(MGG_13700.5) hypothetical protein similar to reverse transcriptase	3	4
MGG_13700	(MGG_13700.5) hypothetical protein similar to reverse transcriptase	3	16
MGG_13700	(MGG_13700.5) hypothetical protein similar to reverse transcriptase	3	7
MGG_13700	(MGG_13700.5) hypothetical protein similar to reverse transcriptase	3	12
MGG_10808	(MGG_10808.5) hypothetical protein	3	12
MGG_10808	(MGG_10808.5) hypothetical protein	3	16
MGG_10808	(MGG_10808.5) hypothetical protein	3	25
MGG_10808	(MGG_10808.5) hypothetical protein	3	34
MGG_10808	(MGG_10808.5) hypothetical protein	3	7
MGG_10808	(MGG_10808.5) hypothetical protein	3	11
MGG_12685	(MGG_12685.5) hypothetical protein similar to reverse transcriptase	3	11
MGG_12685	(MGG_12685.5) hypothetical protein similar to reverse transcriptase	3	108
MGG_12685	(MGG_12685.5) hypothetical protein similar to reverse transcriptase	3	33
MGG_12685	(MGG_12685.5) hypothetical protein similar to reverse transcriptase	3	4
MGG_12685	(MGG_12685.5) hypothetical protein similar to reverse transcriptase	3	25
MGG_12685	(MGG_12685.5) hypothetical protein similar to reverse transcriptase	3	16
MGG_12685	(MGG_12685.5) hypothetical protein similar to reverse transcriptase	3	34
MGG_12685	(MGG_12685.5) hypothetical protein similar to reverse transcriptase	3	7
MGG_12685	(MGG_12685.5) hypothetical protein similar to reverse transcriptase	3	4
MGG_12685	(MGG_12685.5) hypothetical protein similar to reverse transcriptase	3	18
MGG_02576	(MGG_02576.5) hypothetical protein similar to reverse transcriptase	3	7
MGG_02576	(MGG_02576.5) hypothetical protein similar to reverse transcriptase	3	16
MGG_02576	(MGG_02576.5) hypothetical protein similar to reverse transcriptase	3	34
MGG_02576	(MGG_02576.5) hypothetical protein similar to reverse transcriptase	3	33
MGG_02576	(MGG_02576.5) hypothetical protein similar to reverse transcriptase	3	25
MGG_02576	(MGG_02576.5) hypothetical protein similar to reverse transcriptase	3	18
MGG_02576	(MGG_02576.5) hypothetical protein similar to reverse transcriptase	3	16
MGG_02576	(MGG_02576.5) hypothetical protein similar to reverse transcriptase	3	4
MGG_02576	(MGG_02576.5) hypothetical protein similar to reverse transcriptase	3	12
MGG_02576	(MGG_02576.5) hypothetical protein similar to reverse transcriptase	3	108
MGG_08942	(MGG_08942.5) hypothetical protein	3	12
MGG_08942	(MGG_08942.5) hypothetical protein	3	18
MGG_08942	(MGG_08942.5) hypothetical protein	3	33
MGG_08942	(MGG_08942.5) hypothetical protein	3	108
MGG_08942	(MGG_08942.5) hypothetical protein	3	16
MGG_08942	(MGG_08942.5) hypothetical protein	3	4
MGG_02068	(MGG_02068.5) hypothetical protein similar to reverse transcriptase	3	11
MGG_02068	(MGG_02068.5) hypothetical protein similar to reverse transcriptase	3	4
MGG_02068	(MGG_02068.5) hypothetical protein similar to reverse transcriptase	3	33
MGG_02068	(MGG_02068.5) hypothetical protein similar to reverse transcriptase	3	7
MGG_02068	(MGG_02068.5) hypothetical protein similar to reverse transcriptase	3	11
MGG_02068	(MGG_02068.5) hypothetical protein similar to reverse transcriptase	3	108
MGG_02068	(MGG_02068.5) hypothetical protein similar to reverse transcriptase	3	16
MGG_02068	(MGG_02068.5) hypothetical protein similar to reverse transcriptase	3	18
MGG_02068	(MGG_02068.5) hypothetical protein similar to reverse transcriptase	3	4
MGG_02068	(MGG_02068.5) hypothetical protein similar to reverse transcriptase	3	34
MGG_02068	(MGG_02068.5) hypothetical protein similar to reverse transcriptase	3	12
MGG_07374	(MGG_07374.5) hypothetical protein similar to reverse transcriptase	3	16
MGG_07374	(MGG_07374.5) hypothetical protein similar to reverse transcriptase	3	25
MGG_07374	(MGG_07374.5) hypothetical protein similar to reverse transcriptase	3	12
MGG_07374	(MGG_07374.5) hypothetical protein similar to reverse transcriptase	3	33
MGG_07374	(MGG_07374.5) hypothetical protein similar to reverse transcriptase	3	34
MGG_12437	(MGG_12437.5) hypothetical protein similar to reverse transcriptase	3	18
MGG_12437	(MGG_12437.5) hypothetical protein similar to reverse transcriptase	3	11
MGG_12437	(MGG_12437.5) hypothetical protein similar to reverse transcriptase	3	12
MGG_12437	(MGG_12437.5) hypothetical protein similar to reverse transcriptase	3	108
MGG_12437	(MGG_12437.5) hypothetical protein similar to reverse transcriptase	3	25
MGG_12437	(MGG_12437.5) hypothetical protein similar to reverse transcriptase	3	16
MGG_12437	(MGG_12437.5) hypothetical protein similar to reverse transcriptase	3	34
MGG_12437	(MGG_12437.5) hypothetical protein similar to reverse transcriptase	3	4
MGG_12437	(MGG_12437.5) hypothetical protein similar to reverse transcriptase	3	4
MGG_12437	(MGG_12437.5) hypothetical protein similar to reverse transcriptase	3	33
MGG_12437	(MGG_12437.5) hypothetical protein similar to reverse transcriptase	3	16
MGG_13283	(MGG_13283.5) hypothetical protein	3	34
MGG_13283	(MGG_13283.5) hypothetical protein	3	12
MGG_13283	(MGG_13283.5) hypothetical protein	3	33
MGG_13283	(MGG_13283.5) hypothetical protein	3	16
MGG_09670	(MGG_09670.5) hypothetical protein	3	33
MGG_09670	(MGG_09670.5) hypothetical protein	3	7
MGG_09670	(MGG_09670.5) hypothetical protein	3	25
MGG_08667	(MGG_08667.5) hypothetical protein similar to reverse transcriptase	3	33
MGG_13849	(MGG_13849.5) hypothetical protein	3	36
MGG_13849	(MGG_13849.5) hypothetical protein	3	5
MGG_13849	(MGG_13849.5) hypothetical protein	3	4
MGG_13849	(MGG_13849.5) hypothetical protein	3	7
MGG_13849	(MGG_13849.5) hypothetical protein	3	18
MGG_13849	(MGG_13849.5) hypothetical protein	3	11
MGG_13849	(MGG_13849.5) hypothetical protein	3	108
MGG_13849	(MGG_13849.5) hypothetical protein	3	16
MGG_13849	(MGG_13849.5) hypothetical protein	3	4
MGG_13849	(MGG_13849.5) hypothetical protein	3	11
MGG_10029	(MGG_10029.5) hypothetical protein similar to reverse transcriptase	3	16
MGG_10029	(MGG_10029.5) hypothetical protein similar to reverse transcriptase	3	34
MGG_10029	(MGG_10029.5) hypothetical protein similar to reverse transcriptase	3	11
MGG_10029	(MGG_10029.5) hypothetical protein similar to reverse transcriptase	3	7
MGG_10029	(MGG_10029.5) hypothetical protein similar to reverse transcriptase	3	4
MGG_10029	(MGG_10029.5) hypothetical protein similar to reverse transcriptase	3	17
MGG_10029	(MGG_10029.5) hypothetical protein similar to reverse transcriptase	3	33
MGG_10029	(MGG_10029.5) hypothetical protein similar to reverse transcriptase	3	12
MGG_10029	(MGG_10029.5) hypothetical protein similar to reverse transcriptase	3	18
MGG_13628	(MGG_13628.5) hypothetical protein similar to reverse transcriptase	3	11
MGG_13628	(MGG_13628.5) hypothetical protein similar to reverse transcriptase	3	4
MGG_13628	(MGG_13628.5) hypothetical protein similar to reverse transcriptase	3	4
MGG_13628	(MGG_13628.5) hypothetical protein similar to reverse transcriptase	3	33
MGG_13628	(MGG_13628.5) hypothetical protein similar to reverse transcriptase	3	34
MGG_13628	(MGG_13628.5) hypothetical protein similar to reverse transcriptase	3	25
MGG_13628	(MGG_13628.5) hypothetical protein similar to reverse transcriptase	3	108
MGG_11969	(MGG_11969.5) hypothetical protein	3	16
MGG_11969	(MGG_11969.5) hypothetical protein	3	11
MGG_11969	(MGG_11969.5) hypothetical protein	3	4
MGG_11969	(MGG_11969.5) hypothetical protein	3	33
MGG_11969	(MGG_11969.5) hypothetical protein	3	7
MGG_11969	(MGG_11969.5) hypothetical protein	3	4
MGG_11969	(MGG_11969.5) hypothetical protein	3	12
MGG_11969	(MGG_11969.5) hypothetical protein	3	108
MGG_11303	(MGG_11303.5) hypothetical protein similar to reverse transcriptase	3	5
MGG_11303	(MGG_11303.5) hypothetical protein similar to reverse transcriptase	3	36
MGG_11303	(MGG_11303.5) hypothetical protein similar to reverse transcriptase	3	18
MGG_11303	(MGG_11303.5) hypothetical protein similar to reverse transcriptase	3	11
MGG_11303	(MGG_11303.5) hypothetical protein similar to reverse transcriptase	3	33
MGG_11303	(MGG_11303.5) hypothetical protein similar to reverse transcriptase	3	16
MGG_11303	(MGG_11303.5) hypothetical protein similar to reverse transcriptase	3	4
MGG_11303	(MGG_11303.5) hypothetical protein similar to reverse transcriptase	3	7
MGG_11303	(MGG_11303.5) hypothetical protein similar to reverse transcriptase	3	11
MGG_09101	(MGG_09101.5) hypothetical protein similar to reverse transcriptase	3	34
MGG_09101	(MGG_09101.5) hypothetical protein similar to reverse transcriptase	3	16
MGG_09101	(MGG_09101.5) hypothetical protein similar to reverse transcriptase	3	33
MGG_09101	(MGG_09101.5) hypothetical protein similar to reverse transcriptase	3	25
MGG_09101	(MGG_09101.5) hypothetical protein similar to reverse transcriptase	3	12
MGG_13091	(MGG_13091.5) hypothetical protein similar to reverse transcriptase	3	12
MGG_13091	(MGG_13091.5) hypothetical protein similar to reverse transcriptase	3	108
MGG_13091	(MGG_13091.5) hypothetical protein similar to reverse transcriptase	3	16
MGG_13091	(MGG_13091.5) hypothetical protein similar to reverse transcriptase	3	25
MGG_13091	(MGG_13091.5) hypothetical protein similar to reverse transcriptase	3	18
MGG_13091	(MGG_13091.5) hypothetical protein similar to reverse transcriptase	3	16
MGG_14448	(MGG_14448.5) hypothetical protein similar to reverse transcriptase	3	16
MGG_14448	(MGG_14448.5) hypothetical protein similar to reverse transcriptase	3	34
MGG_14448	(MGG_14448.5) hypothetical protein similar to reverse transcriptase	3	12
MGG_14448	(MGG_14448.5) hypothetical protein similar to reverse transcriptase	3	33
MGG_13281	(MGG_13281.5) hypothetical protein similar to reverse transcriptase	3	7
MGG_13281	(MGG_13281.5) hypothetical protein similar to reverse transcriptase	3	25
MGG_13281	(MGG_13281.5) hypothetical protein similar to reverse transcriptase	3	12
MGG_13281	(MGG_13281.5) hypothetical protein similar to reverse transcriptase	3	108
MGG_13281	(MGG_13281.5) hypothetical protein similar to reverse transcriptase	3	11
MGG_13281	(MGG_13281.5) hypothetical protein similar to reverse transcriptase	3	16
MGG_13281	(MGG_13281.5) hypothetical protein similar to reverse transcriptase	3	4
MGG_13281	(MGG_13281.5) hypothetical protein similar to reverse transcriptase	3	18
MGG_13281	(MGG_13281.5) hypothetical protein similar to reverse transcriptase	3	4
MGG_02052	(MGG_02052.5) hypothetical protein	3	4
MGG_02052	(MGG_02052.5) hypothetical protein	3	12
MGG_02052	(MGG_02052.5) hypothetical protein	3	7
MGG_02052	(MGG_02052.5) hypothetical protein	3	4
MGG_02052	(MGG_02052.5) hypothetical protein	3	11
MGG_02052	(MGG_02052.5) hypothetical protein	3	33
MGG_02052	(MGG_02052.5) hypothetical protein	3	16
MGG_02052	(MGG_02052.5) hypothetical protein	3	25
MGG_14323	(MGG_14323.5) hypothetical protein similar to reverse transcriptase	3	4
MGG_14323	(MGG_14323.5) hypothetical protein similar to reverse transcriptase	3	34
MGG_14323	(MGG_14323.5) hypothetical protein similar to reverse transcriptase	3	16
MGG_14323	(MGG_14323.5) hypothetical protein similar to reverse transcriptase	3	12
MGG_14323	(MGG_14323.5) hypothetical protein similar to reverse transcriptase	3	33
MGG_12060	(MGG_12060.5) hypothetical protein similar to reverse transcriptase	3	7
MGG_12060	(MGG_12060.5) hypothetical protein similar to reverse transcriptase	3	4
MGG_12060	(MGG_12060.5) hypothetical protein similar to reverse transcriptase	3	18
MGG_12060	(MGG_12060.5) hypothetical protein similar to reverse transcriptase	3	11
MGG_12060	(MGG_12060.5) hypothetical protein similar to reverse transcriptase	3	16
MGG_12060	(MGG_12060.5) hypothetical protein similar to reverse transcriptase	3	34
MGG_12060	(MGG_12060.5) hypothetical protein similar to reverse transcriptase	3	25
MGG_12060	(MGG_12060.5) hypothetical protein similar to reverse transcriptase	3	33
MGG_12060	(MGG_12060.5) hypothetical protein similar to reverse transcriptase	3	108
MGG_12060	(MGG_12060.5) hypothetical protein similar to reverse transcriptase	3	4
MGG_04825	(MGG_04825.5) hypothetical protein	2	151
MGG_07287	(MGG_07287.5) hypothetical protein	2	91
MGG_07287	(MGG_07287.5) hypothetical protein	2	7
MGG_07287	(MGG_07287.5) hypothetical protein	2	933
MGG_07287	(MGG_07287.5) hypothetical protein	2	5
MGG_07287	(MGG_07287.5) hypothetical protein	2	12
MGG_07287	(MGG_07287.5) hypothetical protein	2	7
MGG_07287	(MGG_07287.5) hypothetical protein	2	4
MGG_02026	(MGG_02026.5) predicted protein	2	10
MGG_02026	(MGG_02026.5) predicted protein	2	1255
MGG_02026	(MGG_02026.5) predicted protein	2	6
MGG_05058	(MGG_05058.5) hypothetical protein	5	130
MGG_05058	(MGG_05058.5) hypothetical protein	5	1749
MGG_11039	(MGG_11039.5) hypothetical protein	3	4
MGG_08019	(MGG_08019.5) hypothetical protein	5	14
MGG_08019	(MGG_08019.5) hypothetical protein	5	13
MGG_10147	(MGG_10147.5) hypothetical protein	2	4
MGG_00167	(MGG_00167.5) conserved hypothetical protein	12	4
MGG_08815	(MGG_08815.5) hypothetical protein	6	123
MGG_03727	(MGG_03727.5) hypothetical protein	144	70
MGG_03727	(MGG_03727.5) hypothetical protein	144	1026
MGG_01410	(MGG_01410.5) hypothetical protein	4	22
MGG_08470	(MGG_08470.5) hypothetical protein	12	11
MGG_08470	(MGG_08470.5) hypothetical protein	12	11
MGG_08470	(MGG_08470.5) hypothetical protein	12	6
MGG_08470	(MGG_08470.5) hypothetical protein	12	4
MGG_08470	(MGG_08470.5) hypothetical protein	12	4
MGG_08470	(MGG_08470.5) hypothetical protein	12	19
MGG_08470	(MGG_08470.5) hypothetical protein	12	4
MGG_08470	(MGG_08470.5) hypothetical protein	12	831
MGG_09809	(MGG_09809.5) hypothetical protein	12	9
MGG_09809	(MGG_09809.5) hypothetical protein	12	4
MGG_09809	(MGG_09809.5) hypothetical protein	12	6
MGG_09809	(MGG_09809.5) hypothetical protein	12	11
MGG_07991	(MGG_07991.5) hypothetical protein	12	6
MGG_07991	(MGG_07991.5) hypothetical protein	12	11
MGG_07991	(MGG_07991.5) hypothetical protein	12	4
MGG_02874	(MGG_02874.5) hypothetical protein	2	16
MGG_02874	(MGG_02874.5) hypothetical protein	2	61
MGG_02874	(MGG_02874.5) hypothetical protein	2	160
MGG_00832	(MGG_00832.5) hypothetical protein	12	345
MGG_04545	(MGG_04545.5) hypothetical protein	2	25
MGG_04545	(MGG_04545.5) hypothetical protein	2	5
MGG_04545	(MGG_04545.5) hypothetical protein	2	13
MGG_04545	(MGG_04545.5) hypothetical protein	2	7
MGG_04545	(MGG_04545.5) hypothetical protein	2	105
MGG_09493	(MGG_09493.5) hypothetical protein	2	40
MGG_09413	(MGG_09413.5) hypothetical protein	5	40
MGG_08063	(MGG_08063.5) pyruvate kinase	2	9
MGG_08063	(MGG_08063.5) pyruvate kinase	2	1158
MGG_08063	(MGG_08063.5) pyruvate kinase	2	5
MGG_08063	(MGG_08063.5) pyruvate kinase	2	16
MGG_08063	(MGG_08063.5) pyruvate kinase	2	4
MGG_08063	(MGG_08063.5) pyruvate kinase	2	6
MGG_04961	(MGG_04961.5) hypothetical protein	5	5
MGG_04961	(MGG_04961.5) hypothetical protein	5	5
MGG_02110	(MGG_02110.5) hypothetical protein	2	84
MGG_00166	(MGG_00166.5) hypothetical protein	2	5
MGG_06709	(MGG_06709.5) hypothetical protein	2	129
MGG_00809	(MGG_00809.5) hypothetical protein	4	24
MGG_09936	(MGG_09936.5) hypothetical protein	2	9
MGG_09936	(MGG_09936.5) hypothetical protein	2	60
MGG_09936	(MGG_09936.5) hypothetical protein	2	6
MGG_09936	(MGG_09936.5) hypothetical protein	2	16
MGG_09936	(MGG_09936.5) hypothetical protein	2	70
MGG_09936	(MGG_09936.5) hypothetical protein	2	60
MGG_05477	(MGG_05477.5) proteasome regulatory particle subunit Rpt2	11	5
MGG_05477	(MGG_05477.5) proteasome regulatory particle subunit Rpt2	11	4
MGG_05703	(MGG_05703.5) hypothetical protein	3	11
MGG_05703	(MGG_05703.5) hypothetical protein	3	5
MGG_05703	(MGG_05703.5) hypothetical protein	3	4
MGG_12697	(MGG_12697.5) hypothetical protein	2	7
MGG_12697	(MGG_12697.5) hypothetical protein	2	15
MGG_01605	(MGG_01605.5) conserved hypothetical protein	3	8
MGG_01605	(MGG_01605.5) conserved hypothetical protein	3	714
MGG_01605	(MGG_01605.5) conserved hypothetical protein	3	17
MGG_08600	(MGG_08600.5) hypothetical protein	3	16
MGG_00903	(MGG_00903.5) hypothetical protein	2	5
MGG_00903	(MGG_00903.5) hypothetical protein	2	6
MGG_00903	(MGG_00903.5) hypothetical protein	2	5
MGG_00903	(MGG_00903.5) hypothetical protein	2	6
MGG_02471	(MGG_02471.5) conserved hypothetical protein	2	19
MGG_02471	(MGG_02471.5) conserved hypothetical protein	2	4
MGG_02184	(MGG_02184.5) hypothetical protein	6	104
MGG_00341	(MGG_00341.5) hypothetical protein	4	14
MGG_00341	(MGG_00341.5) hypothetical protein	4	14
MGG_00341	(MGG_00341.5) hypothetical protein	4	21
MGG_00341	(MGG_00341.5) hypothetical protein	4	6
MGG_00341	(MGG_00341.5) hypothetical protein	4	1528
MGG_07052	(MGG_07052.5) hypothetical protein	11	5
MGG_00969	(MGG_00969.5) conserved hypothetical protein	4	8
MGG_00969	(MGG_00969.5) conserved hypothetical protein	4	1328
MGG_00969	(MGG_00969.5) conserved hypothetical protein	4	16
MGG_00969	(MGG_00969.5) conserved hypothetical protein	4	5
MGG_00969	(MGG_00969.5) conserved hypothetical protein	4	72
MGG_00969	(MGG_00969.5) conserved hypothetical protein	4	7
MGG_00969	(MGG_00969.5) conserved hypothetical protein	4	4
MGG_00969	(MGG_00969.5) conserved hypothetical protein	4	4
MGG_00969	(MGG_00969.5) conserved hypothetical protein	4	17
MGG_00969	(MGG_00969.5) conserved hypothetical protein	4	12
MGG_01990	(MGG_01990.5) hypothetical protein	176	14
MGG_01990	(MGG_01990.5) hypothetical protein	176	25
MGG_01990	(MGG_01990.5) hypothetical protein	176	4
MGG_05974	(MGG_05974.5) hypothetical protein	2	194
MGG_05974	(MGG_05974.5) hypothetical protein	2	409
MGG_04326	(MGG_04326.5) hypothetical protein	5	8
MGG_04326	(MGG_04326.5) hypothetical protein	5	6
MGG_01874	(MGG_01874.5) hypothetical protein	4	362
MGG_14444	(MGG_14444.5) predicted protein	11	12
MGG_07450	(MGG_07450.5) hypothetical protein	2	13
MGG_03838	(MGG_03838.5) hypothetical protein	4	353
MGG_03838	(MGG_03838.5) hypothetical protein	4	4
MGG_04137	(MGG_04137.5) hypothetical protein	2	5
MGG_04137	(MGG_04137.5) hypothetical protein	2	4
MGG_04018	(MGG_04018.5) hypothetical protein	28	7
MGG_04018	(MGG_04018.5) hypothetical protein	28	754
MGG_04018	(MGG_04018.5) hypothetical protein	28	4
MGG_04018	(MGG_04018.5) hypothetical protein	28	8
MGG_04018	(MGG_04018.5) hypothetical protein	28	4
MGG_04158	(MGG_04158.5) hypothetical protein	31	16
MGG_04158	(MGG_04158.5) hypothetical protein	31	6
MGG_04158	(MGG_04158.5) hypothetical protein	31	38
MGG_04158	(MGG_04158.5) hypothetical protein	31	25
MGG_04158	(MGG_04158.5) hypothetical protein	31	8
MGG_04158	(MGG_04158.5) hypothetical protein	31	7
MGG_03101	(MGG_03101.5) hypothetical protein	2	6
MGG_03101	(MGG_03101.5) hypothetical protein	2	37
MGG_00530	(MGG_00530.5) hypothetical protein	2	4
MGG_00530	(MGG_00530.5) hypothetical protein	2	80
MGG_05279	(MGG_05279.5) hypothetical protein	2	66
MGG_00067	(MGG_00067.5) conserved hypothetical protein	6	13
MGG_05988	(MGG_05988.5) hypothetical protein	2	6
MGG_05988	(MGG_05988.5) hypothetical protein	2	123
MGG_05988	(MGG_05988.5) hypothetical protein	2	4
MGG_06640	(MGG_06640.5) hypothetical protein	2	17
MGG_08360	(MGG_08360.5) hypothetical protein	10	102
MGG_04696	(MGG_04696.5) hypothetical protein	2	36
MGG_04696	(MGG_04696.5) hypothetical protein	2	7
MGG_04696	(MGG_04696.5) hypothetical protein	2	73
MGG_09712	(MGG_09712.5) conserved hypothetical protein	9	13
MGG_09712	(MGG_09712.5) conserved hypothetical protein	9	1316
MGG_09712	(MGG_09712.5) conserved hypothetical protein	9	4
MGG_13885	(MGG_13885.5) hypothetical protein similar to transposase	9	32
MGG_14306	(MGG_14306.5) hypothetical protein similar to transposase	9	7
MGG_14306	(MGG_14306.5) hypothetical protein similar to transposase	9	32
MGG_14306	(MGG_14306.5) hypothetical protein similar to transposase	9	33
MGG_14306	(MGG_14306.5) hypothetical protein similar to transposase	9	31
MGG_14120	(MGG_14120.5) hypothetical protein similar to transposase	9	7
MGG_14120	(MGG_14120.5) hypothetical protein similar to transposase	9	19
MGG_14120	(MGG_14120.5) hypothetical protein similar to transposase	9	5
MGG_11696	(MGG_11696.5) hypothetical protein similar to transposase	9	5
MGG_11696	(MGG_11696.5) hypothetical protein similar to transposase	9	7
MGG_11696	(MGG_11696.5) hypothetical protein similar to transposase	9	19
MGG_12680	(MGG_12680.5) hypothetical protein similar to transposase	9	31
MGG_12680	(MGG_12680.5) hypothetical protein similar to transposase	9	7
MGG_12680	(MGG_12680.5) hypothetical protein similar to transposase	9	32
MGG_12680	(MGG_12680.5) hypothetical protein similar to transposase	9	33
MGG_07403	(MGG_07403.5) hypothetical protein similar to transposase	9	32
MGG_07403	(MGG_07403.5) hypothetical protein similar to transposase	9	11
MGG_13333	(MGG_13333.5) hypothetical protein similar to transposase	9	7
MGG_13333	(MGG_13333.5) hypothetical protein similar to transposase	9	32
MGG_13333	(MGG_13333.5) hypothetical protein similar to transposase	9	33
MGG_13333	(MGG_13333.5) hypothetical protein similar to transposase	9	31
MGG_12001	(MGG_12001.5) hypothetical protein similar to transposase	9	5
MGG_12001	(MGG_12001.5) hypothetical protein similar to transposase	9	7
MGG_04286	(MGG_04286.5) hypothetical protein similar to transposase	9	33
MGG_04286	(MGG_04286.5) hypothetical protein similar to transposase	9	31
MGG_04286	(MGG_04286.5) hypothetical protein similar to transposase	9	32
MGG_04286	(MGG_04286.5) hypothetical protein similar to transposase	9	7
MGG_09044	(MGG_09044.5) hypothetical protein similar to transposase	9	32
MGG_09044	(MGG_09044.5) hypothetical protein similar to transposase	9	7
MGG_12032	(MGG_12032.5) hypothetical protein similar to transposase	9	7
MGG_12032	(MGG_12032.5) hypothetical protein similar to transposase	9	19
MGG_12032	(MGG_12032.5) hypothetical protein similar to transposase	9	5
MGG_03782	(MGG_03782.5) hypothetical protein similar to transposase	9	32
MGG_03782	(MGG_03782.5) hypothetical protein similar to transposase	9	33
MGG_03782	(MGG_03782.5) hypothetical protein similar to transposase	9	31
MGG_03782	(MGG_03782.5) hypothetical protein similar to transposase	9	7
MGG_12382	(MGG_12382.5) hypothetical protein similar to transposase	9	7
MGG_12382	(MGG_12382.5) hypothetical protein similar to transposase	9	32
MGG_11173	(MGG_11173.5) hypothetical protein similar to transposase	9	7
MGG_11173	(MGG_11173.5) hypothetical protein similar to transposase	9	32
MGG_14024	(MGG_14024.5) hypothetical protein similar to transposase	9	33
MGG_14024	(MGG_14024.5) hypothetical protein similar to transposase	9	7
MGG_14024	(MGG_14024.5) hypothetical protein similar to transposase	9	31
MGG_11950	(MGG_11950.5) hypothetical protein similar to transposase	9	7
MGG_11950	(MGG_11950.5) hypothetical protein similar to transposase	9	32
MGG_13306	(MGG_13306.5) hypothetical protein similar to transposase	9	32
MGG_13306	(MGG_13306.5) hypothetical protein similar to transposase	9	31
MGG_13306	(MGG_13306.5) hypothetical protein similar to transposase	9	7
MGG_13306	(MGG_13306.5) hypothetical protein similar to transposase	9	33
MGG_02333	(MGG_02333.5) hypothetical protein similar to transposase	9	5
MGG_02333	(MGG_02333.5) hypothetical protein similar to transposase	9	7
MGG_02333	(MGG_02333.5) hypothetical protein similar to transposase	9	19
MGG_06809	(MGG_06809.5) hypothetical protein similar to transposase	9	7
MGG_06809	(MGG_06809.5) hypothetical protein similar to transposase	9	31
MGG_06809	(MGG_06809.5) hypothetical protein similar to transposase	9	32
MGG_06809	(MGG_06809.5) hypothetical protein similar to transposase	9	33
MGG_13383	(MGG_13383.5) hypothetical protein similar to transposase	9	5
MGG_13383	(MGG_13383.5) hypothetical protein similar to transposase	9	7
MGG_09788	(MGG_09788.5) hypothetical protein similar to transposase	9	31
MGG_09788	(MGG_09788.5) hypothetical protein similar to transposase	9	32
MGG_09788	(MGG_09788.5) hypothetical protein similar to transposase	9	33
MGG_09788	(MGG_09788.5) hypothetical protein similar to transposase	9	7
MGG_09041	(MGG_09041.5) hypothetical protein similar to transposase	9	33
MGG_09041	(MGG_09041.5) hypothetical protein similar to transposase	9	32
MGG_09041	(MGG_09041.5) hypothetical protein similar to transposase	9	7
MGG_09041	(MGG_09041.5) hypothetical protein similar to transposase	9	31
MGG_04295	(MGG_04295.5) hypothetical protein similar to transposase	9	59
MGG_04295	(MGG_04295.5) hypothetical protein similar to transposase	9	7
MGG_04295	(MGG_04295.5) hypothetical protein similar to transposase	9	5
MGG_04295	(MGG_04295.5) hypothetical protein similar to transposase	9	19
MGG_12197	(MGG_12197.5) hypothetical protein similar to transposase	9	32
MGG_12197	(MGG_12197.5) hypothetical protein similar to transposase	9	5
MGG_12197	(MGG_12197.5) hypothetical protein similar to transposase	9	59
MGG_12197	(MGG_12197.5) hypothetical protein similar to transposase	9	19
MGG_12197	(MGG_12197.5) hypothetical protein similar to transposase	9	7
MGG_13039	(MGG_13039.5) hypothetical protein similar to transposase	9	7
MGG_13039	(MGG_13039.5) hypothetical protein similar to transposase	9	5
MGG_13039	(MGG_13039.5) hypothetical protein similar to transposase	9	19
MGG_13978	(MGG_13978.5) hypothetical protein similar to transposase	9	32
MGG_13978	(MGG_13978.5) hypothetical protein similar to transposase	9	33
MGG_13978	(MGG_13978.5) hypothetical protein similar to transposase	9	7
MGG_13978	(MGG_13978.5) hypothetical protein similar to transposase	9	31
MGG_13746	(MGG_13746.5) hypothetical protein similar to transposase	9	7
MGG_13746	(MGG_13746.5) hypothetical protein similar to transposase	9	19
MGG_13746	(MGG_13746.5) hypothetical protein similar to transposase	9	5
MGG_13746	(MGG_13746.5) hypothetical protein similar to transposase	9	59
MGG_14252	(MGG_14252.5) hypothetical protein similar to transposase	9	5
MGG_14252	(MGG_14252.5) hypothetical protein similar to transposase	9	19
MGG_14252	(MGG_14252.5) hypothetical protein similar to transposase	9	7
MGG_12224	(MGG_12224.5) hypothetical protein similar to transposase	9	33
MGG_12224	(MGG_12224.5) hypothetical protein similar to transposase	9	31
MGG_12224	(MGG_12224.5) hypothetical protein similar to transposase	9	7
MGG_12224	(MGG_12224.5) hypothetical protein similar to transposase	9	32
MGG_14152	(MGG_14152.5) hypothetical protein similar to transposase	9	31
MGG_14152	(MGG_14152.5) hypothetical protein similar to transposase	9	33
MGG_14152	(MGG_14152.5) hypothetical protein similar to transposase	9	7
MGG_14152	(MGG_14152.5) hypothetical protein similar to transposase	9	32
MGG_14280	(MGG_14280.5) hypothetical protein similar to transposase	9	7
MGG_14280	(MGG_14280.5) hypothetical protein similar to transposase	9	32
MGG_12877	(MGG_12877.5) hypothetical protein similar to transposase	9	7
MGG_12877	(MGG_12877.5) hypothetical protein similar to transposase	9	32
MGG_12877	(MGG_12877.5) hypothetical protein similar to transposase	9	31
MGG_12877	(MGG_12877.5) hypothetical protein similar to transposase	9	33
MGG_11810	(MGG_11810.5) hypothetical protein similar to transposase	9	11
MGG_14147	(MGG_14147.5) hypothetical protein similar to transposase	9	7
MGG_14147	(MGG_14147.5) hypothetical protein similar to transposase	9	32
MGG_00173	(MGG_00173.5) hypothetical protein similar to transposase	9	7
MGG_00173	(MGG_00173.5) hypothetical protein similar to transposase	9	31
MGG_00173	(MGG_00173.5) hypothetical protein similar to transposase	9	32
MGG_00173	(MGG_00173.5) hypothetical protein similar to transposase	9	33
MGG_12220	(MGG_12220.5) hypothetical protein similar to transposase	9	32
MGG_12220	(MGG_12220.5) hypothetical protein similar to transposase	9	19
MGG_12220	(MGG_12220.5) hypothetical protein similar to transposase	9	33
MGG_12220	(MGG_12220.5) hypothetical protein similar to transposase	9	7
MGG_13443	(MGG_13443.5) hypothetical protein similar to transposase	9	7
MGG_13443	(MGG_13443.5) hypothetical protein similar to transposase	9	19
MGG_13443	(MGG_13443.5) hypothetical protein similar to transposase	9	5
MGG_13361	(MGG_13361.5) hypothetical protein similar to transposase	9	5
MGG_13361	(MGG_13361.5) hypothetical protein similar to transposase	9	59
MGG_13361	(MGG_13361.5) hypothetical protein similar to transposase	9	19
MGG_13361	(MGG_13361.5) hypothetical protein similar to transposase	9	7
MGG_05492	(MGG_05492.5) hypothetical protein similar to transposase	9	7
MGG_05492	(MGG_05492.5) hypothetical protein similar to transposase	9	31
MGG_05492	(MGG_05492.5) hypothetical protein similar to transposase	9	32
MGG_05492	(MGG_05492.5) hypothetical protein similar to transposase	9	33
MGG_13050	(MGG_13050.5) hypothetical protein similar to transposase	9	7
MGG_13050	(MGG_13050.5) hypothetical protein similar to transposase	9	5
MGG_13050	(MGG_13050.5) hypothetical protein similar to transposase	9	19
MGG_09643	(MGG_09643.5) hypothetical protein similar to transposase	9	7
MGG_09643	(MGG_09643.5) hypothetical protein similar to transposase	9	32
MGG_09643	(MGG_09643.5) hypothetical protein similar to transposase	9	31
MGG_09643	(MGG_09643.5) hypothetical protein similar to transposase	9	33
MGG_12219	(MGG_12219.5) hypothetical protein similar to transposase	9	19
MGG_12219	(MGG_12219.5) hypothetical protein similar to transposase	9	5
MGG_12219	(MGG_12219.5) hypothetical protein similar to transposase	9	7
MGG_11117	(MGG_11117.5) hypothetical protein similar to transposase	9	59
MGG_11117	(MGG_11117.5) hypothetical protein similar to transposase	9	7
MGG_11117	(MGG_11117.5) hypothetical protein similar to transposase	9	5
MGG_11117	(MGG_11117.5) hypothetical protein similar to transposase	9	19
MGG_14242	(MGG_14242.5) hypothetical protein similar to transposase	9	7
MGG_14242	(MGG_14242.5) hypothetical protein similar to transposase	9	32
MGG_14242	(MGG_14242.5) hypothetical protein similar to transposase	9	33
MGG_14242	(MGG_14242.5) hypothetical protein similar to transposase	9	31
MGG_12666	(MGG_12666.5) hypothetical protein similar to transposase	9	5
MGG_12666	(MGG_12666.5) hypothetical protein similar to transposase	9	19
MGG_12666	(MGG_12666.5) hypothetical protein similar to transposase	9	59
MGG_12666	(MGG_12666.5) hypothetical protein similar to transposase	9	7
MGG_14049	(MGG_14049.5) hypothetical protein similar to transposase	9	7
MGG_14049	(MGG_14049.5) hypothetical protein similar to transposase	9	5
MGG_08400	(MGG_08400.5) hypothetical protein similar to transposase	9	7
MGG_08400	(MGG_08400.5) hypothetical protein similar to transposase	9	32
MGG_08400	(MGG_08400.5) hypothetical protein similar to transposase	9	31
MGG_08400	(MGG_08400.5) hypothetical protein similar to transposase	9	33
MGG_11521	(MGG_11521.5) hypothetical protein similar to transposase	9	7
MGG_11521	(MGG_11521.5) hypothetical protein similar to transposase	9	32
MGG_12411	(MGG_12411.5) hypothetical protein similar to transposase	9	32
MGG_12411	(MGG_12411.5) hypothetical protein similar to transposase	9	33
MGG_12411	(MGG_12411.5) hypothetical protein similar to transposase	9	31
MGG_12411	(MGG_12411.5) hypothetical protein similar to transposase	9	7
MGG_06816	(MGG_06816.5) hypothetical protein similar to transposase	9	7
MGG_06816	(MGG_06816.5) hypothetical protein similar to transposase	9	5
MGG_12412	(MGG_12412.5) hypothetical protein similar to transposase	9	7
MGG_12412	(MGG_12412.5) hypothetical protein similar to transposase	9	5
MGG_14458	(MGG_14458.5) hypothetical protein similar to transposase	9	5
MGG_14458	(MGG_14458.5) hypothetical protein similar to transposase	9	19
MGG_13717	(MGG_13717.5) hypothetical protein similar to transposase	9	19
MGG_13717	(MGG_13717.5) hypothetical protein similar to transposase	9	5
MGG_13717	(MGG_13717.5) hypothetical protein similar to transposase	9	59
MGG_13717	(MGG_13717.5) hypothetical protein similar to transposase	9	7
MGG_11844	(MGG_11844.5) hypothetical protein similar to transposase	9	33
MGG_11844	(MGG_11844.5) hypothetical protein similar to transposase	9	31
MGG_11844	(MGG_11844.5) hypothetical protein similar to transposase	9	32
MGG_11844	(MGG_11844.5) hypothetical protein similar to transposase	9	7
MGG_02721	(MGG_02721.5) hypothetical protein similar to transposase	9	32
MGG_02721	(MGG_02721.5) hypothetical protein similar to transposase	9	7
MGG_02721	(MGG_02721.5) hypothetical protein similar to transposase	9	31
MGG_02721	(MGG_02721.5) hypothetical protein similar to transposase	9	33
MGG_13952	(MGG_13952.5) hypothetical protein similar to transposase	9	31
MGG_13952	(MGG_13952.5) hypothetical protein similar to transposase	9	7
MGG_13952	(MGG_13952.5) hypothetical protein similar to transposase	9	32
MGG_13952	(MGG_13952.5) hypothetical protein similar to transposase	9	33
MGG_10623	(MGG_10623.5) hypothetical protein similar to transposase	9	32
MGG_10623	(MGG_10623.5) hypothetical protein similar to transposase	9	31
MGG_10623	(MGG_10623.5) hypothetical protein similar to transposase	9	7
MGG_10623	(MGG_10623.5) hypothetical protein similar to transposase	9	33
MGG_12414	(MGG_12414.5) hypothetical protein similar to transposase	9	7
MGG_12414	(MGG_12414.5) hypothetical protein similar to transposase	9	33
MGG_12414	(MGG_12414.5) hypothetical protein similar to transposase	9	32
MGG_12414	(MGG_12414.5) hypothetical protein similar to transposase	9	31
MGG_09034	(MGG_09034.5) hypothetical protein similar to transposase	9	31
MGG_09034	(MGG_09034.5) hypothetical protein similar to transposase	9	32
MGG_09034	(MGG_09034.5) hypothetical protein similar to transposase	9	7
MGG_09034	(MGG_09034.5) hypothetical protein similar to transposase	9	33
MGG_04302	(MGG_04302.5) hypothetical protein similar to transposase	9	33
MGG_04302	(MGG_04302.5) hypothetical protein similar to transposase	9	7
MGG_04302	(MGG_04302.5) hypothetical protein similar to transposase	9	31
MGG_04302	(MGG_04302.5) hypothetical protein similar to transposase	9	32
MGG_06431	(MGG_06431.5) hypothetical protein similar to transposase	9	32
MGG_06431	(MGG_06431.5) hypothetical protein similar to transposase	9	11
MGG_06431	(MGG_06431.5) hypothetical protein similar to transposase	9	7
MGG_12604	(MGG_12604.5) hypothetical protein similar to transposase	9	32
MGG_12604	(MGG_12604.5) hypothetical protein similar to transposase	9	7
MGG_13909	(MGG_13909.5) hypothetical protein similar to transposase	9	32
MGG_13909	(MGG_13909.5) hypothetical protein similar to transposase	9	33
MGG_13909	(MGG_13909.5) hypothetical protein similar to transposase	9	7
MGG_13909	(MGG_13909.5) hypothetical protein similar to transposase	9	31
MGG_11971	(MGG_11971.5) hypothetical protein similar to transposase	9	5
MGG_11971	(MGG_11971.5) hypothetical protein similar to transposase	9	7
MGG_06806	(MGG_06806.5) hypothetical protein similar to transposase	9	33
MGG_06806	(MGG_06806.5) hypothetical protein similar to transposase	9	32
MGG_06806	(MGG_06806.5) hypothetical protein similar to transposase	9	31
MGG_06806	(MGG_06806.5) hypothetical protein similar to transposase	9	7
MGG_09429	(MGG_09429.5) hypothetical protein similar to transposase	9	7
MGG_09429	(MGG_09429.5) hypothetical protein similar to transposase	9	32
MGG_13096	(MGG_13096.5) hypothetical protein similar to transposase	9	31
MGG_13096	(MGG_13096.5) hypothetical protein similar to transposase	9	7
MGG_13096	(MGG_13096.5) hypothetical protein similar to transposase	9	32
MGG_13096	(MGG_13096.5) hypothetical protein similar to transposase	9	33
MGG_06802	(MGG_06802.5) hypothetical protein similar to transposase	9	5
MGG_06802	(MGG_06802.5) hypothetical protein similar to transposase	9	7
MGG_06802	(MGG_06802.5) hypothetical protein similar to transposase	9	19
MGG_10670	(MGG_10670.5) hypothetical protein similar to transposase	9	32
MGG_10670	(MGG_10670.5) hypothetical protein similar to transposase	9	7
MGG_10670	(MGG_10670.5) hypothetical protein similar to transposase	9	33
MGG_10670	(MGG_10670.5) hypothetical protein similar to transposase	9	31
MGG_12440	(MGG_12440.5) hypothetical protein similar to transposase	9	59
MGG_12440	(MGG_12440.5) hypothetical protein similar to transposase	9	5
MGG_12440	(MGG_12440.5) hypothetical protein similar to transposase	9	7
MGG_14263	(MGG_14263.5) hypothetical protein similar to transposase	9	32
MGG_14263	(MGG_14263.5) hypothetical protein similar to transposase	9	7
MGG_10952	(MGG_10952.5) hypothetical protein similar to transposase	9	31
MGG_10952	(MGG_10952.5) hypothetical protein similar to transposase	9	32
MGG_10952	(MGG_10952.5) hypothetical protein similar to transposase	9	33
MGG_11625	(MGG_11625.5) hypothetical protein similar to transposase	9	32
MGG_11625	(MGG_11625.5) hypothetical protein similar to transposase	9	31
MGG_11625	(MGG_11625.5) hypothetical protein similar to transposase	9	7
MGG_11625	(MGG_11625.5) hypothetical protein similar to transposase	9	33
MGG_04785	(MGG_04785.5) hypothetical protein similar to transposase	9	7
MGG_04785	(MGG_04785.5) hypothetical protein similar to transposase	9	5
MGG_04785	(MGG_04785.5) hypothetical protein similar to transposase	9	59
MGG_04785	(MGG_04785.5) hypothetical protein similar to transposase	9	19
MGG_12449	(MGG_12449.5) hypothetical protein similar to transposase	9	59
MGG_12449	(MGG_12449.5) hypothetical protein similar to transposase	9	5
MGG_12449	(MGG_12449.5) hypothetical protein similar to transposase	9	19
MGG_12449	(MGG_12449.5) hypothetical protein similar to transposase	9	7
MGG_14421	(MGG_14421.5) hypothetical protein similar to transposase	9	31
MGG_14421	(MGG_14421.5) hypothetical protein similar to transposase	9	33
MGG_14421	(MGG_14421.5) hypothetical protein similar to transposase	9	7
MGG_14421	(MGG_14421.5) hypothetical protein similar to transposase	9	32
MGG_11968	(MGG_11968.5) hypothetical protein similar to transposase	9	31
MGG_12433	(MGG_12433.5) hypothetical protein similar to transposase	9	5
MGG_12433	(MGG_12433.5) hypothetical protein similar to transposase	9	7
MGG_12433	(MGG_12433.5) hypothetical protein similar to transposase	9	19
MGG_12433	(MGG_12433.5) hypothetical protein similar to transposase	9	59
MGG_11970	(MGG_11970.5) hypothetical protein similar to transposase	9	31
MGG_11970	(MGG_11970.5) hypothetical protein similar to transposase	9	33
MGG_11970	(MGG_11970.5) hypothetical protein similar to transposase	9	5
MGG_11970	(MGG_11970.5) hypothetical protein similar to transposase	9	7
MGG_10025	(MGG_10025.5) hypothetical protein similar to transposase	9	32
MGG_10025	(MGG_10025.5) hypothetical protein similar to transposase	9	7
MGG_10752	(MGG_10752.5) hypothetical protein similar to transposase	9	32
MGG_10752	(MGG_10752.5) hypothetical protein similar to transposase	9	7
MGG_12021	(MGG_12021.5) hypothetical protein similar to transposase	9	5
MGG_12021	(MGG_12021.5) hypothetical protein similar to transposase	9	7
MGG_07395	(MGG_07395.5) hypothetical protein similar to transposase	9	19
MGG_07395	(MGG_07395.5) hypothetical protein similar to transposase	9	59
MGG_07395	(MGG_07395.5) hypothetical protein similar to transposase	9	7
MGG_07395	(MGG_07395.5) hypothetical protein similar to transposase	9	5
MGG_12034	(MGG_12034.5) hypothetical protein similar to transposase	9	31
MGG_12034	(MGG_12034.5) hypothetical protein similar to transposase	9	33
MGG_12034	(MGG_12034.5) hypothetical protein similar to transposase	9	32
MGG_12034	(MGG_12034.5) hypothetical protein similar to transposase	9	7
MGG_14239	(MGG_14239.5) hypothetical protein similar to transposase	9	7
MGG_14239	(MGG_14239.5) hypothetical protein similar to transposase	9	31
MGG_14239	(MGG_14239.5) hypothetical protein similar to transposase	9	33
MGG_14239	(MGG_14239.5) hypothetical protein similar to transposase	9	32
MGG_13856	(MGG_13856.5) hypothetical protein similar to transposase	9	31
MGG_13856	(MGG_13856.5) hypothetical protein similar to transposase	9	33
MGG_13856	(MGG_13856.5) hypothetical protein similar to transposase	9	32
MGG_13856	(MGG_13856.5) hypothetical protein similar to transposase	9	7
MGG_14102	(MGG_14102.5) hypothetical protein similar to transposase	9	33
MGG_14102	(MGG_14102.5) hypothetical protein similar to transposase	9	32
MGG_14102	(MGG_14102.5) hypothetical protein similar to transposase	9	7
MGG_14102	(MGG_14102.5) hypothetical protein similar to transposase	9	31
MGG_14119	(MGG_14119.5) hypothetical protein similar to transposase	9	19
MGG_14119	(MGG_14119.5) hypothetical protein similar to transposase	9	5
MGG_14119	(MGG_14119.5) hypothetical protein similar to transposase	9	7
MGG_14119	(MGG_14119.5) hypothetical protein similar to transposase	9	59
MGG_14381	(MGG_14381.5) hypothetical protein similar to transposase	9	7
MGG_14381	(MGG_14381.5) hypothetical protein similar to transposase	9	5
MGG_13807	(MGG_13807.5) hypothetical protein similar to transposase	9	32
MGG_13807	(MGG_13807.5) hypothetical protein similar to transposase	9	33
MGG_13807	(MGG_13807.5) hypothetical protein similar to transposase	9	7
MGG_13807	(MGG_13807.5) hypothetical protein similar to transposase	9	31
MGG_14028	(MGG_14028.5) hypothetical protein similar to transposase	9	31
MGG_14028	(MGG_14028.5) hypothetical protein similar to transposase	9	7
MGG_14028	(MGG_14028.5) hypothetical protein similar to transposase	9	33
MGG_13294	(MGG_13294.5) hypothetical protein similar to transposase	9	5
MGG_13294	(MGG_13294.5) hypothetical protein similar to transposase	9	7
MGG_14304	(MGG_14304.5) hypothetical protein similar to transposase	9	7
MGG_14304	(MGG_14304.5) hypothetical protein similar to transposase	9	5
MGG_12070	(MGG_12070.5) hypothetical protein similar to transposase	9	5
MGG_12070	(MGG_12070.5) hypothetical protein similar to transposase	9	7
MGG_12070	(MGG_12070.5) hypothetical protein similar to transposase	9	19
MGG_10041	(MGG_10041.5) hypothetical protein similar to transposase	9	5
MGG_10041	(MGG_10041.5) hypothetical protein similar to transposase	9	19
MGG_10041	(MGG_10041.5) hypothetical protein similar to transposase	9	7
MGG_10041	(MGG_10041.5) hypothetical protein similar to transposase	9	59
MGG_12277	(MGG_12277.5) hypothetical protein similar to transposase	9	32
MGG_12277	(MGG_12277.5) hypothetical protein similar to transposase	9	11
MGG_11698	(MGG_11698.5) hypothetical protein similar to transposase	9	7
MGG_11698	(MGG_11698.5) hypothetical protein similar to transposase	9	32
MGG_05822	(MGG_05822.5) hypothetical protein similar to transposase	9	5
MGG_05822	(MGG_05822.5) hypothetical protein similar to transposase	9	7
MGG_14142	(MGG_14142.5) hypothetical protein similar to transposase	9	33
MGG_14142	(MGG_14142.5) hypothetical protein similar to transposase	9	32
MGG_14142	(MGG_14142.5) hypothetical protein similar to transposase	9	31
MGG_14142	(MGG_14142.5) hypothetical protein similar to transposase	9	7
MGG_13905	(MGG_13905.5) hypothetical protein similar to transposase	9	7
MGG_13905	(MGG_13905.5) hypothetical protein similar to transposase	9	5
MGG_12490	(MGG_12490.5) hypothetical protein similar to transposase	9	5
MGG_12490	(MGG_12490.5) hypothetical protein similar to transposase	9	7
MGG_13749	(MGG_13749.5) hypothetical protein similar to transposase	9	31
MGG_13749	(MGG_13749.5) hypothetical protein similar to transposase	9	33
MGG_13749	(MGG_13749.5) hypothetical protein similar to transposase	9	32
MGG_13749	(MGG_13749.5) hypothetical protein similar to transposase	9	7
MGG_13566	(MGG_13566.5) hypothetical protein similar to transposase	9	7
MGG_13566	(MGG_13566.5) hypothetical protein similar to transposase	9	19
MGG_13566	(MGG_13566.5) hypothetical protein similar to transposase	9	5
MGG_14286	(MGG_14286.5) hypothetical protein similar to transposase	9	31
MGG_14286	(MGG_14286.5) hypothetical protein similar to transposase	9	7
MGG_14286	(MGG_14286.5) hypothetical protein similar to transposase	9	32
MGG_14286	(MGG_14286.5) hypothetical protein similar to transposase	9	33
MGG_14317	(MGG_14317.5) hypothetical protein similar to transposase	9	31
MGG_14317	(MGG_14317.5) hypothetical protein similar to transposase	9	32
MGG_14317	(MGG_14317.5) hypothetical protein similar to transposase	9	33
MGG_14317	(MGG_14317.5) hypothetical protein similar to transposase	9	7
MGG_12450	(MGG_12450.5) hypothetical protein similar to transposase	9	7
MGG_12450	(MGG_12450.5) hypothetical protein similar to transposase	9	31
MGG_12450	(MGG_12450.5) hypothetical protein similar to transposase	9	32
MGG_12450	(MGG_12450.5) hypothetical protein similar to transposase	9	33
MGG_05674	(MGG_05674.5) hypothetical protein	4	14
MGG_07315	(MGG_07315.5) predicted protein	2	17
MGG_04465	(MGG_04465.5) hypothetical protein	5	6
MGG_04465	(MGG_04465.5) hypothetical protein	5	16
MGG_04465	(MGG_04465.5) hypothetical protein	5	12
MGG_04465	(MGG_04465.5) hypothetical protein	5	754
MGG_04465	(MGG_04465.5) hypothetical protein	5	43
MGG_04465	(MGG_04465.5) hypothetical protein	5	11
MGG_04465	(MGG_04465.5) hypothetical protein	5	14
MGG_04465	(MGG_04465.5) hypothetical protein	5	10
MGG_04465	(MGG_04465.5) hypothetical protein	5	36
MGG_04465	(MGG_04465.5) hypothetical protein	5	13
MGG_04465	(MGG_04465.5) hypothetical protein	7	6
MGG_04465	(MGG_04465.5) hypothetical protein	7	16
MGG_04465	(MGG_04465.5) hypothetical protein	7	12
MGG_04465	(MGG_04465.5) hypothetical protein	7	754
MGG_04465	(MGG_04465.5) hypothetical protein	7	43
MGG_04465	(MGG_04465.5) hypothetical protein	7	11
MGG_04465	(MGG_04465.5) hypothetical protein	7	14
MGG_04465	(MGG_04465.5) hypothetical protein	7	10
MGG_04465	(MGG_04465.5) hypothetical protein	7	36
MGG_04465	(MGG_04465.5) hypothetical protein	7	13
MGG_05266	(MGG_05266.5) conserved hypothetical protein	2	1185
MGG_05266	(MGG_05266.5) conserved hypothetical protein	2	17
MGG_05266	(MGG_05266.5) conserved hypothetical protein	2	94
MGG_05266	(MGG_05266.5) conserved hypothetical protein	2	9
MGG_01256	(MGG_01256.5) hypothetical protein	3	29
MGG_08267	(MGG_08267.5) hypothetical protein	2	59
MGG_01421	(MGG_01421.5) hypothetical protein	3	5
MGG_01421	(MGG_01421.5) hypothetical protein	3	4
MGG_01421	(MGG_01421.5) hypothetical protein	3	68
MGG_03036	(MGG_03036.5) hypothetical protein	6	4
MGG_03036	(MGG_03036.5) hypothetical protein	6	4
MGG_12814	(MGG_12814.5) hypothetical protein	3	5
MGG_12814	(MGG_12814.5) hypothetical protein	3	238
MGG_06316	(MGG_06316.5) hypothetical protein	4	11
MGG_06316	(MGG_06316.5) hypothetical protein	4	5
MGG_08700	(MGG_08700.5) predicted protein	2	14
MGG_03226	(MGG_03226.5) hypothetical protein	4	8
MGG_03226	(MGG_03226.5) hypothetical protein	4	4
MGG_03226	(MGG_03226.5) hypothetical protein	4	154
MGG_03226	(MGG_03226.5) hypothetical protein	4	4
MGG_14348	(MGG_14348.5) hypothetical protein	2	8
MGG_14348	(MGG_14348.5) hypothetical protein	2	4
MGG_04136	(MGG_04136.5) hypothetical protein	2	58
MGG_10426	(MGG_10426.5) hypothetical protein	3	9
MGG_10426	(MGG_10426.5) hypothetical protein	3	7
MGG_10426	(MGG_10426.5) hypothetical protein	3	6
MGG_03205	(MGG_03205.5) hypothetical protein	2	4
MGG_03205	(MGG_03205.5) hypothetical protein	2	7
MGG_03205	(MGG_03205.5) hypothetical protein	2	8
MGG_03205	(MGG_03205.5) hypothetical protein	2	1249
MGG_03205	(MGG_03205.5) hypothetical protein	2	25
MGG_03205	(MGG_03205.5) hypothetical protein	2	8
MGG_03205	(MGG_03205.5) hypothetical protein	2	7
MGG_08147	(MGG_08147.5) hypothetical protein	15	4
MGG_08147	(MGG_08147.5) hypothetical protein	15	21
MGG_07176	(MGG_07176.5) hypothetical protein similar to GTPase rho1	3	4
MGG_07176	(MGG_07176.5) hypothetical protein similar to GTPase rho1	3	5
MGG_01014	(MGG_01014.5) hypothetical protein	3	5
MGG_01014	(MGG_01014.5) hypothetical protein	3	819
MGG_01014	(MGG_01014.5) hypothetical protein	3	13
MGG_05063	(MGG_05063.5) phosphoglycerate kinase	2	3663
MGG_05063	(MGG_05063.5) phosphoglycerate kinase	2	5
MGG_05063	(MGG_05063.5) phosphoglycerate kinase	2	17
MGG_06466	(MGG_06466.5) cysteine synthase	17	8
MGG_06466	(MGG_06466.5) cysteine synthase	17	159
MGG_06466	(MGG_06466.5) cysteine synthase	17	5
MGG_06559	(MGG_06559.5) hypothetical protein similar to NADPH oxidase isoform 2	23	44
MGG_06559	(MGG_06559.5) hypothetical protein similar to NADPH oxidase isoform 2	23	10
MGG_06559	(MGG_06559.5) hypothetical protein similar to NADPH oxidase isoform 2	23	9
MGG_06559	(MGG_06559.5) hypothetical protein similar to NADPH oxidase isoform 2	23	809
MGG_06559	(MGG_06559.5) hypothetical protein similar to NADPH oxidase isoform 2	23	17
MGG_06559	(MGG_06559.5) hypothetical protein similar to NADPH oxidase isoform 2	23	6
MGG_06559	(MGG_06559.5) hypothetical protein similar to NADPH oxidase isoform 2	23	37
MGG_03007	(MGG_03007.5) hypothetical protein	3	88
MGG_03007	(MGG_03007.5) hypothetical protein	3	4
MGG_08584	(MGG_08584.5) hypothetical protein	2	46
MGG_08584	(MGG_08584.5) hypothetical protein	2	4
MGG_10606	(MGG_10606.5) hypothetical protein	3	17
MGG_10606	(MGG_10606.5) hypothetical protein	3	29
MGG_10606	(MGG_10606.5) hypothetical protein	3	7
MGG_10606	(MGG_10606.5) hypothetical protein	3	30
MGG_10606	(MGG_10606.5) hypothetical protein	3	7
MGG_08713	(MGG_08713.5) hypothetical protein	68	22
MGG_08713	(MGG_08713.5) hypothetical protein	68	76
MGG_08713	(MGG_08713.5) hypothetical protein	68	219
MGG_08713	(MGG_08713.5) hypothetical protein	68	11418
MGG_08713	(MGG_08713.5) hypothetical protein	68	30
MGG_07838	(MGG_07838.5) predicted protein	68	22
MGG_07838	(MGG_07838.5) predicted protein	68	30
MGG_07838	(MGG_07838.5) predicted protein	68	11418
MGG_07838	(MGG_07838.5) predicted protein	68	219
MGG_14197	(MGG_14197.5) predicted protein	68	30
MGG_14197	(MGG_14197.5) predicted protein	68	22
MGG_14197	(MGG_14197.5) predicted protein	68	76
MGG_14197	(MGG_14197.5) predicted protein	68	219
MGG_14197	(MGG_14197.5) predicted protein	68	4325
MGG_14050	(MGG_14050.5) hypothetical protein	68	4
MGG_14050	(MGG_14050.5) hypothetical protein	68	18
MGG_14050	(MGG_14050.5) hypothetical protein	68	4
MGG_04784	(MGG_04784.5) predicted protein	68	12
MGG_12062	(MGG_12062.5) hypothetical protein similar to reverse transcriptase	68	4
MGG_12062	(MGG_12062.5) hypothetical protein similar to reverse transcriptase	68	25
MGG_12062	(MGG_12062.5) hypothetical protein similar to reverse transcriptase	68	219
MGG_12062	(MGG_12062.5) hypothetical protein similar to reverse transcriptase	68	33
MGG_12062	(MGG_12062.5) hypothetical protein similar to reverse transcriptase	68	4325
MGG_12062	(MGG_12062.5) hypothetical protein similar to reverse transcriptase	68	30
MGG_12062	(MGG_12062.5) hypothetical protein similar to reverse transcriptase	68	76
MGG_12062	(MGG_12062.5) hypothetical protein similar to reverse transcriptase	68	7
MGG_12062	(MGG_12062.5) hypothetical protein similar to reverse transcriptase	68	22
MGG_12062	(MGG_12062.5) hypothetical protein similar to reverse transcriptase	68	34
MGG_12062	(MGG_12062.5) hypothetical protein similar to reverse transcriptase	68	11
MGG_12749	(MGG_12749.5) hypothetical protein	3	8
MGG_12749	(MGG_12749.5) hypothetical protein	3	126
MGG_02448	(MGG_02448.5) hypothetical protein	2	29
MGG_05980	(MGG_05980.5) hypothetical protein	176	5
MGG_05980	(MGG_05980.5) hypothetical protein	176	11
MGG_05980	(MGG_05980.5) hypothetical protein	176	47
MGG_05980	(MGG_05980.5) hypothetical protein	176	16190
MGG_05980	(MGG_05980.5) hypothetical protein	176	32
MGG_03182	(MGG_03182.5) hypothetical protein	2	18
MGG_04853	(MGG_04853.5) hypothetical protein	4	15
MGG_04853	(MGG_04853.5) hypothetical protein	4	6
MGG_04853	(MGG_04853.5) hypothetical protein	4	5
MGG_04853	(MGG_04853.5) hypothetical protein	4	10
MGG_07147	(MGG_07147.5) hypothetical protein	5	52
MGG_10274	(MGG_10274.5) hypothetical protein	8	37
MGG_08439	(MGG_08439.5) predicted protein	2	16
MGG_02355	(MGG_02355.5) predicted protein	3	191
MGG_02355	(MGG_02355.5) predicted protein	3	4944
MGG_02355	(MGG_02355.5) predicted protein	3	26
MGG_02355	(MGG_02355.5) predicted protein	3	20
MGG_02355	(MGG_02355.5) predicted protein	3	22
MGG_02355	(MGG_02355.5) predicted protein	3	40
MGG_02355	(MGG_02355.5) predicted protein	3	112
MGG_02355	(MGG_02355.5) predicted protein	3	52
MGG_01104	(MGG_01104.5) conserved hypothetical protein	4	55
MGG_01104	(MGG_01104.5) conserved hypothetical protein	4	8
MGG_09718	(MGG_09718.5) predicted protein	18	54
MGG_06205	(MGG_06205.5) hypothetical protein	2	203
MGG_04329	(MGG_04329.5) hypothetical protein	4	546
MGG_04329	(MGG_04329.5) hypothetical protein	4	8
MGG_04329	(MGG_04329.5) hypothetical protein	4	4
MGG_02983	(MGG_02983.5) hypothetical protein	8	14
MGG_02983	(MGG_02983.5) hypothetical protein	8	1198
MGG_03196	(MGG_03196.5) hypothetical protein	4	4
MGG_03196	(MGG_03196.5) hypothetical protein	4	9
MGG_11249	(MGG_11249.5) hypothetical protein	2	4
MGG_11249	(MGG_11249.5) hypothetical protein	2	74
MGG_11249	(MGG_11249.5) hypothetical protein	2	6
MGG_01254	(MGG_01254.5) hypothetical protein	2	74
MGG_01254	(MGG_01254.5) hypothetical protein	2	6
MGG_01254	(MGG_01254.5) hypothetical protein	2	4
MGG_10691	(MGG_10691.5) hypothetical protein	2	5
MGG_10691	(MGG_10691.5) hypothetical protein	2	31
MGG_10691	(MGG_10691.5) hypothetical protein	2	4
MGG_12295	(MGG_12295.5) hypothetical protein	3	7
MGG_12295	(MGG_12295.5) hypothetical protein	3	23
MGG_09459	(MGG_09459.5) hypothetical protein	8	4
MGG_11342	(MGG_11342.5) hypothetical protein	2	55
MGG_11342	(MGG_11342.5) hypothetical protein	2	6
MGG_06878	(MGG_06878.5) conserved hypothetical protein	2	6
MGG_06878	(MGG_06878.5) conserved hypothetical protein	2	154
MGG_07009	(MGG_07009.5) hypothetical protein	4	112
MGG_05248	(MGG_05248.5) 60S ribosomal protein L32	14	61
MGG_05248	(MGG_05248.5) 60S ribosomal protein L32	14	13
MGG_05248	(MGG_05248.5) 60S ribosomal protein L32	14	73
MGG_05248	(MGG_05248.5) 60S ribosomal protein L32	14	14
MGG_03329	(MGG_03329.5) hypothetical protein	6	149
MGG_05055	(MGG_05055.5) hypothetical protein	3	330
MGG_05055	(MGG_05055.5) hypothetical protein	3	4
MGG_03494	(MGG_03494.5) hypothetical protein	3	113
MGG_03494	(MGG_03494.5) hypothetical protein	3	19
MGG_03494	(MGG_03494.5) hypothetical protein	3	7
MGG_03494	(MGG_03494.5) hypothetical protein	3	4
MGG_01310	(MGG_01310.5) hypothetical protein	2	507
MGG_04081	(MGG_04081.5) conserved hypothetical protein	4	5
MGG_04081	(MGG_04081.5) conserved hypothetical protein	4	111
MGG_10847	(MGG_10847.5) hypothetical protein	3	427
MGG_07911	(MGG_07911.5) predicted protein	478	7
MGG_07911	(MGG_07911.5) predicted protein	478	21
MGG_07911	(MGG_07911.5) predicted protein	478	9630
MGG_07911	(MGG_07911.5) predicted protein	478	161
MGG_07911	(MGG_07911.5) predicted protein	478	86
MGG_05980	(MGG_05980.5) hypothetical protein	7	5
MGG_05980	(MGG_05980.5) hypothetical protein	7	11
MGG_05980	(MGG_05980.5) hypothetical protein	7	47
MGG_05980	(MGG_05980.5) hypothetical protein	7	16190
MGG_05980	(MGG_05980.5) hypothetical protein	7	32
MGG_01114	(MGG_01114.5) hypothetical protein	12	16
MGG_01114	(MGG_01114.5) hypothetical protein	12	6
MGG_01114	(MGG_01114.5) hypothetical protein	12	159
MGG_01114	(MGG_01114.5) hypothetical protein	12	39
MGG_01114	(MGG_01114.5) hypothetical protein	12	4
MGG_01114	(MGG_01114.5) hypothetical protein	12	7
MGG_01114	(MGG_01114.5) hypothetical protein	12	4
MGG_01114	(MGG_01114.5) hypothetical protein	12	4026
MGG_01114	(MGG_01114.5) hypothetical protein	12	22
MGG_02874	(MGG_02874.5) hypothetical protein	5	16
MGG_02874	(MGG_02874.5) hypothetical protein	5	61
MGG_02874	(MGG_02874.5) hypothetical protein	5	160
MGG_01110	(MGG_01110.5) hypothetical protein	22	628
MGG_08309	(MGG_08309.5) hypothetical protein	2	4
MGG_08309	(MGG_08309.5) hypothetical protein	2	12
MGG_08309	(MGG_08309.5) hypothetical protein	2	4
MGG_03243	(MGG_03243.5) hypothetical protein	2	107
MGG_03243	(MGG_03243.5) hypothetical protein	2	6
MGG_03243	(MGG_03243.5) hypothetical protein	2	8
MGG_06480	(MGG_06480.5) 40S ribosomal S12 protein	29	4
MGG_06480	(MGG_06480.5) 40S ribosomal S12 protein	29	2711
MGG_10569	(MGG_10569.5) conserved hypothetical protein	2	8
MGG_10569	(MGG_10569.5) conserved hypothetical protein	2	4
MGG_10569	(MGG_10569.5) conserved hypothetical protein	2	19
MGG_10569	(MGG_10569.5) conserved hypothetical protein	2	4
MGG_10569	(MGG_10569.5) conserved hypothetical protein	2	55
MGG_03224	(MGG_03224.5) conserved hypothetical protein	7	4
MGG_01782	(MGG_01782.5) hypothetical protein	2	19
MGG_01782	(MGG_01782.5) hypothetical protein	2	11
MGG_05661	(MGG_05661.5) 40S ribosomal protein S18	5	199
MGG_05661	(MGG_05661.5) 40S ribosomal protein S18	5	4
MGG_05661	(MGG_05661.5) 40S ribosomal protein S18	5	9
MGG_02874	(MGG_02874.5) hypothetical protein	2	16
MGG_02874	(MGG_02874.5) hypothetical protein	2	61
MGG_02874	(MGG_02874.5) hypothetical protein	2	160
MGG_06962	(MGG_06962.5) secretion related GTPase	2	371
MGG_03516	(MGG_03516.5) hypothetical protein	2	30
MGG_03651	(MGG_03651.5) hypothetical protein	7	12
MGG_03651	(MGG_03651.5) hypothetical protein	7	34
MGG_03651	(MGG_03651.5) hypothetical protein	7	1013
MGG_00335	(MGG_00335.5) hypothetical protein	5	5
MGG_00125	(MGG_00125.5) hypothetical protein	2	5
MGG_00194	(MGG_00194.5) hypothetical protein	15	4
MGG_00194	(MGG_00194.5) hypothetical protein	15	3474
MGG_00194	(MGG_00194.5) hypothetical protein	15	139
MGG_00194	(MGG_00194.5) hypothetical protein	15	63
MGG_00194	(MGG_00194.5) hypothetical protein	15	4
MGG_00194	(MGG_00194.5) hypothetical protein	15	11
MGG_01121	(MGG_01121.5) vesicular-fusion protein sec17, putative	6	5
MGG_01121	(MGG_01121.5) vesicular-fusion protein sec17, putative	6	67
MGG_03061	(MGG_03061.5) hypothetical protein	23	11
MGG_03061	(MGG_03061.5) hypothetical protein	23	1176
MGG_03061	(MGG_03061.5) hypothetical protein	23	14
MGG_03061	(MGG_03061.5) hypothetical protein	23	5
MGG_03061	(MGG_03061.5) hypothetical protein	23	35
MGG_03061	(MGG_03061.5) hypothetical protein	23	7
MGG_03061	(MGG_03061.5) hypothetical protein	23	13
MGG_03061	(MGG_03061.5) hypothetical protein	23	19
MGG_13645	(MGG_13645.5) hypothetical protein	5	3792
MGG_13645	(MGG_13645.5) hypothetical protein	5	5
MGG_13645	(MGG_13645.5) hypothetical protein	5	8
MGG_13645	(MGG_13645.5) hypothetical protein	5	31
MGG_09769	(MGG_09769.5) hypothetical protein	5	8
MGG_09769	(MGG_09769.5) hypothetical protein	5	5
MGG_09769	(MGG_09769.5) hypothetical protein	5	31
MGG_09769	(MGG_09769.5) hypothetical protein	5	3792
MGG_11882	(MGG_11882.5) hypothetical protein	2	192
MGG_02805	(MGG_02805.5) predicted protein	6	2320
MGG_08809	(MGG_08809.5) hypothetical protein	11	115
MGG_08809	(MGG_08809.5) hypothetical protein	11	691
MGG_08809	(MGG_08809.5) hypothetical protein	11	16
MGG_13936	(MGG_13936.5) hypothetical protein	2	5
MGG_13936	(MGG_13936.5) hypothetical protein	2	217
MGG_05811	(MGG_05811.5) hypothetical protein	2	1027
MGG_05811	(MGG_05811.5) hypothetical protein	2	6
MGG_05811	(MGG_05811.5) hypothetical protein	2	4
MGG_05811	(MGG_05811.5) hypothetical protein	2	5
MGG_05811	(MGG_05811.5) hypothetical protein	2	4
MGG_05811	(MGG_05811.5) hypothetical protein	2	10
MGG_08757	(MGG_08757.5) hypothetical protein	2	18
MGG_08757	(MGG_08757.5) hypothetical protein	2	21
MGG_00459	(MGG_00459.5) hypothetical protein	10	5
MGG_00459	(MGG_00459.5) hypothetical protein	10	1452
MGG_01908	(MGG_01908.5) hypothetical protein	10	207
MGG_03883	(MGG_03883.5) hypothetical protein	3	4
MGG_03883	(MGG_03883.5) hypothetical protein	3	13
MGG_03883	(MGG_03883.5) hypothetical protein	3	16
MGG_03883	(MGG_03883.5) hypothetical protein	3	5
MGG_03883	(MGG_03883.5) hypothetical protein	3	29
MGG_01061	(MGG_01061.5) hypothetical protein	20	77
MGG_01061	(MGG_01061.5) hypothetical protein	20	6
MGG_01061	(MGG_01061.5) hypothetical protein	20	15
MGG_01061	(MGG_01061.5) hypothetical protein	20	3057
MGG_09932	(MGG_09932.5) hypothetical protein	2	4
MGG_09932	(MGG_09932.5) hypothetical protein	2	5
MGG_09932	(MGG_09932.5) hypothetical protein	2	4
MGG_09932	(MGG_09932.5) hypothetical protein	2	18
MGG_03089	(MGG_03089.5) hypothetical protein	5	4
MGG_03089	(MGG_03089.5) hypothetical protein	5	10
MGG_03089	(MGG_03089.5) hypothetical protein	5	12
MGG_03089	(MGG_03089.5) hypothetical protein	5	321
MGG_03089	(MGG_03089.5) hypothetical protein	5	16
MGG_03089	(MGG_03089.5) hypothetical protein	5	6
MGG_07975	(MGG_07975.5) hypothetical protein	2	142
MGG_07975	(MGG_07975.5) hypothetical protein	2	4108
MGG_07975	(MGG_07975.5) hypothetical protein	2	57
MGG_07705	(MGG_07705.5) hypothetical protein	2	12
MGG_12904	(MGG_12904.5) hypothetical protein	2	10
MGG_12904	(MGG_12904.5) hypothetical protein	2	339
MGG_12904	(MGG_12904.5) hypothetical protein	2	4
MGG_12904	(MGG_12904.5) hypothetical protein	2	9
MGG_13183	(MGG_13183.5) conserved hypothetical protein	2	339
MGG_13183	(MGG_13183.5) conserved hypothetical protein	2	4
MGG_13183	(MGG_13183.5) conserved hypothetical protein	2	10
MGG_11434	(MGG_11434.5) conserved hypothetical protein	2	10
MGG_11434	(MGG_11434.5) conserved hypothetical protein	2	9
MGG_11434	(MGG_11434.5) conserved hypothetical protein	2	4
MGG_11434	(MGG_11434.5) conserved hypothetical protein	2	339
MGG_02965	(MGG_02965.5) conserved hypothetical protein	2	9
MGG_05987	(MGG_05987.5) conserved hypothetical protein	2	10
MGG_05987	(MGG_05987.5) conserved hypothetical protein	2	9
MGG_06491	(MGG_06491.5) conserved hypothetical protein	2	9
MGG_06491	(MGG_06491.5) conserved hypothetical protein	2	10
MGG_06491	(MGG_06491.5) conserved hypothetical protein	2	339
MGG_06491	(MGG_06491.5) conserved hypothetical protein	2	4
MGG_12526	(MGG_12526.5) conserved hypothetical protein	2	9
MGG_12526	(MGG_12526.5) conserved hypothetical protein	2	339
MGG_12526	(MGG_12526.5) conserved hypothetical protein	2	10
MGG_12526	(MGG_12526.5) conserved hypothetical protein	2	4
MGG_12586	(MGG_12586.5) conserved hypothetical protein	2	339
MGG_12586	(MGG_12586.5) conserved hypothetical protein	2	4
MGG_12586	(MGG_12586.5) conserved hypothetical protein	2	9
MGG_12586	(MGG_12586.5) conserved hypothetical protein	2	10
MGG_10211	(MGG_10211.5) hypothetical protein	2	10
MGG_10211	(MGG_10211.5) hypothetical protein	2	9
MGG_14441	(MGG_14441.5) hypothetical protein	2	4
MGG_14441	(MGG_14441.5) hypothetical protein	2	10
MGG_14441	(MGG_14441.5) hypothetical protein	2	9
MGG_14441	(MGG_14441.5) hypothetical protein	2	339
MGG_14144	(MGG_14144.5) hypothetical protein	2	9
MGG_11679	(MGG_11679.5) hypothetical protein	2	9
MGG_11679	(MGG_11679.5) hypothetical protein	2	10
MGG_11787	(MGG_11787.5) conserved hypothetical protein	2	9
MGG_11787	(MGG_11787.5) conserved hypothetical protein	2	10
MGG_11787	(MGG_11787.5) conserved hypothetical protein	2	4
MGG_13062	(MGG_13062.5) hypothetical protein	2	9
MGG_11647	(MGG_11647.5) conserved hypothetical protein	2	10
MGG_11647	(MGG_11647.5) conserved hypothetical protein	2	339
MGG_11647	(MGG_11647.5) conserved hypothetical protein	2	4
MGG_11647	(MGG_11647.5) conserved hypothetical protein	2	9
MGG_09422	(MGG_09422.5) conserved hypothetical protein	2	10
MGG_09422	(MGG_09422.5) conserved hypothetical protein	2	9
MGG_09422	(MGG_09422.5) conserved hypothetical protein	2	339
MGG_13335	(MGG_13335.5) conserved hypothetical protein	2	9
MGG_13335	(MGG_13335.5) conserved hypothetical protein	2	4
MGG_13335	(MGG_13335.5) conserved hypothetical protein	2	10
MGG_13335	(MGG_13335.5) conserved hypothetical protein	2	339
MGG_13682	(MGG_13682.5) conserved hypothetical protein	2	339
MGG_13682	(MGG_13682.5) conserved hypothetical protein	2	9
MGG_13682	(MGG_13682.5) conserved hypothetical protein	2	4
MGG_13682	(MGG_13682.5) conserved hypothetical protein	2	10
MGG_12223	(MGG_12223.5) conserved hypothetical protein	2	339
MGG_12223	(MGG_12223.5) conserved hypothetical protein	2	9
MGG_12223	(MGG_12223.5) conserved hypothetical protein	2	4
MGG_11588	(MGG_11588.5) conserved hypothetical protein	2	10
MGG_11588	(MGG_11588.5) conserved hypothetical protein	2	9
MGG_11588	(MGG_11588.5) conserved hypothetical protein	2	4
MGG_11588	(MGG_11588.5) conserved hypothetical protein	2	339
MGG_13729	(MGG_13729.5) hypothetical protein	2	4
MGG_13729	(MGG_13729.5) hypothetical protein	2	9
MGG_13729	(MGG_13729.5) hypothetical protein	2	339
MGG_13729	(MGG_13729.5) hypothetical protein	2	10
MGG_13263	(MGG_13263.5) conserved hypothetical protein	2	339
MGG_13263	(MGG_13263.5) conserved hypothetical protein	2	9
MGG_13263	(MGG_13263.5) conserved hypothetical protein	2	10
MGG_13263	(MGG_13263.5) conserved hypothetical protein	2	4
MGG_11963	(MGG_11963.5) conserved hypothetical protein	2	9
MGG_11963	(MGG_11963.5) conserved hypothetical protein	2	10
MGG_11963	(MGG_11963.5) conserved hypothetical protein	2	4
MGG_11963	(MGG_11963.5) conserved hypothetical protein	2	339
MGG_12368	(MGG_12368.5) hypothetical protein	2	9
MGG_12368	(MGG_12368.5) hypothetical protein	2	339
MGG_12368	(MGG_12368.5) hypothetical protein	2	4
MGG_12368	(MGG_12368.5) hypothetical protein	2	10
MGG_06480	(MGG_06480.5) 40S ribosomal S12 protein	2	4
MGG_06480	(MGG_06480.5) 40S ribosomal S12 protein	2	2711
MGG_03140	(MGG_03140.5) hypothetical protein	2	10
MGG_04157	(MGG_04157.5) hypothetical protein	5	69
MGG_04157	(MGG_04157.5) hypothetical protein	5	15
MGG_04157	(MGG_04157.5) hypothetical protein	5	33
MGG_04157	(MGG_04157.5) hypothetical protein	5	4
MGG_00683	(MGG_00683.5) hypothetical protein	4	10
MGG_00683	(MGG_00683.5) hypothetical protein	4	133
MGG_12807	(MGG_12807.5) hypothetical protein	5	8
MGG_12807	(MGG_12807.5) hypothetical protein	5	12
MGG_12807	(MGG_12807.5) hypothetical protein	5	13
MGG_02474	(MGG_02474.5) hypothetical protein	2	4
MGG_07910	(MGG_07910.5) hypothetical protein	3	56
MGG_07910	(MGG_07910.5) hypothetical protein	3	24
MGG_07910	(MGG_07910.5) hypothetical protein	3	1138
MGG_07910	(MGG_07910.5) hypothetical protein	3	10
MGG_09917	(MGG_09917.5) hypothetical protein	2	22
MGG_05987	(MGG_05987.5) conserved hypothetical protein	3	10
MGG_05987	(MGG_05987.5) conserved hypothetical protein	3	9
MGG_12485	(MGG_12485.5) hypothetical protein	3	339
MGG_12485	(MGG_12485.5) hypothetical protein	3	4
MGG_12485	(MGG_12485.5) hypothetical protein	3	9
MGG_12485	(MGG_12485.5) hypothetical protein	3	10
MGG_13799	(MGG_13799.5) conserved hypothetical protein	3	9
MGG_13799	(MGG_13799.5) conserved hypothetical protein	3	10
MGG_11434	(MGG_11434.5) conserved hypothetical protein	3	10
MGG_11434	(MGG_11434.5) conserved hypothetical protein	3	9
MGG_11434	(MGG_11434.5) conserved hypothetical protein	3	4
MGG_11434	(MGG_11434.5) conserved hypothetical protein	3	339
MGG_12554	(MGG_12554.5) hypothetical protein	3	9
MGG_12554	(MGG_12554.5) hypothetical protein	3	339
MGG_12554	(MGG_12554.5) hypothetical protein	3	4
MGG_12554	(MGG_12554.5) hypothetical protein	3	10
MGG_12526	(MGG_12526.5) conserved hypothetical protein	3	9
MGG_12526	(MGG_12526.5) conserved hypothetical protein	3	339
MGG_12526	(MGG_12526.5) conserved hypothetical protein	3	10
MGG_12526	(MGG_12526.5) conserved hypothetical protein	3	4
MGG_13682	(MGG_13682.5) conserved hypothetical protein	3	339
MGG_13682	(MGG_13682.5) conserved hypothetical protein	3	9
MGG_13682	(MGG_13682.5) conserved hypothetical protein	3	4
MGG_13682	(MGG_13682.5) conserved hypothetical protein	3	10
MGG_11647	(MGG_11647.5) conserved hypothetical protein	3	10
MGG_11647	(MGG_11647.5) conserved hypothetical protein	3	339
MGG_11647	(MGG_11647.5) conserved hypothetical protein	3	4
MGG_11647	(MGG_11647.5) conserved hypothetical protein	3	9
MGG_04666	(MGG_04666.5) hypothetical protein	3	10
MGG_04666	(MGG_04666.5) hypothetical protein	3	9
MGG_14441	(MGG_14441.5) hypothetical protein	3	4
MGG_14441	(MGG_14441.5) hypothetical protein	3	10
MGG_14441	(MGG_14441.5) hypothetical protein	3	9
MGG_14441	(MGG_14441.5) hypothetical protein	3	339
MGG_13183	(MGG_13183.5) conserved hypothetical protein	3	339
MGG_13183	(MGG_13183.5) conserved hypothetical protein	3	4
[truncated: 8,630 more rows]
