# Supplementary material for: Deep and comparative analysis of the mycelium and appressorium transcriptomes of Magnaporthe grisea using MPSS, RL-SAGE, and oligoarray methods
Source: BMC Genomics. 2006 Dec 8;7:310. doi: 10.1186/1471-2164-7-310 (PMC1764740; doi:10.1186/1471-2164-7-310)
Supplement: Additional file 9 — List of top 20 highly and specifically up regulated and down regulated genes in appressoria and in mycelia of M. grisea detected by oligoarray and MPSS. [file 1471-2164-7-310-S9.xls]

## Sheet: Sheet1
Additional File 9. List of top 20 highly and specifically up regulated and down regulated genes in appresorium and
in mycelia of M. grisea detected by oligoarray
A. Up regulated genes in appresorium
Probe ID	MGID	Description in M.grisea	Identities in other fungal organisms	FDR	p-value	Mean log2
						ratio
A_98_P17159	AZM12744	(MG02071.1) hypothetical protein	DNA photolyase, FAD- binding	0.00261098	0.000739036	8.49465
A_98_P19622	AZM01828	(MG03880.1) hypothetical protein	Alcohol dehydrogenase, ADH1	0.000420881	0.00889016	6.45045
A_98_P14434	AZM09719	hypothetical protein	*	0.00111367	0.00901642	6.11568
A_98_P20227	AZM02495	(MG04345.1) hypothetical protein	*	0.0010796	0.0031465	5.90386
A_98_P15926	AZM11374	(MG01231.1) hypothetical protein	Alcohol dehydrogenase activity, zinc-dependent	0.000486754	0.00746558	5.73583
A_98_P9477	AZM03863	(MG00659.1) hypothetical protein	Glucan 1,3-b-glucosidase	0.000945041	0.00782079	5.55813
A_98_P12565	AZM07691	(MG08737.1) hypothetical protein	Feruloyl esterase	0.00147498	0.00875082	5.36894
A_98_P18837	AZM00947	(MG03298.1) hypothetical protein	MFS transporter of unknown specificity	0.00107683	0.00783622	5.30879
A_98_P10711	AZM05582	(MG07337.1) hypothetical protein	Sterol-binding	0.00046819	0.00701521	5.23807
A_98_P8748	AZM09460	(MG05871.1) hypothetical protein	CFEM	0.000988554	0.00749149	5.12576
A_98_P11460	AZM06410	(MG07868.1) hypothetical protein	Endo-1,4-b-xylanase	0.00050167	0.00653907	4.9524
A_98_P18772	AZM00870	(MG03245.1) hypothetical protein	Aldose 1-epimerase	0.000477423	0.0064576	4.86724
A_98_P16009	AZM11474	(MGG_12423.5) predicted protein	*	0.00130248	0.00772094	4.7979
A_98_P8771	AZM09665	(MG05889.1) hypothetical protein	Lactose permease	8.44413e-05	0.005623	4.70631
A_98_P17158	AZM12745	(MG02072.1) predicted protein	Amino acid permease	0.000631068	0.00645338	4.66967
A_98_P21312	AZM03715	(MG05109.1) predicted protein	*	0.000365173	0.00575742	4.62105
A_98_P10743	AZM05630	N,N-dimethylglycine oxidase	*	0.000355535	0.00605091	4.60706
A_98_P20989	AZM03301	(MG04848.1) predicted protein	*	0.000408562	0.00602197	4.58565
A_98_P16856	AZM12400	(MG01863.1) hypothetical protein	Leucyl aminopeptidase	0.000203742	0.00550888	4.5132
A_98_P8338	AZM04873	(MG05583.1) predicted protein	Calcineurin B, Cnb1	0.000698844	0.00621221	4.48205
B. Down regulated genes in mycelia
A_98_P17543	AZM13177	(MG02355.1) predicted protein	*	0.000656699	0.00843048	8.25595
A_98_P21266	AZM03645	(MG05058.1) predicted protein	G2mitotic-specific cyclin B	0.000466684	0.00805312	8.035
A_98_P11505	AZM06472	(MG07911.1) predicted protein	Methyltransferase, putative	0.00136803	0.00990729	7.71747
A_98_P14488	AZM09766	(MG01114.1) hypothetical protein	alcohol dehydrogenase activity, zinc-dependent	0.000639205	0.00824816	7.34879
A_98_P15409	AZM10806	(MG10714.1) hypothetical protein	hydrolase activity	0.000800399	0.00811561	7.05816
A_98_P18882	AZM00998	(MG03329.1) hypothetical protein	HSP20-like chaperone	0.000388034	0.00955586	6.7828
A_98_P17204	AZM12790	(MG02109.1) predicted protein	*	0.000325999	0.00867493	6.59688
A_98_P8304	AZM04567	(MG05558.1) predicted protein	*	0.000575489	0.00754064	6.47146
A_98_P9457	AZM03696	(MG06459.1) hypothetical protein	Peptidase	0.00206898	0.010968	6.35029
A_98_P18726	AZM00825	(MG03212.1) hypothetical protein	7alpha-cephem-methoxylase	0.0012024	0.00822635	6.31389
A_98_P16245	AZM11747	(MG00097.1) hypothetical protein	Aldoketo reductase 2	0.00104558	0.00799053	6.28348
A_98_P8755	AZM09544	(MG05880.1) hypothetical protein	Aquaporin	0.000298162	0.00730792	6.24952
A_98_P21207	AZM03593	predicted protein	*	0.000645791	0.00803545	6.22167
A_98_P12268	AZM07311	predicted protein	*	0.0011349	0.00798222	6.17147
A_98_P9665	AZM04426	(MG06594.1) hypothetical protein	Chitin-binding, type 1	0.000283745	0.00672333	6.11573
A_98_P19369	AZM01542	(MG03689.1) hypothetical protein	*	0.000832989	0.00751855	6.07814
A_98_P13367	AZM08550	(MG09226.1) hypothetical protein	Fumarate reductase	0.000695307	0.00768102	6.05107
A_98_P11646	AZM06614	(MG08019.1) predicted protein	*	0.00204288	0.00926642	6.02994
A_98_P20790	AZM03125	(MG04736.1) predicted protein	Oligosaccharyltransferase	0.000407394	0.00685501	6.00582
* indicates the absence of orthologs in other fungal organisms
C: Specifically up regulated in appressoria
MPSSTag	Copy Number	Description
GATCAAGAACGTTCTCA	7092	No match in broad institute M.grisea annotated genes database
GATCCACGAAAAACCAA	6561	No match in broad institute M.grisea annotated genes database
GATCGGCGTTCGTCGTC	3620	No match in broad institute M.grisea annotated genes database
GATCAAGAAGAAGGACG	3232	(MGG_06658.5) 40S ribosomal protein S5
GATCTGCTTGTCTTGTT	2895	No match in broad institute M.grisea annotated genes database
GATCGTCGGACTGTAGG	2543	No match in broad institute M.grisea annotated genes database
GATCGATGGAGCTCATA	1913	No match in broad institute M.grisea annotated genes database
GATCAACATTGCCTCCA	1447	(MGG_06238.5) hypothetical protein
GATCTGTCGCGTGATGT	1408	No match in broad institute M.grisea annotated genes database
GATCATTTGACTGAGCT	1404	No match in broad institute M.grisea annotated genes database
GATCAAAAGTCGGCACC	1232	No match in broad institute M.grisea annotated genes database
GATCGGCCGCAAGAAGG	1224	(MGG_01712.5) hypothetical protein similar to isocitrate dehydrogenase
GATCTGACGATGGTTCC	1215	(MGG_05932.5) predicted protein
GATCACTTTCATAGCGG	1215	No match in broad institute M.grisea annotated genes database
GATCCTCGACTCCTTCC	1194	No match in broad institute M.grisea annotated genes database
GATCGTCAAAGGGTTCA	1194	No match in broad institute M.grisea annotated genes database
GATCCACGAAAAACCAC	1185	No match in broad institute M.grisea annotated genes database
GATCTTCCGCTCGACCG	1066	No match in broad institute M.grisea annotated genes database
GATCTCGAGACCCGCCC	1051	No match in broad institute M.grisea annotated genes database
GATCACCAAGGCATACA	1041	No match in broad institute M.grisea annotated genes database
D: Specifically up regulated in mycelia
MPSSTag	CopyNumber	Description
GATCCCCGCCGACCAGC	5055	(MGG_10456.5) predicted protein
GATCAGAGCCCTCATGG	4944	(MGG_02355.5) predicted protein
GATCGAGCGTGGGTTTT	4233	No match in annotated genes database
GATCCGTAACTTCGTGA	3951	No match in annotated genes database
GATCGGCCGCTTGGCCG	3669	No match in annotated genes database
GATCAATGGCCCCTGGC	3305	No match in annotated genes database
GATCGGTGCCTTGACGC	2958	(MGG_09015.5) hypothetical protein
GATCCGATTGAATAGCG	2943	No match in annotated genes database
GATCCCTCCGCTGGTTC	2628	No match in annotated genes database
GATCCAAGCCATCATTT	2320	(MGG_02805.5) predicted protein
GATCGATTGTTACCAAA	2240	No match in annotated genes database
GATCGGCGACAACCCGG	2196	(MGG_00099.5) hypothetical protein
GATCACGGGCGGTGTAC	1891	(MGG_09226.5) hypothetical protein
GATCTTTGCGCAAAAGA	1749	(MGG_05058.5) hypothetical protein
GATCAACAAGATTGTCT	1671	No match in annotated genes database
GATCTGGTCGAAGTTAA	1363	(MGG_09031.5) conserved hypothetical protein
GATCAAAAATTGAGATG	1352	No match in annotated genes database
GATCCCAGCAACAGCAG	1268	(MGG_10570.5) predicted protein
GATCCAGGCCAGAGCTA	1138	(MGG_07910.5) hypothetical protein
GATCGAGATATTGACGA	1122	No match in annotated genes database
